# Supplementary material for: De novo variants of CSNK2B cause a new intellectual disability-craniodigital syndrome by disrupting the canonical Wnt signaling pathway
Source: HGG Adv. 2022 Apr 18;3(3):100111. doi: 10.1016/j.xhgg.2022.100111 (PMC9092267; doi:10.1016/j.xhgg.2022.100111)
Supplement: Table S4. List of differentially expressed genes found in transcriptome data [file mmc2.xlsx]

## Sheet:  Whole transcriptome P<1 FC>1
EnsemblID	ControlMean	SampleMean	FoldChange	pValue	FP2 [27374/19778]; FPKM	MUT1 [27376/19781]; FPKM	Female_Ctrl2 [27489/19784]; FPKM	Female_Ctrl1 [27488/19783]; FPKM	EnsemblBuild	EnsemblSpecies	EnsemblID	Symbol	Description	BiologicalProcess	MolecularFunction	CellularComponent
ENSG00000240671	16846	1.43	-2824.74	0	28.5527	0	1751.74	1550.89	87	homo_sapiens	ENSG00000240671	IGKV1-8	immunoglobulin kappa variable 1-8 [Source:HGNC Symbol;Acc:HGNC:5743]				IG_V_gene
ENSG00000163823	17.26	2792.24	134.19	0	20.205	19.2444	0.104898	0.157331	87	homo_sapiens	ENSG00000163823	CCR1	C-C motif chemokine receptor 1 [Source:HGNC Symbol;Acc:HGNC:1602]	dendritic cell chemotaxis [GO:0002407];calcium ion transport [GO:0006816];cellular calcium ion homeostasis [GO:0006874];exocytosis [GO:0006887];chemotaxis [GO:0006935];inflammatory response [GO:0006954];immune response [GO:0006955];cell adhesion [GO:0007155];signal transduction [GO:0007165];cell surface receptor signaling pathway [GO:0007166];G-protein coupled receptor signaling pathway [GO:00071…	phosphatidylinositol phospholipase C activity [GO:0004435];signal transducer activity [GO:0004871];G-protein coupled receptor activity [GO:0004930];chemokine receptor activity [GO:0004950];protein binding [GO:0005515];C-C chemokine receptor activity [GO:0016493];C-C chemokine binding [GO:0019957];chemokine (C-C motif) ligand 7 binding [GO:0035717];chemokine (C-C motif) ligand 5 binding [GO:007179…	plasma membrane [GO:0005886];integral component of plasma membrane [GO:0005887];external side of plasma membrane [GO:0009897];membrane [GO:0016020];integral component of membrane [GO:0016021]	protein_coding
ENSG00000129521	5.97	669.03	74.52	0	8.32017	11.2057	0.113094	0.0717981	87	homo_sapiens	ENSG00000129521	EGLN3	egl-9 family hypoxia inducible factor 3 [Source:HGNC Symbol;Acc:HGNC:14661]	response to hypoxia [GO:0001666];apoptotic process [GO:0006915];activation of cysteine-type endopeptidase activity involved in apoptotic process [GO:0006919];cellular response to DNA damage stimulus [GO:0006974];protein hydroxylation [GO:0018126];peptidyl-proline hydroxylation to 4-hydroxy-L-proline [GO:0018401];regulation of cell proliferation [GO:0042127];regulation of neuron apoptotic process …	iron ion binding [GO:0005506];protein binding [GO:0005515];oxidoreductase activity [GO:0016491];oxidoreductase activity, acting on paired donors, with incorporation or reduction of molecular oxygen [GO:0016705];oxidoreductase activity, acting on paired donors, with incorporation or reduction of molecular oxygen, 2-oxoglutarate as one donor, and incorporation of one atom each of oxygen into both d…	nucleus [GO:0005634];nucleoplasm [GO:0005654];cytoplasm [GO:0005737];cytosol [GO:0005829]	protein_coding
ENSG00000211662	5261.65	0	-1477.25	0	0	0	265.207	263.103	87	homo_sapiens	ENSG00000211662		immunoglobulin lambda variable 3-21 [Source:HGNC Symbol;Acc:HGNC:5905]	proteolysis [GO:0006508];receptor-mediated endocytosis [GO:0006898];immune response [GO:0006955];complement activation [GO:0006956];complement activation, classical pathway [GO:0006958];Fc-epsilon receptor signaling pathway [GO:0038095];Fc-gamma receptor signaling pathway involved in phagocytosis [GO:0038096];regulation of immune response [GO:0050776]	antigen binding [GO:0003823];serine-type endopeptidase activity [GO:0004252]	extracellular region [GO:0005576];plasma membrane [GO:0005886];extracellular exosome [GO:0070062];blood microparticle [GO:0072562]	IG_V_gene
ENSG00000148948	0	272.99	52.39	0	4.42232	0.52533	0	0	87	homo_sapiens	ENSG00000148948	LRRC4C	leucine rich repeat containing 4C [Source:HGNC Symbol;Acc:HGNC:29317]	negative regulation of protein kinase activity [GO:0006469];cytokine-mediated signaling pathway [GO:0019221];negative regulation of JAK-STAT cascade [GO:0046426];regulation of axonogenesis [GO:0050770]	protein kinase inhibitor activity [GO:0004860];protein binding [GO:0005515]	extracellular space [GO:0005615];cytoplasm [GO:0005737];plasma membrane [GO:0005886];membrane [GO:0016020];integral component of membrane [GO:0016021];cell junction [GO:0030054];synapse [GO:0045202];postsynaptic membrane [GO:0045211]	protein_coding
ENSG00000112319	0	219.61	51.13	0	0.408693	1.31232	0.0238317	0	87	homo_sapiens	ENSG00000112319	EYA4	EYA transcriptional coactivator and phosphatase 4 [Source:HGNC Symbol;Acc:HGNC:3522]	negative regulation of extrinsic apoptotic signaling pathway in absence of ligand [GO:2001240];positive regulation of DNA repair [GO:0045739];cell differentiation [GO:0030154];histone dephosphorylation [GO:0016576];chromatin modification [GO:0016569];anatomical structure morphogenesis [GO:0009653];visual perception [GO:0007601];multicellular organism development [GO:0007275];cellular response to …	protein binding [GO:0005515];protein tyrosine phosphatase activity [GO:0004725];metal ion binding [GO:0046872];hydrolase activity [GO:0016787];phosphoprotein phosphatase activity [GO:0004721]	cytoplasm [GO:0005737];nucleus [GO:0005634]	protein_coding
ENSG00000135046	32.49	2321.71	50.6	0	20.6148	40.8468	0.635842	0.468803	87	homo_sapiens	ENSG00000135046	ANXA1	annexin A1 [Source:HGNC Symbol;Acc:HGNC:533]	negative regulation of interleukin-8 secretion [GO:2000483];neutrophil clearance [GO:0097350];positive regulation of wound healing [GO:0090303];granulocyte chemotaxis [GO:0071621];cellular response to glucocorticoid stimulus [GO:0071385];regulation of inflammatory response [GO:0050727];regulation of hormone secretion [GO:0046883];alpha-beta T cell differentiation [GO:0046632];negative regulation …	cadherin binding involved in cell-cell adhesion [GO:0098641];calcium-dependent protein binding [GO:0048306];metal ion binding [GO:0046872];protein binding, bridging [GO:0030674];phospholipase A2 inhibitor activity [GO:0019834];calcium-dependent phospholipid binding [GO:0005544];phospholipid binding [GO:0005543];protein binding [GO:0005515];calcium ion binding [GO:0005509];structural molecule acti…	extracellular exosome [GO:0070062];cell projection [GO:0042995];vesicle [GO:0031982];early endosome membrane [GO:0031901];motile cilium [GO:0031514];cytoplasmic vesicle [GO:0031410];extrinsic component of endosome membrane [GO:0031313];extrinsic component of external side of plasma membrane [GO:0031232];cytoplasmic vesicle membrane [GO:0030659];extrinsic component of membrane [GO:0019898];lateral…	protein_coding
ENSG00000197410	1.28	166.12	49.33	0	0.554611	0.321663	0.0493505	0	87	homo_sapiens	ENSG00000197410	DCHS2	dachsous cadherin-related 2 [Source:HGNC Symbol;Acc:HGNC:23111]	homophilic cell adhesion via plasma membrane adhesion molecules [GO:0007156];cell adhesion [GO:0007155];biological_process [GO:0008150];nephron development [GO:0072006];condensed mesenchymal cell proliferation [GO:0072137]	calcium ion binding [GO:0005509];molecular_function [GO:0003674]	integral component of membrane [GO:0016021];membrane [GO:0016020];plasma membrane [GO:0005886];cellular_component [GO:0005575]	protein_coding
ENSG00000131002	1909.24	0	-601.62	0	0	0	15.0969	16.1115	87	homo_sapiens	ENSG00000131002	TXLNGY	taxilin gamma pseudogene, Y-linked [Source:HGNC Symbol;Acc:HGNC:18473]				transcribed_unprocessed_pseudogene
ENSG00000233864	825.06	0	-286.44	0	0	0	11.3012	10.2444	87	homo_sapiens	ENSG00000233864	TTTY15	testis-specific transcript, Y-linked 15 (non-protein coding) [Source:HGNC Symbol;Acc:HGNC:18567]				lincRNA
ENSG00000132465	782.9	39471.9	45.96	0	1387.47	1025.91	29.541	38.2756	87	homo_sapiens	ENSG00000132465	JCHAIN	joining chain of multimeric IgA and IgM [Source:HGNC Symbol;Acc:HGNC:5713]	positive regulation of respiratory burst [GO:0060267];innate immune response [GO:0045087];positive regulation of protein oligomerization [GO:0032461];antibacterial humoral response [GO:0019731];immune response [GO:0006955];receptor-mediated endocytosis [GO:0006898];glomerular filtration [GO:0003094];adaptive immune response [GO:0002250];retina homeostasis [GO:0001895]	protein homodimerization activity [GO:0042803];immunoglobulin receptor binding [GO:0034987];IgA binding [GO:0019862];antigen binding [GO:0003823];peptidoglycan binding [GO:0042834];phosphatidylcholine binding [GO:0031210];single-stranded DNA binding [GO:0003697]	blood microparticle [GO:0072562];pentameric IgM immunoglobulin complex [GO:0071756];secretory dimeric IgA immunoglobulin complex [GO:0071752];secretory IgA immunoglobulin complex [GO:0071751];dimeric IgA immunoglobulin complex [GO:0071750];monomeric IgA immunoglobulin complex [GO:0071748];extracellular exosome [GO:0070062];extracellular space [GO:0005615];extracellular region [GO:0005576];hexamer…	protein_coding
ENSG00000165899	2.16	232.19	45.51	0	1.14695	0.828952	0.00869435	0.047976	87	homo_sapiens	ENSG00000165899	OTOGL	otogelin like [Source:HGNC Symbol;Acc:HGNC:26901]	sensory perception of sound [GO:0007605];L-arabinose metabolic process [GO:0046373]	alpha-L-arabinofuranosidase activity [GO:0046556]	extracellular region [GO:0005576]	protein_coding
ENSG00000019991	4.67	342.2	43.12	0	2.09546	3.0999	0.0414494	0.0310446	87	homo_sapiens	ENSG00000019991	HGF	hepatocyte growth factor [Source:HGNC Symbol;Acc:HGNC:4893]	positive regulation of DNA biosynthetic process [GO:2000573];regulation of tau-protein kinase activity [GO:1902947];negative regulation of extrinsic apoptotic signaling pathway via death domain receptors [GO:1902042];negative regulation of hydrogen peroxide-mediated programmed cell death [GO:1901299];regulation of p38MAPK cascade [GO:1900744];negative regulation of release of cytochrome c from mi…	protein heterodimerization activity [GO:0046982];chemoattractant activity [GO:0042056];growth factor activity [GO:0008083];protein binding [GO:0005515];serine-type endopeptidase activity [GO:0004252]	platelet alpha granule lumen [GO:0031093];membrane [GO:0016020];extracellular space [GO:0005615];extracellular region [GO:0005576]	protein_coding
ENSG00000007038	1.26	164.54	42.38	0	2.78381	3.8657	0.0736992	0	87	homo_sapiens	ENSG00000007038	PRSS21	protease, serine 21 [Source:HGNC Symbol;Acc:HGNC:9485]	proteolysis [GO:0006508];spermatogenesis [GO:0007283]	serine-type endopeptidase activity [GO:0004252];protein binding [GO:0005515];peptidase activity [GO:0008233];serine-type peptidase activity [GO:0008236];hydrolase activity [GO:0016787]	cytoplasm [GO:0005737];plasma membrane [GO:0005886];membrane [GO:0016020];anchored component of membrane [GO:0031225]	protein_coding
ENSG00000183508	20.75	1292.76	42.06	0	2.86075	5.33056	0.0510475	0.0970858	87	homo_sapiens	ENSG00000183508	FAM46C	family with sequence similarity 46 member C [Source:HGNC Symbol;Acc:HGNC:24712]				protein_coding
ENSG00000132704	16.42	992.88	41.87	0	11.2007	4.99815	0.0991631	0.151242	87	homo_sapiens	ENSG00000132704	FCRL2	Fc receptor like 2 [Source:HGNC Symbol;Acc:HGNC:14875]	cell-cell signaling [GO:0007267];positive regulation of signal transduction [GO:0009967]	SH3/SH2 adaptor activity [GO:0005070]	plasma membrane [GO:0005886];membrane [GO:0016020];integral component of membrane [GO:0016021]	protein_coding
ENSG00000084710	16.67	830.68	41.82	0	2.37409	1.79819	0.0368995	0.0523111	87	homo_sapiens	ENSG00000084710	EFR3B	EFR3 homolog B [Source:HGNC Symbol;Acc:HGNC:29155]	phosphatidylinositol phosphorylation [GO:0046854];establishment of protein localization to plasma membrane [GO:0090002]	protein binding [GO:0005515]	cytoplasm [GO:0005737];cytosol [GO:0005829];plasma membrane [GO:0005886];membrane [GO:0016020]	protein_coding
ENSG00000099725	1031.01	6.71	-109.11	0	0	0.00653716	5.03117	5.32749	87	homo_sapiens	ENSG00000099725	PRKY	protein kinase, Y-linked, pseudogene [Source:HGNC Symbol;Acc:HGNC:9444]				transcribed_unprocessed_pseudogene
ENSG00000211655	252.82	0	-89.9	0	0	0	28.1184	18.3191	87	homo_sapiens	ENSG00000211655		immunoglobulin lambda variable 1-36 [Source:HGNC Symbol;Acc:HGNC:5876]				IG_V_gene
ENSG00000134061	74.5	3223.65	37.71	0	14.2449	8.42268	0.0867252	0.184257	87	homo_sapiens	ENSG00000134061	CD180	CD180 molecule [Source:HGNC Symbol;Acc:HGNC:6726]	toll-like receptor signaling pathway [GO:0002224];B cell proliferation involved in immune response [GO:0002322];immune system process [GO:0002376];inflammatory response [GO:0006954];positive regulation of lipopolysaccharide-mediated signaling pathway [GO:0031666];innate immune response [GO:0045087];cellular response to lipopolysaccharide [GO:0071222]	receptor activity [GO:0004872]	plasma membrane [GO:0005886];integral component of plasma membrane [GO:0005887];membrane [GO:0016020];integral component of membrane [GO:0016021]	protein_coding
ENSG00000172179	4.36	360.68	36.96	0	7.66506	2.67923	0	0.118948	87	homo_sapiens	ENSG00000172179	PRL	prolactin [Source:HGNC Symbol;Acc:HGNC:9445]	JAK-STAT cascade involved in growth hormone signaling pathway [GO:0060397];positive regulation of JAK-STAT cascade [GO:0046427];cellular protein metabolic process [GO:0044267];regulation of multicellular organism growth [GO:0040014];cell proliferation [GO:0008283];lactation [GO:0007595];female pregnancy [GO:0007565];cell surface receptor signaling pathway [GO:0007166]	protein binding [GO:0005515];hormone activity [GO:0005179];prolactin receptor binding [GO:0005148]	intracellular [GO:0005622];extracellular region [GO:0005576]	protein_coding
ENSG00000255518	1332.65	17.39	-62.46	0	0.31047	0.377457	33.5938	43.7045	87	homo_sapiens	ENSG00000255518						antisense
ENSG00000176769	0	69.51	36.46	0	0.507692	0.344675	0	0	87	homo_sapiens	ENSG00000176769	TCERG1L	transcription elongation regulator 1 like [Source:HGNC Symbol;Acc:HGNC:23533]				protein_coding
ENSG00000256725	206.69	1.37	-49.71	0	0	0.627655	96.1443	66.987	87	homo_sapiens	ENSG00000256725						lincRNA
ENSG00000164647	9.45	421.86	34.6	0	6.4385	6.80042	0.172366	0.154076	87	homo_sapiens	ENSG00000164647	STEAP1	STEAP family member 1 [Source:HGNC Symbol;Acc:HGNC:11378]	copper ion import [GO:0015677];ferric iron import into cell [GO:0097461];ion transport [GO:0006811];iron ion homeostasis [GO:0055072];transmembrane transport [GO:0055085];oxidation-reduction process [GO:0055114]	cupric reductase activity [GO:0008823];ferric-chelate reductase (NADPH) activity [GO:0052851];transporter activity [GO:0005215];channel activity [GO:0015267];oxidoreductase activity [GO:0016491];metal ion binding [GO:0046872]	endosome [GO:0005768];plasma membrane [GO:0005886];integral component of plasma membrane [GO:0005887];cell-cell junction [GO:0005911];endosome membrane [GO:0010008];membrane [GO:0016020];integral component of membrane [GO:0016021]	protein_coding
ENSG00000230623	110.62	0	-46.52	0	0	0	2.214	2.60372	87	homo_sapiens	ENSG00000230623						lincRNA
ENSG00000021355	37.45	1720.17	33.21	0	31.5125	8.18057	0.382725	0.394749	87	homo_sapiens	ENSG00000021355	SERPINB1	serpin family B member 1 [Source:HGNC Symbol;Acc:HGNC:3311]	negative regulation of peptidase activity [GO:0010466];negative regulation of endopeptidase activity [GO:0010951]	serine-type endopeptidase inhibitor activity [GO:0004867];peptidase inhibitor activity [GO:0030414]	extracellular space [GO:0005615];cytoplasm [GO:0005737];membrane [GO:0016020];extracellular exosome [GO:0070062]	protein_coding
ENSG00000125869	20.17	964.26	29.63	0	14.9935	3.75924	0.22488	0.206534	87	homo_sapiens	ENSG00000125869	LAMP5	lysosomal associated membrane protein family member 5 [Source:HGNC Symbol;Acc:HGNC:16097]			endosome [GO:0005768];plasma membrane [GO:0005886];endosome membrane [GO:0010008];membrane [GO:0016020];integral component of membrane [GO:0016021];cytoplasmic, membrane-bounded vesicle [GO:0016023];dendrite [GO:0030425];cytoplasmic vesicle membrane [GO:0030659];cytoplasmic vesicle [GO:0031410];early endosome membrane [GO:0031901];growth cone membrane [GO:0032584];dendrite membrane [GO:0032590];e…	protein_coding
ENSG00000111046	2.18	143.39	29.48	0	1.43275	2.11009	0.0130099	0.0407517	87	homo_sapiens	ENSG00000111046	MYF6	myogenic factor 6 [Source:HGNC Symbol;Acc:HGNC:7566]	positive regulation of myoblast fusion [GO:1901741];muscle tissue morphogenesis [GO:0060415];positive regulation of muscle cell differentiation [GO:0051149];positive regulation of skeletal muscle fiber development [GO:0048743];positive regulation of transcription from RNA polymerase II promoter [GO:0045944];positive regulation of transcription, DNA-templated [GO:0045893];negative regulation of tr…	protein dimerization activity [GO:0046983];protein heterodimerization activity [GO:0046982];transcription factor activity, RNA polymerase II distal enhancer sequence-specific binding [GO:0003705];transcription factor activity, sequence-specific DNA binding [GO:0003700];DNA binding [GO:0003677];transcriptional activator activity, RNA polymerase II transcription regulatory region sequence-specific …	RNA polymerase II transcription factor complex [GO:0090575];nucleoplasm [GO:0005654];nucleus [GO:0005634]	protein_coding
ENSG00000164692	0	130.83	28.98	0	0.950279	0.228279	0	0	87	homo_sapiens	ENSG00000164692	COL1A2	collagen type I alpha 2 chain [Source:HGNC Symbol;Acc:HGNC:2198]	leukocyte migration [GO:0050900];regulation of immune response [GO:0050776];skin morphogenesis [GO:0043589];odontogenesis [GO:0042476];collagen catabolic process [GO:0030574];collagen fibril organization [GO:0030199];extracellular matrix organization [GO:0030198];platelet activation [GO:0030168];regulation of blood pressure [GO:0008217];blood coagulation [GO:0007596];Rho protein signal transducti…	platelet-derived growth factor binding [GO:0048407];metal ion binding [GO:0046872];identical protein binding [GO:0042802];protein binding, bridging [GO:0030674];protein binding [GO:0005515];extracellular matrix structural constituent [GO:0005201];SMAD binding [GO:0046332]	extracellular exosome [GO:0070062];extracellular matrix [GO:0031012];endoplasmic reticulum lumen [GO:0005788];extracellular space [GO:0005615];collagen type I trimer [GO:0005584];proteinaceous extracellular matrix [GO:0005578];extracellular region [GO:0005576];collagen trimer [GO:0005581]	protein_coding
ENSG00000241244	104.15	0	-40.49	0	0	0	13.2648	8.39402	87	homo_sapiens	ENSG00000241244		immunoglobulin kappa variable 1D-16 [Source:HGNC Symbol;Acc:HGNC:5748]	regulation of immune response [GO:0050776];Fc-gamma receptor signaling pathway involved in phagocytosis [GO:0038096];Fc-epsilon receptor signaling pathway [GO:0038095];complement activation, classical pathway [GO:0006958];complement activation [GO:0006956];immune response [GO:0006955];receptor-mediated endocytosis [GO:0006898];proteolysis [GO:0006508]	serine-type endopeptidase activity [GO:0004252];antigen binding [GO:0003823]	extracellular exosome [GO:0070062];plasma membrane [GO:0005886];extracellular region [GO:0005576]	IG_V_gene
ENSG00000211934	102.48	0	-40.28	0	0	0	11.1009	6.86605	87	homo_sapiens	ENSG00000211934		immunoglobulin heavy variable 1-2 [Source:HGNC Symbol;Acc:HGNC:5550]	immune response [GO:0006955];immune system process [GO:0002376];adaptive immune response [GO:0002250]	antigen binding [GO:0003823]	membrane [GO:0016020];plasma membrane [GO:0005886];extracellular region [GO:0005576]	IG_V_gene
ENSG00000251533	92.9	0	-39.15	0	0	0	1.21326	0.911996	87	homo_sapiens	ENSG00000251533	LINC00605	long intergenic non-protein coding RNA 605 [Source:HGNC Symbol;Acc:HGNC:43928]				lincRNA
ENSG00000272602	18.31	636.74	28.33	0	6.39631	5.39382	0.183798	0.124627	87	homo_sapiens	ENSG00000272602	ZNF595	zinc finger protein 595 [Source:HGNC Symbol;Acc:HGNC:27196]	regulation of transcription, DNA-templated [GO:0006355]	nucleic acid binding [GO:0003676];metal ion binding [GO:0046872]	intracellular [GO:0005622]	protein_coding
ENSG00000173702	5.93	346.04	27.62	0	1.30093	3.15234	0.0681654	0.0193959	87	homo_sapiens	ENSG00000173702	MUC13	mucin 13, cell surface associated [Source:HGNC Symbol;Acc:HGNC:7511]	O-glycan processing [GO:0016266];maintenance of gastrointestinal epithelium [GO:0030277]	protein homodimerization activity [GO:0042803]	extracellular region [GO:0005576];extracellular space [GO:0005615];Golgi lumen [GO:0005796];cytosol [GO:0005829];plasma membrane [GO:0005886];membrane [GO:0016020];integral component of membrane [GO:0016021];apical plasma membrane [GO:0016324];extracellular exosome [GO:0070062]	protein_coding
ENSG00000120659	23.23	1126.55	26.92	0	24.4512	3.50529	0.223938	0.279587	87	homo_sapiens	ENSG00000120659	TNFSF11	tumor necrosis factor superfamily member 11 [Source:HGNC Symbol;Acc:HGNC:11926]	positive regulation of intracellular signal transduction [GO:1902533];positive regulation of ERK1 and ERK2 cascade via TNFSF11-mediated signaling [GO:0071848];TNFSF11-mediated signaling pathway [GO:0071847];positive regulation of fever generation by positive regulation of prostaglandin secretion [GO:0071812];positive regulation of corticotropin-releasing hormone secretion [GO:0051466];positive re…	tumor necrosis factor receptor superfamily binding [GO:0032813];tumor necrosis factor receptor binding [GO:0005164];cytokine activity [GO:0005125]	integral component of membrane [GO:0016021];membrane [GO:0016020];integral component of plasma membrane [GO:0005887];plasma membrane [GO:0005886];cytoplasm [GO:0005737];extracellular space [GO:0005615];extracellular region [GO:0005576];intracellular [GO:0005622]	protein_coding
ENSG00000279905	132.75	1.37	-35.43	0	0	0.00419909	0.476387	0.506411	87	homo_sapiens	ENSG00000279905						TEC
ENSG00000268758	1581.81	33.51	-34.92	0	0.115057	0.428417	11.7457	10.8482	87	homo_sapiens	ENSG00000268758	ADGRE4P	adhesion G protein-coupled receptor E4, pseudogene [Source:HGNC Symbol;Acc:HGNC:19240]				transcribed_unprocessed_pseudogene
ENSG00000170962	0	81.7	26.62	0	0.186653	0.603393	0	0	87	homo_sapiens	ENSG00000170962	PDGFD	platelet derived growth factor D [Source:HGNC Symbol;Acc:HGNC:30620]	multicellular organism development [GO:0007275];blood coagulation [GO:0007596];positive regulation of cell proliferation [GO:0008284];positive regulation of phosphatidylinositol 3-kinase signaling [GO:0014068];positive regulation of cell migration [GO:0030335];positive regulation of protein autophosphorylation [GO:0031954];cellular response to platelet-derived growth factor stimulus [GO:0036120];…	platelet-derived growth factor receptor binding [GO:0005161];growth factor activity [GO:0008083]	Golgi membrane [GO:0000139];extracellular region [GO:0005576];extracellular space [GO:0005615];endoplasmic reticulum lumen [GO:0005788];membrane [GO:0016020];extracellular exosome [GO:0070062]	protein_coding
ENSG00000116191	20.05	1135.47	26.27	0	16.4498	0.891666	0.423868	0.171196	87	homo_sapiens	ENSG00000116191	RALGPS2	Ral GEF with PH domain and SH3 binding motif 2 [Source:HGNC Symbol;Acc:HGNC:30279]	small GTPase mediated signal transduction [GO:0007264];regulation of Ral protein signal transduction [GO:0032485];positive regulation of GTPase activity [GO:0043547]	guanyl-nucleotide exchange factor activity [GO:0005085]	cytoplasm [GO:0005737];plasma membrane [GO:0005886];membrane [GO:0016020];intracellular [GO:0005622]	protein_coding
ENSG00000121807	0.44	180.42	26.04	0	0.316753	2.29482	0	0.00850422	87	homo_sapiens	ENSG00000121807	CCR2	C-C motif chemokine receptor 2 [Source:HGNC Symbol;Acc:HGNC:1603]	positive regulation of monocyte chemotaxis [GO:0090026];chemokine-mediated signaling pathway [GO:0070098];G-protein coupled receptor signaling pathway [GO:0007186];signal transduction [GO:0007165];immune response [GO:0006955];inflammatory response [GO:0006954];chemotaxis [GO:0006935];blood vessel remodeling [GO:0001974];dendritic cell chemotaxis [GO:0002407];positive regulation of T-helper 1 type…	C-C chemokine receptor activity [GO:0016493];protein binding [GO:0005515];chemokine receptor activity [GO:0004950];G-protein coupled receptor activity [GO:0004930];signal transducer activity [GO:0004871];CCR2 chemokine receptor binding [GO:0031727];protein homodimerization activity [GO:0042803]	integral component of membrane [GO:0016021];membrane [GO:0016020];cytoplasm [GO:0005737];cytosol [GO:0005829];plasma membrane [GO:0005886];integral component of plasma membrane [GO:0005887];dendrite [GO:0030425];neuronal cell body [GO:0043025];perikaryon [GO:0043204];perinuclear region of cytoplasm [GO:0048471]	protein_coding
ENSG00000169435	38.82	1745.18	25.76	0	11.6002	2.1529	0.295837	0.177477	87	homo_sapiens	ENSG00000169435	RASSF6	Ras association domain family member 6 [Source:HGNC Symbol;Acc:HGNC:20796]	apoptotic process [GO:0006915];signal transduction [GO:0007165];regulation of apoptotic process [GO:0042981]			protein_coding
ENSG00000111537	0.44	62.02	23.67	0	1.52067	0.708162	0	0.0168187	87	homo_sapiens	ENSG00000111537	IFNG	interferon gamma [Source:HGNC Symbol;Acc:HGNC:5438]	regulation of hepatocyte proliferation [GO:2000345];positive regulation of tumor necrosis factor (ligand) superfamily member 11 production [GO:2000309];positive regulation of exosomal secretion [GO:1903543];regulation of neuronal action potential [GO:0098908];extrinsic apoptotic signaling pathway [GO:0097191];positive regulation of establishment of protein localization to plasma membrane [GO:0090…	interferon-gamma receptor binding [GO:0005133];cytokine activity [GO:0005125]	perikaryon [GO:0043204];neuron projection [GO:0043005];external side of plasma membrane [GO:0009897];cytoplasm [GO:0005737];extracellular space [GO:0005615];extracellular region [GO:0005576]	protein_coding
ENSG00000207954	67.18	0	-29.14	0	0	0	0	0	87	homo_sapiens	ENSG00000207954	MIR138-1	microRNA 138-1 [Source:HGNC Symbol;Acc:HGNC:31524]				miRNA
ENSG00000142089	75.47	2455.32	22.21	0	37.8542	106.794	2.35905	2.81311	87	homo_sapiens	ENSG00000142089	IFITM3	interferon induced transmembrane protein 3 [Source:HGNC Symbol;Acc:HGNC:5414]	immune system process [GO:0002376];immune response [GO:0006955];response to biotic stimulus [GO:0009607];response to virus [GO:0009615];negative regulation of viral transcription [GO:0032897];response to interferon-gamma [GO:0034341];response to interferon-alpha [GO:0035455];response to interferon-beta [GO:0035456];negative regulation of viral genome replication [GO:0045071];innate immune respons…		lysosome [GO:0005764];lysosomal membrane [GO:0005765];endosome [GO:0005768];plasma membrane [GO:0005886];membrane [GO:0016020];integral component of membrane [GO:0016021];late endosome membrane [GO:0031902];extracellular exosome [GO:0070062]	protein_coding
ENSG00000104341	213.7	5884.88	21.09	0	29.9341	55.7562	2.08072	1.97054	87	homo_sapiens	ENSG00000104341	LAPTM4B	lysosomal protein transmembrane 4 beta [Source:HGNC Symbol;Acc:HGNC:13646]	transport [GO:0006810]		endomembrane system [GO:0012505];membrane [GO:0016020];integral component of membrane [GO:0016021]	protein_coding
ENSG00000064763	27.92	644.71	20.72	0	9.36727	6.86196	0.141173	0.157425	87	homo_sapiens	ENSG00000064763	FAR2	fatty acyl-CoA reductase 2 [Source:HGNC Symbol;Acc:HGNC:25531]	oxidation-reduction process [GO:0055114];lipid metabolic process [GO:0006629];wax biosynthetic process [GO:0010025];long-chain fatty-acyl-CoA metabolic process [GO:0035336]	fatty-acyl-CoA reductase (alcohol-forming) activity [GO:0080019];long-chain-fatty-acyl-CoA reductase activity [GO:0050062];oxidoreductase activity [GO:0016491];oxidoreductase activity, acting on the aldehyde or oxo group of donors, NAD or NADP as acceptor [GO:0016620]	integral component of membrane [GO:0016021];membrane [GO:0016020];peroxisome [GO:0005777];peroxisomal membrane [GO:0005778];peroxisomal matrix [GO:0005782];endoplasmic reticulum [GO:0005783];endoplasmic reticulum membrane [GO:0005789]	protein_coding
ENSG00000241859	61.03	0	-27.23	0	0	0	0.894423	0.966065	87	homo_sapiens	ENSG00000241859		anosmin 2, pseudogene [Source:HGNC Symbol;Acc:HGNC:6214]				transcribed_unprocessed_pseudogene
ENSG00000125618	2.56	110.23	20.47	0	0.657054	0.726327	0.0193763	0	87	homo_sapiens	ENSG00000125618	PAX8	paired box 8 [Source:HGNC Symbol;Acc:HGNC:8622]	multicellular organism development [GO:0007275];regulation of transcription, DNA-templated [GO:0006355];transcription, DNA-templated [GO:0006351];urogenital system development [GO:0001655];branching involved in ureteric bud morphogenesis [GO:0001658];kidney development [GO:0001822];mesonephros development [GO:0001823];mesenchymal to epithelial transition involved in metanephros morphogenesis [GO:…	DNA binding [GO:0003677];RNA polymerase II core promoter sequence-specific DNA binding [GO:0000979];transcription factor activity, sequence-specific DNA binding [GO:0003700];thyroid-stimulating hormone receptor activity [GO:0004996];protein binding [GO:0005515];transcription regulatory region DNA binding [GO:0044212];RNA polymerase II core promoter proximal region sequence-specific DNA binding [G…	nucleoplasm [GO:0005654];nucleus [GO:0005634]	protein_coding
ENSG00000205057	12.42	376.01	18.98	0	6.69349	14.0481	0.46195	0.276228	87	homo_sapiens	ENSG00000205057	CLLU1OS	chronic lymphocytic leukemia up-regulated 1 opposite strand [Source:HGNC Symbol;Acc:HGNC:24070]				protein_coding
ENSG00000136014	3	94.88	18.34	0	0.728001	0.448975	0.0232693	0.0117069	87	homo_sapiens	ENSG00000136014	USP44	ubiquitin specific peptidase 44 [Source:HGNC Symbol;Acc:HGNC:20064]	protein deubiquitination [GO:0016579];ubiquitin-dependent protein catabolic process [GO:0006511];proteolysis [GO:0006508];cell cycle [GO:0007049];mitotic nuclear division [GO:0007067];proteasome-mediated ubiquitin-dependent protein catabolic process [GO:0043161];cell division [GO:0051301];regulation of spindle checkpoint [GO:0090231];regulation of mitotic cell cycle spindle assembly checkpoint [G…	metal ion binding [GO:0046872];thiol-dependent ubiquitinyl hydrolase activity [GO:0036459];hydrolase activity [GO:0016787];zinc ion binding [GO:0008270];cysteine-type peptidase activity [GO:0008234];peptidase activity [GO:0008233];thiol-dependent ubiquitin-specific protease activity [GO:0004843];protein binding [GO:0005515]	microtubule cytoskeleton [GO:0015630];nucleolus [GO:0005730];nucleus [GO:0005634]	protein_coding
ENSG00000073737	0	46.53	17.88	0	1.08192	0.232466	0	0	87	homo_sapiens	ENSG00000073737	DHRS9	dehydrogenase/reductase 9 [Source:HGNC Symbol;Acc:HGNC:16888]	androgen metabolic process [GO:0008209];epithelial cell differentiation [GO:0030855];progesterone metabolic process [GO:0042448];retinol metabolic process [GO:0042572];9-cis-retinoic acid biosynthetic process [GO:0042904];oxidation-reduction process [GO:0055114];retinoic acid biosynthetic process [GO:0002138]	alcohol dehydrogenase (NAD) activity [GO:0004022];retinol dehydrogenase activity [GO:0004745];oxidoreductase activity [GO:0016491];racemase and epimerase activity [GO:0016854];testosterone dehydrogenase (NAD+) activity [GO:0047035]	endoplasmic reticulum [GO:0005783];endoplasmic reticulum membrane [GO:0005789];membrane [GO:0016020];integral component of endoplasmic reticulum membrane [GO:0030176];organelle membrane [GO:0031090];intracellular membrane-bounded organelle [GO:0043231]	protein_coding
ENSG00000154134	12.4	396.24	17.85	0	2.44776	7.55473	0.549241	0.300379	87	homo_sapiens	ENSG00000154134	ROBO3	roundabout guidance receptor 3 [Source:HGNC Symbol;Acc:HGNC:13433]	chemotaxis [GO:0006935];multicellular organism development [GO:0007275];nervous system development [GO:0007399];axon guidance [GO:0007411];axon midline choice point recognition [GO:0016199];cell differentiation [GO:0030154];Roundabout signaling pathway [GO:0035385]		membrane [GO:0016020];integral component of membrane [GO:0016021];axon [GO:0030424]	protein_coding
ENSG00000280435	1008.58	26.05	-24.9	0	0.11346	0.509016	14.6325	10.7769	87	homo_sapiens	ENSG00000280435						TEC
ENSG00000256064	55.06	0	-24.66	0	0	0	0.921085	1.78698	87	homo_sapiens	ENSG00000256064						lincRNA
ENSG00000232634	53.28	0	-24.21	0	0	0	1.10149	1.12935	87	homo_sapiens	ENSG00000232634		neurofilament, light polypeptide pseudogene 1 [Source:HGNC Symbol;Acc:HGNC:37662]				processed_pseudogene
ENSG00000231535	55.58	0	-24.2	0	0	0	1.55481	2.33707	87	homo_sapiens	ENSG00000231535	LINC00278	long intergenic non-protein coding RNA 278 [Source:HGNC Symbol;Acc:HGNC:38712]				lincRNA
ENSG00000229836	523.88	17.77	-24.19	0	0.593072	0.356094	11.1823	9.21903	87	homo_sapiens	ENSG00000229836						unprocessed_pseudogene
ENSG00000137960	5.53	162.25	17.76	0	0.614368	0.978413	0.0410531	0.019033	87	homo_sapiens	ENSG00000137960	GIPC2	GIPC PDZ domain containing family member 2 [Source:HGNC Symbol;Acc:HGNC:18177]	biological_process [GO:0008150]	molecular_function [GO:0003674]	cytoplasm [GO:0005737];extracellular exosome [GO:0070062]	protein_coding
ENSG00000254401	63.18	0	-23.85	0	0	0	0.364157	0.749644	87	homo_sapiens	ENSG00000254401						lincRNA
ENSG00000156689	1.28	119.77	17.08	0	2.72925	0.527671	0.0255615	0.0119548	87	homo_sapiens	ENSG00000156689	GLYATL2	glycine-N-acyltransferase like 2 [Source:HGNC Symbol;Acc:HGNC:24178]		glycine N-acyltransferase activity [GO:0047961];transferase activity, transferring acyl groups [GO:0016746];transferase activity [GO:0016740]	mitochondrion [GO:0005739];endoplasmic reticulum [GO:0005783]	protein_coding
ENSG00000081803	13.68	365.42	16.6	0	0.988306	3.07153	0.207381	0.217881	87	homo_sapiens	ENSG00000081803	CADPS2	calcium dependent secretion activator 2 [Source:HGNC Symbol;Acc:HGNC:16018]	dense core granule exocytosis [GO:1990504];synaptic vesicle exocytosis [GO:0016079];transport [GO:0006810];exocytosis [GO:0006887];protein transport [GO:0015031];cellular response to starvation [GO:0009267];synaptic vesicle priming [GO:0016082];positive regulation of exocytosis [GO:0045921]	lipid binding [GO:0008289];metal ion binding [GO:0046872]	presynapse [GO:0098793];synapse [GO:0045202];nucleoplasm [GO:0005654];membrane [GO:0016020];cell junction [GO:0030054];cytoplasmic vesicle membrane [GO:0030659];cytoplasmic vesicle [GO:0031410];intracellular membrane-bounded organelle [GO:0043231];cytoplasmic, membrane-bounded vesicle [GO:0016023];presynaptic membrane [GO:0042734];postsynaptic membrane [GO:0045211]	protein_coding
ENSG00000165655	3.41	327.65	16	0	0.219349	3.53636	0.0369696	0.016529	87	homo_sapiens	ENSG00000165655	ZNF503	zinc finger protein 503 [Source:HGNC Symbol;Acc:HGNC:23589]	transcription, DNA-templated [GO:0006351];regulation of transcription, DNA-templated [GO:0006355];negative regulation of cell proliferation [GO:0008285];negative regulation of gene expression [GO:0010629];neural precursor cell proliferation [GO:0061351];G1 to G0 transition involved in cell differentiation [GO:0070315]	nucleic acid binding [GO:0003676];metal ion binding [GO:0046872]	nucleus [GO:0005634]	protein_coding
ENSG00000152128	33.21	711.34	15.82	0	5.43522	9.26135	0.471938	0.246388	87	homo_sapiens	ENSG00000152128	TMEM163	transmembrane protein 163 [Source:HGNC Symbol;Acc:HGNC:25380]		zinc ion binding [GO:0008270]	endosome [GO:0005768];membrane [GO:0016020];integral component of membrane [GO:0016021];cell junction [GO:0030054];integral component of synaptic vesicle membrane [GO:0030285];synaptic vesicle membrane [GO:0030672];cytoplasmic vesicle [GO:0031410];early endosome membrane [GO:0031901];synapse [GO:0045202]	protein_coding
ENSG00000177459	34.12	620.2	15.6	0	8.60399	6.05789	0.296123	0.540932	87	homo_sapiens	ENSG00000177459	ERICH5	glutamate rich 5 [Source:HGNC Symbol;Acc:HGNC:26823]				protein_coding
ENSG00000119125	13.78	327.63	15.23	0	2.27151	1.03944	0.0400039	0.108408	87	homo_sapiens	ENSG00000119125	GDA	guanine deaminase [Source:HGNC Symbol;Acc:HGNC:4212]	guanine catabolic process [GO:0006147];nucleobase-containing compound metabolic process [GO:0006139];purine nucleotide catabolic process [GO:0006195];nervous system development [GO:0007399];guanine metabolic process [GO:0046098]	zinc ion binding [GO:0008270];guanine deaminase activity [GO:0008892];hydrolase activity [GO:0016787];metal ion binding [GO:0046872];hydrolase activity, acting on carbon-nitrogen (but not peptide) bonds [GO:0016810]	intracellular [GO:0005622];cytosol [GO:0005829];extracellular exosome [GO:0070062]	protein_coding
ENSG00000136160	14.14	420.28	15.05	0	1.33568	5.08117	0.166217	0.131933	87	homo_sapiens	ENSG00000136160	EDNRB	endothelin receptor type B [Source:HGNC Symbol;Acc:HGNC:3180]	endothelin receptor signaling pathway [GO:0086100];enteric nervous system development [GO:0048484];macrophage chemotaxis [GO:0048246];vasoconstriction [GO:0042310];enteric smooth muscle cell differentiation [GO:0035645];negative regulation of cellular protein metabolic process [GO:0032269];vein smooth muscle contraction [GO:0014826];negative regulation of neuron maturation [GO:0014043];nervous sy…	peptide hormone binding [GO:0017046];endothelin receptor activity [GO:0004962];type 1 angiotensin receptor binding [GO:0031702];G-protein coupled receptor activity [GO:0004930];signal transducer activity [GO:0004871]	integral component of plasma membrane [GO:0005887];plasma membrane [GO:0005886];membrane raft [GO:0045121];nuclear membrane [GO:0031965];integral component of membrane [GO:0016021];membrane [GO:0016020]	protein_coding
ENSG00000158481	52.56	1073.31	14.89	0	20.9533	12.0674	0.346342	1.44607	87	homo_sapiens	ENSG00000158481	CD1C	CD1c molecule [Source:HGNC Symbol;Acc:HGNC:1636]	adaptive immune response [GO:0002250];T cell activation involved in immune response [GO:0002286];immune system process [GO:0002376];antigen processing and presentation, exogenous lipid antigen via MHC class Ib [GO:0048007];regulation of immune response [GO:0050776]	lipid binding [GO:0008289];beta-2-microglobulin binding [GO:0030881];endogenous lipid antigen binding [GO:0030883];exogenous lipid antigen binding [GO:0030884];glycolipid binding [GO:0051861];lipopeptide binding [GO:0071723]	lysosome [GO:0005764];endosome [GO:0005768];plasma membrane [GO:0005886];integral component of plasma membrane [GO:0005887];endosome membrane [GO:0010008];membrane [GO:0016020];integral component of membrane [GO:0016021]	protein_coding
ENSG00000089692	50.21	1178.32	14.69	0	4.43224	17.3254	0.46171	0.506363	87	homo_sapiens	ENSG00000089692	LAG3	lymphocyte activating 3 [Source:HGNC Symbol;Acc:HGNC:6476]	negative regulation of T cell activation [GO:0050868];positive regulation of natural killer cell mediated cytotoxicity [GO:0045954];negative regulation of interleukin-2 biosynthetic process [GO:0045085];cell surface receptor signaling pathway [GO:0007166]	MHC class II protein binding [GO:0042289];antigen binding [GO:0003823];transmembrane signaling receptor activity [GO:0004888]	integral component of membrane [GO:0016021];membrane [GO:0016020];external side of plasma membrane [GO:0009897]	protein_coding
ENSG00000165949	32.01	539.16	14.6	0	25.1459	26.0859	1.62996	0.775893	87	homo_sapiens	ENSG00000165949	IFI27	interferon alpha inducible protein 27 [Source:HGNC Symbol;Acc:HGNC:5397]	maternal process involved in female pregnancy [GO:0060135];response to cytokine [GO:0034097];response to estradiol [GO:0032355]		integral component of membrane [GO:0016021];membrane [GO:0016020]	protein_coding
ENSG00000148926	242.67	3954.12	14.51	0	48.0599	59.912	3.76067	3.93656	87	homo_sapiens	ENSG00000148926	ADM	adrenomedullin [Source:HGNC Symbol;Acc:HGNC:259]	response to yeast [GO:0001878];antifungal humoral response [GO:0019732];vasculogenesis [GO:0001570];G-protein coupled receptor internalization [GO:0002031];cAMP biosynthetic process [GO:0006171];progesterone biosynthetic process [GO:0006701];signal transduction [GO:0007165];cell-cell signaling [GO:0007267];female pregnancy [GO:0007565];blood circulation [GO:0008015];response to wounding [GO:00096…	receptor binding [GO:0005102];hormone activity [GO:0005179];protein binding [GO:0005515];adrenomedullin receptor binding [GO:0031700]	extracellular region [GO:0005576];extracellular space [GO:0005615];cytoplasm [GO:0005737]	protein_coding
ENSG00000146122	3.85	217.44	14.03	0	1.58181	0.128484	0.00453181	0.0280105	87	homo_sapiens	ENSG00000146122	DAAM2	dishevelled associated activator of morphogenesis 2 [Source:HGNC Symbol;Acc:HGNC:18143]	actin cytoskeleton organization [GO:0030036];cellular component organization [GO:0016043];determination of left/right symmetry [GO:0007368]	Rho GTPase binding [GO:0017048];actin binding [GO:0003779]	extracellular exosome [GO:0070062]	protein_coding
ENSG00000153162	13.36	280.76	13.59	0	1.05439	2.47632	0.0836243	0.120808	87	homo_sapiens	ENSG00000153162	BMP6	bone morphogenetic protein 6 [Source:HGNC Symbol;Acc:HGNC:1073]	positive regulation of aldosterone secretion [GO:2000860];positive regulation of DNA-dependent DNA replication [GO:2000105];cellular response to BMP stimulus [GO:0071773];cellular response to iron ion [GO:0071281];cellular response to mechanical stimulus [GO:0071260];multicellular organismal iron ion homeostasis [GO:0060586];SMAD protein signal transduction [GO:0060395];positive regulation of SMA…	BMP receptor binding [GO:0070700];protein heterodimerization activity [GO:0046982];growth factor activity [GO:0008083];transforming growth factor beta receptor binding [GO:0005160];cytokine activity [GO:0005125]	membrane-bounded vesicle [GO:0031988];cytoplasm [GO:0005737];extracellular space [GO:0005615];extracellular region [GO:0005576]	protein_coding
ENSG00000265018	287.9	8.98	-20.94	0	0.0258541	0.116066	2.62497	2.46976	87	homo_sapiens	ENSG00000265018	AGAP12P	ArfGAP with GTPase domain, ankyrin repeat and PH domain 12, pseudogene [Source:HGNC Symbol;Acc:HGNC:23661]				transcribed_unprocessed_pseudogene
ENSG00000237770	69.46	0.95	-20.15	0	0.00892262	0	0.302113	0.277809	87	homo_sapiens	ENSG00000237770		SPATA31 subfamily D member 2, pseudogene [Source:HGNC Symbol;Acc:HGNC:38607]				unprocessed_pseudogene
ENSG00000173585	615.34	8384.14	13.23	0	69.6629	54.9585	5.13466	5.17296	87	homo_sapiens	ENSG00000173585	CCR9	C-C motif chemokine receptor 9 [Source:HGNC Symbol;Acc:HGNC:1610]	CD8-positive, gamma-delta intraepithelial T cell differentiation [GO:0002305];chemotaxis [GO:0006935];immune response [GO:0006955];cellular defense response [GO:0006968];signal transduction [GO:0007165];G-protein coupled receptor signaling pathway [GO:0007186];positive regulation of cytosolic calcium ion concentration [GO:0007204];chemokine-mediated signaling pathway [GO:0070098]	signal transducer activity [GO:0004871];G-protein coupled receptor activity [GO:0004930];chemokine receptor activity [GO:0004950];C-C chemokine receptor activity [GO:0016493]	plasma membrane [GO:0005886];integral component of plasma membrane [GO:0005887];cell surface [GO:0009986];membrane [GO:0016020];integral component of membrane [GO:0016021]	protein_coding
ENSG00000249119	94.46	2.33	-20.12	0	0.110172	0.13387	5.21833	5.31682	87	homo_sapiens	ENSG00000249119		mitochondrially encoded NADH:ubiquinone oxidoreductase core subunit 6 pseudogene 4 [Source:HGNC Symbol;Acc:HGNC:39467]				processed_pseudogene
ENSG00000163568	237.7	3236.69	13	0	42.4603	44.2354	2.97304	3.46819	87	homo_sapiens	ENSG00000163568	AIM2	absent in melanoma 2 [Source:HGNC Symbol;Acc:HGNC:357]	positive regulation of cysteine-type endopeptidase activity [GO:2001056];pyroptosis [GO:0070269];positive regulation of NF-kappaB transcription factor activity [GO:0051092];positive regulation of interleukin-1 beta secretion [GO:0050718];interleukin-1 beta secretion [GO:0050702];innate immune response [GO:0045087];cellular response to drug [GO:0035690];cellular response to interferon-beta [GO:003…	protein binding [GO:0005515];double-stranded DNA binding [GO:0003690];DNA binding [GO:0003677]	AIM2 inflammasome complex [GO:0097169];cytosol [GO:0005829];cytoplasm [GO:0005737];nucleus [GO:0005634]	protein_coding
ENSG00000189233	7.73	136.88	12.5	0	0.845766	0.421888	0.036098	0.0188276	87	homo_sapiens	ENSG00000189233	NUGGC	nuclear GTPase, germinal center associated [Source:HGNC Symbol;Acc:HGNC:33550]		nucleotide binding [GO:0000166];GTP binding [GO:0005525];hydrolase activity [GO:0016787]	nucleus [GO:0005634];nuclear speck [GO:0016607]	protein_coding
ENSG00000170579	16.61	341.09	12.45	0	2.06079	8.25229	0.217153	0.0883918	87	homo_sapiens	ENSG00000170579	DLGAP1	DLG associated protein 1 [Source:HGNC Symbol;Acc:HGNC:2905]	signaling [GO:0023052];chemical synaptic transmission [GO:0007268]	protein binding [GO:0005515]	postsynaptic membrane [GO:0045211];synapse [GO:0045202];cell junction [GO:0030054];membrane [GO:0016020];postsynaptic density [GO:0014069];plasma membrane [GO:0005886];cellular_component [GO:0005575]	protein_coding
ENSG00000188906	115.27	1675.63	12.44	0	4.95421	4.91987	0.230045	0.307031	87	homo_sapiens	ENSG00000188906	LRRK2	leucine rich repeat kinase 2 [Source:HGNC Symbol;Acc:HGNC:18618]	MAPK cascade [GO:0000165];activation of MAPKK activity [GO:0000186];activation of MAPK activity [GO:0000187];negative regulation of protein phosphorylation [GO:0001933];positive regulation of protein phosphorylation [GO:0001934];protein phosphorylation [GO:0006468];endocytosis [GO:0006897];autophagy [GO:0006914];response to oxidative stress [GO:0006979];mitochondrion organization [GO:0007005];Gol…	SNARE binding [GO:0000149];nucleotide binding [GO:0000166];glycoprotein binding [GO:0001948];actin binding [GO:0003779];GTPase activity [GO:0003924];protein kinase activity [GO:0004672];protein serine/threonine kinase activity [GO:0004674];MAP kinase kinase activity [GO:0004708];GTPase activator activity [GO:0005096];protein binding [GO:0005515];ATP binding [GO:0005524];GTP binding [GO:0005525];m…	extracellular space [GO:0005615];intracellular [GO:0005622];cytoplasm [GO:0005737];mitochondrion [GO:0005739];mitochondrial outer membrane [GO:0005741];mitochondrial inner membrane [GO:0005743];mitochondrial matrix [GO:0005759];lysosome [GO:0005764];endosome [GO:0005768];endoplasmic reticulum [GO:0005783];Golgi apparatus [GO:0005794];Golgi-associated vesicle [GO:0005798];trans-Golgi network [GO:0…	protein_coding
ENSG00000177469	33.22	475.77	11.43	0	3.39148	1.47526	0.142141	0.22002	87	homo_sapiens	ENSG00000177469	PTRF	polymerase I and transcript release factor [Source:HGNC Symbol;Acc:HGNC:9688]	transcription, DNA-templated [GO:0006351];DNA-templated transcription, termination [GO:0006353];regulation of transcription, DNA-templated [GO:0006355];transcription initiation from RNA polymerase I promoter [GO:0006361];termination of RNA polymerase I transcription [GO:0006363]	RNA binding [GO:0003723];protein binding [GO:0005515];rRNA binding [GO:0019843];rRNA primary transcript binding [GO:0042134];poly(A) RNA binding [GO:0044822]	nucleus [GO:0005634];nucleoplasm [GO:0005654];cytoplasm [GO:0005737];mitochondrion [GO:0005739];endoplasmic reticulum [GO:0005783];cytosol [GO:0005829];plasma membrane [GO:0005886];caveola [GO:0005901];membrane [GO:0016020];intracellular membrane-bounded organelle [GO:0043231];protein complex [GO:0043234];membrane raft [GO:0045121]	protein_coding
ENSG00000130675	30.81	517.23	11.37	0	2.239	7.40115	0.356919	0.297104	87	homo_sapiens	ENSG00000130675	MNX1	motor neuron and pancreas homeobox 1 [Source:HGNC Symbol;Acc:HGNC:4979]	transcription, DNA-templated [GO:0006351];regulation of transcription, DNA-templated [GO:0006355];regulation of transcription from RNA polymerase II promoter [GO:0006357];humoral immune response [GO:0006959];anatomical structure morphogenesis [GO:0009653];spinal cord motor neuron cell fate specification [GO:0021520];endocrine pancreas development [GO:0031018];neuron projection morphogenesis [GO:0…	DNA binding [GO:0003677];transcription factor activity, sequence-specific DNA binding [GO:0003700];sequence-specific DNA binding [GO:0043565]	nucleus [GO:0005634];nucleolus [GO:0005730];cytoplasm [GO:0005737]	protein_coding
ENSG00000127528	18.58	286.31	11.29	0	2.66055	3.87109	0.165919	0.346693	87	homo_sapiens	ENSG00000127528	KLF2	Kruppel like factor 2 [Source:HGNC Symbol;Acc:HGNC:6347]	cell morphogenesis [GO:0000902];in utero embryonic development [GO:0001701];transcription, DNA-templated [GO:0006351];regulation of transcription, DNA-templated [GO:0006355];negative regulation of interleukin-6 production [GO:0032715];erythrocyte homeostasis [GO:0034101];response to laminar fluid shear stress [GO:0034616];multicellular organism growth [GO:0035264];positive regulation of transcrip…	nucleic acid binding [GO:0003676];DNA binding [GO:0003677];transcription factor activity, sequence-specific DNA binding [GO:0003700];sequence-specific DNA binding [GO:0043565];metal ion binding [GO:0046872]	nucleus [GO:0005634]	protein_coding
ENSG00000231476	40.66	0	-18.92	0	0	0	0.324118	0.476524	87	homo_sapiens	ENSG00000231476						lincRNA
ENSG00000112273	7.35	174.16	11.03	0	0.489741	2.24824	0.0503192	0.0700164	87	homo_sapiens	ENSG00000112273	HDGFL1	hepatoma derived growth factor-like 1 [Source:HGNC Symbol;Acc:HGNC:21095]				protein_coding
ENSG00000158473	113.5	1366.81	11.01	0	9.42132	12.3326	0.838978	1.11123	87	homo_sapiens	ENSG00000158473	CD1D	CD1d molecule [Source:HGNC Symbol;Acc:HGNC:1637]	regulation of immune response [GO:0050776];antigen processing and presentation, exogenous lipid antigen via MHC class Ib [GO:0048007];antigen processing and presentation, endogenous lipid antigen via MHC class Ib [GO:0048006];positive regulation of innate immune response [GO:0045089];innate immune response [GO:0045087];T cell selection [GO:0045058];positive regulation of T cell proliferation [GO:…	lipopeptide binding [GO:0071723];cell adhesion molecule binding [GO:0050839];histone binding [GO:0042393];exogenous lipid antigen binding [GO:0030884];endogenous lipid antigen binding [GO:0030883];lipid antigen binding [GO:0030882];beta-2-microglobulin binding [GO:0030881];receptor activity [GO:0004872]	basolateral plasma membrane [GO:0016323];integral component of membrane [GO:0016021];membrane [GO:0016020];endosome membrane [GO:0010008];cell surface [GO:0009986];integral component of plasma membrane [GO:0005887];plasma membrane [GO:0005886];endoplasmic reticulum membrane [GO:0005789];endoplasmic reticulum [GO:0005783];endosome [GO:0005768];lysosomal membrane [GO:0005765];lysosome [GO:0005764];…	protein_coding
ENSG00000154146	21.07	409.44	10.91	0	2.71558	12.5146	0.413607	0.508864	87	homo_sapiens	ENSG00000154146	NRGN	neurogranin [Source:HGNC Symbol;Acc:HGNC:8000]	positive regulation of long-term synaptic potentiation [GO:1900273];telencephalon development [GO:0021537];phosphorylation [GO:0016310];associative learning [GO:0008306];signal transduction [GO:0007165];nervous system development [GO:0007399]	phosphatidic acid binding [GO:0070300];kinase activity [GO:0016301];phosphatidylinositol-3,4,5-trisphosphate binding [GO:0005547];calmodulin binding [GO:0005516]	synapse [GO:0045202];dendritic spine head [GO:0044327];neuronal cell body [GO:0043025];mitochondrial membrane [GO:0031966];dendrite [GO:0030425];axon [GO:0030424];postsynaptic density [GO:0014069];trans-Golgi network transport vesicle membrane [GO:0012510];cytoplasm [GO:0005737];nucleus [GO:0005634]	protein_coding
ENSG00000165171	2.58	51.11	10.86	0	1.24707	0.8145	0.0738223	0.0688403	87	homo_sapiens	ENSG00000165171	WBSCR27	Williams Beuren syndrome chromosome region 27 [Source:HGNC Symbol;Acc:HGNC:19068]	methylation [GO:0032259]	S-adenosylmethionine-dependent methyltransferase activity [GO:0008757]	cytoplasm [GO:0005737]	protein_coding
ENSG00000154277	386.32	5176.5	10.83	0	66.3966	163.719	9.5153	10.4635	87	homo_sapiens	ENSG00000154277	UCHL1	ubiquitin C-terminal hydrolase L1 [Source:HGNC Symbol;Acc:HGNC:12513]	protein deubiquitination [GO:0016579];ubiquitin-dependent protein catabolic process [GO:0006511];proteolysis [GO:0006508];negative regulation of MAP kinase activity [GO:0043407];proteasome-mediated ubiquitin-dependent protein catabolic process [GO:0043161];regulation of macroautophagy [GO:0016241];neuromuscular process [GO:0050905];muscle fiber development [GO:0048747];eating behavior [GO:0042755…	thiol-dependent ubiquitinyl hydrolase activity [GO:0036459];ligase activity [GO:0016874];hydrolase activity [GO:0016787];cysteine-type peptidase activity [GO:0008234];peptidase activity [GO:0008233];thiol-dependent ubiquitin-specific protease activity [GO:0004843];ubiquitin binding [GO:0043130];alpha-2A adrenergic receptor binding [GO:0031694];ubiquitin protein ligase binding [GO:0031625];omega p…	intracellular [GO:0005622];axon cytoplasm [GO:1904115];extracellular exosome [GO:0070062];membrane [GO:0016020];endoplasmic reticulum membrane [GO:0005789];endoplasmic reticulum [GO:0005783];cytoplasm [GO:0005737];nucleoplasm [GO:0005654];plasma membrane [GO:0005886];neuron projection terminus [GO:0044306];myelin sheath [GO:0043209];neuronal cell body [GO:0043025];axon [GO:0030424];cytosol [GO:00…	protein_coding
ENSG00000283259	36.97	0	-17.6	0	0	0	0.398353	0.390679	87	homo_sapiens	ENSG00000283259						antisense
ENSG00000130707	22.45	304.22	10.7	0	3.18799	5.60639	0.427454	0.52914	87	homo_sapiens	ENSG00000130707	ASS1	argininosuccinate synthase 1 [Source:HGNC Symbol;Acc:HGNC:758]	negative regulation of leukocyte cell-cell adhesion [GO:1903038];cellular response to laminar fluid shear stress [GO:0071499];positive regulation of nitric oxide biosynthetic process [GO:0045429];cellular amino acid biosynthetic process [GO:0008652];aspartate metabolic process [GO:0006531];arginine biosynthetic process [GO:0006526];argininosuccinate metabolic process [GO:0000053];citrulline metab…	poly(A) RNA binding [GO:0044822];ligase activity [GO:0016874];amino acid binding [GO:0016597];ATP binding [GO:0005524];argininosuccinate synthase activity [GO:0004055];nucleotide binding [GO:0000166];toxic substance binding [GO:0015643]	extracellular exosome [GO:0070062];cytosol [GO:0005829];cytoplasm [GO:0005737];cell body fiber [GO:0070852];perikaryon [GO:0043204];neuronal cell body [GO:0043025];neuron projection [GO:0043005];endoplasmic reticulum [GO:0005783];lysosome [GO:0005764];mitochondrial outer membrane [GO:0005741];nucleus [GO:0005634]	protein_coding
ENSG00000198363	23.98	289.75	10.68	0	4.57316	2.51079	0.342387	0.77451	87	homo_sapiens	ENSG00000198363	ASPH	aspartate beta-hydroxylase [Source:HGNC Symbol;Acc:HGNC:757]	muscle contraction [GO:0006936];peptidyl-amino acid modification [GO:0018193];ion transmembrane transport [GO:0034220];positive regulation of proteolysis [GO:0045862];oxidation-reduction process [GO:0055114];activation of cysteine-type endopeptidase activity [GO:0097202];regulation of cardiac conduction [GO:1903779]	peptide-aspartate beta-dioxygenase activity [GO:0004597];structural molecule activity [GO:0005198];calcium ion binding [GO:0005509];protein binding [GO:0005515];structural constituent of muscle [GO:0008307];electron carrier activity [GO:0009055];oxidoreductase activity [GO:0016491];metal ion binding [GO:0046872];dioxygenase activity [GO:0051213]	endoplasmic reticulum [GO:0005783];endoplasmic reticulum membrane [GO:0005789];plasma membrane [GO:0005886];membrane [GO:0016020];integral component of membrane [GO:0016021];sarcoplasmic reticulum [GO:0016529];cortical endoplasmic reticulum [GO:0032541];sarcoplasmic reticulum membrane [GO:0033017]	protein_coding
ENSG00000092607	2.14	43.21	10.63	0	0.242875	0.230083	0.0401709	0.0105187	87	homo_sapiens	ENSG00000092607	TBX15	T-box 15 [Source:HGNC Symbol;Acc:HGNC:11594]	negative regulation of transcription from RNA polymerase II promoter [GO:0000122];transcription, DNA-templated [GO:0006351];regulation of transcription, DNA-templated [GO:0006355];embryonic cranial skeleton morphogenesis [GO:0048701];embryonic skeletal system morphogenesis [GO:0048704]	transcription regulatory region sequence-specific DNA binding [GO:0000976];RNA polymerase II core promoter proximal region sequence-specific DNA binding [GO:0000978];transcriptional repressor activity, RNA polymerase II core promoter proximal region sequence-specific binding [GO:0001078];RNA polymerase II transcription corepressor activity [GO:0001106];DNA binding [GO:0003677];transcription facto…	nucleus [GO:0005634];Tle3-Aes complex [GO:0070722]	protein_coding
ENSG00000180535	13.82	207.61	10.53	0	6.71694	2.34663	0.298261	0.368618	87	homo_sapiens	ENSG00000180535	BHLHA15	basic helix-loop-helix family member a15 [Source:HGNC Symbol;Acc:HGNC:22265]	transcription, DNA-templated [GO:0006351];regulation of transcription, DNA-templated [GO:0006355];transcription from RNA polymerase II promoter [GO:0006366];mitochondrial calcium ion transport [GO:0006851];Golgi organization [GO:0007030];G-protein coupled receptor signaling pathway [GO:0007186];cell-cell signaling [GO:0007267];negative regulation of myotube differentiation [GO:0010832];calcium-me…	RNA polymerase II regulatory region sequence-specific DNA binding [GO:0000977];transcriptional activator activity, RNA polymerase II transcription regulatory region sequence-specific binding [GO:0001228];DNA binding [GO:0003677];protein homodimerization activity [GO:0042803];protein dimerization activity [GO:0046983]	nucleus [GO:0005634]	protein_coding
ENSG00000185745	559.46	6261.86	10.5	0	61.6886	69.2241	7.06413	5.30966	87	homo_sapiens	ENSG00000185745	IFIT1	interferon induced protein with tetratricopeptide repeats 1 [Source:HGNC Symbol;Acc:HGNC:5407]	cellular response to exogenous dsRNA [GO:0071360];cellular response to type I interferon [GO:0071357];type I interferon signaling pathway [GO:0060337];defense response to virus [GO:0051607];negative regulation of helicase activity [GO:0051097];negative regulation of defense response to virus by host [GO:0050689];regulation of defense response to virus [GO:0050688];innate immune response [GO:00450…	protein binding [GO:0005515];RNA binding [GO:0003723]	host cell [GO:0043657];cytosol [GO:0005829];cytoplasm [GO:0005737]	protein_coding
ENSG00000166086	36.99	436.16	10.22	0	3.4204	2.61571	0.157987	0.164604	87	homo_sapiens	ENSG00000166086	JAM3	junctional adhesion molecule 3 [Source:HGNC Symbol;Acc:HGNC:15532]	angiogenesis [GO:0001525];neutrophil homeostasis [GO:0001780];adaptive immune response [GO:0002250];myeloid progenitor cell differentiation [GO:0002318];leukocyte migration involved in inflammatory response [GO:0002523];cell adhesion [GO:0007155];cell-matrix adhesion [GO:0007160];spermatogenesis [GO:0007283];spermatid development [GO:0007286];cell migration [GO:0016477];transmission of nerve impu…	integrin binding [GO:0005178];protein homodimerization activity [GO:0042803];protein heterodimerization activity [GO:0046982]	extracellular region [GO:0005576];extracellular space [GO:0005615];Golgi apparatus [GO:0005794];plasma membrane [GO:0005886];cell-cell junction [GO:0005911];bicellular tight junction [GO:0005923];membrane [GO:0016020];integral component of membrane [GO:0016021];cell junction [GO:0030054];desmosome [GO:0030057];paranodal junction [GO:0033010];Schmidt-Lanterman incisure [GO:0043220];cell-cell conta…	protein_coding
ENSG00000165685	3.41	64.17	9.95	0	0.519594	1.64457	0.0276309	0.0917592	87	homo_sapiens	ENSG00000165685	TMEM52B	transmembrane protein 52B [Source:HGNC Symbol;Acc:HGNC:26438]	biological_process [GO:0008150]	molecular_function [GO:0003674]	membrane [GO:0016020];integral component of membrane [GO:0016021];extracellular exosome [GO:0070062]	protein_coding
ENSG00000132464	13.7	169.57	9.85	0	1.35013	1.69083	0.0152105	0.0908072	87	homo_sapiens	ENSG00000132464	ENAM	enamelin [Source:HGNC Symbol;Acc:HGNC:3344]	regulation of cell morphogenesis [GO:0022604];biomineral tissue development [GO:0031214];ameloblast differentiation [GO:0036305];odontogenesis of dentin-containing tooth [GO:0042475];positive regulation of enamel mineralization [GO:0070175];amelogenesis [GO:0097186]	structural constituent of tooth enamel [GO:0030345]	extracellular region [GO:0005576];proteinaceous extracellular matrix [GO:0005578]	protein_coding
ENSG00000183160	16.23	275.93	9.79	0	4.39582	0.702619	0.186854	0.103583	87	homo_sapiens	ENSG00000183160	TMEM119	transmembrane protein 119 [Source:HGNC Symbol;Acc:HGNC:27884]	ossification [GO:0001503];osteoblast differentiation [GO:0001649];spermatogenesis [GO:0007283];biological_process [GO:0008150];cell differentiation [GO:0030154];positive regulation of bone mineralization [GO:0030501];biomineral tissue development [GO:0031214];positive regulation of osteoblast proliferation [GO:0033690];positive regulation of osteoblast differentiation [GO:0045669];spermatid diffe…	molecular_function [GO:0003674]	cellular_component [GO:0005575];cytoplasm [GO:0005737];endoplasmic reticulum [GO:0005783];endoplasmic reticulum membrane [GO:0005789];plasma membrane [GO:0005886];membrane [GO:0016020];integral component of membrane [GO:0016021]	protein_coding
ENSG00000196141	195.92	2038.23	9.77	0	20.5321	20.4349	3.19611	2.13135	87	homo_sapiens	ENSG00000196141	SPATS2L	spermatogenesis associated serine rich 2 like [Source:HGNC Symbol;Acc:HGNC:24574]		poly(A) RNA binding [GO:0044822]	nucleus [GO:0005634];nucleolus [GO:0005730];cytoplasm [GO:0005737];protein complex [GO:0043234]	protein_coding
ENSG00000092054	3.44	61.92	9.76	0	0.295539	0.109038	0.0141601	0.0118145	87	homo_sapiens	ENSG00000092054	MYH7	myosin heavy chain 7 [Source:HGNC Symbol;Acc:HGNC:7577]	cardiac muscle contraction [GO:0060048];ventricular cardiac muscle tissue morphogenesis [GO:0055010];ATP metabolic process [GO:0046034];regulation of slow-twitch skeletal muscle fiber contraction [GO:0031449];muscle filament sliding [GO:0030049];cardiac muscle hypertrophy in response to stress [GO:0014898];transition between fast and slow fiber [GO:0014883];regulation of the force of skeletal mus…	actin-dependent ATPase activity [GO:0030898];ATPase activity [GO:0016887];ATP binding [GO:0005524];calmodulin binding [GO:0005516];protein binding [GO:0005515];actin binding [GO:0003779];motor activity [GO:0003774];nucleotide binding [GO:0000166];microfilament motor activity [GO:0000146]	myosin filament [GO:0032982];Z disc [GO:0030018];sarcomere [GO:0030017];myofibril [GO:0030016];myosin complex [GO:0016459];muscle myosin complex [GO:0005859];cytoplasm [GO:0005737];stress fiber [GO:0001725]	protein_coding
ENSG00000270025	32.55	0	-15.75	0	0	0	0.709072	0.640743	87	homo_sapiens	ENSG00000270025		BMS1, ribosome biogenesis factor pseudogene 7 [Source:HGNC Symbol;Acc:HGNC:23655]				transcribed_unprocessed_pseudogene
ENSG00000082458	58.23	568.35	9.09	0	7.9889	4.16551	0.859254	1.04359	87	homo_sapiens	ENSG00000082458	DLG3	discs large MAGUK scaffold protein 3 [Source:HGNC Symbol;Acc:HGNC:2902]	establishment of planar polarity [GO:0001736];chemical synaptic transmission [GO:0007268];nervous system development [GO:0007399];negative regulation of cell proliferation [GO:0008285];negative regulation of phosphatase activity [GO:0010923];ion transmembrane transport [GO:0034220];receptor clustering [GO:0043113];establishment or maintenance of epithelial cell apical/basal polarity [GO:0045197];…	guanylate kinase activity [GO:0004385];protein binding [GO:0005515];protein C-terminus binding [GO:0008022];ligand-gated ion channel activity [GO:0015276];kinase binding [GO:0019900];phosphatase binding [GO:0019902];protein phosphatase binding [GO:0019903];protein domain specific binding [GO:0019904];PDZ domain binding [GO:0030165];ubiquitin protein ligase binding [GO:0031625];ionotropic glutamat…	ionotropic glutamate receptor complex [GO:0008328];extracellular space [GO:0005615];cytoplasm [GO:0005737];plasma membrane [GO:0005886];cell-cell junction [GO:0005911];bicellular tight junction [GO:0005923];postsynaptic density [GO:0014069];basolateral plasma membrane [GO:0016323];growth cone [GO:0030426];AMPA glutamate receptor complex [GO:0032281];neuronal cell body [GO:0043025];dendritic shaft…	protein_coding
ENSG00000160746	39.84	435.92	8.98	0	3.60759	6.33119	0.584557	0.708218	87	homo_sapiens	ENSG00000160746	ANO10	anoctamin 10 [Source:HGNC Symbol;Acc:HGNC:25519]	cation transport [GO:0006812];chloride transport [GO:0006821];ion transmembrane transport [GO:0034220];cation transmembrane transport [GO:0098655];chloride transmembrane transport [GO:1902476]	intracellular calcium activated chloride channel activity [GO:0005229];calcium activated cation channel activity [GO:0005227]	integral component of membrane [GO:0016021];membrane [GO:0016020];plasma membrane [GO:0005886];intracellular [GO:0005622]	protein_coding
ENSG00000100290	18.05	197.41	8.88	0	6.05565	3.02934	0.389072	0.316263	87	homo_sapiens	ENSG00000100290	BIK	BCL2 interacting killer [Source:HGNC Symbol;Acc:HGNC:1051]	regulation of apoptotic process [GO:0042981];apoptotic mitochondrial changes [GO:0008637];male gonad development [GO:0008584];spermatogenesis [GO:0007283];apoptotic process [GO:0006915];positive regulation of protein homooligomerization [GO:0032464];positive regulation of release of cytochrome c from mitochondria [GO:0090200]	BH domain binding [GO:0051400];protein heterodimerization activity [GO:0046982];protein binding [GO:0005515]	integral component of membrane [GO:0016021];membrane [GO:0016020];mitochondrial envelope [GO:0005740];mitochondrion [GO:0005739];endomembrane system [GO:0012505];mitochondrial membrane [GO:0031966]	protein_coding
ENSG00000172183	1080.06	10089.8	8.8	0	250.128	333.362	30.6568	30.1289	87	homo_sapiens	ENSG00000172183	ISG20	interferon stimulated exonuclease gene 20 [Source:HGNC Symbol;Acc:HGNC:6130]	DNA catabolic process, exonucleolytic [GO:0000738];immune system process [GO:0002376];rRNA processing [GO:0006364];RNA catabolic process [GO:0006401];cell proliferation [GO:0008283];response to virus [GO:0009615];negative regulation of viral genome replication [GO:0045071];innate immune response [GO:0045087];defense response to virus [GO:0051607];type I interferon signaling pathway [GO:0060337];R…	3'-5'-exoribonuclease activity [GO:0000175];nucleic acid binding [GO:0003676];RNA binding [GO:0003723];nuclease activity [GO:0004518];exonuclease activity [GO:0004527];single-stranded DNA 3'-5' exodeoxyribonuclease activity [GO:0008310];exoribonuclease II activity [GO:0008859];hydrolase activity [GO:0016787];U1 snRNA binding [GO:0030619];U2 snRNA binding [GO:0030620];U3 snoRNA binding [GO:0034511…	nucleus [GO:0005634];nucleoplasm [GO:0005654];nucleolus [GO:0005730];cytoplasm [GO:0005737];Cajal body [GO:0015030];PML body [GO:0016605]	protein_coding
ENSG00000256259	50.17	1.16	-15.01	0	0.0962152	0	0.932797	0.714052	87	homo_sapiens	ENSG00000256259	LOC105369810					lincRNA
ENSG00000126778	6.37	85.97	8.76	0	0.324207	0.59339	0.0847666	0.025306	87	homo_sapiens	ENSG00000126778	SIX1	SIX homeobox 1 [Source:HGNC Symbol;Acc:HGNC:10887]	negative regulation of transcription from RNA polymerase II promoter [GO:0000122];ureteric bud development [GO:0001657];branching involved in ureteric bud morphogenesis [GO:0001658];organ induction [GO:0001759];kidney development [GO:0001822];outflow tract morphogenesis [GO:0003151];transcription, DNA-templated [GO:0006351];regulation of transcription, DNA-templated [GO:0006355];transcription fro…	RNA polymerase II core promoter proximal region sequence-specific DNA binding [GO:0000978];transcriptional activator activity, RNA polymerase II core promoter proximal region sequence-specific binding [GO:0001077];DNA binding [GO:0003677];chromatin binding [GO:0003682];transcription factor activity, sequence-specific DNA binding [GO:0003700];protein binding [GO:0005515];sequence-specific DNA bind…	nucleus [GO:0005634];transcription factor complex [GO:0005667];nucleolus [GO:0005730];cytoplasm [GO:0005737]	protein_coding
ENSG00000154611	26.38	318.26	8.56	0	2.71324	5.2797	0.595246	0.198311	87	homo_sapiens	ENSG00000154611	PSMA8	proteasome subunit alpha 8 [Source:HGNC Symbol;Acc:HGNC:22985]	MAPK cascade [GO:0000165];protein polyubiquitination [GO:0000209];stimulatory C-type lectin receptor signaling pathway [GO:0002223];antigen processing and presentation of exogenous peptide antigen via MHC class I, TAP-dependent [GO:0002479];proteolysis [GO:0006508];ubiquitin-dependent protein catabolic process [GO:0006511];regulation of cellular amino acid metabolic process [GO:0006521];anaphase-…	endopeptidase activity [GO:0004175];threonine-type endopeptidase activity [GO:0004298];peptidase activity [GO:0008233];hydrolase activity [GO:0016787]	proteasome complex [GO:0000502];nucleus [GO:0005634];cytoplasm [GO:0005737];cytosol [GO:0005829];proteasome core complex [GO:0005839];proteasome core complex, alpha-subunit complex [GO:0019773];extracellular exosome [GO:0070062];spermatoproteasome complex [GO:1990111]	protein_coding
ENSG00000270300	56.65	0.95	-14.76	0	0	0	0.406602	0.841522	87	homo_sapiens	ENSG00000270300		phosphatase and actin regulator 2 pseudogene 1 [Source:HGNC Symbol;Acc:HGNC:49488]				transcribed_processed_pseudogene
ENSG00000120162	46.65	432.78	8.54	0	1.51092	1.10361	0.15465	0.141823	87	homo_sapiens	ENSG00000120162	MOB3B	MOB kinase activator 3B [Source:HGNC Symbol;Acc:HGNC:23825]		metal ion binding [GO:0046872]		protein_coding
ENSG00000278709	29.97	0	-14.65	0	0.00776573	0	0.815998	0.781724	87	homo_sapiens	ENSG00000278709	NKILA	NF-kappaB interacting long non-coding RNA [Source:HGNC Symbol;Acc:HGNC:51599]				antisense
ENSG00000079156	6.43	83.56	8.43	0	0.771579	0.21788	0.0296271	0.0791683	87	homo_sapiens	ENSG00000079156	OSBPL6	oxysterol binding protein like 6 [Source:HGNC Symbol;Acc:HGNC:16388]	transport [GO:0006810];lipid transport [GO:0006869]	lipid binding [GO:0008289]	nucleus [GO:0005634];nuclear envelope [GO:0005635];cytoplasm [GO:0005737];endoplasmic reticulum [GO:0005783];endoplasmic reticulum membrane [GO:0005789];cytosol [GO:0005829];plasma membrane [GO:0005886];membrane [GO:0016020];nuclear membrane [GO:0031965];perinuclear endoplasmic reticulum [GO:0097038]	protein_coding
ENSG00000128228	455.28	5171.9	8.31	0	53.911	206.4	13.2211	13.0262	87	homo_sapiens	ENSG00000128228	SDF2L1	stromal cell derived factor 2 like 1 [Source:HGNC Symbol;Acc:HGNC:10676]	protein glycosylation [GO:0006486];response to endoplasmic reticulum stress [GO:0034976];protein O-linked mannosylation [GO:0035269];regulation of apoptotic process [GO:0042981];cellular response to misfolded protein [GO:0071218];ER-associated misfolded protein catabolic process [GO:0071712]	dolichyl-phosphate-mannose-protein mannosyltransferase activity [GO:0004169];chaperone binding [GO:0051087];ATPase binding [GO:0051117];misfolded protein binding [GO:0051787]	endoplasmic reticulum [GO:0005783];endoplasmic reticulum lumen [GO:0005788];endoplasmic reticulum membrane [GO:0005789];membrane [GO:0016020];endoplasmic reticulum chaperone complex [GO:0034663]	protein_coding
ENSG00000139410	60.57	560.37	8.3	0	6.64842	9.53776	0.920405	0.963608	87	homo_sapiens	ENSG00000139410	SDSL	serine dehydratase like [Source:HGNC Symbol;Acc:HGNC:30404]	cellular amino acid metabolic process [GO:0006520];biological_process [GO:0008150]	pyridoxal phosphate binding [GO:0030170];molecular_function [GO:0003674];L-serine ammonia-lyase activity [GO:0003941];L-threonine ammonia-lyase activity [GO:0004794];lyase activity [GO:0016829]	mitochondrion [GO:0005739];cytoplasm [GO:0005737];extracellular exosome [GO:0070062]	protein_coding
ENSG00000176049	4.69	57.55	8.28	0	0.902932	0.22093	0.0236954	0.0152091	87	homo_sapiens	ENSG00000176049	JAKMIP2	janus kinase and microtubule interacting protein 2 [Source:HGNC Symbol;Acc:HGNC:29067]		protein binding [GO:0005515];microtubule binding [GO:0008017];kinase binding [GO:0019900]	Golgi apparatus [GO:0005794]	protein_coding
ENSG00000188290	84.77	869.14	8.26	0	13.5113	25.1826	1.37201	2.66919	87	homo_sapiens	ENSG00000188290	HES4	hes family bHLH transcription factor 4 [Source:HGNC Symbol;Acc:HGNC:24149]	regulation of transcription, DNA-templated [GO:0006355];transcription, DNA-templated [GO:0006351];multicellular organism development [GO:0007275];nervous system development [GO:0007399];cell differentiation [GO:0030154]	protein dimerization activity [GO:0046983];DNA binding [GO:0003677];transcription factor binding [GO:0008134]	nucleus [GO:0005634]	protein_coding
ENSG00000139269	26.34	271.58	8.21	0	2.7991	1.74818	0.501262	0.118964	87	homo_sapiens	ENSG00000139269	INHBE	inhibin beta E subunit [Source:HGNC Symbol;Acc:HGNC:24029]	positive regulation of pathway-restricted SMAD protein phosphorylation [GO:0010862];regulation of apoptotic process [GO:0042981];regulation of MAPK cascade [GO:0043408];cell development [GO:0048468];SMAD protein signal transduction [GO:0060395]	growth factor activity [GO:0008083];cytokine activity [GO:0005125];transforming growth factor beta receptor binding [GO:0005160];hormone activity [GO:0005179]	extracellular region [GO:0005576];extracellular space [GO:0005615]	protein_coding
ENSG00000129595	11.6	133.26	8.21	0	2.74197	0.462303	0.437188	0.18526	87	homo_sapiens	ENSG00000129595	EPB41L4A	erythrocyte membrane protein band 4.1 like 4A [Source:HGNC Symbol;Acc:HGNC:13278]	biological_process [GO:0008150];actomyosin structure organization [GO:0031032]	molecular_function [GO:0003674];structural constituent of cytoskeleton [GO:0005200];cytoskeletal protein binding [GO:0008092]	cellular_component [GO:0005575];cytoplasm [GO:0005737];cytoskeleton [GO:0005856];extrinsic component of membrane [GO:0019898]	protein_coding
ENSG00000138771	85.43	947.65	8.02	0	0.930066	7.81876	0.217056	0.430058	87	homo_sapiens	ENSG00000138771	SHROOM3	shroom family member 3 [Source:HGNC Symbol;Acc:HGNC:30422]	cell morphogenesis [GO:0000902];neural tube closure [GO:0001843];epithelial cell development [GO:0002064];multicellular organism development [GO:0007275];pattern specification process [GO:0007389];regulation of cell shape [GO:0008360];cellular pigment accumulation [GO:0043482];apical protein localization [GO:0045176]	actin binding [GO:0003779];actin filament binding [GO:0051015]	cytoplasm [GO:0005737];cytoskeleton [GO:0005856];microtubule [GO:0005874];adherens junction [GO:0005912];apical plasma membrane [GO:0016324];cell junction [GO:0030054];apical junction complex [GO:0043296]	protein_coding
ENSG00000132958	17.53	165.42	7.95	0	1.49748	1.76751	0.205007	0.0942874	87	homo_sapiens	ENSG00000132958	TPTE2	transmembrane phosphoinositide 3-phosphatase and tensin homolog 2 [Source:HGNC Symbol;Acc:HGNC:17299]	protein dephosphorylation [GO:0006470];phosphatidylinositol biosynthetic process [GO:0006661];dephosphorylation [GO:0016311];peptidyl-tyrosine dephosphorylation [GO:0035335]	protein tyrosine phosphatase activity [GO:0004725];protein tyrosine/serine/threonine phosphatase activity [GO:0008138];phosphatidylinositol-3,4,5-trisphosphate 3-phosphatase activity [GO:0016314];hydrolase activity [GO:0016787];phosphatase activity [GO:0016791];phosphatidylinositol-3,4-bisphosphate 3-phosphatase activity [GO:0051800]	Golgi membrane [GO:0000139];cytoplasm [GO:0005737];endoplasmic reticulum [GO:0005783];endoplasmic reticulum membrane [GO:0005789];membrane [GO:0016020];integral component of membrane [GO:0016021]	protein_coding
ENSG00000211891	139.84	6.92	-13.74	0	0.0762474	0.261104	3.55085	3.58624	87	homo_sapiens	ENSG00000211891		immunoglobulin heavy constant epsilon [Source:HGNC Symbol;Acc:HGNC:5522]	positive regulation of B cell activation [GO:0050871];B cell receptor signaling pathway [GO:0050853];innate immune response [GO:0045087];defense response to bacterium [GO:0042742];Fc-epsilon receptor signaling pathway [GO:0038095];complement activation, classical pathway [GO:0006958];immune response [GO:0006955];phagocytosis, engulfment [GO:0006911];phagocytosis, recognition [GO:0006910]	immunoglobulin receptor binding [GO:0034987];antigen binding [GO:0003823]	blood microparticle [GO:0072562];immunoglobulin complex, circulating [GO:0042571];external side of plasma membrane [GO:0009897];extracellular region [GO:0005576]	IG_C_gene
ENSG00000127951	86.43	858.11	7.95	0	8.96574	1.85421	0.50827	0.644229	87	homo_sapiens	ENSG00000127951	FGL2	fibrinogen like 2 [Source:HGNC Symbol;Acc:HGNC:3696]	proteolysis [GO:0006508]	peptidase activity [GO:0008233]	extracellular region [GO:0005576];fibrinogen complex [GO:0005577];extracellular exosome [GO:0070062]	protein_coding
ENSG00000247287	36.57	0.48	-13.64	0	0	0	0.298221	0.602153	87	homo_sapiens	ENSG00000247287						antisense
ENSG00000082482	7.21	83.24	7.9	0	0.806065	0.500577	0.0793435	0.0445729	87	homo_sapiens	ENSG00000082482	KCNK2	potassium two pore domain channel subfamily K member 2 [Source:HGNC Symbol;Acc:HGNC:6277]	potassium ion transmembrane transport [GO:0071805];stabilization of membrane potential [GO:0030322];potassium ion transport [GO:0006813];ion transport [GO:0006811];transport [GO:0006810];negative regulation of DNA biosynthetic process [GO:2000279];positive regulation of cellular response to hypoxia [GO:1900039];cochlea development [GO:0090102];cellular response to hypoxia [GO:0071456];negative re…	potassium channel activity [GO:0005267];potassium ion leak channel activity [GO:0022841];outward rectifier potassium channel activity [GO:0015271];voltage-gated potassium channel activity [GO:0005249]	membrane [GO:0016020];integral component of membrane [GO:0016021];integral component of plasma membrane [GO:0005887];plasma membrane [GO:0005886];endoplasmic reticulum membrane [GO:0005789];endoplasmic reticulum [GO:0005783];astrocyte projection [GO:0097449];calyx of Held [GO:0044305];axon terminus [GO:0043679];neuronal cell body [GO:0043025];neuron projection [GO:0043005];axon [GO:0030424];apica…	protein_coding
ENSG00000187608	3923.9	38295	7.67	0	650.07	1853.09	152.828	139.958	87	homo_sapiens	ENSG00000187608	ISG15	ISG15 ubiquitin-like modifier [Source:HGNC Symbol;Acc:HGNC:4053]	type I interferon signaling pathway [GO:0060337];defense response to virus [GO:0051607];positive regulation of erythrocyte differentiation [GO:0045648];innate immune response [GO:0045087];negative regulation of viral genome replication [GO:0045071];defense response to bacterium [GO:0042742];response to type I interferon [GO:0034340];regulation of interferon-gamma production [GO:0032649];negative …	protein tag [GO:0031386];protein binding [GO:0005515]	cytosol [GO:0005829];cytoplasm [GO:0005737];nucleoplasm [GO:0005654];extracellular region [GO:0005576]	protein_coding
ENSG00000092621	579.58	5011.74	7.53	0	34.6242	67.2757	7.18098	5.91497	87	homo_sapiens	ENSG00000092621	PHGDH	phosphoglycerate dehydrogenase [Source:HGNC Symbol;Acc:HGNC:8923]	G1 to G0 transition [GO:0070314];oxidation-reduction process [GO:0055114];neuron projection development [GO:0031175];neurogenesis [GO:0022008];neural tube development [GO:0021915];glial cell development [GO:0021782];spinal cord development [GO:0021510];taurine metabolic process [GO:0019530];regulation of gene expression [GO:0010468];gamma-aminobutyric acid metabolic process [GO:0009448];serine fa…	NAD binding [GO:0051287];oxidoreductase activity, acting on the CH-OH group of donors, NAD or NADP as acceptor [GO:0016616];oxidoreductase activity [GO:0016491];electron carrier activity [GO:0009055];phosphoglycerate dehydrogenase activity [GO:0004617]	extracellular exosome [GO:0070062];myelin sheath [GO:0043209];cytosol [GO:0005829]	protein_coding
ENSG00000099337	60.63	530.65	7.48	0	2.46159	1.04596	0.117722	0.157409	87	homo_sapiens	ENSG00000099337	KCNK6	potassium two pore domain channel subfamily K member 6 [Source:HGNC Symbol;Acc:HGNC:6281]	potassium ion transmembrane transport [GO:0071805];regulation of resting membrane potential [GO:0060075];potassium ion transport [GO:0006813];ion transport [GO:0006811];transport [GO:0006810];negative regulation of systemic arterial blood pressure [GO:0003085];regulation of systemic arterial blood pressure [GO:0003073];stabilization of membrane potential [GO:0030322];regulation of ion transmembra…	potassium channel activity [GO:0005267];inward rectifier potassium channel activity [GO:0005242];voltage-gated ion channel activity [GO:0005244];potassium ion leak channel activity [GO:0022841]	integral component of membrane [GO:0016021];membrane [GO:0016020];plasma membrane [GO:0005886];voltage-gated potassium channel complex [GO:0008076]	protein_coding
ENSG00000222037	30.25	0	-13.53	1e-06	0	0	5.88624	3.04728	87	homo_sapiens	ENSG00000222037		immunoglobulin lambda constant 6 (gene/pseudogene) [Source:HGNC Symbol;Acc:HGNC:5860]				IG_C_pseudogene
ENSG00000227125	27.08	0	-13.47	1e-06	0	0	0.131031	0.594871	87	homo_sapiens	ENSG00000227125						lincRNA
ENSG00000168811	12.44	123.6	7.43	0	1.39677	2.53751	0.153674	0.328491	87	homo_sapiens	ENSG00000168811	IL12A	interleukin 12A [Source:HGNC Symbol;Acc:HGNC:5969]	cellular response to lipopolysaccharide [GO:0071222];positive regulation of T cell differentiation [GO:0045582];defense response to protozoan [GO:0042832];positive regulation of T cell proliferation [GO:0042102];positive regulation of mononuclear cell proliferation [GO:0032946];positive regulation of interferon-gamma production [GO:0032729];immune response [GO:0006955];positive regulation of T ce…	protein heterodimerization activity [GO:0046982];interleukin-12 beta subunit binding [GO:0042163];growth factor activity [GO:0008083];protein binding [GO:0005515];interleukin-12 receptor binding [GO:0005143];cytokine activity [GO:0005125];interleukin-27 binding [GO:0045513]	interleukin-12 complex [GO:0043514];cytoplasm [GO:0005737];extracellular space [GO:0005615];extracellular region [GO:0005576]	protein_coding
ENSG00000144488	21.87	206.73	7.17	0	0.618168	1.38647	0.117074	0.101692	87	homo_sapiens	ENSG00000144488	ESPNL	espin-like [Source:HGNC Symbol;Acc:HGNC:27937]				protein_coding
ENSG00000184293	331.18	2530.05	7.12	0	100.908	62.3491	9.84422	11.2768	87	homo_sapiens	ENSG00000184293	CLECL1	C-type lectin like 1 [Source:HGNC Symbol;Acc:HGNC:24462]		carbohydrate binding [GO:0030246]	integral component of membrane [GO:0016021];membrane [GO:0016020];plasma membrane [GO:0005886]	protein_coding
ENSG00000196793	27.99	272.48	7.11	0	1.78818	3.18332	0.494382	0.158506	87	homo_sapiens	ENSG00000196793	ZNF239	zinc finger protein 239 [Source:HGNC Symbol;Acc:HGNC:13031]	transcription, DNA-templated [GO:0006351];regulation of transcription, DNA-templated [GO:0006355]	nucleic acid binding [GO:0003676];DNA binding [GO:0003677];transcription factor activity, sequence-specific DNA binding [GO:0003700];RNA binding [GO:0003723];protein binding [GO:0005515];metal ion binding [GO:0046872]	nucleus [GO:0005634]	protein_coding
ENSG00000204110	60.81	2.33	-13.15	0	0	0.0641368	0.233633	0.195882	87	homo_sapiens	ENSG00000204110						lincRNA
ENSG00000243016	67	2.8	-12.98	0	0	0.0451387	0.460135	0.653454	87	homo_sapiens	ENSG00000243016						unprocessed_pseudogene
ENSG00000126709	2898.13	23578.4	7.09	0	428.118	831.148	91.711	80.8624	87	homo_sapiens	ENSG00000126709	IFI6	interferon alpha inducible protein 6 [Source:HGNC Symbol;Acc:HGNC:4054]	negative regulation of extrinsic apoptotic signaling pathway in absence of ligand [GO:2001240];type I interferon signaling pathway [GO:0060337];negative regulation of mitochondrial depolarization [GO:0051902];negative regulation of cysteine-type endopeptidase activity involved in apoptotic process [GO:0043154];immune response [GO:0006955];release of cytochrome c from mitochondria [GO:0001836]	protein binding [GO:0005515]	integral component of membrane [GO:0016021];membrane [GO:0016020];plasma membrane [GO:0005886];mitochondrion [GO:0005739]	protein_coding
ENSG00000141837	74.73	562.18	7	0	2.25647	2.36324	0.254428	0.287938	87	homo_sapiens	ENSG00000141837	CACNA1A	calcium voltage-gated channel subunit alpha1 A [Source:HGNC Symbol;Acc:HGNC:1388]	membrane depolarization during action potential [GO:0086010];calcium ion transmembrane transport [GO:0070588];rhythmic synaptic transmission [GO:0060024];transmembrane transport [GO:0055085];membrane depolarization [GO:0051899];neuromuscular process [GO:0050905];neuromuscular process controlling balance [GO:0050885];musculoskeletal movement, spinal reflex action [GO:0050883];neurological system p…	metal ion binding [GO:0046872];syntaxin binding [GO:0019905];high voltage-gated calcium channel activity [GO:0008331];protein binding [GO:0005515];calcium channel activity [GO:0005262];voltage-gated calcium channel activity [GO:0005245];voltage-gated ion channel activity [GO:0005244];ion channel activity [GO:0005216]	presynapse [GO:0098793];neuronal cell body [GO:0043025];cell projection [GO:0042995];dendrite [GO:0030425];integral component of membrane [GO:0016021];membrane [GO:0016020];voltage-gated calcium channel complex [GO:0005891];plasma membrane [GO:0005886];cytoplasm [GO:0005737];nucleus [GO:0005634]	protein_coding
ENSG00000134321	155.85	1194.37	7	0	9.45601	5.98088	1.37036	0.717761	87	homo_sapiens	ENSG00000134321	RSAD2	radical S-adenosyl methionine domain containing 2 [Source:HGNC Symbol;Acc:HGNC:30908]	immune system process [GO:0002376];response to virus [GO:0009615];viral process [GO:0016032];positive regulation of toll-like receptor 7 signaling pathway [GO:0034157];positive regulation of toll-like receptor 9 signaling pathway [GO:0034165];CD4-positive, alpha-beta T cell activation [GO:0035710];CD4-positive, alpha-beta T cell differentiation [GO:0043367];negative regulation of viral genome rep…	iron-sulfur cluster binding [GO:0051536];catalytic activity [GO:0003824];protein binding [GO:0005515];protein self-association [GO:0043621];metal ion binding [GO:0046872];4 iron, 4 sulfur cluster binding [GO:0051539]	mitochondrion [GO:0005739];mitochondrial outer membrane [GO:0005741];mitochondrial inner membrane [GO:0005743];endoplasmic reticulum [GO:0005783];endoplasmic reticulum membrane [GO:0005789];Golgi apparatus [GO:0005794];lipid particle [GO:0005811];membrane [GO:0016020]	protein_coding
ENSG00000255354	759.83	55.17	-12.7	0	0.591187	0.608785	6.85268	6.24793	87	homo_sapiens	ENSG00000255354						antisense
ENSG00000267432	91.01	4.02	-12.56	0	0.00425015	0.0180504	1.17564	1.39102	87	homo_sapiens	ENSG00000267432		DNAH17 antisense RNA 1 [Source:HGNC Symbol;Acc:HGNC:48594]				processed_transcript
ENSG00000120756	27.08	219.43	6.93	0	1.56968	1.36685	0.281957	0.22638	87	homo_sapiens	ENSG00000120756	PLS1	plastin 1 [Source:HGNC Symbol;Acc:HGNC:9090]	actin filament bundle assembly [GO:0051017];actin filament network formation [GO:0051639];actin crosslink formation [GO:0051764];positive regulation of establishment of protein localization to plasma membrane [GO:0090004];intestinal D-glucose absorption [GO:0001951];regulation of microvillus length [GO:0032532];positive regulation of multicellular organism growth [GO:0040018];terminal web assembl…	actin binding [GO:0003779];structural constituent of cytoskeleton [GO:0005200];calcium ion binding [GO:0005509];metal ion binding [GO:0046872];actin filament binding [GO:0051015]	cytoplasm [GO:0005737];actin filament [GO:0005884];brush border [GO:0005903];actin filament bundle [GO:0032432];extracellular exosome [GO:0070062];terminal web [GO:1990357]	protein_coding
ENSG00000231345	121.8	6.14	-12.53	0	0.0727244	0.0260622	0.932758	0.898862	87	homo_sapiens	ENSG00000231345		BEN domain containing 3 pseudogene 1 [Source:HGNC Symbol;Acc:HGNC:45014]				transcribed_processed_pseudogene
ENSG00000134326	279.74	2033.93	6.9	0	17.3803	16.3045	3.5793	2.00576	87	homo_sapiens	ENSG00000134326	CMPK2	cytidine/uridine monophosphate kinase 2 [Source:HGNC Symbol;Acc:HGNC:27015]	nucleoside diphosphate phosphorylation [GO:0006165];pyrimidine nucleotide biosynthetic process [GO:0006221];dUDP biosynthetic process [GO:0006227];dTDP biosynthetic process [GO:0006233];dTTP biosynthetic process [GO:0006235];nucleoside triphosphate biosynthetic process [GO:0009142];phosphorylation [GO:0016310];cellular response to lipopolysaccharide [GO:0071222]	nucleotide binding [GO:0000166];cytidylate kinase activity [GO:0004127];nucleoside diphosphate kinase activity [GO:0004550];thymidylate kinase activity [GO:0004798];ATP binding [GO:0005524];uridylate kinase activity [GO:0009041];kinase activity [GO:0016301];transferase activity [GO:0016740];UMP kinase activity [GO:0033862]	nucleus [GO:0005634];nucleoplasm [GO:0005654];mitochondrion [GO:0005739];cytosol [GO:0005829]	protein_coding
ENSG00000237223	24.84	0	-12.5	3e-06	0	0	0.286091	0.205932	87	homo_sapiens	ENSG00000237223	SULT1C2P1	sulfotransferase family 1C member 2 pseudogene 1 [Source:HGNC Symbol;Acc:HGNC:33545]				transcribed_unprocessed_pseudogene
ENSG00000230061	33.89	0.69	-12.49	1e-06	0	0	0.564107	0.52006	87	homo_sapiens	ENSG00000230061		TRPM2 antisense RNA [Source:HGNC Symbol;Acc:HGNC:50758]				antisense
ENSG00000198915	12.38	110.43	6.77	0	1.96532	0.421537	0.0904396	0.057111	87	homo_sapiens	ENSG00000198915	RASGEF1A	RasGEF domain family member 1A [Source:HGNC Symbol;Acc:HGNC:24246]	MAPK cascade [GO:0000165];small GTPase mediated signal transduction [GO:0007264];cell migration [GO:0016477];positive regulation of GTPase activity [GO:0043547];positive regulation of Ras protein signal transduction [GO:0046579]	guanyl-nucleotide exchange factor activity [GO:0005085];Ras guanyl-nucleotide exchange factor activity [GO:0005088]	cytosol [GO:0005829];intracellular [GO:0005622]	protein_coding
ENSG00000104447	62.77	558.71	6.77	0	3.35437	1.04165	0.345088	0.40255	87	homo_sapiens	ENSG00000104447	TRPS1	transcriptional repressor GATA binding 1 [Source:HGNC Symbol;Acc:HGNC:12340]	negative regulation of transcription from RNA polymerase II promoter [GO:0000122];skeletal system development [GO:0001501];transcription, DNA-templated [GO:0006351];regulation of transcription, DNA-templated [GO:0006355];transcription from RNA polymerase II promoter [GO:0006366];NLS-bearing protein import into nucleus [GO:0006607];heart development [GO:0007507];animal organ morphogenesis [GO:0009…	RNA polymerase II regulatory region sequence-specific DNA binding [GO:0000977];RNA polymerase II transcription factor binding [GO:0001085];transcriptional activator activity, RNA polymerase II transcription regulatory region sequence-specific binding [GO:0001228];DNA binding [GO:0003677];chromatin binding [GO:0003682];transcription factor activity, sequence-specific DNA binding [GO:0003700];prote…	nuclear chromatin [GO:0000790];nucleus [GO:0005634];nucleoplasm [GO:0005654];transcription factor complex [GO:0005667]	protein_coding
ENSG00000099937	15.54	130.74	6.67	0	1.35616	0.713091	0.113493	0.16237	87	homo_sapiens	ENSG00000099937	SERPIND1	serpin family D member 1 [Source:HGNC Symbol;Acc:HGNC:4838]	negative regulation of endopeptidase activity [GO:0010951];negative regulation of peptidase activity [GO:0010466];bioluminescence [GO:0008218];hemostasis [GO:0007599];blood coagulation [GO:0007596];chemotaxis [GO:0006935]	peptidase inhibitor activity [GO:0030414];heparin binding [GO:0008201];serine-type endopeptidase inhibitor activity [GO:0004867];endopeptidase inhibitor activity [GO:0004866]	extracellular exosome [GO:0070062];extracellular space [GO:0005615];extracellular region [GO:0005576]	protein_coding
ENSG00000137198	72.68	616.07	6.55	0	4.17489	14.2713	0.968348	1.13752	87	homo_sapiens	ENSG00000137198	GMPR	guanosine monophosphate reductase [Source:HGNC Symbol;Acc:HGNC:4376]	purine nucleobase metabolic process [GO:0006144];purine nucleotide metabolic process [GO:0006163];nucleotide metabolic process [GO:0009117];response to cold [GO:0009409];purine ribonucleotide interconversion [GO:0015951];purine-containing compound salvage [GO:0043101];oxidation-reduction process [GO:0055114]	catalytic activity [GO:0003824];GMP reductase activity [GO:0003920];oxidoreductase activity [GO:0016491];metal ion binding [GO:0046872]	cytoplasm [GO:0005737];cytosol [GO:0005829];GMP reductase complex [GO:1902560]	protein_coding
ENSG00000185633	8.57	70.77	6.51	0	1.29735	0.936207	0.115762	0.095807	87	homo_sapiens	ENSG00000185633	NDUFA4L2	NDUFA4, mitochondrial complex associated like 2 [Source:HGNC Symbol;Acc:HGNC:29836]	oxidation-reduction process [GO:0055114];hydrogen ion transmembrane transport [GO:1902600]	cytochrome-c oxidase activity [GO:0004129];NADH dehydrogenase (ubiquinone) activity [GO:0008137]	integral component of membrane [GO:0016021];membrane [GO:0016020];mitochondrial respiratory chain complex IV [GO:0005751]	protein_coding
ENSG00000211669	24.82	0	-12.41	3e-06	0	0	1.77611	1.35897	87	homo_sapiens	ENSG00000211669		immunoglobulin lambda variable 3-10 [Source:HGNC Symbol;Acc:HGNC:5897]				IG_V_gene
ENSG00000108381	13.38	106.66	6.44	0	1.37913	0.735889	0.073351	0.0797066	87	homo_sapiens	ENSG00000108381	ASPA	aspartoacylase [Source:HGNC Symbol;Acc:HGNC:756]	metabolic process [GO:0008152];aspartate catabolic process [GO:0006533];cellular amino acid biosynthetic process [GO:0008652]	hydrolase activity, acting on ester bonds [GO:0016788];aminoacylase activity [GO:0004046];protein binding [GO:0005515];hydrolase activity [GO:0016787];hydrolase activity, acting on carbon-nitrogen (but not peptide) bonds, in linear amides [GO:0016811];aspartoacylase activity [GO:0019807];metal ion binding [GO:0046872]	cytoplasm [GO:0005737];nucleus [GO:0005634];cytosol [GO:0005829];extracellular exosome [GO:0070062]	protein_coding
ENSG00000246084	24.53	0	-12.29	3e-06	0	0	0.301556	0.575596	87	homo_sapiens	ENSG00000246084	LOC101929241					lincRNA
ENSG00000165434	28.8	205.02	6.42	0	0.479673	0.369849	0.145831	0.0460494	87	homo_sapiens	ENSG00000165434	PGM2L1	phosphoglucomutase 2 like 1 [Source:HGNC Symbol;Acc:HGNC:20898]	carbohydrate metabolic process [GO:0005975];glucose metabolic process [GO:0006006];phosphorylation [GO:0016310];organic substance metabolic process [GO:0071704]	transferase activity [GO:0016740];isomerase activity [GO:0016853];intramolecular transferase activity, phosphotransferases [GO:0016868];metal ion binding [GO:0046872];glucose-1,6-bisphosphate synthase activity [GO:0047933]	cytosol [GO:0005829]	protein_coding
ENSG00000103089	29.36	217.95	6.42	0	2.42993	2.51422	0.187231	0.327069	87	homo_sapiens	ENSG00000103089	FA2H	fatty acid 2-hydroxylase [Source:HGNC Symbol;Acc:HGNC:21197]	sebaceous gland cell differentiation [GO:0001949];lipid metabolic process [GO:0006629];fatty acid metabolic process [GO:0006631];fatty acid biosynthetic process [GO:0006633];sphingolipid biosynthetic process [GO:0030148];lipid modification [GO:0030258];central nervous system myelin maintenance [GO:0032286];peripheral nervous system myelin maintenance [GO:0032287];regulation of cell proliferation …	iron ion binding [GO:0005506];oxidoreductase activity [GO:0016491];heme binding [GO:0020037];metal ion binding [GO:0046872];fatty acid alpha-hydroxylase activity [GO:0080132]	endoplasmic reticulum [GO:0005783];endoplasmic reticulum membrane [GO:0005789];membrane [GO:0016020];integral component of membrane [GO:0016021];organelle membrane [GO:0031090];intracellular membrane-bounded organelle [GO:0043231]	protein_coding
ENSG00000159556	25.68	185.09	6.37	0	2.7757	2.0782	0.385837	0.277028	87	homo_sapiens	ENSG00000159556	ISL2	ISL LIM homeobox 2 [Source:HGNC Symbol;Acc:HGNC:18524]	regulation of transcription, DNA-templated [GO:0006355];multicellular organism development [GO:0007275];spinal cord motor neuron cell fate specification [GO:0021520];visceral motor neuron differentiation [GO:0021524];retinal ganglion cell axon guidance [GO:0031290];negative regulation of neuron differentiation [GO:0045665];neuron fate commitment [GO:0048663];neuron development [GO:0048666];periph…	DNA binding [GO:0003677];zinc ion binding [GO:0008270];sequence-specific DNA binding [GO:0043565];metal ion binding [GO:0046872]	nucleus [GO:0005634]	protein_coding
ENSG00000136010	97.46	725.21	6.31	0	2.82163	1.3127	0.434324	0.202107	87	homo_sapiens	ENSG00000136010	ALDH1L2	aldehyde dehydrogenase 1 family member L2 [Source:HGNC Symbol;Acc:HGNC:26777]	one-carbon metabolic process [GO:0006730];metabolic process [GO:0008152];biosynthetic process [GO:0009058];10-formyltetrahydrofolate catabolic process [GO:0009258];folic acid metabolic process [GO:0046655];oxidation-reduction process [GO:0055114]	catalytic activity [GO:0003824];aldehyde dehydrogenase (NAD) activity [GO:0004029];formyltetrahydrofolate dehydrogenase activity [GO:0016155];oxidoreductase activity [GO:0016491];oxidoreductase activity, acting on the aldehyde or oxo group of donors, NAD or NADP as acceptor [GO:0016620];hydroxymethyl-, formyl- and related transferase activity [GO:0016742];aminobutyraldehyde dehydrogenase activity…	cytoplasm [GO:0005737];mitochondrion [GO:0005739];mitochondrial matrix [GO:0005759];extracellular exosome [GO:0070062]	protein_coding
ENSG00000164687	298.52	2274.12	6.26	0	59.6907	133.118	13.4807	16.3223	87	homo_sapiens	ENSG00000164687	FABP5	fatty acid binding protein 5 [Source:HGNC Symbol;Acc:HGNC:3560]	glucose transport [GO:0015758];response to wounding [GO:0009611];transport [GO:0006810];phosphatidylcholine biosynthetic process [GO:0006656];lipid metabolic process [GO:0006629];glucose metabolic process [GO:0006006];epidermis development [GO:0008544];triglyceride catabolic process [GO:0019433]	lipid binding [GO:0008289];fatty acid binding [GO:0005504];transporter activity [GO:0005215];protein binding [GO:0005515]	nucleoplasm [GO:0005654];cytoplasm [GO:0005737];cytosol [GO:0005829];extracellular exosome [GO:0070062]	protein_coding
ENSG00000264311	25.49	0	-11.93	5e-06	0	0	0.599653	1.88958	87	homo_sapiens	ENSG00000264311		coiled-coil domain containing 58 pseudogene 1 [Source:HGNC Symbol;Acc:HGNC:32457]				processed_pseudogene
ENSG00000130748	214.67	1644.21	6.25	0	33.3902	83.5886	6.98196	10.3461	87	homo_sapiens	ENSG00000130748	TMEM160	transmembrane protein 160 [Source:HGNC Symbol;Acc:HGNC:26042]			mitochondrion [GO:0005739];membrane [GO:0016020];integral component of membrane [GO:0016021]	protein_coding
ENSG00000278212	33.64	0.69	-11.84	2e-06	0	0	0.21568	0.209165	87	homo_sapiens	ENSG00000278212		MAFF interacting protein (pseudogene) [Source:HGNC Symbol;Acc:HGNC:31102]				unprocessed_pseudogene
ENSG00000260265	82.57	3.91	-11.82	0	0	0.189616	2.84349	2.20958	87	homo_sapiens	ENSG00000260265						lincRNA
ENSG00000134243	75.6	546.1	6.2	0	2.10361	0.896885	0.373224	0.370876	87	homo_sapiens	ENSG00000134243	SORT1	sortilin 1 [Source:HGNC Symbol;Acc:HGNC:11186]	ossification [GO:0001503];transport [GO:0006810];Golgi to endosome transport [GO:0006895];endocytosis [GO:0006897];G-protein coupled receptor signaling pathway [GO:0007186];neuropeptide signaling pathway [GO:0007218];multicellular organism development [GO:0007275];endosome to lysosome transport [GO:0008333];extrinsic apoptotic signaling pathway via death domain receptors [GO:0008625];regulation o…	protein binding [GO:0005515];nerve growth factor receptor activity [GO:0010465];enzyme binding [GO:0019899];neurotensin receptor activity, non-G-protein coupled [GO:0030379];nerve growth factor binding [GO:0048406]	nucleus [GO:0005634];lysosome [GO:0005764];lysosomal membrane [GO:0005765];endosome [GO:0005768];early endosome [GO:0005769];endoplasmic reticulum [GO:0005783];endoplasmic reticulum membrane [GO:0005789];Golgi apparatus [GO:0005794];cytosol [GO:0005829];plasma membrane [GO:0005886];clathrin-coated pit [GO:0005905];cell surface [GO:0009986];endosome membrane [GO:0010008];membrane [GO:0016020];inte…	protein_coding
ENSG00000204778	30.83	0.48	-11.79	2e-06	0	0	1.33551	1.14035	87	homo_sapiens	ENSG00000204778		COBW domain containing 4 pseudogene [Source:HGNC Symbol;Acc:HGNC:18520]				unprocessed_pseudogene
ENSG00000151012	137.65	901.24	6.19	0	2.31171	1.67324	0.489272	0.297865	87	homo_sapiens	ENSG00000151012	SLC7A11	solute carrier family 7 member 11 [Source:HGNC Symbol;Acc:HGNC:11059]	amino acid transmembrane transport [GO:0003333];transport [GO:0006810];amino acid transport [GO:0006865];response to oxidative stress [GO:0006979];brain development [GO:0007420];response to toxic substance [GO:0009636];response to nicotine [GO:0035094];leukocyte migration [GO:0050900];lens fiber cell differentiation [GO:0070306];platelet aggregation [GO:0070527];L-glutamate transmembrane transpor…	amino acid transmembrane transporter activity [GO:0015171];cystine:glutamate antiporter activity [GO:0015327]	rough endoplasmic reticulum [GO:0005791];cytoskeleton [GO:0005856];plasma membrane [GO:0005886];integral component of plasma membrane [GO:0005887];cell surface [GO:0009986];membrane [GO:0016020];integral component of membrane [GO:0016021];intracellular membrane-bounded organelle [GO:0043231]	protein_coding
ENSG00000116014	13.28	96.69	6.12	0	1.07754	1.04074	0.138722	0.199581	87	homo_sapiens	ENSG00000116014	KISS1R	KISS1 receptor [Source:HGNC Symbol;Acc:HGNC:4510]	G-protein coupled receptor signaling pathway [GO:0007186];signal transduction [GO:0007165];phospholipase C-activating G-protein coupled receptor signaling pathway [GO:0007200];neuropeptide signaling pathway [GO:0007218]	G-protein coupled receptor activity [GO:0004930];signal transducer activity [GO:0004871];protein binding [GO:0005515];neuropeptide receptor activity [GO:0008188];G-protein coupled peptide receptor activity [GO:0008528]	intracellular membrane-bounded organelle [GO:0043231];integral component of membrane [GO:0016021];membrane [GO:0016020];plasma membrane [GO:0005886];integral component of plasma membrane [GO:0005887];cell surface [GO:0009986]	protein_coding
ENSG00000121858	613.46	3802.32	6.03	0	44.107	40.8228	9.02564	7.74244	87	homo_sapiens	ENSG00000121858	TNFSF10	tumor necrosis factor superfamily member 10 [Source:HGNC Symbol;Acc:HGNC:11925]	apoptotic process [GO:0006915];activation of cysteine-type endopeptidase activity involved in apoptotic process [GO:0006919];immune response [GO:0006955];signal transduction [GO:0007165];cell surface receptor signaling pathway [GO:0007166];cell-cell signaling [GO:0007267];male gonad development [GO:0008584];response to insulin [GO:0032868];positive regulation of apoptotic process [GO:0043065];pos…	receptor binding [GO:0005102];cytokine activity [GO:0005125];tumor necrosis factor receptor binding [GO:0005164];protein binding [GO:0005515];tumor necrosis factor receptor superfamily binding [GO:0032813];metal ion binding [GO:0046872]	extracellular region [GO:0005576];extracellular space [GO:0005615];integral component of plasma membrane [GO:0005887];membrane [GO:0016020];integral component of membrane [GO:0016021];extracellular exosome [GO:0070062]	protein_coding
ENSG00000255921	238.65	15.49	-11.72	0	0.0343292	0.334836	3.6567	3.79353	87	homo_sapiens	ENSG00000255921						antisense
ENSG00000260027	58.61	411.05	5.88	0	4.36793	8.117	1.08076	1.109	87	homo_sapiens	ENSG00000260027	HOXB7	homeobox B7 [Source:HGNC Symbol;Acc:HGNC:5118]	positive regulation of branching involved in ureteric bud morphogenesis [GO:0090190];embryonic skeletal system morphogenesis [GO:0048704];myeloid cell differentiation [GO:0030099];anterior/posterior pattern specification [GO:0009952];multicellular organism development [GO:0007275];regulation of transcription, DNA-templated [GO:0006355];transcription, DNA-templated [GO:0006351]	sequence-specific DNA binding [GO:0043565];protein binding [GO:0005515];transcription factor activity, sequence-specific DNA binding [GO:0003700];DNA binding [GO:0003677]	cytoplasm [GO:0005737];nucleoplasm [GO:0005654];nucleus [GO:0005634]	protein_coding
ENSG00000226942	89.98	4.92	-11.68	0	0.0833878	0	0.307801	0.403965	87	homo_sapiens	ENSG00000226942		interleukin 9 receptor pseudogene 3 [Source:HGNC Symbol;Acc:HGNC:6033]				unprocessed_pseudogene
ENSG00000217482	81.05	2.86	-11.66	0	0.252087	0	3.24145	1.75529	87	homo_sapiens	ENSG00000217482		high mobility group box 1 pseudogene 17 [Source:HGNC Symbol;Acc:HGNC:39099]				processed_pseudogene
ENSG00000136213	356.04	2084.86	5.72	0	20.4368	15.8577	3.03182	2.67372	87	homo_sapiens	ENSG00000136213	LOC101927181;CH	carbohydrate sulfotransferase 12 [Source:HGNC Symbol;Acc:HGNC:17423]	carbohydrate biosynthetic process [GO:0016051];carbohydrate metabolic process [GO:0005975];chondroitin sulfate biosynthetic process [GO:0030206];dermatan sulfate biosynthetic process [GO:0030208]	transferase activity [GO:0016740];sulfotransferase activity [GO:0008146];chondroitin 4-sulfotransferase activity [GO:0047756];3'-phosphoadenosine 5'-phosphosulfate binding [GO:0050656]	integral component of membrane [GO:0016021];membrane [GO:0016020];Golgi membrane [GO:0000139];Golgi apparatus [GO:0005794];integral component of Golgi membrane [GO:0030173]	protein_coding
ENSG00000165895	38.08	241.93	5.7	0	1.33654	0.947455	0.384432	0.2428	87	homo_sapiens	ENSG00000165895	ARHGAP42	Rho GTPase activating protein 42 [Source:HGNC Symbol;Acc:HGNC:26545]	positive regulation of GTPase activity [GO:0043547];signal transduction [GO:0007165];negative regulation of vascular smooth muscle contraction [GO:1904694];negative regulation of Rho protein signal transduction [GO:0035024];negative regulation of systemic arterial blood pressure [GO:0003085]	GTPase activator activity [GO:0005096]		protein_coding
ENSG00000123989	607.41	3667.43	5.69	0	24.6559	26.3976	3.72296	5.93415	87	homo_sapiens	ENSG00000123989	CHPF	chondroitin polymerizing factor [Source:HGNC Symbol;Acc:HGNC:24291]	chondroitin sulfate biosynthetic process [GO:0030206]	acetylgalactosaminyltransferase activity [GO:0008376];transferase activity [GO:0016740];metal ion binding [GO:0046872];glucuronosyl-N-acetylgalactosaminyl-proteoglycan 4-beta-N-acetylgalactosaminyltransferase activity [GO:0047238];N-acetylgalactosaminyl-proteoglycan 3-beta-glucuronosyltransferase activity [GO:0050510];transferase activity, transferring glycosyl groups [GO:0016757]	Golgi cisterna membrane [GO:0032580];Golgi membrane [GO:0000139];cytoplasm [GO:0005737];mitochondrion [GO:0005739];mitochondrial matrix [GO:0005759];Golgi apparatus [GO:0005794];cytosol [GO:0005829];membrane [GO:0016020];integral component of membrane [GO:0016021]	protein_coding
ENSG00000229035	23.9	0	-11.59	7e-06	0	0	2.62063	1.06001	87	homo_sapiens	ENSG00000229035		small proline rich protein 2C (pseudogene) [Source:HGNC Symbol;Acc:HGNC:11263]				unprocessed_pseudogene
ENSG00000271952	23.27	0	-11.56	7e-06	0	0	0.652443	0.871489	87	homo_sapiens	ENSG00000271952	LOC101929733					lincRNA
ENSG00000158497	16.38	110.63	5.67	0	7.21138	8.1543	0.896664	1.45803	87	homo_sapiens	ENSG00000158497	HMHB1	histocompatibility minor HB-1 [Source:HGNC Symbol;Acc:HGNC:29677]	immune system process [GO:0002376];adaptive immune response [GO:0002250]			protein_coding
ENSG00000229236	22.35	0	-11.45	7e-06	0	0	0.242014	0.216971	87	homo_sapiens	ENSG00000229236	TTTY10	testis-specific transcript, Y-linked 10 (non-protein coding) [Source:HGNC Symbol;Acc:HGNC:18491]				lincRNA
ENSG00000248215	97.09	5.19	-11.44	0	0.220908	0	2.78739	2.09613	87	homo_sapiens	ENSG00000248215						lincRNA
ENSG00000180712	5338.1	447.96	-11.37	0	4.57293	3.24252	50.9429	47.9145	87	homo_sapiens	ENSG00000180712						lincRNA
ENSG00000234389	22.39	0	-11.3	8e-06	0	0	0.276901	0.289167	87	homo_sapiens	ENSG00000234389						sense_intronic
ENSG00000198794	107.56	669.97	5.64	0	4.80134	5.0044	0.977706	0.847158	87	homo_sapiens	ENSG00000198794	SCAMP5	secretory carrier membrane protein 5 [Source:HGNC Symbol;Acc:HGNC:30386]	protein transport [GO:0015031];transport [GO:0006810];exocytosis [GO:0006887];response to endoplasmic reticulum stress [GO:0034976];negative regulation of endocytosis [GO:0045806];positive regulation of calcium ion-dependent exocytosis [GO:0045956];positive regulation of cytokine secretion [GO:0050715]	protein binding [GO:0005515]	integral component of membrane [GO:0016021];membrane [GO:0016020];SNARE complex [GO:0031201];Golgi membrane [GO:0000139];endosome [GO:0005768];Golgi apparatus [GO:0005794];plasma membrane [GO:0005886];cell junction [GO:0030054];synaptic vesicle membrane [GO:0030672];cytoplasmic vesicle [GO:0031410];trans-Golgi network membrane [GO:0032588];synapse [GO:0045202];recycling endosome membrane [GO:0055…	protein_coding
ENSG00000189306	1489.12	9440.54	5.62	0	70.5745	119.403	16.1928	17.2273	87	homo_sapiens	ENSG00000189306	RRP7A	ribosomal RNA processing 7 homolog A [Source:HGNC Symbol;Acc:HGNC:24286]	ribosomal small subunit assembly [GO:0000028];blastocyst formation [GO:0001825];rRNA processing [GO:0006364]	nucleotide binding [GO:0000166];RNA binding [GO:0003723];poly(A) RNA binding [GO:0044822]	nucleoplasm [GO:0005654];cytoplasm [GO:0005737];CURI complex [GO:0032545];UTP-C complex [GO:0034456]	protein_coding
ENSG00000233005	21.43	0	-11.05	1e-05	0	0	1.19446	0.982702	87	homo_sapiens	ENSG00000233005						lincRNA
ENSG00000228923	77.08	4.44	-11.03	0	0.188483	0.152495	2.00058	0.991066	87	homo_sapiens	ENSG00000228923						antisense
ENSG00000182718	822.88	4770.68	5.6	0	65.3919	72.1796	13.4675	13.1854	87	homo_sapiens	ENSG00000182718	ANXA2	annexin A2 [Source:HGNC Symbol;Acc:HGNC:537]	positive regulation of receptor activity [GO:2000273];negative regulation of receptor binding [GO:1900121];cell-cell adhesion [GO:0098609];protein heterotetramerization [GO:0051290];osteoclast development [GO:0036035];negative regulation of low-density lipoprotein particle receptor catabolic process [GO:0032804];positive regulation of vesicle fusion [GO:0031340];membrane budding [GO:0006900];nega…	cadherin binding involved in cell-cell adhesion [GO:0098641];calcium-dependent protein binding [GO:0048306];poly(A) RNA binding [GO:0044822];S100 protein binding [GO:0044548];phospholipase A2 inhibitor activity [GO:0019834];phosphatidylinositol-4,5-bisphosphate binding [GO:0005546];protein binding [GO:0005515];RNA binding [GO:0003723];protease binding [GO:0002020];receptor activator activity [GO:…	PCSK9-AnxA2 complex [GO:1990667];extracellular exosome [GO:0070062];melanosome [GO:0042470];vesicle [GO:0031982];late endosome membrane [GO:0031902];midbody [GO:0030496];basolateral plasma membrane [GO:0016323];membrane [GO:0016020];cell surface [GO:0009986];cell-cell adherens junction [GO:0005913];cell-cell junction [GO:0005911];plasma membrane [GO:0005886];lipid particle [GO:0005811];endosome […	protein_coding
ENSG00000205592	4058.75	293.33	-10.92	0	3.06755	11.9701	94.4259	66.9301	87	homo_sapiens	ENSG00000205592		mucin 19, oligomeric [Source:HGNC Symbol;Acc:HGNC:14362]				processed_transcript
ENSG00000004468	1461.81	8317.19	5.5	0	91.2114	48.7655	8.61403	9.74302	87	homo_sapiens	ENSG00000004468	CD38	CD38 molecule [Source:HGNC Symbol;Acc:HGNC:1667]	signal transduction [GO:0007165];positive regulation of B cell proliferation [GO:0030890];response to drug [GO:0042493];negative regulation of apoptotic process [GO:0043066];negative regulation of transcription, DNA-templated [GO:0045892];positive regulation of transcription, DNA-templated [GO:0045893];B cell receptor signaling pathway [GO:0050853];apoptotic signaling pathway [GO:0097190];respons…	NAD+ nucleosidase activity [GO:0003953];transferase activity [GO:0016740];hydrolase activity [GO:0016787];phosphorus-oxygen lyase activity [GO:0016849];NAD(P)+ nucleosidase activity [GO:0050135];hydrolase activity, acting on glycosyl bonds [GO:0016798]	plasma membrane [GO:0005886];membrane [GO:0016020];integral component of membrane [GO:0016021];extracellular exosome [GO:0070062];nucleus [GO:0005634];cell surface [GO:0009986];intracellular membrane-bounded organelle [GO:0043231]	protein_coding
ENSG00000124256	57.77	343.05	5.5	0	4.8678	3.80336	0.958849	0.524456	87	homo_sapiens	ENSG00000124256	ZBP1	Z-DNA binding protein 1 [Source:HGNC Symbol;Acc:HGNC:16176]	immune system process [GO:0002376];biological_process [GO:0008150];positive regulation of type I interferon production [GO:0032481];innate immune response [GO:0045087]	DNA binding [GO:0003677];left-handed Z-DNA binding [GO:0003692];RNA binding [GO:0003723];double-stranded RNA adenosine deaminase activity [GO:0003726]	nucleus [GO:0005634];cytoplasm [GO:0005737];cytosol [GO:0005829]	protein_coding
ENSG00000272320	20.97	0	-10.75	1.4e-05	0	0	0.184874	0.144712	87	homo_sapiens	ENSG00000272320						antisense
ENSG00000136161	212.81	1273.13	5.4	0	11.6918	5.34361	1.40549	1.41934	87	homo_sapiens	ENSG00000136161	RCBTB2	RCC1 and BTB domain containing protein 2 [Source:HGNC Symbol;Acc:HGNC:1914]	positive regulation of GTPase activity [GO:0043547]	protein binding [GO:0005515];Ran guanyl-nucleotide exchange factor activity [GO:0005087]	acrosomal vesicle [GO:0001669]	protein_coding
ENSG00000243323	1124.36	96.34	-10.73	0	0.457174	0.391969	4.48949	4.07895	87	homo_sapiens	ENSG00000243323	PTPRVP	protein tyrosine phosphatase, receptor type V, pseudogene [Source:HGNC Symbol;Acc:HGNC:13421]				unitary_pseudogene
ENSG00000100413	362.52	2088.23	5.25	0	18.6579	35.9534	8.61007	8.48124	87	homo_sapiens	ENSG00000100413	POLR3H	RNA polymerase III subunit H [Source:HGNC Symbol;Acc:HGNC:30349]	transcription, DNA-templated [GO:0006351];immune system process [GO:0002376];nucleobase-containing compound metabolic process [GO:0006139];transcription from RNA polymerase III promoter [GO:0006383];transcription initiation from RNA polymerase III promoter [GO:0006384];positive regulation of type I interferon production [GO:0032481];innate immune response [GO:0045087];defense response to virus [G…	DNA-directed RNA polymerase activity [GO:0003899];DNA binding [GO:0003677];RNA polymerase III activity [GO:0001056]	intracellular membrane-bounded organelle [GO:0043231];centrosome [GO:0005813];nucleoplasm [GO:0005654];nucleus [GO:0005634];DNA-directed RNA polymerase III complex [GO:0005666];cytosol [GO:0005829]	protein_coding
ENSG00000272505	690.91	41.46	-10.69	0	0.497438	0.0772217	4.84278	4.43409	87	homo_sapiens	ENSG00000272505						lincRNA
ENSG00000185432	155.53	888	5.22	0	7.12296	5.51917	1.60584	0.597843	87	homo_sapiens	ENSG00000185432	METTL7A	methyltransferase like 7A [Source:HGNC Symbol;Acc:HGNC:24550]	methylation [GO:0032259];metabolic process [GO:0008152]	transferase activity [GO:0016740];methyltransferase activity [GO:0008168];S-adenosylmethionine-dependent methyltransferase activity [GO:0008757]	integral component of membrane [GO:0016021];membrane [GO:0016020];cytoplasm [GO:0005737];endoplasmic reticulum [GO:0005783];lipid particle [GO:0005811];extracellular exosome [GO:0070062]	protein_coding
ENSG00000072110	85.87	494.33	5.17	0	2.34915	2.78723	0.590675	0.737765	87	homo_sapiens	ENSG00000072110	ACTN1	actinin alpha 1 [Source:HGNC Symbol;Acc:HGNC:163]	regulation of nucleic acid-templated transcription [GO:1903506];actin filament network formation [GO:0051639];negative regulation of cellular component movement [GO:0051271];focal adhesion assembly [GO:0048041];regulation of apoptotic process [GO:0042981];platelet morphogenesis [GO:0036344];platelet formation [GO:0030220];actin filament organization [GO:0007015];platelet degranulation [GO:0002576…	actin filament binding [GO:0051015];metal ion binding [GO:0046872];ion channel binding [GO:0044325];protein homodimerization activity [GO:0042803];ligand-dependent nuclear receptor transcription coactivator activity [GO:0030374];vinculin binding [GO:0017166];protein binding [GO:0005515];integrin binding [GO:0005178];double-stranded RNA binding [GO:0003725];calcium ion binding [GO:0005509];actin b…	extracellular exosome [GO:0070062];cell projection [GO:0042995];pseudopodium [GO:0031143];platelet alpha granule lumen [GO:0031093];cell junction [GO:0030054];Z disc [GO:0030018];membrane [GO:0016020];focal adhesion [GO:0005925];cell-cell junction [GO:0005911];plasma membrane [GO:0005886];cytoskeleton [GO:0005856];cytosol [GO:0005829];cytoplasm [GO:0005737];intracellular [GO:0005622];extracellula…	protein_coding
ENSG00000069493	1239.01	7532.51	5.17	0	237.836	51.2226	22.9094	28.4136	87	homo_sapiens	ENSG00000069493	CLEC2D	C-type lectin domain family 2 member D [Source:HGNC Symbol;Acc:HGNC:14351]	cell surface receptor signaling pathway [GO:0007166];regulation of immune response [GO:0050776]	transmembrane signaling receptor activity [GO:0004888];carbohydrate binding [GO:0030246]	endoplasmic reticulum [GO:0005783];plasma membrane [GO:0005886];integral component of plasma membrane [GO:0005887];cell surface [GO:0009986];membrane [GO:0016020];integral component of membrane [GO:0016021]	protein_coding
ENSG00000173894	61.77	332.4	5.07	0	1.86363	1.97801	0.292751	0.28177	87	homo_sapiens	ENSG00000173894	CBX2	chromobox 2 [Source:HGNC Symbol;Acc:HGNC:1552]	negative regulation of transcription from RNA polymerase II promoter [GO:0000122];transcription, DNA-templated [GO:0006351];regulation of transcription, DNA-templated [GO:0006355];sex differentiation [GO:0007548];chromatin modification [GO:0016569];protein sumoylation [GO:0016925];cell differentiation [GO:0030154];development of primary sexual characteristics [GO:0045137]	DNA binding [GO:0003677];chromatin binding [GO:0003682];methylated histone binding [GO:0035064]	euchromatin [GO:0000791];heterochromatin [GO:0000792];nucleus [GO:0005634];nucleoplasm [GO:0005654];PcG protein complex [GO:0031519];PRC1 complex [GO:0035102]	protein_coding
ENSG00000178695	145.45	801.81	4.95	0	1.72964	2.96437	0.484291	0.473336	87	homo_sapiens	ENSG00000178695	KCTD12	potassium channel tetramerization domain containing 12 [Source:HGNC Symbol;Acc:HGNC:14678]	protein homooligomerization [GO:0051260]	poly(A) RNA binding [GO:0044822]	plasma membrane [GO:0005886];membrane [GO:0016020];cell junction [GO:0030054];presynaptic membrane [GO:0042734];synapse [GO:0045202];postsynaptic membrane [GO:0045211];extracellular exosome [GO:0070062]	protein_coding
ENSG00000198722	301.4	1665.72	4.91	0	3.61958	6.67966	1.53486	0.966653	87	homo_sapiens	ENSG00000198722	UNC13B	unc-13 homolog B [Source:HGNC Symbol;Acc:HGNC:12566]	intracellular signal transduction [GO:0035556];chemical synaptic transmission [GO:0007268];positive regulation of defense response to bacterium [GO:1900426];positive regulation of inhibitory postsynaptic potential [GO:0097151];phagosome maturation [GO:0090382];cellular response to glucose stimulus [GO:0071333];innervation [GO:0060384];positive regulation of protein secretion [GO:0050714];regulati…	metal ion binding [GO:0046872];diacylglycerol binding [GO:0019992];GTP-dependent protein binding [GO:0030742];Rab GTPase binding [GO:0017137];calmodulin binding [GO:0005516];protein binding [GO:0005515]	intracellular [GO:0005622];presynapse [GO:0098793];ribbon synapse [GO:0097470];presynaptic active zone [GO:0048786];synapse [GO:0045202];calyx of Held [GO:0044305];terminal bouton [GO:0043195];early phagosome [GO:0032009];neuromuscular junction [GO:0031594];cell junction [GO:0030054];membrane [GO:0016020];plasma membrane [GO:0005886];cytosol [GO:0005829];Golgi apparatus [GO:0005794];cytoplasm [GO…	protein_coding
ENSG00000122194	19.81	110.82	4.89	0	3.20679	3.29001	0.190397	0.325574	87	homo_sapiens	ENSG00000122194	PLG	plasminogen [Source:HGNC Symbol;Acc:HGNC:9071]	negative regulation of cell-cell adhesion mediated by cadherin [GO:2000048];positive regulation of fibrinolysis [GO:0051919];negative regulation of fibrinolysis [GO:0051918];tissue remodeling [GO:0048771];cellular protein metabolic process [GO:0044267];fibrinolysis [GO:0042730];extracellular matrix disassembly [GO:0022617];negative regulation of cell-substrate adhesion [GO:0010812];negative regul…	receptor binding [GO:0005102];protein domain specific binding [GO:0019904];apolipoprotein binding [GO:0034185];hydrolase activity [GO:0016787];serine-type peptidase activity [GO:0008236];peptidase activity [GO:0008233];protein binding [GO:0005515];serine-type endopeptidase activity [GO:0004252]	blood microparticle [GO:0072562];extracellular exosome [GO:0070062];extrinsic component of external side of plasma membrane [GO:0031232];platelet alpha granule lumen [GO:0031093];cell surface [GO:0009986];plasma membrane [GO:0005886];extracellular space [GO:0005615];extracellular region [GO:0005576]	protein_coding
ENSG00000120913	33.45	184.32	4.85	0	4.25731	6.28445	0.968672	0.553087	87	homo_sapiens	ENSG00000120913	PDLIM2	PDZ and LIM domain 2 [Source:HGNC Symbol;Acc:HGNC:13992]		zinc ion binding [GO:0008270];metal ion binding [GO:0046872]	actin cytoskeleton [GO:0015629];focal adhesion [GO:0005925];nucleus [GO:0005634];cytoplasm [GO:0005737];cytoskeleton [GO:0005856];extracellular exosome [GO:0070062]	protein_coding
ENSG00000143942	127.99	674.02	4.83	0	8.28295	12.0611	2.4466	1.91242	87	homo_sapiens	ENSG00000143942	CHAC2	ChaC cation transport regulator homolog 2 [Source:HGNC Symbol;Acc:HGNC:32363]	glutathione biosynthetic process [GO:0006750];glutathione catabolic process [GO:0006751];biological_process [GO:0008150]	molecular_function [GO:0003674];gamma-glutamylcyclotransferase activity [GO:0003839];transferase activity [GO:0016740];transferase activity, transferring acyl groups [GO:0016746]	cellular_component [GO:0005575];cytosol [GO:0005829]	protein_coding
ENSG00000283294	96.1	6.56	-10.34	0	0.0776226	0.0496222	0.900631	1.03246	87	homo_sapiens	ENSG00000283294						processed_transcript
ENSG00000139679	164.77	829.15	4.79	0	9.95374	12.0639	1.82976	2.82173	87	homo_sapiens	ENSG00000139679	LPAR6	lysophosphatidic acid receptor 6 [Source:HGNC Symbol;Acc:HGNC:15520]	G-protein coupled receptor signaling pathway [GO:0007186];signal transduction [GO:0007165];positive regulation of Rho protein signal transduction [GO:0035025];positive regulation of cytosolic calcium ion concentration involved in phospholipase C-activating G-protein coupled signaling pathway [GO:0051482]	G-protein coupled receptor activity [GO:0004930];signal transducer activity [GO:0004871];lysophosphatidic acid receptor activity [GO:0070915]	integral component of membrane [GO:0016021];membrane [GO:0016020];plasma membrane [GO:0005886];integral component of plasma membrane [GO:0005887]	protein_coding
ENSG00000253976	38.42	1.37	-10.16	4e-06	0	0	0.501363	0.0551851	87	homo_sapiens	ENSG00000253976						lincRNA
ENSG00000166123	205.81	1000.52	4.73	0	7.75701	4.31749	1.08394	1.45758	87	homo_sapiens	ENSG00000166123	GPT2	glutamic--pyruvic transaminase 2 [Source:HGNC Symbol;Acc:HGNC:18062]	biosynthetic process [GO:0009058];2-oxoglutarate metabolic process [GO:0006103];cellular amino acid biosynthetic process [GO:0008652];L-alanine metabolic process [GO:0042851];L-alanine catabolic process [GO:0042853]	pyridoxal phosphate binding [GO:0030170];transferase activity [GO:0016740];transaminase activity [GO:0008483];catalytic activity [GO:0003824];L-alanine:2-oxoglutarate aminotransferase activity [GO:0004021]	mitochondrion [GO:0005739];mitochondrial matrix [GO:0005759]	protein_coding
ENSG00000260197	22.07	0	-10.16	2.5e-05	0	0	0.114367	0.147408	87	homo_sapiens	ENSG00000260197						lincRNA
ENSG00000279368	19.33	0	-10.14	2.3e-05	0	0	0.222004	0.242256	87	homo_sapiens	ENSG00000279368						TEC
ENSG00000205959	55.9	2.38	-10.07	1e-06	0.0124176	0	0.193594	0.247122	87	homo_sapiens	ENSG00000205959						lincRNA
ENSG00000121895	230.25	1135.75	4.71	0	15.8063	21.0798	6.67465	6.84215	87	homo_sapiens	ENSG00000121895	TMEM156	transmembrane protein 156 [Source:HGNC Symbol;Acc:HGNC:26260]			integral component of membrane [GO:0016021];membrane [GO:0016020]	protein_coding
ENSG00000151229	53.43	275.47	4.7	0	1.86332	0.779713	0.213927	0.379136	87	homo_sapiens	ENSG00000151229	SLC2A13	solute carrier family 2 member 13 [Source:HGNC Symbol;Acc:HGNC:15956]	transport [GO:0006810];myo-inositol transport [GO:0015798];proton transport [GO:0015992];hexose transmembrane transport [GO:0035428];glucose import [GO:0046323];transmembrane transport [GO:0055085];glucose transmembrane transport [GO:1904659]	transporter activity [GO:0005215];sugar:proton symporter activity [GO:0005351];glucose transmembrane transporter activity [GO:0005355];myo-inositol:proton symporter activity [GO:0005366];transmembrane transporter activity [GO:0022857];substrate-specific transmembrane transporter activity [GO:0022891]	plasma membrane [GO:0005886];integral component of plasma membrane [GO:0005887];membrane [GO:0016020];integral component of membrane [GO:0016021]	protein_coding
ENSG00000121211	185.18	996.74	4.7	0	17.1702	28.0586	3.57429	5.99909	87	homo_sapiens	ENSG00000121211	MND1	meiotic nuclear divisions 1 [Source:HGNC Symbol;Acc:HGNC:24839]	double-strand break repair [GO:0006302];DNA recombination [GO:0006310];reciprocal meiotic recombination [GO:0007131];meiotic cell cycle [GO:0051321]	DNA binding [GO:0003677];double-stranded DNA binding [GO:0003690]	nucleus [GO:0005634]	protein_coding
ENSG00000162614	144.56	709.34	4.68	0	8.21025	5.52037	1.99079	1.60365	87	homo_sapiens	ENSG00000162614	NEXN	nexilin F-actin binding protein [Source:HGNC Symbol;Acc:HGNC:29557]	regulation of cell migration [GO:0030334];cardiac muscle fiber development [GO:0048739];regulation of cytoskeleton organization [GO:0051493]	actin binding [GO:0003779];structural constituent of muscle [GO:0008307];actin filament binding [GO:0051015]	cytoplasm [GO:0005737];cytoskeleton [GO:0005856];adherens junction [GO:0005912];focal adhesion [GO:0005925];Z disc [GO:0030018];cell junction [GO:0030054]	protein_coding
ENSG00000150967	77.19	395.74	4.64	0	2.81773	1.68326	0.741004	0.659313	87	homo_sapiens	ENSG00000150967	ABCB9	ATP binding cassette subfamily B member 9 [Source:HGNC Symbol;Acc:HGNC:50]	antigen processing and presentation of peptide antigen via MHC class I [GO:0002474];antigen processing and presentation of exogenous protein antigen via MHC class Ib, TAP-dependent [GO:0002481];antigen processing and presentation of endogenous peptide antigen via MHC class I via ER pathway, TAP-dependent [GO:0002485];antigen processing and presentation of endogenous peptide antigen via MHC class …	nucleotide binding [GO:0000166];protein binding [GO:0005515];ATP binding [GO:0005524];oligopeptide-transporting ATPase activity [GO:0015421];peptide-transporting ATPase activity [GO:0015440];ATPase activity [GO:0016887];substrate-specific transmembrane transporter activity [GO:0022891];ATPase activity, coupled to transmembrane movement of substances [GO:0042626];protein homodimerization activity …	early endosome [GO:0005769];endoplasmic reticulum [GO:0005783];lysosome [GO:0005764];lysosomal membrane [GO:0005765];membrane [GO:0016020];integral component of membrane [GO:0016021];integral component of endoplasmic reticulum membrane [GO:0030176]	protein_coding
ENSG00000252759	49.83	2.59	-9.78	0	0	0	0	0	87	homo_sapiens	ENSG00000252759		Y RNA [Source:RFAM;Acc:RF00019]				misc_RNA
ENSG00000136856	89.04	465.1	4.6	0	4.40427	7.92908	1.07872	1.11975	87	homo_sapiens	ENSG00000136856	SLC2A8	solute carrier family 2 member 8 [Source:HGNC Symbol;Acc:HGNC:13812]	glucose transmembrane transport [GO:1904659];transmembrane transport [GO:0055085];glucose transport [GO:0015758];carbohydrate transport [GO:0008643];insulin receptor signaling pathway [GO:0008286];male meiosis I [GO:0007141];transport [GO:0006810];response to hypoxia [GO:0001666];carbohydrate metabolic process [GO:0005975];proton transport [GO:0015992];glucose import [GO:0046323]	substrate-specific transmembrane transporter activity [GO:0022891];transmembrane transporter activity [GO:0022857];glucose binding [GO:0005536];glucose transmembrane transporter activity [GO:0005355];transporter activity [GO:0005215];sugar:proton symporter activity [GO:0005351];D-glucose transmembrane transporter activity [GO:0055056]	integral component of membrane [GO:0016021];membrane [GO:0016020];synaptic vesicle [GO:0008021];integral component of plasma membrane [GO:0005887];lysosomal membrane [GO:0005765];plasma membrane [GO:0005886];cytoplasmic vesicle membrane [GO:0030659];cytoplasmic vesicle [GO:0031410]	protein_coding
ENSG00000142583	2337.27	11036.6	4.55	0	97.0149	43.705	17.2323	20.1723	87	homo_sapiens	ENSG00000142583	SLC2A5	solute carrier family 2 member 5 [Source:HGNC Symbol;Acc:HGNC:11010]	fructose import across plasma membrane [GO:1990539];glucose transmembrane transport [GO:1904659];cellular response to fructose stimulus [GO:0071332];transmembrane transport [GO:0055085];glucose transport [GO:0015758];fructose transport [GO:0015755];response to fructose [GO:0009750];hexose transport [GO:0008645];carbohydrate transport [GO:0008643];transport [GO:0006810];carbohydrate metabolic proc…	fructose binding [GO:0070061];substrate-specific transmembrane transporter activity [GO:0022891];transmembrane transporter activity [GO:0022857];glucose transmembrane transporter activity [GO:0005355];fructose transmembrane transporter activity [GO:0005353];transporter activity [GO:0005215]	extracellular exosome [GO:0070062];sarcolemma [GO:0042383];apical plasma membrane [GO:0016324];integral component of membrane [GO:0016021];membrane [GO:0016020];integral component of plasma membrane [GO:0005887];plasma membrane [GO:0005886]	protein_coding
ENSG00000258168	38.75	1.85	-9.66	2e-06	0	0	0.47429	0.538642	87	homo_sapiens	ENSG00000258168						antisense
ENSG00000057657	359.29	1709.83	4.55	0	10.5041	6.37972	2.80521	2.66441	87	homo_sapiens	ENSG00000057657	PRDM1	PR/SET domain 1 [Source:HGNC Symbol;Acc:HGNC:9346]	regulation of NK T cell differentiation [GO:0051136];cellular developmental process [GO:0048869];innate immune response [GO:0045087];regulation of extrathymic T cell differentiation [GO:0033082];regulation of natural killer cell differentiation [GO:0032823];methylation [GO:0032259];regulation of transcription, DNA-templated [GO:0006355];transcription, DNA-templated [GO:0006351];immune system proc…	promoter-specific chromatin binding [GO:1990841];metal ion binding [GO:0046872];transferase activity [GO:0016740];methyltransferase activity [GO:0008168];transcription factor activity, sequence-specific DNA binding [GO:0003700];DNA binding [GO:0003677];nucleic acid binding [GO:0003676];transcriptional repressor activity, RNA polymerase II core promoter proximal region sequence-specific binding [G…	cytoplasm [GO:0005737];nucleoplasm [GO:0005654];nucleus [GO:0005634]	protein_coding
ENSG00000181788	449.33	2193.92	4.49	0	29.3185	11.2258	3.93597	4.95574	87	homo_sapiens	ENSG00000181788	SIAH2	siah E3 ubiquitin protein ligase 2 [Source:HGNC Symbol;Acc:HGNC:10858]	negative regulation of extrinsic apoptotic signaling pathway [GO:2001237];negative regulation of nucleic acid-templated transcription [GO:1903507];negative regulation of canonical Wnt signaling pathway [GO:0090090];cellular protein metabolic process [GO:0044267];cellular protein catabolic process [GO:0044257];proteasome-mediated ubiquitin-dependent protein catabolic process [GO:0043161];negative …	ubiquitin protein ligase activity [GO:0061630];metal ion binding [GO:0046872];ubiquitin conjugating enzyme binding [GO:0031624];ligase activity [GO:0016874];zinc ion binding [GO:0008270];protein binding [GO:0005515];ubiquitin-protein transferase activity [GO:0004842];transcription corepressor activity [GO:0003714]	intracellular membrane-bounded organelle [GO:0043231];neuronal cell body [GO:0043025];neuron projection [GO:0043005];cytosol [GO:0005829];early endosome [GO:0005769];cytoplasm [GO:0005737];nucleoplasm [GO:0005654];nucleus [GO:0005634]	protein_coding
ENSG00000136156	270.96	1294.65	4.43	0	46.6929	20.198	7.14659	6.7956	87	homo_sapiens	ENSG00000136156	ITM2B	integral membrane protein 2B [Source:HGNC Symbol;Acc:HGNC:6174]	nervous system development [GO:0007399];negative regulation of amyloid precursor protein biosynthetic process [GO:0042985];cellular protein metabolic process [GO:0044267]	beta-amyloid binding [GO:0001540];protein binding [GO:0005515];ATP binding [GO:0005524]	Golgi membrane [GO:0000139];extracellular region [GO:0005576];extracellular space [GO:0005615];endosome [GO:0005768];Golgi apparatus [GO:0005794];plasma membrane [GO:0005886];endosome membrane [GO:0010008];membrane [GO:0016020];integral component of membrane [GO:0016021];Golgi-associated vesicle membrane [GO:0030660];integral component of organelle membrane [GO:0031301];intracellular membrane-bou…	protein_coding
ENSG00000158234	60.89	290.07	4.42	0	8.36697	4.81671	1.84862	1.41952	87	homo_sapiens	ENSG00000158234	FAIM	Fas apoptotic inhibitory molecule [Source:HGNC Symbol;Acc:HGNC:18703]	apoptotic process [GO:0006915];negative regulation of apoptotic process [GO:0043066]		cytoplasm [GO:0005737]	protein_coding
ENSG00000164181	113.55	523.19	4.39	0	5.31478	2.08107	1.19317	0.88668	87	homo_sapiens	ENSG00000164181	ELOVL7	ELOVL fatty acid elongase 7 [Source:HGNC Symbol;Acc:HGNC:26292]	very long-chain fatty acid biosynthetic process [GO:0042761];long-chain fatty-acyl-CoA biosynthetic process [GO:0035338];fatty acid elongation, polyunsaturated fatty acid [GO:0034626];fatty acid elongation, monounsaturated fatty acid [GO:0034625];sphingolipid biosynthetic process [GO:0030148];fatty acid elongation, saturated fatty acid [GO:0019367];unsaturated fatty acid biosynthetic process [GO:…	3-oxo-lignoceronyl-CoA synthase activity [GO:0102338];3-oxo-cerotoyl-CoA synthase activity [GO:0102337];3-oxo-arachidoyl-CoA synthase activity [GO:0102336];transferase activity [GO:0016740];fatty acid elongase activity [GO:0009922];protein binding [GO:0005515]	integral component of endoplasmic reticulum membrane [GO:0030176];integral component of membrane [GO:0016021];membrane [GO:0016020];endoplasmic reticulum membrane [GO:0005789];endoplasmic reticulum [GO:0005783]	protein_coding
ENSG00000128039	100.08	484.47	4.36	0	5.31392	10.0561	1.49016	1.84788	87	homo_sapiens	ENSG00000128039	SRD5A3	steroid 5 alpha-reductase 3 [Source:HGNC Symbol;Acc:HGNC:25812]	protein glycosylation [GO:0006486];dolichol-linked oligosaccharide biosynthetic process [GO:0006488];dolichyl diphosphate biosynthetic process [GO:0006489];lipid metabolic process [GO:0006629];androgen biosynthetic process [GO:0006702];polyprenol catabolic process [GO:0016095];dolichol metabolic process [GO:0019348];oxidation-reduction process [GO:0055114]	3-oxo-5-alpha-steroid 4-dehydrogenase activity [GO:0003865];oxidoreductase activity [GO:0016491];oxidoreductase activity, acting on the CH-CH group of donors [GO:0016627];oxidoreductase activity, acting on the CH-CH group of donors, NAD or NADP as acceptor [GO:0016628];cholestenone 5-alpha-reductase activity [GO:0047751]	cytoplasm [GO:0005737];endoplasmic reticulum [GO:0005783];endoplasmic reticulum membrane [GO:0005789];membrane [GO:0016020];integral component of membrane [GO:0016021]	protein_coding
ENSG00000246731	78.42	3.81	-9.48	2e-06	0.291257	0.534941	1.39264	1.27673	87	homo_sapiens	ENSG00000246731	MGC16275	uncharacterized protein MGC16275 [Source:EntrezGene;Acc:85001]				antisense
ENSG00000162896	447.46	2109.27	4.33	0	13.612	13.7411	4.54068	5.27347	87	homo_sapiens	ENSG00000162896	PIGR	polymeric immunoglobulin receptor [Source:HGNC Symbol;Acc:HGNC:8968]	receptor clustering [GO:0043113];Fc receptor signaling pathway [GO:0038093];epidermal growth factor receptor signaling pathway [GO:0007173];immunoglobulin transcytosis in epithelial cells mediated by polymeric immunoglobulin receptor [GO:0002415];retina homeostasis [GO:0001895];detection of chemical stimulus involved in sensory perception of bitter taste [GO:0001580]	polymeric immunoglobulin receptor activity [GO:0001792]	extracellular exosome [GO:0070062];receptor complex [GO:0043235];integral component of membrane [GO:0016021];membrane [GO:0016020];integral component of plasma membrane [GO:0005887];plasma membrane [GO:0005886];extracellular space [GO:0005615];extracellular region [GO:0005576]	protein_coding
ENSG00000248738	480.37	27.1	-9.38	2e-06	0.0203017	0.167879	2.73582	1.85753	87	homo_sapiens	ENSG00000248738	LOC101929237					antisense
ENSG00000254389	29.6	1.16	-9.36	7e-06	0.0108064	0.013226	0.259769	0.281169	87	homo_sapiens	ENSG00000254389	RHPN1-AS1	RHPN1 antisense RNA 1 (head to head) [Source:HGNC Symbol;Acc:HGNC:28457]				antisense
ENSG00000234362	22.48	0	-9.36	5.7e-05	0	0	0.946915	0.266908	87	homo_sapiens	ENSG00000234362	LOC101929723					lincRNA
ENSG00000122643	1518.7	6645.13	4.28	0	93.4158	83.5758	24.5104	23.8262	87	homo_sapiens	ENSG00000122643	NT5C3A	5'-nucleotidase, cytosolic IIIA [Source:HGNC Symbol;Acc:HGNC:17820]	nucleotide metabolic process [GO:0009117];dephosphorylation [GO:0016311];pyrimidine nucleoside metabolic process [GO:0006213];pyrimidine nucleoside catabolic process [GO:0046135];adenosine metabolic process [GO:0046085]	nucleotide binding [GO:0000166];magnesium ion binding [GO:0000287];5'-nucleotidase activity [GO:0008253];hydrolase activity [GO:0016787];2'-phosphotransferase activity [GO:0008665];transferase activity [GO:0016740];metal ion binding [GO:0046872]	cytoplasm [GO:0005737];endoplasmic reticulum [GO:0005783];cytosol [GO:0005829];mitochondrion [GO:0005739]	protein_coding
ENSG00000227115	50.34	2.59	-9.32	1e-06	0.00448782	0.00549834	0.628464	0.331385	87	homo_sapiens	ENSG00000227115	LINC01630	long intergenic non-protein coding RNA 1630 [Source:HGNC Symbol;Acc:HGNC:52295]				lincRNA
ENSG00000132185	3415.42	15148.9	4.28	0	144.497	166.3	37.1257	38.2382	87	homo_sapiens	ENSG00000132185	FCRLA	Fc receptor like A [Source:HGNC Symbol;Acc:HGNC:18504]	cell differentiation [GO:0030154]		cytoplasm [GO:0005737]	protein_coding
ENSG00000105404	786.23	3639.01	4.28	0	77.128	126.953	22.0331	27.0126	87	homo_sapiens	ENSG00000105404	RABAC1	Rab acceptor 1 [Source:HGNC Symbol;Acc:HGNC:9794]		protein binding [GO:0005515];protein C-terminus binding [GO:0008022];identical protein binding [GO:0042802];proline-rich region binding [GO:0070064]	integral component of membrane [GO:0016021];membrane [GO:0016020];cytoplasm [GO:0005737];Golgi apparatus [GO:0005794];plasma membrane [GO:0005886];synaptic vesicle [GO:0008021];cell junction [GO:0030054];cytoplasmic vesicle [GO:0031410];synapse [GO:0045202]	protein_coding
ENSG00000128218	517.96	2452.44	4.28	0	68.0932	132.934	23.2438	24.7075	87	homo_sapiens	ENSG00000128218	VPREB3	pre-B lymphocyte 3 [Source:HGNC Symbol;Acc:HGNC:12710]	immunoglobulin production [GO:0002377];immune response [GO:0006955]		extracellular space [GO:0005615];endoplasmic reticulum [GO:0005783]	protein_coding
ENSG00000163564	27.04	125.77	4.22	0	1.5603	1.51601	0.27806	0.28765	87	homo_sapiens	ENSG00000163564	PYHIN1	pyrin and HIN domain family member 1 [Source:HGNC Symbol;Acc:HGNC:28894]	cell cycle [GO:0007049]		nucleus [GO:0005634];nucleoplasm [GO:0005654];nuclear speck [GO:0016607]	protein_coding
ENSG00000149557	877.22	3920.56	4.2	0	68.3936	38.6643	12.5555	12.0794	87	homo_sapiens	ENSG00000149557	FEZ1	fasciculation and elongation protein zeta 1 [Source:HGNC Symbol;Acc:HGNC:3659]	transport [GO:0006810];cell adhesion [GO:0007155];nervous system development [GO:0007399];axon guidance [GO:0007411];positive regulation of neuron projection development [GO:0010976];positive regulation of neuron differentiation [GO:0045666];establishment of mitochondrion localization [GO:0051654];cellular response to growth factor stimulus [GO:0071363];negative regulation of autophagosome assemb…	protein kinase C binding [GO:0005080];protein binding [GO:0005515];gamma-tubulin binding [GO:0043015];protein N-terminus binding [GO:0047485]	cytoplasm [GO:0005737];mitochondrion [GO:0005739];Golgi apparatus [GO:0005794];centrosome [GO:0005813];microtubule organizing center [GO:0005815];cytoskeleton [GO:0005856];microtubule [GO:0005874];plasma membrane [GO:0005886];microtubule cytoskeleton [GO:0015630];membrane [GO:0016020];axon [GO:0030424];dendrite [GO:0030425];cell projection [GO:0042995]	protein_coding
ENSG00000154874	105.94	5.24	-9.18	4e-06	0.121266	0	1.745	0.903768	87	homo_sapiens	ENSG00000154874	CCDC144B	coiled-coil domain containing 144B (pseudogene) [Source:HGNC Symbol;Acc:HGNC:26704]				transcribed_unprocessed_pseudogene
ENSG00000164674	130.93	572.67	4.17	0	5.45822	4.06015	1.07193	1.14548	87	homo_sapiens	ENSG00000164674	SYTL3	synaptotagmin like 3 [Source:HGNC Symbol;Acc:HGNC:15587]	intracellular protein transport [GO:0006886];exocytosis [GO:0006887];vesicle fusion [GO:0006906];regulation of calcium ion-dependent exocytosis [GO:0017158];calcium ion-regulated exocytosis of neurotransmitter [GO:0048791]	calcium ion binding [GO:0005509];calcium-dependent phospholipid binding [GO:0005544];Rab GTPase binding [GO:0017137];syntaxin binding [GO:0019905];clathrin binding [GO:0030276];phospholipid binding [GO:0005543];neurexin family protein binding [GO:0042043]	plasma membrane [GO:0005886];endomembrane system [GO:0012505];membrane [GO:0016020];exocytic vesicle [GO:0070382];presynapse [GO:0098793];extrinsic component of plasma membrane [GO:0019897]	protein_coding
ENSG00000101057	2573.61	11232.8	4.16	0	73.713	87.4437	16.711	23.3618	87	homo_sapiens	ENSG00000101057	MYBL2	MYB proto-oncogene like 2 [Source:HGNC Symbol;Acc:HGNC:7548]	mitotic spindle assembly [GO:0090307];regulation of cell cycle [GO:0051726];positive regulation of transcription from RNA polymerase II promoter [GO:0045944];positive regulation of neuron apoptotic process [GO:0043525];cell differentiation [GO:0030154];cell cycle [GO:0007049];transcription from RNA polymerase II promoter [GO:0006366];regulation of transcription, DNA-templated [GO:0006355];transcr…	protein binding [GO:0005515];transcription factor activity, sequence-specific DNA binding [GO:0003700];DNA binding [GO:0003677];transcription factor activity, RNA polymerase II transcription factor recruiting [GO:0001135];transcriptional activator activity, RNA polymerase II core promoter proximal region sequence-specific binding [GO:0001077];RNA polymerase II core promoter proximal region sequen…	Myb complex [GO:0031523];nucleoplasm [GO:0005654];nucleus [GO:0005634]	protein_coding
ENSG00000101084	98.93	435.11	4.16	0	56.4348	98.2132	23.0855	22.786	87	homo_sapiens	ENSG00000101084	C20orf24	chromosome 20 open reading frame 24 [Source:HGNC Symbol;Acc:HGNC:15870]	biological_process [GO:0008150]	molecular_function [GO:0003674]	cellular_component [GO:0005575]	protein_coding
ENSG00000256166	29.24	0.95	-9.1	1.3e-05	0	0	0.515431	0.343759	87	homo_sapiens	ENSG00000256166						lincRNA
ENSG00000135069	1047.72	4423.86	4.11	0	42.2156	39.7823	12.7999	10.6238	87	homo_sapiens	ENSG00000135069	PSAT1	phosphoserine aminotransferase 1 [Source:HGNC Symbol;Acc:HGNC:19129]	L-serine biosynthetic process [GO:0006564];pyridoxine biosynthetic process [GO:0008615];cellular amino acid biosynthetic process [GO:0008652]	transferase activity [GO:0016740];transaminase activity [GO:0008483];O-phospho-L-serine:2-oxoglutarate aminotransferase activity [GO:0004648];catalytic activity [GO:0003824]	cytoplasm [GO:0005737];cytosol [GO:0005829];extracellular exosome [GO:0070062]	protein_coding
ENSG00000143013	424.97	1797.12	4.11	0	24.2381	22.3533	5.62361	7.25942	87	homo_sapiens	ENSG00000143013	LMO4	LIM domain only 4 [Source:HGNC Symbol;Acc:HGNC:6644]	neural tube closure [GO:0001843];ventricular septum development [GO:0003281];transcription, DNA-templated [GO:0006351];regulation of transcription, DNA-templated [GO:0006355];transcription from RNA polymerase II promoter [GO:0006366];ventral spinal cord interneuron differentiation [GO:0021514];spinal cord motor neuron differentiation [GO:0021522];spinal cord association neuron differentiation [GO…	enhancer sequence-specific DNA binding [GO:0001158];transcription factor activity, sequence-specific DNA binding [GO:0003700];protein binding [GO:0005515];transcription factor binding [GO:0008134];zinc ion binding [GO:0008270];metal ion binding [GO:0046872]	transcription factor complex [GO:0005667];cell leading edge [GO:0031252]	protein_coding
ENSG00000283083	16.76	0	-8.99	7e-05	0	0	0.226595	0.315661	87	homo_sapiens	ENSG00000283083	LOC102723525					lincRNA
ENSG00000111275	118.47	522.8	4.09	0	6.14512	6.62385	1.37439	1.38242	87	homo_sapiens	ENSG00000111275	ALDH2	aldehyde dehydrogenase 2 family (mitochondrial) [Source:HGNC Symbol;Acc:HGNC:404]	oxidation-reduction process [GO:0055114];metabolic process [GO:0008152];ethanol oxidation [GO:0006069];ethanol catabolic process [GO:0006068];alcohol metabolic process [GO:0006066];carbohydrate metabolic process [GO:0005975]	oxidoreductase activity, acting on the aldehyde or oxo group of donors, NAD or NADP as acceptor [GO:0016620];oxidoreductase activity [GO:0016491];electron carrier activity [GO:0009055];aldehyde dehydrogenase [NAD(P)+] activity [GO:0004030];aldehyde dehydrogenase (NAD) activity [GO:0004029]	extracellular exosome [GO:0070062];mitochondrial matrix [GO:0005759];mitochondrion [GO:0005739]	protein_coding
ENSG00000258695	16.78	0	-8.95	7.3e-05	0.0555752	0	0.983993	1.28942	87	homo_sapiens	ENSG00000258695						antisense
ENSG00000161677	212.33	945.78	4.08	0	17.9325	30.907	6.33691	5.80543	87	homo_sapiens	ENSG00000161677	JOSD2	Josephin domain containing 2 [Source:HGNC Symbol;Acc:HGNC:28853]	protein deubiquitination [GO:0016579];proteolysis [GO:0006508]	thiol-dependent ubiquitin-specific protease activity [GO:0004843];peptidase activity [GO:0008233];hydrolase activity [GO:0016787];thiol-dependent ubiquitinyl hydrolase activity [GO:0036459]	cytoplasm [GO:0005737];cytosol [GO:0005829]	protein_coding
ENSG00000157214	74.89	330.2	4.06	0	2.2783	1.00639	0.46363	0.388994	87	homo_sapiens	ENSG00000157214	STEAP2	STEAP2 metalloreductase [Source:HGNC Symbol;Acc:HGNC:17885]	ion transport [GO:0006811];Golgi to plasma membrane transport [GO:0006893];endocytosis [GO:0006897];response to hormone [GO:0009725];copper ion import [GO:0015677];regulated exocytosis [GO:0045055];iron ion homeostasis [GO:0055072];oxidation-reduction process [GO:0055114];ferric iron import into cell [GO:0097461]	transporter activity [GO:0005215];cupric reductase activity [GO:0008823];oxidoreductase activity [GO:0016491];metal ion binding [GO:0046872];ferric-chelate reductase (NADPH) activity [GO:0052851]	intracellular membrane-bounded organelle [GO:0043231];endosome [GO:0005768];early endosome [GO:0005769];cytosol [GO:0005829];plasma membrane [GO:0005886];integral component of plasma membrane [GO:0005887];endosome membrane [GO:0010008];membrane [GO:0016020];integral component of membrane [GO:0016021];trans-Golgi network transport vesicle [GO:0030140];integral component of Golgi membrane [GO:00301…	protein_coding
ENSG00000257242	1954.81	196.82	-8.79	0	5.25519	2.09903	48.517	27.9531	87	homo_sapiens	ENSG00000257242	LINC01619	long intergenic non-protein coding RNA 1619 [Source:HGNC Symbol;Acc:HGNC:27409]				processed_transcript
ENSG00000100219	4004.29	16772.9	4.04	0	248.134	141.389	48.0509	53.3629	87	homo_sapiens	ENSG00000100219	XBP1	X-box binding protein 1 [Source:HGNC Symbol;Acc:HGNC:12801]	positive regulation of interleukin-6 secretion [GO:2000778];positive regulation of hepatocyte proliferation [GO:2000347];response to insulin-like growth factor stimulus [GO:1990418];positive regulation of lactation [GO:1903489];negative regulation of endoplasmic reticulum stress-induced intrinsic apoptotic signaling pathway [GO:1902236];positive regulation of endoplasmic reticulum unfolded protei…	protein heterodimerization activity [GO:0046982];transcription factor activity, sequence-specific DNA binding [GO:0003700];DNA binding [GO:0003677];enhancer sequence-specific DNA binding [GO:0001158];core promoter binding [GO:0001047];sequence-specific DNA binding [GO:0043565];RNA polymerase II transcription factor binding [GO:0001085];RNA polymerase II transcription factor activity, sequence-spe…	integral component of membrane [GO:0016021];membrane [GO:0016020];endoplasmic reticulum membrane [GO:0005789];endoplasmic reticulum [GO:0005783];cytoplasm [GO:0005737];nucleoplasm [GO:0005654];nucleus [GO:0005634]	protein_coding
ENSG00000108405	62.92	270.3	4.04	0	2.56008	1.70584	0.4732	0.376987	87	homo_sapiens	ENSG00000108405	P2RX1	purinergic receptor P2X 1 [Source:HGNC Symbol;Acc:HGNC:8533]	serotonin secretion by platelet [GO:0002554];regulation of vascular smooth muscle contraction [GO:0003056];transport [GO:0006810];ion transport [GO:0006811];apoptotic process [GO:0006915];activation of cysteine-type endopeptidase activity involved in apoptotic process [GO:0006919];regulation of smooth muscle contraction [GO:0006940];signal transduction [GO:0007165];insemination [GO:0007320];blood…	purinergic nucleotide receptor activity [GO:0001614];extracellular ATP-gated cation channel activity [GO:0004931];ion channel activity [GO:0005216];cation channel activity [GO:0005261];ATP binding [GO:0005524];drug binding [GO:0008144];zinc ion binding [GO:0008270]	integral component of nuclear inner membrane [GO:0005639];plasma membrane [GO:0005886];integral component of plasma membrane [GO:0005887];membrane [GO:0016020];integral component of membrane [GO:0016021];external side of cell outer membrane [GO:0031240];neuron projection [GO:0043005];protein complex [GO:0043234];membrane raft [GO:0045121];postsynaptic membrane [GO:0045211]	protein_coding
ENSG00000120860	342.14	1408.01	3.98	0	38.3635	37.8172	11.4311	8.98487	87	homo_sapiens	ENSG00000120860	CCDC53	coiled-coil domain containing 53 [Source:HGNC Symbol;Acc:HGNC:24256]	transport [GO:0006810];biological_process [GO:0008150];protein transport [GO:0015031]	protein binding [GO:0005515]	WASH complex [GO:0071203];endosome [GO:0005768];early endosome [GO:0005769];actin cytoskeleton [GO:0015629];intracellular membrane-bounded organelle [GO:0043231]	protein_coding
ENSG00000133265	311.18	1314.41	3.95	0	14.2239	20.9902	4.68893	4.50498	87	homo_sapiens	ENSG00000133265	HSPBP1	HSPA (Hsp70) binding protein 1 [Source:HGNC Symbol;Acc:HGNC:24989]	protein folding [GO:0006457];positive regulation of protein ubiquitination [GO:0031398];positive regulation of proteasomal ubiquitin-dependent protein catabolic process [GO:0032436];negative regulation of catalytic activity [GO:0043086]	enzyme inhibitor activity [GO:0004857];protein binding [GO:0005515]		protein_coding
ENSG00000249959	150.14	13.18	-8.71	0	0.365436	0.183562	3.30531	2.91989	87	homo_sapiens	ENSG00000249959						lincRNA
ENSG00000169258	106.61	456.8	3.93	0	1.69059	2.79583	0.522858	0.601661	87	homo_sapiens	ENSG00000169258	GPRIN1	G protein regulated inducer of neurite outgrowth 1 [Source:HGNC Symbol;Acc:HGNC:24835]	neuron projection development [GO:0031175]	phosphoprotein binding [GO:0051219]	plasma membrane [GO:0005886];membrane [GO:0016020];growth cone [GO:0030426];cell projection [GO:0042995]	protein_coding
ENSG00000130021	859.46	3387.4	3.88	0	34.2873	29.5022	9.15538	8.64047	87	homo_sapiens	ENSG00000130021	PUDP	pseudouridine 5'-phosphatase [Source:HGNC Symbol;Acc:HGNC:16818]	biological_process [GO:0008150];metabolic process [GO:0008152];nucleotide metabolic process [GO:0009117];dephosphorylation [GO:0016311];pyrimidine nucleoside salvage [GO:0043097]	magnesium ion binding [GO:0000287];molecular_function [GO:0003674];hydrolase activity [GO:0016787];phosphatase activity [GO:0016791];metal ion binding [GO:0046872];pseudouridine 5'-phosphatase activity [GO:1990738]	cytoplasm [GO:0005737];cytosol [GO:0005829];extracellular exosome [GO:0070062]	protein_coding
ENSG00000272259	480.07	48.57	-8.68	0	0.170768	0.0854925	2.25385	3.44495	87	homo_sapiens	ENSG00000272259	LOC63930					lincRNA
ENSG00000123080	427.8	1701.15	3.86	0	22.8756	15.0118	5.27081	5.34583	87	homo_sapiens	ENSG00000123080	CDKN2C	cyclin dependent kinase inhibitor 2C [Source:HGNC Symbol;Acc:HGNC:1789]	regulation of cyclin-dependent protein serine/threonine kinase activity [GO:0000079];G1/S transition of mitotic cell cycle [GO:0000082];cell cycle [GO:0007049];cell cycle arrest [GO:0007050];negative regulation of cell proliferation [GO:0008285];negative regulation of cell growth [GO:0030308];negative regulation of phosphorylation [GO:0042326];negative regulation of cyclin-dependent protein serin…	cyclin-dependent protein serine/threonine kinase inhibitor activity [GO:0004861];protein binding [GO:0005515];protein kinase binding [GO:0019901];kinase activity [GO:0016301]	nucleus [GO:0005634];cytoplasm [GO:0005737];cytosol [GO:0005829]	protein_coding
ENSG00000182985	578.78	2326.54	3.84	0	20.2431	17.2478	4.79474	7.38674	87	homo_sapiens	ENSG00000182985	CADM1	cell adhesion molecule 1 [Source:HGNC Symbol;Acc:HGNC:5951]	T cell mediated cytotoxicity [GO:0001913];activated T cell proliferation [GO:0050798];immune system process [GO:0002376];apoptotic process [GO:0006915];cell adhesion [GO:0007155];homophilic cell adhesion via plasma membrane adhesion molecules [GO:0007156];heterophilic cell-cell adhesion via plasma membrane cell adhesion molecules [GO:0007157];multicellular organism development [GO:0007275];sperma…	receptor activity [GO:0004872];receptor binding [GO:0005102];protein binding [GO:0005515];PDZ domain binding [GO:0030165];protein homodimerization activity [GO:0042803];cell adhesion molecule binding [GO:0050839]	plasma membrane [GO:0005886];integral component of plasma membrane [GO:0005887];cell-cell junction [GO:0005911];cell-cell adherens junction [GO:0005913];membrane [GO:0016020];integral component of membrane [GO:0016021];basolateral plasma membrane [GO:0016323];cell junction [GO:0030054];synapse [GO:0045202];extracellular exosome [GO:0070062];neuron projection [GO:0043005]	protein_coding
ENSG00000115758	4159.11	16399.5	3.81	0	136.938	146.151	39.7088	44.3767	87	homo_sapiens	ENSG00000115758	ODC1	ornithine decarboxylase 1 [Source:HGNC Symbol;Acc:HGNC:8109]	regulation of protein catabolic process [GO:0042176];putrescine biosynthetic process from ornithine [GO:0033387];response to virus [GO:0009615];putrescine biosynthetic process [GO:0009446];positive regulation of cell proliferation [GO:0008284];polyamine biosynthetic process [GO:0006596];polyamine metabolic process [GO:0006595];regulation of cellular amino acid metabolic process [GO:0006521];kidne…	protein homodimerization activity [GO:0042803];carboxy-lyase activity [GO:0016831];lyase activity [GO:0016829];protein binding [GO:0005515];ornithine decarboxylase activity [GO:0004586];catalytic activity [GO:0003824]	perinuclear region of cytoplasm [GO:0048471];cytosol [GO:0005829];cytoplasm [GO:0005737];cellular_component [GO:0005575]	protein_coding
ENSG00000149218	1291.58	4967.57	3.79	0	21.0762	18.9285	5.40396	5.95789	87	homo_sapiens	ENSG00000149218	ENDOD1	endonuclease domain containing 1 [Source:HGNC Symbol;Acc:HGNC:29129]	nucleic acid phosphodiester bond hydrolysis [GO:0090305]	metal ion binding [GO:0046872];hydrolase activity [GO:0016787];endonuclease activity [GO:0004519];nuclease activity [GO:0004518];nucleic acid binding [GO:0003676]	extracellular exosome [GO:0070062];membrane [GO:0016020];extracellular region [GO:0005576]	protein_coding
ENSG00000147119	260.18	1025.27	3.78	0	7.7912	9.2879	2.28369	2.40792	87	homo_sapiens	ENSG00000147119	CHST7	carbohydrate sulfotransferase 7 [Source:HGNC Symbol;Acc:HGNC:13817]	carbohydrate metabolic process [GO:0005975];polysaccharide metabolic process [GO:0005976];N-acetylglucosamine metabolic process [GO:0006044];sulfur compound metabolic process [GO:0006790];chondroitin sulfate biosynthetic process [GO:0030206]	N-acetylglucosamine 6-O-sulfotransferase activity [GO:0001517];sulfotransferase activity [GO:0008146];chondroitin 6-sulfotransferase activity [GO:0008459];transferase activity [GO:0016740]	Golgi membrane [GO:0000139];Golgi apparatus [GO:0005794];membrane [GO:0016020];integral component of membrane [GO:0016021]	protein_coding
ENSG00000137492	694.32	2665.96	3.73	0	16.6418	16.7526	4.91907	4.4843	87	homo_sapiens	ENSG00000137492	THAP12	THAP domain containing 12 [Source:HGNC Symbol;Acc:HGNC:9440]	negative regulation of cell proliferation [GO:0008285];signal transduction [GO:0007165];response to stress [GO:0006950];regulation of transcription from RNA polymerase II promoter [GO:0006357]	metal ion binding [GO:0046872];DNA binding [GO:0003677];RNA polymerase II transcription factor activity, sequence-specific DNA binding [GO:0000981];protein dimerization activity [GO:0046983];nucleic acid binding [GO:0003676]	cytoplasm [GO:0005737];nucleoplasm [GO:0005654];nucleus [GO:0005634]	protein_coding
ENSG00000237914	72.42	5.55	-8.54	0	0.0215412	0	0.198269	0.346998	87	homo_sapiens	ENSG00000237914	SIRPG-AS1	SIRPG antisense RNA 1 [Source:HGNC Symbol;Acc:HGNC:51229]				antisense
ENSG00000258676	15.84	0	-8.52	0.000112	0	0	0.176508	0.106653	87	homo_sapiens	ENSG00000258676						processed_transcript
ENSG00000140905	176.96	708.55	3.71	0	17.9044	23.8041	7.52943	8.27531	87	homo_sapiens	ENSG00000140905	GCSH	glycine cleavage system protein H [Source:HGNC Symbol;Acc:HGNC:4208]	glyoxylate metabolic process [GO:0046487];methylation [GO:0032259];glycine decarboxylation via glycine cleavage system [GO:0019464];glycine catabolic process [GO:0006546]	aminomethyltransferase activity [GO:0004047]	glycine cleavage complex [GO:0005960];mitochondrial matrix [GO:0005759];mitochondrion [GO:0005739]	protein_coding
ENSG00000213854	39.82	1.91	-8.48	1.1e-05	0.0783401	0	0.765726	0.727646	87	homo_sapiens	ENSG00000213854		calponin 2 pseudogene 6 [Source:HGNC Symbol;Acc:HGNC:39531]				processed_pseudogene
ENSG00000135114	319.88	1206.37	3.68	0	11.4396	9.40896	3.31224	2.9654	87	homo_sapiens	ENSG00000135114	OASL	2'-5'-oligoadenylate synthetase like [Source:HGNC Symbol;Acc:HGNC:8090]	immune system process [GO:0002376];immune response [GO:0006955];response to virus [GO:0009615];negative regulation of viral genome replication [GO:0045071];innate immune response [GO:0045087];defense response to virus [GO:0051607];interferon-gamma-mediated signaling pathway [GO:0060333];type I interferon signaling pathway [GO:0060337]	2'-5'-oligoadenylate synthetase activity [GO:0001730];DNA binding [GO:0003677];RNA binding [GO:0003723];double-stranded RNA binding [GO:0003725];ATP binding [GO:0005524];transferase activity [GO:0016740];poly(A) RNA binding [GO:0044822];thyroid hormone receptor binding [GO:0046966]	nucleus [GO:0005634];nucleolus [GO:0005730];cytoplasm [GO:0005737];cytosol [GO:0005829];membrane [GO:0016020]	protein_coding
ENSG00000258926	21.07	0.48	-8.46	5.7e-05	0	0	0.242443	0.126954	87	homo_sapiens	ENSG00000258926						antisense
ENSG00000211973	107.39	8.05	-8.45	0	0.2439	0	4.66455	1.433	87	homo_sapiens	ENSG00000211973		immunoglobulin heavy variable 1-69 [Source:HGNC Symbol;Acc:HGNC:5558]	regulation of immune response [GO:0050776];Fc-gamma receptor signaling pathway involved in phagocytosis [GO:0038096];Fc-epsilon receptor signaling pathway [GO:0038095];complement activation, classical pathway [GO:0006958];complement activation [GO:0006956];immune response [GO:0006955];receptor-mediated endocytosis [GO:0006898];proteolysis [GO:0006508];immune system process [GO:0002376];adaptive i…	serine-type endopeptidase activity [GO:0004252];antigen binding [GO:0003823]	membrane [GO:0016020];plasma membrane [GO:0005886];extracellular region [GO:0005576]	IG_V_gene
ENSG00000282651	44.8	3.01	-8.45	3e-06	0.653442	0.262594	11.8876	15.5596	87	homo_sapiens	ENSG00000282651						IG_V_gene
ENSG00000140368	87.26	332.17	3.65	0	4.68178	4.62269	0.959751	0.870257	87	homo_sapiens	ENSG00000140368	PSTPIP1	proline-serine-threonine phosphatase interacting protein 1 [Source:HGNC Symbol;Acc:HGNC:9580]	cell migration [GO:0016477];endocytosis [GO:0006897];innate immune response [GO:0045087];signal transduction [GO:0007165];cell adhesion [GO:0007155];inflammatory response [GO:0006954];immune system process [GO:0002376]	protein binding [GO:0005515]	perinuclear region of cytoplasm [GO:0048471];cell projection [GO:0042995];cleavage furrow [GO:0032154];lamellipodium [GO:0030027];membrane [GO:0016020];plasma membrane [GO:0005886];cytoskeleton [GO:0005856];cytosol [GO:0005829];cytoplasm [GO:0005737];uropod [GO:0001931]	protein_coding
ENSG00000165168	1035.25	3992.83	3.62	0	24.7952	10.9451	4.68643	4.86307	87	homo_sapiens	ENSG00000165168	CYBB	cytochrome b-245 beta chain [Source:HGNC Symbol;Acc:HGNC:2578]	oxidation-reduction process [GO:0055114];vascular endothelial growth factor receptor signaling pathway [GO:0048010];respiratory burst [GO:0045730];cell redox homeostasis [GO:0045454];innate immune response [GO:0045087];superoxide anion generation [GO:0042554];regulation of ion transmembrane transport [GO:0034765];inflammatory response [GO:0006954];ion transport [GO:0006811];superoxide metabolic p…	flavin adenine dinucleotide binding [GO:0050660];protein heterodimerization activity [GO:0046982];metal ion binding [GO:0046872];heme binding [GO:0020037];superoxide-generating NADPH oxidase activity [GO:0016175];protein binding [GO:0005515];voltage-gated ion channel activity [GO:0005244];electron carrier activity [GO:0009055];oxidoreductase activity [GO:0016491]	NADPH oxidase complex [GO:0043020];phagocytic vesicle membrane [GO:0030670];integral component of plasma membrane [GO:0005887];plasma membrane [GO:0005886];endoplasmic reticulum membrane [GO:0005789];perinuclear region of cytoplasm [GO:0048471];phagocytic vesicle [GO:0045335];neuronal cell body [GO:0043025];dendrite [GO:0030425];integral component of membrane [GO:0016021];membrane [GO:0016020];Go…	protein_coding
ENSG00000249334	54.22	3.55	-8.35	2e-06	0.163661	0.0498308	1.08865	1.51948	87	homo_sapiens	ENSG00000249334						lincRNA
ENSG00000231439	27.14	0.95	-8.35	3.6e-05	0.0430105	0	0.382406	0.579343	87	homo_sapiens	ENSG00000231439	WASIR2	WASH and IL9R antisense RNA 2 [Source:HGNC Symbol;Acc:HGNC:38609]				lincRNA
ENSG00000168040	132.98	506.32	3.61	0	6.72811	7.98478	2.16436	2.64789	87	homo_sapiens	ENSG00000168040	FADD	Fas associated via death domain [Source:HGNC Symbol;Acc:HGNC:3573]	positive regulation of T cell mediated cytotoxicity [GO:0001916];immune system process [GO:0002376];positive regulation of adaptive immune response [GO:0002821];apoptotic process [GO:0006915];activation of cysteine-type endopeptidase activity involved in apoptotic process [GO:0006919];signal transduction [GO:0007165];cell surface receptor signaling pathway [GO:0007166];extrinsic apoptotic signali…	protease binding [GO:0002020];death receptor binding [GO:0005123];tumor necrosis factor receptor binding [GO:0005164];protein binding [GO:0005515];protein complex binding [GO:0032403];tumor necrosis factor receptor superfamily binding [GO:0032813];receptor serine/threonine kinase binding [GO:0033612];death effector domain binding [GO:0035877];identical protein binding [GO:0042802];caspase binding…	nucleus [GO:0005634];cytoplasm [GO:0005737];cytosol [GO:0005829];plasma membrane [GO:0005886];death-inducing signaling complex [GO:0031264];CD95 death-inducing signaling complex [GO:0031265];neuron projection [GO:0043005];protein complex [GO:0043234];cell body [GO:0044297];membrane raft [GO:0045121];ripoptosome [GO:0097342]	protein_coding
ENSG00000083457	239.77	931.57	3.61	0	21.7114	36.7341	6.09824	7.81527	87	homo_sapiens	ENSG00000083457	ITGAE	integrin subunit alpha E [Source:HGNC Symbol;Acc:HGNC:6147]	cell adhesion [GO:0007155];integrin-mediated signaling pathway [GO:0007229];extracellular matrix organization [GO:0030198]	metal ion binding [GO:0046872]	plasma membrane [GO:0005886];integrin complex [GO:0008305];external side of plasma membrane [GO:0009897];membrane [GO:0016020];integral component of membrane [GO:0016021]	protein_coding
ENSG00000275302	921.35	3405.97	3.58	0	80.3286	102.272	27.6971	25.4128	87	homo_sapiens	ENSG00000275302	CCL4	C-C motif chemokine ligand 4 [Source:HGNC Symbol;Acc:HGNC:10630]	positive regulation of natural killer cell chemotaxis [GO:2000503];cellular response to tumor necrosis factor [GO:0071356];cellular response to interleukin-1 [GO:0071347];cellular response to interferon-gamma [GO:0071346];positive regulation of ERK1 and ERK2 cascade [GO:0070374];chemokine-mediated signaling pathway [GO:0070098];positive regulation of calcium ion transport [GO:0051928];positive re…	identical protein binding [GO:0042802];CCR5 chemokine receptor binding [GO:0031730];CCR1 chemokine receptor binding [GO:0031726];chemokine activity [GO:0008009];protein binding [GO:0005515];cytokine activity [GO:0005125]	extracellular space [GO:0005615];extracellular region [GO:0005576]	protein_coding
ENSG00000228716	1825.42	6649.68	3.54	0	66.5448	54.3688	17.2032	20.3242	87	homo_sapiens	ENSG00000228716	DHFR	dihydrofolate reductase [Source:HGNC Symbol;Acc:HGNC:2861]	regulation of removal of superoxide radicals [GO:2000121];oxidation-reduction process [GO:0055114];positive regulation of nitric-oxide synthase activity [GO:0051000];folic acid metabolic process [GO:0046655];tetrahydrofolate biosynthetic process [GO:0046654];tetrahydrofolate metabolic process [GO:0046653];dihydrofolate metabolic process [GO:0046452];response to methotrexate [GO:0031427];axon rege…	NADPH binding [GO:0070402];methotrexate binding [GO:0051870];folate reductase activity [GO:0033560];drug binding [GO:0008144];folic acid binding [GO:0005542];dihydrofolate reductase activity [GO:0004146];mRNA binding [GO:0003729];RNA binding [GO:0003723];NADP binding [GO:0050661];oxidoreductase activity [GO:0016491]	cytosol [GO:0005829];nucleoplasm [GO:0005654];cellular_component [GO:0005575]	protein_coding
ENSG00000106392	344.42	1285.86	3.54	0	20.1795	5.02196	4.87404	5.39496	87	homo_sapiens	ENSG00000106392	C1GALT1	core 1 synthase, glycoprotein-N-acetylgalactosamine 3-beta-galactosyltransferase 1 [Source:HGNC Symbol;Acc:HGNC:24337]	O-glycan processing [GO:0016266];angiogenesis [GO:0001525];kidney development [GO:0001822];protein glycosylation [GO:0006486];multicellular organism development [GO:0007275];O-glycan processing, core 1 [GO:0016267];cell differentiation [GO:0030154];intestinal epithelial cell development [GO:0060576];protein O-linked glycosylation [GO:0006493]	glycoprotein-N-acetylgalactosamine 3-beta-galactosyltransferase activity [GO:0016263];transferase activity, transferring glycosyl groups [GO:0016757];transferase activity [GO:0016740];protein binding [GO:0005515];metal ion binding [GO:0046872]	membrane [GO:0016020];Golgi membrane [GO:0000139];integral component of membrane [GO:0016021]	protein_coding
ENSG00000198157	378.81	1393.93	3.52	0	36.5914	36.9091	10.64	12.7057	87	homo_sapiens	ENSG00000198157	HMGN5	high mobility group nucleosome binding domain 5 [Source:HGNC Symbol;Acc:HGNC:8013]	chromatin organization [GO:0006325];transcription, DNA-templated [GO:0006351];regulation of transcription, DNA-templated [GO:0006355];regulation of transcription from RNA polymerase II promoter [GO:0006357];glutathione metabolic process [GO:0006749];positive regulation of cell proliferation [GO:0008284];positive regulation of gene expression [GO:0010628];chromatin modification [GO:0016569];negati…	DNA binding [GO:0003677];chromatin binding [GO:0003682];nucleosomal DNA binding [GO:0031492];poly(A) RNA binding [GO:0044822]	chromatin [GO:0000785];nucleus [GO:0005634];nucleoplasm [GO:0005654];nucleolus [GO:0005730];intracellular membrane-bounded organelle [GO:0043231]	protein_coding
ENSG00000196517	72.95	268.4	3.5	0	2.18125	1.85033	0.709375	0.723968	87	homo_sapiens	ENSG00000196517	SLC6A9	solute carrier family 6 member 9 [Source:HGNC Symbol;Acc:HGNC:11056]	organic acid transmembrane transport [GO:1903825];neurotransmitter transport [GO:0006836];amino acid transmembrane transport [GO:0003333];transmembrane transport [GO:0055085];transport [GO:0006810];amino acid transport [GO:0006865];glycine import [GO:0036233];synaptic transmission, glycinergic [GO:0060012];glycine transport [GO:0015816];glycine secretion, neurotransmission [GO:0061537]	neurotransmitter:sodium symporter activity [GO:0005328];sodium:amino acid symporter activity [GO:0005283];symporter activity [GO:0015293];glycine:sodium symporter activity [GO:0015375];glycine transmembrane transporter activity [GO:0015187]	integral component of membrane [GO:0016021];membrane [GO:0016020];integral component of plasma membrane [GO:0005887];plasma membrane [GO:0005886];presynapse [GO:0098793]	protein_coding
ENSG00000226472	22.58	0.69	-8.04	9.9e-05	0	0	0.567942	0.385506	87	homo_sapiens	ENSG00000226472						transcribed_unprocessed_pseudogene
ENSG00000118985	2675.14	9722.99	3.48	0	65.7467	21.3923	14.2821	13.1868	87	homo_sapiens	ENSG00000118985	ELL2	elongation factor for RNA polymerase II 2 [Source:HGNC Symbol;Acc:HGNC:17064]	snRNA transcription from RNA polymerase II promoter [GO:0042795];transcription elongation from RNA polymerase II promoter [GO:0006368];regulation of transcription, DNA-templated [GO:0006355];transcription, DNA-templated [GO:0006351]		transcription elongation factor complex [GO:0008023];centrosome [GO:0005813];cytoplasm [GO:0005737];nucleoplasm [GO:0005654];nucleus [GO:0005634]	protein_coding
ENSG00000234661	14.96	0	-8.02	0.000186	0	0	0.250722	0.285891	87	homo_sapiens	ENSG00000234661	CHL1-AS1	CHL1 antisense RNA 1 [Source:HGNC Symbol;Acc:HGNC:40148]				antisense
ENSG00000007968	356.82	1288.47	3.47	0	4.46173	4.6316	1.13836	1.59469	87	homo_sapiens	ENSG00000007968	E2F2	E2F transcription factor 2 [Source:HGNC Symbol;Acc:HGNC:3114]	transcription, DNA-templated [GO:0006351];regulation of transcription, DNA-templated [GO:0006355];transcription initiation from RNA polymerase II promoter [GO:0006367];cell cycle [GO:0007049];regulation of cell cycle [GO:0051726];intrinsic apoptotic signaling pathway by p53 class mediator [GO:0072332];lens fiber cell apoptotic process [GO:1990086]	core promoter binding [GO:0001047];DNA binding [GO:0003677];transcription factor activity, sequence-specific DNA binding [GO:0003700];protein binding [GO:0005515];transcription factor binding [GO:0008134];protein dimerization activity [GO:0046983]	nucleus [GO:0005634];nucleoplasm [GO:0005654];transcription factor complex [GO:0005667]	protein_coding
ENSG00000148935	127.27	463.43	3.46	0	6.63508	5.42656	2.21515	1.71789	87	homo_sapiens	ENSG00000148935	GAS2	growth arrest specific 2 [Source:HGNC Symbol;Acc:HGNC:4167]	apoptotic process [GO:0006915];regulation of cell shape [GO:0008360];cell cycle arrest [GO:0007050];cell cycle [GO:0007049]	microtubule binding [GO:0008017]	cytoskeleton [GO:0005856];membrane [GO:0016020];actin filament [GO:0005884];cytosol [GO:0005829];cytoplasm [GO:0005737]	protein_coding
ENSG00000243970	47.39	3.49	-7.99	3e-06	0	0	0.209201	0.542774	87	homo_sapiens	ENSG00000243970		peptidylprolyl isomerase E like pseudogene [Source:HGNC Symbol;Acc:HGNC:33195]				unprocessed_pseudogene
ENSG00000249274	72.64	6.24	-7.98	1e-06	0.216503	0.0277978	1.50399	1.92005	87	homo_sapiens	ENSG00000249274		PDZ and LIM domain 1 pseudogene 4 [Source:HGNC Symbol;Acc:HGNC:48947]				processed_pseudogene
ENSG00000131400	447.33	1607.89	3.42	0	17.5777	26.4381	5.47289	5.06429	87	homo_sapiens	ENSG00000131400	NAPSA	napsin A aspartic peptidase [Source:HGNC Symbol;Acc:HGNC:13395]	cellular protein metabolic process [GO:0044267];surfactant homeostasis [GO:0043129];membrane protein proteolysis [GO:0033619];protein catabolic process [GO:0030163];proteolysis [GO:0006508]	hydrolase activity [GO:0016787];peptidase activity [GO:0008233];aspartic-type endopeptidase activity [GO:0004190];endopeptidase activity [GO:0004175]	multivesicular body lumen [GO:0097486];alveolar lamellar body [GO:0097208];extracellular exosome [GO:0070062];lysosome [GO:0005764];extracellular space [GO:0005615];extracellular region [GO:0005576]	protein_coding
ENSG00000108984	542.31	1872.24	3.36	0	30.4064	26.3436	7.83482	7.9744	87	homo_sapiens	ENSG00000108984	MAP2K6	mitogen-activated protein kinase kinase 6 [Source:HGNC Symbol;Acc:HGNC:6846]	cellular response to sorbitol [GO:0072709];cardiac muscle contraction [GO:0060048];positive regulation of nitric-oxide synthase biosynthetic process [GO:0051770];positive regulation of apoptotic process [GO:0043065];response to drug [GO:0042493];positive regulation of prostaglandin secretion [GO:0032308];ovulation cycle process [GO:0022602];phosphorylation [GO:0016310];apoptotic process [GO:00069…	kinase activity [GO:0016301];ATP binding [GO:0005524];MAP kinase kinase activity [GO:0004708];protein serine/threonine kinase activity [GO:0004674];protein kinase activity [GO:0004672];nucleotide binding [GO:0000166];receptor signaling protein serine/threonine kinase activity [GO:0004702];protein tyrosine kinase activity [GO:0004713];protein binding [GO:0005515];transferase activity [GO:0016740];…	intracellular [GO:0005622];nucleus [GO:0005634];nucleoplasm [GO:0005654];cytoplasm [GO:0005737];cytosol [GO:0005829];cytoskeleton [GO:0005856]	protein_coding
ENSG00000170473	642.32	2286.96	3.36	0	31.7215	50.926	12.6933	14.1398	87	homo_sapiens	ENSG00000170473	PYM1	PYM homolog 1, exon junction complex associated factor [Source:HGNC Symbol;Acc:HGNC:30258]	nuclear-transcribed mRNA catabolic process, nonsense-mediated decay [GO:0000184];regulation of translation [GO:0006417];positive regulation of translation [GO:0045727];exon-exon junction complex disassembly [GO:1903259]	RNA binding [GO:0003723];protein binding [GO:0005515];ribosome binding [GO:0043022];poly(A) RNA binding [GO:0044822]	nucleus [GO:0005634];nucleoplasm [GO:0005654];nucleolus [GO:0005730];cytoplasm [GO:0005737];exon-exon junction complex [GO:0035145]	protein_coding
ENSG00000112118	4491.28	15542.5	3.35	0	93.4854	110.814	33.5637	36.0672	87	homo_sapiens	ENSG00000112118	MCM3	minichromosome maintenance complex component 3 [Source:HGNC Symbol;Acc:HGNC:6945]	cell cycle [GO:0007049];DNA replication initiation [GO:0006270];DNA replication [GO:0006260];G1/S transition of mitotic cell cycle [GO:0000082];DNA duplex unwinding [GO:0032508]	protein binding [GO:0005515];DNA binding [GO:0003677];hydrolase activity [GO:0016787];ATP binding [GO:0005524];helicase activity [GO:0004386];DNA helicase activity [GO:0003678];nucleotide binding [GO:0000166]	perinuclear region of cytoplasm [GO:0048471];intracellular membrane-bounded organelle [GO:0043231];MCM complex [GO:0042555];membrane [GO:0016020];centrosome [GO:0005813];alpha DNA polymerase:primase complex [GO:0005658];nucleoplasm [GO:0005654];nucleus [GO:0005634];nuclear chromosome, telomeric region [GO:0000784];cytoplasm [GO:0005737]	protein_coding
ENSG00000173334	852.79	2970.86	3.35	0	14.938	17.6735	6.28213	6.44055	87	homo_sapiens	ENSG00000173334	TRIB1	tribbles pseudokinase 1 [Source:HGNC Symbol;Acc:HGNC:16891]	protein phosphorylation [GO:0006468];negative regulation of protein kinase activity [GO:0006469];JNK cascade [GO:0007254];negative regulation of smooth muscle cell migration [GO:0014912];negative regulation of lipopolysaccharide-mediated signaling pathway [GO:0031665];positive regulation of proteasomal ubiquitin-dependent protein catabolic process [GO:0032436];response to lipopolysaccharide [GO:0…	protein kinase activity [GO:0004672];ATP binding [GO:0005524];protein kinase inhibitor activity [GO:0004860];transcription factor binding [GO:0008134];mitogen-activated protein kinase kinase binding [GO:0031434];ubiquitin protein ligase binding [GO:0031625];ubiquitin-protein transferase regulator activity [GO:0055106]	nucleus [GO:0005634];cytoplasm [GO:0005737]	protein_coding
ENSG00000068079	2826.73	9816.46	3.31	0	136.382	195.874	57.5742	51.6451	87	homo_sapiens	ENSG00000068079	IFI35	interferon induced protein 35 [Source:HGNC Symbol;Acc:HGNC:5399]	type I interferon signaling pathway [GO:0060337]	protein binding [GO:0005515]	nucleus [GO:0005634];cytosol [GO:0005829]	protein_coding
ENSG00000178860	1607.9	5353.86	3.28	0	76.3773	63.4842	24.608	24.7751	87	homo_sapiens	ENSG00000178860	MSC	musculin [Source:HGNC Symbol;Acc:HGNC:7321]	diaphragm development [GO:0060539];palate development [GO:0060021];branchiomeric skeletal muscle development [GO:0014707];transcription from RNA polymerase II promoter [GO:0006366];regulation of transcription, DNA-templated [GO:0006355];transcription, DNA-templated [GO:0006351];negative regulation of transcription from RNA polymerase II promoter [GO:0000122]	protein dimerization activity [GO:0046983];transcription corepressor activity [GO:0003714];transcription factor activity, sequence-specific DNA binding [GO:0003700];DNA binding [GO:0003677];transcriptional repressor activity, RNA polymerase II distal enhancer sequence-specific binding [GO:0001206];RNA polymerase II distal enhancer sequence-specific DNA binding [GO:0000980]	nucleoplasm [GO:0005654];nucleus [GO:0005634]	protein_coding
ENSG00000169857	308.15	1061.59	3.26	0	12.7376	16.1597	3.97739	5.15667	87	homo_sapiens	ENSG00000169857	AVEN	apoptosis and caspase activation inhibitor [Source:HGNC Symbol;Acc:HGNC:13509]	apoptotic process [GO:0006915];negative regulation of apoptotic process [GO:0043066]	protein binding [GO:0005515]	intracellular [GO:0005622];endomembrane system [GO:0012505];membrane [GO:0016020]	protein_coding
ENSG00000105617	191.02	656.74	3.25	0	9.0617	14.2404	4.60312	4.94678	87	homo_sapiens	ENSG00000105617	LENG1	leukocyte receptor cluster member 1 [Source:HGNC Symbol;Acc:HGNC:15502]	biological_process [GO:0008150]	molecular_function [GO:0003674];protein binding [GO:0005515]	cellular_component [GO:0005575]	protein_coding
ENSG00000094804	799.74	2655.78	3.24	0	22.872	12.1504	6.07639	8.27332	87	homo_sapiens	ENSG00000094804	CDC6	cell division cycle 6 [Source:HGNC Symbol;Acc:HGNC:1744]	cellular response to angiotensin [GO:1904385];cellular response to vasopressin [GO:1904117];cell division [GO:0051301];positive regulation of fibroblast proliferation [GO:0048146];positive regulation of cyclin-dependent protein serine/threonine kinase activity [GO:0045737];DNA replication initiation [GO:0006270];DNA replication checkpoint [GO:0000076];regulation of cyclin-dependent protein serine…	nucleotide binding [GO:0000166];protein binding [GO:0005515];ATP binding [GO:0005524];kinase binding [GO:0019900]	Golgi apparatus [GO:0005794];cytoplasm [GO:0005737];nucleoplasm [GO:0005654];spindle pole [GO:0000922];nucleus [GO:0005634];cytosol [GO:0005829];spindle midzone [GO:0051233]	protein_coding
ENSG00000262714	127.37	12.91	-7.79	0	0.153149	0.0820212	1.20178	1.11186	87	homo_sapiens	ENSG00000262714						lincRNA
ENSG00000255165	19.25	0.48	-7.77	0.000128	0	0	0.352135	0.307951	87	homo_sapiens	ENSG00000255165						sense_intronic
ENSG00000106803	3960.79	13321.2	3.2	0	475.337	729.583	188.912	196.398	87	homo_sapiens	ENSG00000106803	SEC61B	Sec61 translocon beta subunit [Source:HGNC Symbol;Acc:HGNC:16993]	intracellular protein transport [GO:0006886];protein import into nucleus, translocation [GO:0000060];transport [GO:0006810];protein transport [GO:0015031];ER-associated ubiquitin-dependent protein catabolic process [GO:0030433];retrograde protein transport, ER to cytosol [GO:0030970];IRE1-mediated unfolded protein response [GO:0036498]	protein binding [GO:0005515];poly(A) RNA binding [GO:0044822];epidermal growth factor binding [GO:0048408]	Sec61 translocon complex [GO:0005784];membrane [GO:0016020];integral component of membrane [GO:0016021];endoplasmic reticulum [GO:0005783];endoplasmic reticulum membrane [GO:0005789];cytosol [GO:0005829];endoplasmic reticulum Sec complex [GO:0031205]	protein_coding
ENSG00000240476	14.52	0	-7.75	0.000244	0	0	0.170933	0.15631	87	homo_sapiens	ENSG00000240476		long intergenic non-protein coding RNA 973 [Source:HGNC Symbol;Acc:HGNC:48868]				lincRNA
ENSG00000085840	509.3	1672.28	3.16	0	10.4395	9.62215	2.65437	4.04999	87	homo_sapiens	ENSG00000085840	ORC1	origin recognition complex subunit 1 [Source:HGNC Symbol;Acc:HGNC:8487]	G1/S transition of mitotic cell cycle [GO:0000082];regulation of transcription involved in G1/S transition of mitotic cell cycle [GO:0000083];DNA replication [GO:0006260];DNA replication initiation [GO:0006270]	nucleotide binding [GO:0000166];DNA binding [GO:0003677];chromatin binding [GO:0003682];protein binding [GO:0005515];ATP binding [GO:0005524]	nuclear chromosome, telomeric region [GO:0000784];origin recognition complex [GO:0000808];nucleus [GO:0005634];nucleoplasm [GO:0005654];nuclear origin of replication recognition complex [GO:0005664];nucleolus [GO:0005730];cytoplasm [GO:0005737];cytosol [GO:0005829];plasma membrane [GO:0005886]	protein_coding
ENSG00000215845	599.51	1978.09	3.15	0	110.198	156.758	41.5141	42.404	87	homo_sapiens	ENSG00000215845	TSTD1	thiosulfate sulfurtransferase like domain containing 1 [Source:HGNC Symbol;Acc:HGNC:35410]			cytoplasm [GO:0005737];perinuclear region of cytoplasm [GO:0048471];mitochondrion [GO:0005739]	protein_coding
ENSG00000258545	36.62	2.12	-7.7	3e-05	0.00977116	0	0.226214	0.0726403	87	homo_sapiens	ENSG00000258545	RHOXF1-AS1	RHOXF1 antisense RNA 1 [Source:HGNC Symbol;Acc:HGNC:51582]				antisense
ENSG00000136770	939.28	2997.68	3.14	0	36.0915	26.1659	10.0927	11.1237	87	homo_sapiens	ENSG00000136770	DNAJC1	DnaJ heat shock protein family (Hsp40) member C1 [Source:HGNC Symbol;Acc:HGNC:20090]	regulation of translation [GO:0006417];protein folding [GO:0006457];positive regulation of ATPase activity [GO:0032781];negative regulation of proteolysis [GO:0045861];regulation of protein secretion [GO:0050708]	ATPase activator activity [GO:0001671];DNA binding [GO:0003677];protein binding [GO:0005515];chaperone binding [GO:0051087]	nucleus [GO:0005634];endoplasmic reticulum [GO:0005783];endoplasmic reticulum membrane [GO:0005789];cytosol [GO:0005829];plasma membrane [GO:0005886];membrane [GO:0016020];integral component of membrane [GO:0016021];organelle membrane [GO:0031090];nuclear membrane [GO:0031965];intracellular membrane-bounded organelle [GO:0043231]	protein_coding
ENSG00000188404	592.24	1921.32	3.14	0	21.7147	13.5113	7.41737	6.76752	87	homo_sapiens	ENSG00000188404	SELL	selectin L [Source:HGNC Symbol;Acc:HGNC:10720]	leukocyte migration [GO:0050900];regulation of immune response [GO:0050776];cell adhesion [GO:0007155];response to ATP [GO:0033198]	glycosphingolipid binding [GO:0043208];carbohydrate binding [GO:0030246];heparin binding [GO:0008201];protein binding [GO:0005515];protease binding [GO:0002020];cell adhesion molecule binding [GO:0050839]	integral component of plasma membrane [GO:0005887];plasma membrane [GO:0005886];integral component of membrane [GO:0016021];membrane [GO:0016020];cell surface [GO:0009986];external side of plasma membrane [GO:0009897]	protein_coding
ENSG00000125454	461.93	1465.85	3.13	0	44.6725	47.3215	14.4622	14.285	87	homo_sapiens	ENSG00000125454	SLC25A19	solute carrier family 25 member 19 [Source:HGNC Symbol;Acc:HGNC:14409]	transport [GO:0006810];transmembrane transport [GO:0055085];deoxynucleotide transport [GO:0030302]	deoxynucleotide transmembrane transporter activity [GO:0030233]	integral component of membrane [GO:0016021];membrane [GO:0016020];nucleus [GO:0005634];mitochondrion [GO:0005739];mitochondrial inner membrane [GO:0005743]	protein_coding
ENSG00000132965	276.24	875.98	3.1	0	22.4627	20.8636	7.66056	7.33297	87	homo_sapiens	ENSG00000132965	ALOX5AP	arachidonate 5-lipoxygenase activating protein [Source:HGNC Symbol;Acc:HGNC:436]	lipoxin metabolic process [GO:2001300];cellular response to calcium ion [GO:0071277];protein homotrimerization [GO:0070207];positive regulation of catalytic activity [GO:0043085];lipoxygenase pathway [GO:0019372];leukotriene biosynthetic process [GO:0019370];leukotriene metabolic process [GO:0006691];oxidation-reduction process [GO:0055114];positive regulation of acute inflammatory response [GO:0…	arachidonic acid binding [GO:0050544];protein N-terminus binding [GO:0047485];enzyme activator activity [GO:0008047];protein binding [GO:0005515];glutathione peroxidase activity [GO:0004602];leukotriene-C4 synthase activity [GO:0004464];glutathione transferase activity [GO:0004364];protein heterodimerization activity [GO:0046982];protein homodimerization activity [GO:0042803];enzyme binding [GO:0…	nuclear membrane [GO:0031965];integral component of membrane [GO:0016021];membrane [GO:0016020];endoplasmic reticulum membrane [GO:0005789];endoplasmic reticulum [GO:0005783];nuclear envelope [GO:0005635];nucleus [GO:0005634];cytosol [GO:0005829]	protein_coding
ENSG00000070081	1003.64	3219.76	3.09	0	49.6664	77.938	19.9052	24.6028	87	homo_sapiens	ENSG00000070081	LOC105376575;NU	nucleobindin 2 [Source:HGNC Symbol;Acc:HGNC:8044]		calcium ion binding [GO:0005509]	nucleus [GO:0005634];nuclear outer membrane [GO:0005640];cytoplasm [GO:0005737];endoplasmic reticulum [GO:0005783];Golgi apparatus [GO:0005794]	protein_coding
ENSG00000089248	3374.4	10885.7	3.09	0	108.742	155.984	41.8747	50.0456	87	homo_sapiens	ENSG00000089248	ERP29	endoplasmic reticulum protein 29 [Source:HGNC Symbol;Acc:HGNC:13799]	activation of MAPK activity [GO:0000187];positive regulation of protein phosphorylation [GO:0001934];protein folding [GO:0006457];intracellular protein transport [GO:0006886];protein secretion [GO:0009306];positive regulation of gene expression [GO:0010628];negative regulation of gene expression [GO:0010629];protein unfolding [GO:0043335];negative regulation of protein secretion [GO:0050709];regu…	protein homodimerization activity [GO:0042803];chaperone binding [GO:0051087]	endoplasmic reticulum [GO:0005783];endoplasmic reticulum lumen [GO:0005788];smooth endoplasmic reticulum [GO:0005790];cell surface [GO:0009986];membrane [GO:0016020];transport vesicle [GO:0030133];melanosome [GO:0042470];extracellular exosome [GO:0070062]	protein_coding
ENSG00000147570	106.46	343.13	3.07	0	7.77688	5.72413	2.48711	1.81884	87	homo_sapiens	ENSG00000147570	DNAJC5B	DnaJ heat shock protein family (Hsp40) member C5 beta [Source:HGNC Symbol;Acc:HGNC:24138]			membrane [GO:0016020]	protein_coding
ENSG00000015475	2460.83	7640.41	3.06	0	176.823	159.267	51.5711	64.1339	87	homo_sapiens	ENSG00000015475	BID	BH3 interacting domain death agonist [Source:HGNC Symbol;Acc:HGNC:1050]	release of cytochrome c from mitochondria [GO:0001836];protein targeting to mitochondrion [GO:0006626];apoptotic process [GO:0006915];activation of cysteine-type endopeptidase activity involved in apoptotic process [GO:0006919];brain development [GO:0007420];extrinsic apoptotic signaling pathway via death domain receptors [GO:0008625];apoptotic mitochondrial changes [GO:0008637];positive regulati…	death receptor binding [GO:0005123];protein binding [GO:0005515];ubiquitin protein ligase binding [GO:0031625];protein heterodimerization activity [GO:0046982]	cytoplasm [GO:0005737];mitochondrion [GO:0005739];mitochondrial outer membrane [GO:0005741];cytosol [GO:0005829];membrane [GO:0016020];mitochondrial membrane [GO:0031966];integral component of mitochondrial membrane [GO:0032592];extracellular exosome [GO:0070062]	protein_coding
ENSG00000226416	157.24	14.19	-7.62	0	0.177187	0.0406594	1.51831	1.61562	87	homo_sapiens	ENSG00000226416	MRPL23-AS1	MRPL23 antisense RNA 1 [Source:HGNC Symbol;Acc:HGNC:42812]				antisense
ENSG00000125804	39.1	3.01	-7.62	8e-06	0.00383893	0.0141115	0.198999	0.157335	87	homo_sapiens	ENSG00000125804	FAM182A	family with sequence similarity 182 member A [Source:HGNC Symbol;Acc:HGNC:16222]				processed_transcript
ENSG00000280216	13.76	0	-7.62	0.000275	0	0	0.736525	1.00652	87	homo_sapiens	ENSG00000280216						TEC
ENSG00000225008	24.36	0.95	-7.59	9.2e-05	0.0461859	0	0.533723	0.321769	87	homo_sapiens	ENSG00000225008						processed_pseudogene
ENSG00000168496	2605.11	8289.3	3.05	0	66.2843	92.7088	25.3951	30.5607	87	homo_sapiens	ENSG00000168496	FEN1	flap structure-specific endonuclease 1 [Source:HGNC Symbol;Acc:HGNC:3650]	telomere maintenance via recombination [GO:0000722];double-strand break repair via homologous recombination [GO:0000724];DNA replication [GO:0006260];DNA repair [GO:0006281];base-excision repair [GO:0006284];double-strand break repair [GO:0006302];cellular response to DNA damage stimulus [GO:0006974];memory [GO:0007613];UV protection [GO:0009650];DNA replication, removal of RNA primer [GO:0043137…	magnesium ion binding [GO:0000287];DNA binding [GO:0003677];damaged DNA binding [GO:0003684];double-stranded DNA binding [GO:0003690];catalytic activity [GO:0003824];nuclease activity [GO:0004518];endonuclease activity [GO:0004519];RNA-DNA hybrid ribonuclease activity [GO:0004523];exonuclease activity [GO:0004527];protein binding [GO:0005515];double-stranded DNA exodeoxyribonuclease activity [GO:…	nuclear chromosome, telomeric region [GO:0000784];nucleus [GO:0005634];nucleoplasm [GO:0005654];nucleolus [GO:0005730];mitochondrion [GO:0005739];plasma membrane [GO:0005886];membrane [GO:0016020];protein complex [GO:0043234]	protein_coding
ENSG00000171848	4587.04	14207.9	3.03	0	207.777	101.004	56.7118	82.0113	87	homo_sapiens	ENSG00000171848	RRM2	ribonucleotide reductase regulatory subunit M2 [Source:HGNC Symbol;Acc:HGNC:10452]	G1/S transition of mitotic cell cycle [GO:0000082];regulation of transcription involved in G1/S transition of mitotic cell cycle [GO:0000083];DNA replication [GO:0006260];deoxyribonucleotide metabolic process [GO:0009262];deoxyribonucleotide biosynthetic process [GO:0009263];nucleobase-containing small molecule interconversion [GO:0015949];protein oligomerization [GO:0051259];protein heterotetram…	ribonucleoside-diphosphate reductase activity, thioredoxin disulfide as acceptor [GO:0004748];protein binding [GO:0005515];oxidoreductase activity [GO:0016491];metal ion binding [GO:0046872]	nucleus [GO:0005634];nucleoplasm [GO:0005654];cytoplasm [GO:0005737];cytosol [GO:0005829];ribonucleoside-diphosphate reductase complex [GO:0005971]	protein_coding
ENSG00000134375	1835.31	5779.26	3.03	0	58.7264	81.6295	26.7438	25.8251	87	homo_sapiens	ENSG00000134375	TIMM17A	translocase of inner mitochondrial membrane 17 homolog A (yeast) [Source:HGNC Symbol;Acc:HGNC:17315]	protein targeting to mitochondrion [GO:0006626];transport [GO:0006810];intracellular protein transport [GO:0006886];protein transport [GO:0015031];protein import into mitochondrial matrix [GO:0030150]	protein channel activity [GO:0015266];P-P-bond-hydrolysis-driven protein transmembrane transporter activity [GO:0015450]	nucleoplasm [GO:0005654];mitochondrion [GO:0005739];mitochondrial inner membrane [GO:0005743];mitochondrial inner membrane presequence translocase complex [GO:0005744];membrane [GO:0016020];integral component of membrane [GO:0016021];integral component of mitochondrial inner membrane [GO:0031305]	protein_coding
ENSG00000137965	2587.22	7955.16	3.02	0	114.919	127.993	41.5574	34.6895	87	homo_sapiens	ENSG00000137965	IFI44	interferon induced protein 44 [Source:HGNC Symbol;Acc:HGNC:16938]	response to virus [GO:0009615]		cytoplasm [GO:0005737]	protein_coding
ENSG00000072571	918.93	2831.04	3.02	0	28.9549	19.0622	10.1307	12.7949	87	homo_sapiens	ENSG00000072571	HMMR	hyaluronan mediated motility receptor [Source:HGNC Symbol;Acc:HGNC:5012]	hyaluronan catabolic process [GO:0030214];G2/M transition of mitotic cell cycle [GO:0000086]	hyaluronic acid binding [GO:0005540]	membrane [GO:0016020];cell surface [GO:0009986];plasma membrane [GO:0005886];cytosol [GO:0005829];cytoplasm [GO:0005737]	protein_coding
ENSG00000100889	1441.96	4418.3	3.01	0	41.4446	41.9703	14.9451	17.2409	87	homo_sapiens	ENSG00000100889	PCK2	phosphoenolpyruvate carboxykinase 2, mitochondrial [Source:HGNC Symbol;Acc:HGNC:8725]	gluconeogenesis [GO:0006094];pyruvate metabolic process [GO:0006090];oxaloacetate metabolic process [GO:0006107];NADH oxidation [GO:0006116];positive regulation of insulin secretion [GO:0032024];response to lipopolysaccharide [GO:0032496];cellular response to glucose stimulus [GO:0071333];cellular response to tumor necrosis factor [GO:0071356];response to dexamethasone [GO:0071548];phosphorylatio…	purine nucleotide binding [GO:0017076];GTP binding [GO:0005525];phosphoenolpyruvate carboxykinase (GTP) activity [GO:0004613];phosphoenolpyruvate carboxykinase activity [GO:0004611];nucleotide binding [GO:0000166];lyase activity [GO:0016829];carboxy-lyase activity [GO:0016831];metal ion binding [GO:0046872];kinase activity [GO:0016301]	mitochondrion [GO:0005739];mitochondrial matrix [GO:0005759];extracellular exosome [GO:0070062]	protein_coding
ENSG00000155660	5730.38	17622.7	2.98	0	104.794	130.108	41.1513	44.5493	87	homo_sapiens	ENSG00000155660	PDIA4	protein disulfide isomerase family A member 4 [Source:HGNC Symbol;Acc:HGNC:30167]	chaperone-mediated protein folding [GO:0061077];response to endoplasmic reticulum stress [GO:0034976];protein secretion [GO:0009306];protein folding [GO:0006457];cell redox homeostasis [GO:0045454]	poly(A) RNA binding [GO:0044822];protein binding [GO:0005515];protein disulfide isomerase activity [GO:0003756];isomerase activity [GO:0016853]	melanosome [GO:0042470];cell surface [GO:0009986];endoplasmic reticulum lumen [GO:0005788];endoplasmic reticulum [GO:0005783];cell [GO:0005623]	protein_coding
ENSG00000173890	1038.94	3146.06	2.97	0	48.6454	29.8711	13.6691	15.5825	87	homo_sapiens	ENSG00000173890	GPR160	G protein-coupled receptor 160 [Source:HGNC Symbol;Acc:HGNC:23693]	signal transduction [GO:0007165];G-protein coupled receptor signaling pathway [GO:0007186]	signal transducer activity [GO:0004871];G-protein coupled receptor activity [GO:0004930]	plasma membrane [GO:0005886];membrane [GO:0016020];integral component of membrane [GO:0016021];receptor complex [GO:0043235]	protein_coding
ENSG00000185507	3815.79	11768.3	2.97	0	112.268	169.152	53.8437	50.3308	87	homo_sapiens	ENSG00000185507	IRF7	interferon regulatory factor 7 [Source:HGNC Symbol;Acc:HGNC:6122]	regulation of transcription, DNA-templated [GO:0006355];negative regulation of transcription from RNA polymerase II promoter [GO:0000122];immune system process [GO:0002376];regulation of adaptive immune response [GO:0002819];transcription, DNA-templated [GO:0006351];transcription from RNA polymerase II promoter [GO:0006366];cellular response to DNA damage stimulus [GO:0006974];response to virus […	transcription factor activity, sequence-specific DNA binding [GO:0003700];regulatory region DNA binding [GO:0000975];RNA polymerase II core promoter sequence-specific DNA binding [GO:0000979];transcription factor activity, RNA polymerase II core promoter proximal region sequence-specific binding [GO:0000982];DNA binding [GO:0003677];protein binding [GO:0005515]	cytoplasm [GO:0005737];nucleoplasm [GO:0005654];nucleus [GO:0005634];cytosol [GO:0005829];endosome membrane [GO:0010008]	protein_coding
ENSG00000250031	13.34	0	-7.39	0.000347	0	0	0.0941117	0.130981	87	homo_sapiens	ENSG00000250031						processed_pseudogene
ENSG00000005059	708.8	2140.96	2.96	0	31.9039	19.5172	7.88783	8.36616	87	homo_sapiens	ENSG00000005059	MCUB	mitochondrial calcium uniporter dominant negative beta subunit [Source:HGNC Symbol;Acc:HGNC:26076]	transport [GO:0006810];ion transport [GO:0006811];calcium ion transport [GO:0006816];mitochondrial calcium ion transport [GO:0006851];calcium ion transmembrane import into mitochondrion [GO:0036444];mitochondrial calcium ion homeostasis [GO:0051560]	ion channel activity [GO:0005216];calcium channel activity [GO:0005262];uniporter activity [GO:0015292];calcium channel inhibitor activity [GO:0019855]	mitochondrion [GO:0005739];mitochondrial inner membrane [GO:0005743];membrane [GO:0016020];integral component of membrane [GO:0016021];intrinsic component of membrane [GO:0031224];integral component of mitochondrial inner membrane [GO:0031305];calcium channel complex [GO:0034704];uniplex complex [GO:1990246]	protein_coding
ENSG00000128965	237.78	717.98	2.96	0	10.3978	9.02177	3.27116	3.35179	87	homo_sapiens	ENSG00000128965	CHAC1	ChaC glutathione specific gamma-glutamylcyclotransferase 1 [Source:HGNC Symbol;Acc:HGNC:28680]	glutathione biosynthetic process [GO:0006750];glutathione catabolic process [GO:0006751];apoptotic process [GO:0006915];response to unfolded protein [GO:0006986];Notch signaling pathway [GO:0007219];nervous system development [GO:0007399];negative regulation of protein processing [GO:0010955];neurogenesis [GO:0022008];negative regulation of Notch signaling pathway [GO:0045746];intrinsic apoptotic…	gamma-glutamylcyclotransferase activity [GO:0003839];Notch binding [GO:0005112];transferase activity [GO:0016740];transferase activity, transferring acyl groups [GO:0016746]	cytoplasm [GO:0005737];Golgi apparatus [GO:0005794];trans-Golgi network [GO:0005802];cytosol [GO:0005829]	protein_coding
ENSG00000215483	45.58	3.76	-7.36	4e-06	0.0362354	0.0136852	2.19198	0.296853	87	homo_sapiens	ENSG00000215483	LINC00598;LINC0	long intergenic non-protein coding RNA 598 [Source:HGNC Symbol;Acc:HGNC:42770]				lincRNA
ENSG00000035499	519	1578.29	2.96	0	14.5944	13.0834	4.69764	5.61059	87	homo_sapiens	ENSG00000035499	DEPDC1B	DEP domain containing 1B [Source:HGNC Symbol;Acc:HGNC:24902]	signal transduction [GO:0007165];cell migration [GO:0016477];positive regulation of Wnt signaling pathway [GO:0030177];intracellular signal transduction [GO:0035556];positive regulation of GTPase activity [GO:0043547];regulation of small GTPase mediated signal transduction [GO:0051056]	GTPase activator activity [GO:0005096]	cytosol [GO:0005829]	protein_coding
ENSG00000117461	676.4	2031.1	2.95	0	13.6194	7.09708	4.23706	4.19879	87	homo_sapiens	ENSG00000117461	PIK3R3	phosphoinositide-3-kinase regulatory subunit 3 [Source:HGNC Symbol;Acc:HGNC:8981]	phosphatidylinositol biosynthetic process [GO:0006661];insulin receptor signaling pathway [GO:0008286];phosphatidylinositol-3-phosphate biosynthetic process [GO:0036092];regulation of phosphatidylinositol 3-kinase activity [GO:0043551];positive regulation of glucose import in response to insulin stimulus [GO:2001275]	protein binding [GO:0005515];1-phosphatidylinositol-3-kinase activity [GO:0016303];phosphatidylinositol 3-kinase regulator activity [GO:0035014];1-phosphatidylinositol-3-kinase regulator activity [GO:0046935]	cytosol [GO:0005829];phosphatidylinositol 3-kinase complex [GO:0005942]	protein_coding
ENSG00000166851	1124.97	3410.51	2.93	0	32.6076	40.7306	12.064	17.1261	87	homo_sapiens	ENSG00000166851	PLK1	polo like kinase 1 [Source:HGNC Symbol;Acc:HGNC:9077]	mitotic sister chromatid segregation [GO:0000070];G2/M transition of mitotic cell cycle [GO:0000086];negative regulation of transcription from RNA polymerase II promoter [GO:0000122];mitotic cytokinesis [GO:0000281];cytokinesis [GO:0000910];microtubule bundle formation [GO:0001578];protein phosphorylation [GO:0006468];cell cycle [GO:0007049];sister chromatid cohesion [GO:0007062];mitotic nuclear …	nucleotide binding [GO:0000166];protein kinase activity [GO:0004672];protein serine/threonine kinase activity [GO:0004674];protein binding [GO:0005515];ATP binding [GO:0005524];microtubule binding [GO:0008017];anaphase-promoting complex binding [GO:0010997];kinase activity [GO:0016301];transferase activity [GO:0016740];protein kinase binding [GO:0019901]	spindle microtubule [GO:0005876];chromosome, centromeric region [GO:0000775];kinetochore [GO:0000776];condensed chromosome kinetochore [GO:0000777];condensed nuclear chromosome, centromeric region [GO:0000780];chromatin [GO:0000785];synaptonemal complex [GO:0000795];spindle pole [GO:0000922];condensed nuclear chromosome outer kinetochore [GO:0000942];nucleus [GO:0005634];nucleoplasm [GO:0005654];…	protein_coding
ENSG00000122952	1659.93	4931.62	2.89	0	68.7713	64.5491	23.122	32.0243	87	homo_sapiens	ENSG00000122952	ZWINT	ZW10 interacting kinetochore protein [Source:HGNC Symbol;Acc:HGNC:13195]	establishment of localization in cell [GO:0051649];cell division [GO:0051301];mitotic cell cycle checkpoint [GO:0007093];mitotic nuclear division [GO:0007067];sister chromatid cohesion [GO:0007062];cell cycle [GO:0007049];mitotic sister chromatid segregation [GO:0000070]	protein N-terminus binding [GO:0047485];protein binding [GO:0005515]	intracellular membrane-bounded organelle [GO:0043231];neuron projection [GO:0043005];dendrite [GO:0030425];cytosol [GO:0005829];cytoplasm [GO:0005737];chromosome [GO:0005694];nucleus [GO:0005634];condensed chromosome kinetochore [GO:0000777];kinetochore [GO:0000776];chromosome, centromeric region [GO:0000775]	protein_coding
ENSG00000147804	162.7	476.89	2.86	0	17.8956	15.8241	5.13201	5.30621	87	homo_sapiens	ENSG00000147804	SLC39A4	solute carrier family 39 member 4 [Source:HGNC Symbol;Acc:HGNC:17129]	transmembrane transport [GO:0055085];metal ion transport [GO:0030001];transport [GO:0006810];ion transport [GO:0006811];zinc II ion transport [GO:0006829];cellular zinc ion homeostasis [GO:0006882];cellular response to zinc ion starvation [GO:0034224];zinc II ion transmembrane import [GO:0071578]	metal ion transmembrane transporter activity [GO:0046873];zinc ion transmembrane transporter activity [GO:0005385]	integral component of membrane [GO:0016021];membrane [GO:0016020];endosome [GO:0005768];plasma membrane [GO:0005886];integral component of plasma membrane [GO:0005887];cytoplasmic, membrane-bounded vesicle [GO:0016023];apical plasma membrane [GO:0016324];recycling endosome membrane [GO:0055038];extracellular exosome [GO:0070062]	protein_coding
ENSG00000275464	147.02	433.51	2.86	0	2.68641	2.52222	0.937093	1.0911	87	homo_sapiens	ENSG00000275464	LOC102724159					protein_coding
ENSG00000185262	3390.23	9857.51	2.85	0	257.332	175.109	76.6539	100.484	87	homo_sapiens	ENSG00000185262	UBALD2	UBA like domain containing 2 [Source:HGNC Symbol;Acc:HGNC:28438]				protein_coding
ENSG00000165490	315.16	919.99	2.85	0	5.35741	5.3537	1.81135	2.42308	87	homo_sapiens	ENSG00000165490	DDIAS	DNA damage induced apoptosis suppressor [Source:HGNC Symbol;Acc:HGNC:26351]	apoptotic process [GO:0006915];cell cycle [GO:0007049];cell cycle arrest [GO:0007050]		nucleus [GO:0005634];cytoplasm [GO:0005737]	protein_coding
ENSG00000101255	965.98	2831.37	2.85	0	20.5956	24.3691	8.24501	8.98636	87	homo_sapiens	ENSG00000101255	TRIB3	tribbles pseudokinase 3 [Source:HGNC Symbol;Acc:HGNC:16228]	negative regulation of nucleic acid-templated transcription [GO:1903507];negative regulation of transcription from RNA polymerase II promoter [GO:0000122];transcription, DNA-templated [GO:0006351];regulation of transcription, DNA-templated [GO:0006355];protein phosphorylation [GO:0006468];negative regulation of protein kinase activity [GO:0006469];apoptotic process [GO:0006915];regulation of gluc…	transcription corepressor activity [GO:0003714];kinase activity [GO:0016301];protein kinase inhibitor activity [GO:0004860];protein binding [GO:0005515];ATP binding [GO:0005524];protein kinase binding [GO:0019901];mitogen-activated protein kinase kinase binding [GO:0031434];ubiquitin protein ligase binding [GO:0031625];ubiquitin-protein transferase regulator activity [GO:0055106];protein kinase a…	nucleus [GO:0005634];nucleoplasm [GO:0005654];cytosol [GO:0005829];plasma membrane [GO:0005886];nuclear membrane [GO:0031965];nucleolus [GO:0005730]	protein_coding
ENSG00000211642	14.46	0	-7.17	0.000454	0	0	1.25669	0.945358	87	homo_sapiens	ENSG00000211642		immunoglobulin lambda variable 10-54 [Source:HGNC Symbol;Acc:HGNC:5884]				IG_V_gene
ENSG00000104325	1413.2	4137.94	2.85	0	68.1581	95.5998	29.0367	29.6563	87	homo_sapiens	ENSG00000104325	DECR1	2,4-dienoyl-CoA reductase 1, mitochondrial [Source:HGNC Symbol;Acc:HGNC:2753]	lipid metabolic process [GO:0006629];fatty acid metabolic process [GO:0006631];fatty acid beta-oxidation [GO:0006635];protein homotetramerization [GO:0051289];oxidation-reduction process [GO:0055114]	2,4-dienoyl-CoA reductase (NADPH) activity [GO:0008670];oxidoreductase activity [GO:0016491];oxidoreductase activity, acting on NAD(P)H [GO:0016651];NADPH binding [GO:0070402]	mitochondrion [GO:0005739];cytoplasm [GO:0005737];nucleoplasm [GO:0005654];nucleus [GO:0005634];mitochondrial matrix [GO:0005759];extracellular exosome [GO:0070062]	protein_coding
ENSG00000251363	12.92	0	-7.16	0.000444	0	0	0.323583	0.372441	87	homo_sapiens	ENSG00000251363						lincRNA
ENSG00000147889	355.06	1040.29	2.84	0	27.8652	29.3172	11.5067	8.79247	87	homo_sapiens	ENSG00000147889	CDKN2A	cyclin dependent kinase inhibitor 2A [Source:HGNC Symbol;Acc:HGNC:1787]	phosphorylation [GO:0016310];G1/S transition of mitotic cell cycle [GO:0000082];negative regulation of cell-matrix adhesion [GO:0001953];cell cycle [GO:0007049];cell cycle arrest [GO:0007050];Ras protein signal transduction [GO:0007265];negative regulation of cell proliferation [GO:0008285];negative regulation of cell growth [GO:0030308];negative regulation of NF-kappaB transcription factor activ…	kinase activity [GO:0016301];cyclin-dependent protein serine/threonine kinase inhibitor activity [GO:0004861];protein binding [GO:0005515];protein kinase binding [GO:0019901];poly(A) RNA binding [GO:0044822];NF-kappaB binding [GO:0051059];DNA binding [GO:0003677];transcription factor binding [GO:0008134];SUMO transferase activity [GO:0019789];ubiquitin-protein transferase inhibitor activity [GO:0…	nucleus [GO:0005634];cytoplasm [GO:0005737];cytosol [GO:0005829];senescence-associated heterochromatin focus [GO:0035985];nucleoplasm [GO:0005654];nucleolus [GO:0005730];mitochondrion [GO:0005739]	protein_coding
ENSG00000116771	191.49	556.4	2.83	0	5.63339	5.22288	2.03283	1.97072	87	homo_sapiens	ENSG00000116771	AGMAT	agmatinase [Source:HGNC Symbol;Acc:HGNC:18407]	spermidine biosynthetic process [GO:0008295];putrescine biosynthetic process [GO:0009446];putrescine biosynthetic process from arginine [GO:0033388];agmatine biosynthetic process [GO:0097055]	metal ion binding [GO:0046872];hydrolase activity, acting on carbon-nitrogen (but not peptide) bonds, in linear amidines [GO:0016813];hydrolase activity [GO:0016787];agmatinase activity [GO:0008783]	mitochondrion [GO:0005739];extracellular exosome [GO:0070062]	protein_coding
ENSG00000096996	687.39	1999.26	2.83	0	14.8415	15.6436	5.5297	6.14522	87	homo_sapiens	ENSG00000096996	IL12RB1	interleukin 12 receptor subunit beta 1 [Source:HGNC Symbol;Acc:HGNC:5971]	positive regulation of T cell mediated cytotoxicity [GO:0001916];positive regulation of defense response to virus by host [GO:0002230];positive regulation of T-helper 1 type immune response [GO:0002827];signal transduction [GO:0007165];cytokine-mediated signaling pathway [GO:0019221];positive regulation of interferon-gamma production [GO:0032729];interleukin-12-mediated signaling pathway [GO:0035…	interleukin-12 receptor binding [GO:0005143];interleukin-12 receptor activity [GO:0016517];interleukin-23 binding [GO:0042019];interleukin-23 receptor activity [GO:0042020];cytokine receptor activity [GO:0004896];cytokine binding [GO:0019955]	plasma membrane [GO:0005886];membrane [GO:0016020];integral component of membrane [GO:0016021];interleukin-12 receptor complex [GO:0042022];interleukin-23 receptor complex [GO:0072536];external side of plasma membrane [GO:0009897]	protein_coding
ENSG00000186481	490.56	56.79	-7.06	0	0.974912	0.327211	11.3914	9.72702	87	homo_sapiens	ENSG00000186481		ankyrin repeat domain 20 family member A5, pseudogene [Source:HGNC Symbol;Acc:HGNC:33833]				transcribed_unprocessed_pseudogene
ENSG00000160193	488.44	1423.33	2.83	0	14.268	17.9354	5.74235	5.3957	87	homo_sapiens	ENSG00000160193	WDR4	WD repeat domain 4 [Source:HGNC Symbol;Acc:HGNC:12756]	tRNA modification [GO:0006400];tRNA processing [GO:0008033];tRNA methylation [GO:0030488];RNA (guanine-N7)-methylation [GO:0036265]	tRNA (guanine-N7-)-methyltransferase activity [GO:0008176];protein binding [GO:0005515]	nucleus [GO:0005634];nucleoplasm [GO:0005654];cytoplasm [GO:0005737];cytosol [GO:0005829];tRNA methyltransferase complex [GO:0043527]	protein_coding
ENSG00000038002	345.56	1011.27	2.83	0	14.1548	11.4791	7.05844	7.36404	87	homo_sapiens	ENSG00000038002	AGA	aspartylglucosaminidase [Source:HGNC Symbol;Acc:HGNC:318]	protein maturation [GO:0051604];protein deglycosylation [GO:0006517];proteolysis [GO:0006508]	protein self-association [GO:0043621];hydrolase activity [GO:0016787];peptidase activity [GO:0008233];N4-(beta-N-acetylglucosaminyl)-L-asparaginase activity [GO:0003948]	extracellular exosome [GO:0070062];endoplasmic reticulum [GO:0005783];lysosome [GO:0005764];extracellular space [GO:0005615]	protein_coding
ENSG00000199335	12.46	0	-7.05	0.000493	0	0	0	0	87	homo_sapiens	ENSG00000199335		RNA, U6 small nuclear 204, pseudogene [Source:HGNC Symbol;Acc:HGNC:47167]				snRNA
ENSG00000110852	250.65	733.01	2.82	0	9.67023	11.6401	3.8025	4.97459	87	homo_sapiens	ENSG00000110852	CLEC2B	C-type lectin domain family 2 member B [Source:HGNC Symbol;Acc:HGNC:2053]	regulation of immune response [GO:0050776]	carbohydrate binding [GO:0030246]	plasma membrane [GO:0005886];integral component of plasma membrane [GO:0005887];membrane [GO:0016020];integral component of membrane [GO:0016021]	protein_coding
ENSG00000256039	12.46	0	-7.05	0.000493	0	0	0.291377	0.304611	87	homo_sapiens	ENSG00000256039						lincRNA
ENSG00000234394	21.85	0.95	-7.03	0.000179	0.0184928	0	0.156252	0.145997	87	homo_sapiens	ENSG00000234394	LOC440896					lincRNA
ENSG00000165025	1232.66	3506.31	2.8	0	17.9222	12.1129	4.52784	5.43459	87	homo_sapiens	ENSG00000165025	SYK	spleen associated tyrosine kinase [Source:HGNC Symbol;Acc:HGNC:11491]	regulation of platelet aggregation [GO:0090330];regulation of arachidonic acid secretion [GO:0090237];cellular response to low-density lipoprotein particle stimulus [GO:0071404];cellular response to molecule of fungal origin [GO:0071226];regulation of ERK1 and ERK2 cascade [GO:0070372];B cell receptor signaling pathway [GO:0050853];positive regulation of calcium-mediated signaling [GO:0050850];re…	Toll-like receptor binding [GO:0035325];phosphatase binding [GO:0019902];protein kinase binding [GO:0019901];transferase activity [GO:0016740];kinase activity [GO:0016301];ATP binding [GO:0005524];receptor signaling protein tyrosine kinase activity [GO:0004716];non-membrane spanning protein tyrosine kinase activity [GO:0004715];protein tyrosine kinase activity [GO:0004713];protein kinase activity…	protein complex [GO:0043234];early phagosome [GO:0032009];B cell receptor complex [GO:0019815];cytoplasm [GO:0005737];nucleus [GO:0005634];cytosol [GO:0005829];plasma membrane [GO:0005886];membrane [GO:0016020];extrinsic component of cytoplasmic side of plasma membrane [GO:0031234];T cell receptor complex [GO:0042101]	protein_coding
ENSG00000038210	1092.2	3092.39	2.78	0	28.7877	22.1219	12.5097	11.061	87	homo_sapiens	ENSG00000038210	PI4K2B	phosphatidylinositol 4-kinase type 2 beta [Source:HGNC Symbol;Acc:HGNC:18215]	phosphatidylinositol biosynthetic process [GO:0006661];phosphorylation [GO:0016310];phosphatidylinositol phosphorylation [GO:0046854]	nucleotide binding [GO:0000166];1-phosphatidylinositol 4-kinase activity [GO:0004430];ATP binding [GO:0005524];kinase activity [GO:0016301];transferase activity [GO:0016740]	cytoplasm [GO:0005737];cytosol [GO:0005829];membrane [GO:0016020]	protein_coding
ENSG00000173674	2699.81	7677.03	2.77	0	47.5996	45.9368	20.7687	19.3819	87	homo_sapiens	ENSG00000173674	LOC107984923;EI	eukaryotic translation initiation factor 1A, X-linked [Source:HGNC Symbol;Acc:HGNC:3250]	translation [GO:0006412];translational initiation [GO:0006413]	RNA binding [GO:0003723];translation initiation factor activity [GO:0003743];protein binding [GO:0005515];translation factor activity, RNA binding [GO:0008135];poly(A) RNA binding [GO:0044822]	cytosol [GO:0005829]	protein_coding
ENSG00000235621	1384.71	186.55	-6.99	0	0.917618	1.23517	10.2892	9.50815	87	homo_sapiens	ENSG00000235621	LINC00494	long intergenic non-protein coding RNA 494 [Source:HGNC Symbol;Acc:HGNC:27657]				lincRNA
ENSG00000181104	279.04	794.23	2.77	0	4.45988	5.32958	1.71357	1.39933	87	homo_sapiens	ENSG00000181104	F2R	coagulation factor II thrombin receptor [Source:HGNC Symbol;Acc:HGNC:3537]	positive regulation of interleukin-6 secretion [GO:2000778];positive regulation of interleukin-8 secretion [GO:2000484];negative regulation of renin secretion into blood stream [GO:1900134];positive regulation of ERK1 and ERK2 cascade [GO:0070374];platelet dense granule organization [GO:0060155];regulation of sensory perception of pain [GO:0051930];positive regulation of calcium ion transport [GO…	G-protein beta-subunit binding [GO:0031681];thrombin-activated receptor activity [GO:0015057];protein binding [GO:0005515];receptor binding [GO:0005102];G-protein coupled receptor activity [GO:0004930];G-protein alpha-subunit binding [GO:0001965];signal transducer activity [GO:0004871]	postsynaptic membrane [GO:0045211];neuromuscular junction [GO:0031594];platelet dense tubular network [GO:0031094];cell surface [GO:0009986];caveola [GO:0005901];integral component of plasma membrane [GO:0005887];plasma membrane [GO:0005886];Golgi apparatus [GO:0005794];late endosome [GO:0005770];early endosome [GO:0005769];extracellular region [GO:0005576];integral component of membrane [GO:0016…	protein_coding
ENSG00000127561	287.87	812.28	2.76	0	8.02757	9.38052	3.31303	3.48967	87	homo_sapiens	ENSG00000127561	SYNGR3	synaptogyrin 3 [Source:HGNC Symbol;Acc:HGNC:11501]	positive regulation of transporter activity [GO:0032411];substantia nigra development [GO:0021762]	protein N-terminus binding [GO:0047485];SH2 domain binding [GO:0042169]	synapse [GO:0045202];neuromuscular junction [GO:0031594];cytoplasmic vesicle [GO:0031410];synaptic vesicle membrane [GO:0030672];cell junction [GO:0030054];integral component of membrane [GO:0016021];membrane [GO:0016020];synaptic vesicle [GO:0008021]	protein_coding
ENSG00000278847	12.4	0	-6.94	0.000557	0	0	0.0892893	0.376123	87	homo_sapiens	ENSG00000278847						lincRNA
ENSG00000168779	500.37	1402.1	2.74	0	10.3544	9.31872	3.78404	4.20262	87	homo_sapiens	ENSG00000168779	SHOX2	short stature homeobox 2 [Source:HGNC Symbol;Acc:HGNC:10854]	heart development [GO:0007507];nervous system development [GO:0007399];multicellular organism development [GO:0007275];regulation of transcription, DNA-templated [GO:0006355];skeletal system development [GO:0001501];regulation of branching morphogenesis of a nerve [GO:2000172];muscle tissue morphogenesis [GO:0060415];cartilage development involved in endochondral bone morphogenesis [GO:0060351];e…	sequence-specific DNA binding [GO:0043565];DNA binding [GO:0003677]	nucleus [GO:0005634]	protein_coding
ENSG00000237886	413.58	55.65	-6.9	0	1.53296	0.842202	7.90477	8.92058	87	homo_sapiens	ENSG00000237886		NOTCH1 associated lncRNA in T-cell acute lymphoblastic leukemia 1 [Source:HGNC Symbol;Acc:HGNC:51192]				antisense
ENSG00000146386	2191.28	6062.44	2.73	0	164.049	160.713	60.0334	68.2974	87	homo_sapiens	ENSG00000146386	ABRACL	ABRA C-terminal like [Source:HGNC Symbol;Acc:HGNC:21230]				protein_coding
ENSG00000135900	1709.15	4686.99	2.71	0	53.9654	57.9735	23.3636	22.2843	87	homo_sapiens	ENSG00000135900	MRPL44	mitochondrial ribosomal protein L44 [Source:HGNC Symbol;Acc:HGNC:16650]	RNA phosphodiester bond hydrolysis, endonucleolytic [GO:0090502];RNA phosphodiester bond hydrolysis [GO:0090501];RNA processing [GO:0006396];production of siRNA involved in RNA interference [GO:0030422];primary miRNA processing [GO:0031053];pre-miRNA processing [GO:0031054];mitochondrial translational elongation [GO:0070125];mitochondrial translational termination [GO:0070126]	ribonuclease III activity [GO:0004525];RNA binding [GO:0003723];double-stranded RNA binding [GO:0003725];nuclease activity [GO:0004518];endonuclease activity [GO:0004519];hydrolase activity [GO:0016787];poly(A) RNA binding [GO:0044822]	ribosome [GO:0005840];cellular_component [GO:0005575];nucleus [GO:0005634];mitochondrion [GO:0005739];mitochondrial inner membrane [GO:0005743];intracellular ribonucleoprotein complex [GO:0030529]	protein_coding
ENSG00000120265	840.69	2320.22	2.71	0	40.5718	39.7479	17.0767	17.5316	87	homo_sapiens	ENSG00000120265	PCMT1	protein-L-isoaspartate (D-aspartate) O-methyltransferase [Source:HGNC Symbol;Acc:HGNC:8728]	methylation [GO:0032259];protein methylation [GO:0006479];cellular protein modification process [GO:0006464];cell-cell adhesion [GO:0098609];protein repair [GO:0030091]	transferase activity [GO:0016740];methyltransferase activity [GO:0008168];protein-L-isoaspartate (D-aspartate) O-methyltransferase activity [GO:0004719];cadherin binding involved in cell-cell adhesion [GO:0098641]	cytoplasm [GO:0005737];integral component of membrane [GO:0016021];membrane [GO:0016020];extracellular vesicle [GO:1903561];extracellular exosome [GO:0070062];cell-cell adherens junction [GO:0005913];cytosol [GO:0005829]	protein_coding
ENSG00000267793	13.2	0	-6.88	0.000605	0	0	0.47062	0.493006	87	homo_sapiens	ENSG00000267793						transcribed_processed_pseudogene
ENSG00000135045	523.55	1457.27	2.71	0	11.353	12.8502	4.62678	4.90126	87	homo_sapiens	ENSG00000135045	C9orf40	chromosome 9 open reading frame 40 [Source:HGNC Symbol;Acc:HGNC:23433]				protein_coding
ENSG00000176422	403.57	1121.16	2.7	0	2.31101	2.50487	1.00864	0.964565	87	homo_sapiens	ENSG00000176422	SPRYD4	SPRY domain containing 4 [Source:HGNC Symbol;Acc:HGNC:27468]	biological_process [GO:0008150]	molecular_function [GO:0003674]	nucleus [GO:0005634];mitochondrion [GO:0005739]	protein_coding
ENSG00000117228	1079.05	3004.02	2.7	0	27.1063	14.8007	8.95266	7.24277	87	homo_sapiens	ENSG00000117228	GBP1	guanylate binding protein 1 [Source:HGNC Symbol;Acc:HGNC:4182]	immune system process [GO:0002376];regulation of calcium-mediated signaling [GO:0050848];negative regulation of T cell receptor signaling pathway [GO:0050860];defense response to virus [GO:0051607];interferon-gamma-mediated signaling pathway [GO:0060333];negative regulation of ERK1 and ERK2 cascade [GO:0070373];negative regulation of substrate adhesion-dependent cell spreading [GO:1900025];negati…	nucleotide binding [GO:0000166];actin binding [GO:0003779];GTPase activity [GO:0003924];protein binding [GO:0005515];GTP binding [GO:0005525];hydrolase activity [GO:0016787];enzyme binding [GO:0019899];cytokine binding [GO:0019955];spectrin binding [GO:0030507];identical protein binding [GO:0042802];Hsp90 protein binding [GO:0051879]	Golgi membrane [GO:0000139];extracellular region [GO:0005576];cytoplasm [GO:0005737];Golgi apparatus [GO:0005794];cytosol [GO:0005829];plasma membrane [GO:0005886];membrane [GO:0016020]	protein_coding
ENSG00000111052	742.29	2006.44	2.67	0	14.0969	17.4678	3.62399	5.72624	87	homo_sapiens	ENSG00000111052	LIN7A	lin-7 homolog A, crumbs cell polarity complex component [Source:HGNC Symbol;Acc:HGNC:17787]	protein localization to basolateral plasma membrane [GO:1903361];inner ear development [GO:0048839];synaptic vesicle transport [GO:0048489];maintenance of epithelial cell apical/basal polarity [GO:0045199];protein transport [GO:0015031];neurotransmitter secretion [GO:0007269];exocytosis [GO:0006887];transport [GO:0006810];protein complex assembly [GO:0006461]	L27 domain binding [GO:0097016];protein binding [GO:0005515]	presynapse [GO:0098793];extracellular exosome [GO:0070062];postsynaptic membrane [GO:0045211];synapse [GO:0045202];neuron projection [GO:0043005];cell junction [GO:0030054];basolateral plasma membrane [GO:0016323];membrane [GO:0016020];postsynaptic density [GO:0014069];bicellular tight junction [GO:0005923];cell-cell junction [GO:0005911];plasma membrane [GO:0005886]	protein_coding
ENSG00000211931	38.12	3.49	-6.8	1.7e-05	0	0	0	0	87	homo_sapiens	ENSG00000211931		immunoglobulin heavy diversity 2-2 [Source:HGNC Symbol;Acc:HGNC:5490]				IG_D_gene
ENSG00000146409	146.55	402.48	2.67	0	3.19271	3.04732	1.16943	1.30005	87	homo_sapiens	ENSG00000146409	SLC18B1	solute carrier family 18 member B1 [Source:HGNC Symbol;Acc:HGNC:21573]	transport [GO:0006810];transmembrane transport [GO:0055085]	transmembrane transporter activity [GO:0022857]	integral component of plasma membrane [GO:0005887];membrane [GO:0016020];integral component of membrane [GO:0016021]	protein_coding
ENSG00000169019	495.1	1347.61	2.66	0	18.6288	18.718	8.20975	7.06913	87	homo_sapiens	ENSG00000169019	COMMD8	COMM domain containing 8 [Source:HGNC Symbol;Acc:HGNC:26036]	transcription, DNA-templated [GO:0006351];regulation of transcription, DNA-templated [GO:0006355]	protein binding [GO:0005515]	nucleus [GO:0005634];cytoplasm [GO:0005737]	protein_coding
ENSG00000173540	1102.23	2951.34	2.64	0	36.1842	35.9438	14.7906	14.5217	87	homo_sapiens	ENSG00000173540	GMPPB	GDP-mannose pyrophosphorylase B [Source:HGNC Symbol;Acc:HGNC:22932]	biosynthetic process [GO:0009058];GDP-mannose biosynthetic process [GO:0009298]	nucleotidyltransferase activity [GO:0016779];transferase activity [GO:0016740];nucleotide binding [GO:0000166];mannose-1-phosphate guanylyltransferase activity [GO:0004475];protein binding [GO:0005515];GTP binding [GO:0005525]	cytoplasm [GO:0005737];extracellular exosome [GO:0070062];mitochondrion [GO:0005739]	protein_coding
ENSG00000244383	17.22	0.69	-6.77	0.000389	0	0	0.0781763	0.163486	87	homo_sapiens	ENSG00000244383	FAM3D-AS1	FAM3D antisense RNA 1 [Source:HGNC Symbol;Acc:HGNC:41276]				antisense
ENSG00000211937	12.78	0	-6.77	0.000674	0	0	1.59513	0.795223	87	homo_sapiens	ENSG00000211937		immunoglobulin heavy variable 2-5 [Source:HGNC Symbol;Acc:HGNC:5576]	regulation of immune response [GO:0050776];Fc-gamma receptor signaling pathway involved in phagocytosis [GO:0038096];Fc-epsilon receptor signaling pathway [GO:0038095];complement activation, classical pathway [GO:0006958];complement activation [GO:0006956];immune response [GO:0006955];receptor-mediated endocytosis [GO:0006898];proteolysis [GO:0006508];immune system process [GO:0002376];adaptive i…	serine-type endopeptidase activity [GO:0004252];antigen binding [GO:0003823]	membrane [GO:0016020];plasma membrane [GO:0005886];extracellular region [GO:0005576]	IG_V_gene
ENSG00000100721	1858.29	4946.22	2.63	0	100.988	97.285	37.678	44.13	87	homo_sapiens	ENSG00000100721	TCL1A	T-cell leukemia/lymphoma 1A [Source:HGNC Symbol;Acc:HGNC:11648]	multicellular organism development [GO:0007275]	protein binding [GO:0005515]	nucleus [GO:0005634];cytoplasm [GO:0005737];endoplasmic reticulum [GO:0005783];intracellular membrane-bounded organelle [GO:0043231]	protein_coding
ENSG00000158882	374.97	1002.26	2.63	0	12.4225	9.50523	4.5026	4.01294	87	homo_sapiens	ENSG00000158882	MIR5187;TOMM40L	translocase of outer mitochondrial membrane 40 like [Source:HGNC Symbol;Acc:HGNC:25756]	transport [GO:0006810];ion transport [GO:0006811];biological_process [GO:0008150];protein transport [GO:0015031];protein import into mitochondrial matrix [GO:0030150];transmembrane transport [GO:0055085]	molecular_function [GO:0003674];protein channel activity [GO:0015266];porin activity [GO:0015288]	mitochondrion [GO:0005739];mitochondrial outer membrane [GO:0005741];mitochondrial outer membrane translocase complex [GO:0005742];membrane [GO:0016020];integral component of membrane [GO:0016021];protein complex [GO:0043234];pore complex [GO:0046930]	protein_coding
ENSG00000247809	89.09	5.49	-6.72	0.000263	0	0.423867	4.20145	3.8049	87	homo_sapiens	ENSG00000247809	NR2F2-AS1	NR2F2 antisense RNA 1 [Source:HGNC Symbol;Acc:HGNC:44222]				antisense
ENSG00000210082	961802	141041	-6.7	0	2042.13	1685.5	15004.5	12655.5	87	homo_sapiens	ENSG00000210082	RNR2	mitochondrially encoded 16S RNA [Source:HGNC Symbol;Acc:HGNC:7471]				Mt_rRNA
ENSG00000258289	532.56	1415.49	2.6	0	66.2588	91.3881	55.838	54.995	87	homo_sapiens	ENSG00000258289	CHURC1	churchill domain containing 1 [Source:HGNC Symbol;Acc:HGNC:20099]	positive regulation of transcription, DNA-templated [GO:0045893];multicellular organism development [GO:0007275];transcription, DNA-templated [GO:0006351];regulation of transcription, DNA-templated [GO:0006355]	zinc ion binding [GO:0008270];metal ion binding [GO:0046872]		protein_coding
ENSG00000114026	339.91	904.9	2.59	0	10.9419	15.2366	4.46252	4.46054	87	homo_sapiens	ENSG00000114026	OGG1	8-oxoguanine DNA glycosylase [Source:HGNC Symbol;Acc:HGNC:8125]	negative regulation of double-strand break repair via single-strand annealing [GO:1901291];depyrimidination [GO:0045008];depurination [GO:0045007];nucleotide-excision repair, DNA incision [GO:0033683];regulation of protein import into nucleus, translocation [GO:0033158];response to radiation [GO:0009314];metabolic process [GO:0008152];response to oxidative stress [GO:0006979];cellular response to…	oxidized purine DNA binding [GO:0032357];hydrolase activity, acting on glycosyl bonds [GO:0016798];hydrolase activity [GO:0016787];oxidized purine nucleobase lesion DNA N-glycosylase activity [GO:0008534];protein binding [GO:0005515];endonuclease activity [GO:0004519];DNA-(apurinic or apyrimidinic site) lyase activity [GO:0003906];catalytic activity [GO:0003824];damaged DNA binding [GO:0003684];8…	protein complex [GO:0043234];nuclear speck [GO:0016607];nuclear matrix [GO:0016363];mitochondrion [GO:0005739];nucleoplasm [GO:0005654];nucleus [GO:0005634]	protein_coding
ENSG00000167996	8073.4	21481.9	2.59	0	2183.69	3558.9	1388.66	1396.22	87	homo_sapiens	ENSG00000167996	FTH1	ferritin heavy chain 1 [Source:HGNC Symbol;Acc:HGNC:3976]	cellular iron ion homeostasis [GO:0006879];iron ion transport [GO:0006826];oxidation-reduction process [GO:0055114];negative regulation of fibroblast proliferation [GO:0048147];negative regulation of cell proliferation [GO:0008285];immune response [GO:0006955];intracellular sequestering of iron ion [GO:0006880];iron ion import [GO:0097286]	ferric iron binding [GO:0008199];metal ion binding [GO:0046872];oxidoreductase activity [GO:0016491];protein binding [GO:0005515];iron ion binding [GO:0005506];ferroxidase activity [GO:0004322]	cell [GO:0005623];extracellular exosome [GO:0070062];autolysosome [GO:0044754];intracellular ferritin complex [GO:0008043];cytosol [GO:0005829];cytoplasm [GO:0005737];nucleus [GO:0005634];mitochondrion [GO:0005739];integral component of membrane [GO:0016021];membrane [GO:0016020]	protein_coding
ENSG00000240535	11.6	0	-6.66	0.000745	0	0	0.214788	0.0498929	87	homo_sapiens	ENSG00000240535						processed_transcript
ENSG00000198736	815.54	2129.81	2.58	0	34.7278	35.4273	17.3301	13.9378	87	homo_sapiens	ENSG00000198736	MSRB1	methionine sulfoxide reductase B1 [Source:HGNC Symbol;Acc:HGNC:14133]	immune system process [GO:0002376];response to oxidative stress [GO:0006979];actin filament polymerization [GO:0030041];protein repair [GO:0030091];innate immune response [GO:0045087];oxidation-reduction process [GO:0055114]	actin binding [GO:0003779];zinc ion binding [GO:0008270];oxidoreductase activity [GO:0016491];oxidoreductase activity, acting on a sulfur group of donors, disulfide as acceptor [GO:0016671];peptide-methionine (R)-S-oxide reductase activity [GO:0033743];metal ion binding [GO:0046872];methionine-R-sulfoxide reductase activity [GO:0070191]	actin cytoskeleton [GO:0015629];cellular_component [GO:0005575];nucleus [GO:0005634];cytoplasm [GO:0005737];cytosol [GO:0005829];cytoskeleton [GO:0005856];nucleoplasm [GO:0005654]	protein_coding
ENSG00000173221	2860.68	7541.67	2.58	0	153.084	144.397	61.8549	66.7787	87	homo_sapiens	ENSG00000173221	GLRX	glutaredoxin [Source:HGNC Symbol;Acc:HGNC:4330]	oxidation-reduction process [GO:0055114];cell redox homeostasis [GO:0045454];nucleobase-containing small molecule interconversion [GO:0015949];positive regulation of membrane potential [GO:0045838];protein deglutathionylation [GO:0080058];positive regulation of sodium ion transmembrane transporter activity [GO:2000651]	transferase activity [GO:0016740];protein disulfide oxidoreductase activity [GO:0015035];electron carrier activity [GO:0009055];glutathione disulfide oxidoreductase activity [GO:0015038];protein N-terminus binding [GO:0047485];glutathione oxidoreductase activity [GO:0097573]	cytoplasm [GO:0005737];cytosol [GO:0005829];extracellular exosome [GO:0070062];mitochondrion [GO:0005739];nucleus [GO:0005634]	protein_coding
ENSG00000165480	485.31	1266.73	2.57	0	9.79299	8.2313	3.2499	4.45945	87	homo_sapiens	ENSG00000165480	SKA3	spindle and kinetochore associated complex subunit 3 [Source:HGNC Symbol;Acc:HGNC:20262]	cell cycle [GO:0007049];chromosome segregation [GO:0007059];mitotic nuclear division [GO:0007067];regulation of microtubule polymerization or depolymerization [GO:0031110];cell division [GO:0051301]	protein binding [GO:0005515]	chromosome, centromeric region [GO:0000775];kinetochore [GO:0000776];condensed chromosome kinetochore [GO:0000777];condensed chromosome outer kinetochore [GO:0000940];chromosome [GO:0005694];cytoplasm [GO:0005737];spindle [GO:0005819];cytoskeleton [GO:0005856];microtubule [GO:0005874];spindle microtubule [GO:0005876]	protein_coding
ENSG00000113739	902.64	2361.01	2.57	0	19.9782	7.58588	5.06564	6.20813	87	homo_sapiens	ENSG00000113739	STC2	stanniocalcin 2 [Source:HGNC Symbol;Acc:HGNC:11374]	regulation of store-operated calcium entry [GO:2001256];cellular response to hypoxia [GO:0071456];calcium ion homeostasis [GO:0055074];regulation of hormone biosynthetic process [GO:0046885];decidualization [GO:0046697];response to peptide hormone [GO:0043434];negative regulation of multicellular organism growth [GO:0040015];response to endoplasmic reticulum stress [GO:0034976];response to vitami…	protein homodimerization activity [GO:0042803];heme binding [GO:0020037];enzyme binding [GO:0019899];hormone activity [GO:0005179]	perinuclear region of cytoplasm [GO:0048471];Golgi apparatus [GO:0005794];endoplasmic reticulum [GO:0005783];extracellular space [GO:0005615];extracellular region [GO:0005576]	protein_coding
ENSG00000127337	623.08	1621.45	2.55	0	23.0005	25.2905	10.7335	10.4393	87	homo_sapiens	ENSG00000127337	YEATS4	YEATS domain containing 4 [Source:HGNC Symbol;Acc:HGNC:24859]	positive regulation of transcription, DNA-templated [GO:0045893];histone H2A acetylation [GO:0043968];histone H4 acetylation [GO:0043967];regulation of growth [GO:0040008];chromatin modification [GO:0016569];mitotic nuclear division [GO:0007067];cytoskeleton organization [GO:0007010];regulation of transcription, DNA-templated [GO:0006355];transcription, DNA-templated [GO:0006351]	protein C-terminus binding [GO:0008022];protein binding [GO:0005515];structural constituent of cytoskeleton [GO:0005200];transcription factor activity, sequence-specific DNA binding [GO:0003700];DNA binding [GO:0003677]	NuA4 histone acetyltransferase complex [GO:0035267];nuclear matrix [GO:0016363];nucleoplasm [GO:0005654];nucleus [GO:0005634]	protein_coding
ENSG00000196668	577.16	81.91	-6.59	0	0.999905	3.53921	17.5877	14.1069	87	homo_sapiens	ENSG00000196668	LINC00173	long intergenic non-protein coding RNA 173 [Source:HGNC Symbol;Acc:HGNC:33791]				processed_transcript
ENSG00000135750	504.52	1298.59	2.54	0	17.8567	12.8308	7.70228	6.69302	87	homo_sapiens	ENSG00000135750	KCNK1	potassium two pore domain channel subfamily K member 1 [Source:HGNC Symbol;Acc:HGNC:6272]	potassium ion transmembrane transport [GO:0071805];cardiac conduction [GO:0061337];regulation of resting membrane potential [GO:0060075];sodium ion transmembrane transport [GO:0035725];stabilization of membrane potential [GO:0030322];potassium ion transport [GO:0006813];response to nicotine [GO:0035094];ion transport [GO:0006811];transport [GO:0006810]	potassium ion leak channel activity [GO:0022841];sodium channel activity [GO:0005272];potassium channel activity [GO:0005267];inward rectifier potassium channel activity [GO:0005242];voltage-gated potassium channel activity [GO:0005249]	recycling endosome [GO:0055037];synapse [GO:0045202];perikaryon [GO:0043204];cell projection [GO:0042995];potassium channel complex [GO:0034705];cytoplasmic vesicle [GO:0031410];dendrite [GO:0030425];cell junction [GO:0030054];apical plasma membrane [GO:0016324];cytoplasmic, membrane-bounded vesicle [GO:0016023];voltage-gated potassium channel complex [GO:0008076];integral component of plasma mem…	protein_coding
ENSG00000104472	667.19	1722.23	2.54	0	27.1497	13.2879	11.0546	11.3597	87	homo_sapiens	ENSG00000104472	CHRAC1	chromatin accessibility complex 1 [Source:HGNC Symbol;Acc:HGNC:13544]	chromatin remodeling [GO:0006338];DNA biosynthetic process [GO:0071897]	DNA binding [GO:0003677];DNA-directed DNA polymerase activity [GO:0003887];protein binding [GO:0005515];transferase activity [GO:0016740];nucleotidyltransferase activity [GO:0016779];protein heterodimerization activity [GO:0046982]	nucleus [GO:0005634];epsilon DNA polymerase complex [GO:0008622];CHRAC [GO:0008623]	protein_coding
ENSG00000182199	5492.35	14264.7	2.53	0	164.364	160.452	64.0994	78.1884	87	homo_sapiens	ENSG00000182199	SHMT2	serine hydroxymethyltransferase 2 [Source:HGNC Symbol;Acc:HGNC:10852]	glycine metabolic process [GO:0006544];glycine biosynthetic process [GO:0006545];L-serine metabolic process [GO:0006563];L-serine biosynthetic process [GO:0006564];one-carbon metabolic process [GO:0006730];positive regulation of cell proliferation [GO:0008284];glycine biosynthetic process from serine [GO:0019264];response to type I interferon [GO:0034340];tetrahydrofolate interconversion [GO:0035…	chromatin binding [GO:0003682];catalytic activity [GO:0003824];glycine hydroxymethyltransferase activity [GO:0004372];L-allo-threonine aldolase activity [GO:0008732];amino acid binding [GO:0016597];transferase activity [GO:0016740];pyridoxal phosphate binding [GO:0030170];identical protein binding [GO:0042802];methyltransferase activity [GO:0008168]	nucleus [GO:0005634];cytoplasm [GO:0005737];mitochondrion [GO:0005739];mitochondrial inner membrane [GO:0005743];mitochondrial intermembrane space [GO:0005758];mitochondrial matrix [GO:0005759];microtubule cytoskeleton [GO:0015630];membrane [GO:0016020];mitochondrial nucleoid [GO:0042645];extracellular exosome [GO:0070062];BRISC complex [GO:0070552]	protein_coding
ENSG00000135185	1859.38	4732.32	2.52	0	97.1533	105.793	43.8119	40.5227	87	homo_sapiens	ENSG00000135185	TMEM243	transmembrane protein 243 [Source:HGNC Symbol;Acc:HGNC:21707]			membrane [GO:0016020];integral component of membrane [GO:0016021]	protein_coding
ENSG00000113368	2913.71	7432.22	2.52	0	73.9902	53.9841	27.2129	32.9695	87	homo_sapiens	ENSG00000113368	LMNB1	lamin B1 [Source:HGNC Symbol;Acc:HGNC:6637]		structural molecule activity [GO:0005198];phospholipase binding [GO:0043274]	intermediate filament [GO:0005882];lamin filament [GO:0005638];nuclear inner membrane [GO:0005637];nuclear membrane [GO:0031965];nuclear matrix [GO:0016363];membrane [GO:0016020];nucleoplasm [GO:0005654];nuclear envelope [GO:0005635];nucleus [GO:0005634]	protein_coding
ENSG00000130830	458.52	1169.87	2.51	0	12.3283	12.7356	5.67607	4.99992	87	homo_sapiens	ENSG00000130830	MPP1	membrane palmitoylated protein 1 [Source:HGNC Symbol;Acc:HGNC:7219]	signal transduction [GO:0007165];GMP metabolic process [GO:0046037];GDP metabolic process [GO:0046710];regulation of neutrophil chemotaxis [GO:0090022]	guanylate kinase activity [GO:0004385];protein binding [GO:0005515]	intracellular [GO:0005622];integral component of plasma membrane [GO:0005887];membrane [GO:0016020];cortical cytoskeleton [GO:0030863];stereocilium [GO:0032420];cell projection [GO:0042995]	protein_coding
ENSG00000138814	305.6	777.91	2.5	0	6.87846	2.93787	3.20362	3.54632	87	homo_sapiens	ENSG00000138814	PPP3CA	protein phosphatase 3 catalytic subunit alpha [Source:HGNC Symbol;Acc:HGNC:9314]	protein dephosphorylation [GO:0006470];Wnt signaling pathway, calcium modulating pathway [GO:0007223];dephosphorylation [GO:0016311];calcineurin-NFAT signaling cascade [GO:0033173];cellular response to drug [GO:0035690];Fc-epsilon receptor signaling pathway [GO:0038095];T cell activation [GO:0042110];positive regulation of transcription from RNA polymerase II promoter [GO:0045944];positive regula…	phosphoprotein phosphatase activity [GO:0004721];protein serine/threonine phosphatase activity [GO:0004722];calcium ion binding [GO:0005509];protein binding [GO:0005515];calmodulin binding [GO:0005516];drug binding [GO:0008144];hydrolase activity [GO:0016787];enzyme binding [GO:0019899];calmodulin-dependent protein phosphatase activity [GO:0033192];metal ion binding [GO:0046872];protein dimerizat…	nucleus [GO:0005634];nucleoplasm [GO:0005654];cytoplasm [GO:0005737];cytosol [GO:0005829];plasma membrane [GO:0005886];calcineurin complex [GO:0005955];membrane [GO:0016020];sarcolemma [GO:0042383];postsynapse [GO:0098794];Z disc [GO:0030018];mitochondrion [GO:0005739]	protein_coding
ENSG00000135925	1492.17	3819.42	2.5	0	39.5218	23.3843	12.6803	15.005	87	homo_sapiens	ENSG00000135925	WNT10A	Wnt family member 10A [Source:HGNC Symbol;Acc:HGNC:13829]	hair follicle development [GO:0001942];multicellular organism development [GO:0007275];positive regulation of gene expression [GO:0010628];neural crest cell differentiation [GO:0014033];Wnt signaling pathway [GO:0016055];neuron differentiation [GO:0030182];hair follicle morphogenesis [GO:0031069];odontogenesis [GO:0042476];regulation of odontogenesis of dentin-containing tooth [GO:0042487];tongue…	receptor binding [GO:0005102];frizzled binding [GO:0005109]	extracellular region [GO:0005576];proteinaceous extracellular matrix [GO:0005578];extracellular space [GO:0005615]	protein_coding
ENSG00000145386	1724.58	4356.44	2.49	0	34.6046	30.622	11.9062	15.0521	87	homo_sapiens	ENSG00000145386	CCNA2	cyclin A2 [Source:HGNC Symbol;Acc:HGNC:1578]	cellular response to insulin-like growth factor stimulus [GO:1990314];cochlea development [GO:0090102];cellular response to nitric oxide [GO:0071732];cellular response to hypoxia [GO:0071456];cellular response to organic cyclic compound [GO:0071407];cellular response to estradiol stimulus [GO:0071392];cellular response to luteinizing hormone stimulus [GO:0071373];cellular response to cocaine [GO:…	protein kinase binding [GO:0019901];protein binding [GO:0005515]	cyclin A2-CDK2 complex [GO:0097124];Golgi apparatus [GO:0005794];cytoplasm [GO:0005737];nucleoplasm [GO:0005654];nucleus [GO:0005634];male pronucleus [GO:0001940];female pronucleus [GO:0001939]	protein_coding
ENSG00000254289	72.18	6.41	-6.51	4e-05	0.969082	0.129833	3.22304	3.99572	87	homo_sapiens	ENSG00000254289		immunoglobulin heavy variable 3-32 (pseudogene) [Source:HGNC Symbol;Acc:HGNC:5595]				IG_V_pseudogene
ENSG00000177889	4096.09	10347.2	2.48	0	174.6	141.226	79.3962	72.5369	87	homo_sapiens	ENSG00000177889	UBE2N	ubiquitin conjugating enzyme E2 N [Source:HGNC Symbol;Acc:HGNC:12492]	double-strand break repair via homologous recombination [GO:0000724];DNA double-strand break processing [GO:0000729];stimulatory C-type lectin receptor signaling pathway [GO:0002223];DNA repair [GO:0006281];regulation of DNA repair [GO:0006282];postreplication repair [GO:0006301];double-strand break repair via nonhomologous end joining [GO:0006303];cellular protein modification process [GO:000646…	nucleotide binding [GO:0000166];ubiquitin-protein transferase activity [GO:0004842];protein binding [GO:0005515];ATP binding [GO:0005524];transferase activity [GO:0016740];ubiquitin protein ligase binding [GO:0031625];ubiquitin binding [GO:0043130];poly(A) RNA binding [GO:0044822];ubiquitin protein ligase activity [GO:0061630];ubiquitin conjugating enzyme activity [GO:0061631]	ubiquitin ligase complex [GO:0000151];nucleus [GO:0005634];nucleoplasm [GO:0005654];nucleolus [GO:0005730];cytoplasm [GO:0005737];cytosol [GO:0005829];UBC13-MMS2 complex [GO:0031372];UBC13-UEV1A complex [GO:0035370];protein complex [GO:0043234];extracellular exosome [GO:0070062]	protein_coding
ENSG00000251364	1400.87	203.25	-6.5	0	3.37522	1.90993	22.1791	18.3639	87	homo_sapiens	ENSG00000251364	LOC100506258					antisense
ENSG00000276045	961.99	2440.84	2.48	0	20.5473	23.968	9.93902	9.52657	87	homo_sapiens	ENSG00000276045		ORAI calcium release-activated calcium modulator 1 [Source:HGNC Symbol;Acc:HGNC:25896]	calcium ion import [GO:0070509];mammary gland epithelium development [GO:0061180];store-operated calcium entry [GO:0002115]		protein complex [GO:0043234];basolateral plasma membrane [GO:0016323];integral component of membrane [GO:0016021];membrane [GO:0016020]	protein_coding
ENSG00000152422	407.82	1018.55	2.46	0	20.3316	17.5389	8.46353	8.2533	87	homo_sapiens	ENSG00000152422	XRCC4	X-ray repair cross complementing 4 [Source:HGNC Symbol;Acc:HGNC:12831]	DNA recombination [GO:0006310];double-strand break repair [GO:0006302];DNA repair [GO:0006281];double-strand break repair via nonhomologous end joining [GO:0006303];cellular response to DNA damage stimulus [GO:0006974];response to X-ray [GO:0010165];protein sumoylation [GO:0016925];DNA ligation involved in DNA repair [GO:0051103];positive regulation of ligase activity [GO:0051351];establishment o…	DNA binding [GO:0003677];ligase activity [GO:0016874];protein binding [GO:0005515];protein C-terminus binding [GO:0008022]	cell junction [GO:0030054];centrosome [GO:0005813];nucleoplasm [GO:0005654];nucleus [GO:0005634];condensed chromosome [GO:0000793];cytosol [GO:0005829];DNA-dependent protein kinase-DNA ligase 4 complex [GO:0005958];DNA ligase IV complex [GO:0032807];nonhomologous end joining complex [GO:0070419]	protein_coding
ENSG00000087586	1176.59	2945.21	2.45	0	29.2511	28.9659	13.1126	14.4211	87	homo_sapiens	ENSG00000087586	AURKA	aurora kinase A [Source:HGNC Symbol;Acc:HGNC:11393]	regulation of signal transduction by p53 class mediator [GO:1901796];liver regeneration [GO:0097421];meiotic cell cycle [GO:0051321];cell division [GO:0051301];centrosome organization [GO:0051297];protein autophosphorylation [GO:0046777];regulation of centrosome cycle [GO:0046605];positive regulation of mitotic nuclear division [GO:0045840];protein ubiquitination involved in ubiquitin-dependent p…	histone serine kinase activity [GO:0035174];protein kinase binding [GO:0019901];transferase activity [GO:0016740];kinase activity [GO:0016301];ATP binding [GO:0005524];protein binding [GO:0005515];protein serine/threonine/tyrosine kinase activity [GO:0004712];protein serine/threonine kinase activity [GO:0004674];protein kinase activity [GO:0004672];nucleotide binding [GO:0000166];ubiquitin protei…	spindle midzone [GO:0051233];perinuclear region of cytoplasm [GO:0048471];cell projection [GO:0042995];chromosome passenger complex [GO:0032133];spindle pole centrosome [GO:0031616];midbody [GO:0030496];microtubule cytoskeleton [GO:0015630];cilium [GO:0005929];microtubule [GO:0005874];cytoskeleton [GO:0005856];cytosol [GO:0005829];spindle [GO:0005819];microtubule organizing center [GO:0005815];ce…	protein_coding
ENSG00000275418	921.9	129.59	-6.49	0	9.62906	13.0508	86.0595	75.7393	87	homo_sapiens	ENSG00000275418						lincRNA
ENSG00000184844	24.7	1.37	-6.49	0.000423	0	0	0.36546	0.643926	87	homo_sapiens	ENSG00000184844		cytochrome c, somatic pseudogene 45 [Source:HGNC Symbol;Acc:HGNC:24419]				processed_pseudogene
ENSG00000261158	28.2	2.12	-6.47	0.000125	0.0503357	0.0307307	0.626258	0.420791	87	homo_sapiens	ENSG00000261158						antisense
ENSG00000264503	11.16	0	-6.47	0.00091	0	0	0	4.68392	87	homo_sapiens	ENSG00000264503						processed_pseudogene
ENSG00000013503	253.08	634.7	2.45	0	3.01394	3.06031	1.89399	1.13729	87	homo_sapiens	ENSG00000013503	POLR3B	RNA polymerase III subunit B [Source:HGNC Symbol;Acc:HGNC:30348]	immune system process [GO:0002376];transcription, DNA-templated [GO:0006351];transcription from RNA polymerase III promoter [GO:0006383];positive regulation of type I interferon production [GO:0032481];positive regulation of interferon-beta production [GO:0032728];innate immune response [GO:0045087];positive regulation of innate immune response [GO:0045089];defense response to virus [GO:0051607]	RNA polymerase III activity [GO:0001056];DNA binding [GO:0003677];DNA-directed RNA polymerase activity [GO:0003899];transferase activity [GO:0016740];nucleotidyltransferase activity [GO:0016779];ribonucleoside binding [GO:0032549];metal ion binding [GO:0046872]	nucleus [GO:0005634];nucleoplasm [GO:0005654];DNA-directed RNA polymerase III complex [GO:0005666];cytosol [GO:0005829]	protein_coding
ENSG00000156253	562.94	1387.88	2.43	0	17.1042	15.8936	6.788	7.51125	87	homo_sapiens	ENSG00000156253	RWDD2B	RWD domain containing 2B [Source:HGNC Symbol;Acc:HGNC:1302]	biological_process [GO:0008150]	molecular_function [GO:0003674];protein binding [GO:0005515]	cellular_component [GO:0005575]	protein_coding
ENSG00000228139	19.71	0.95	-6.43	0.000393	0.185621	0	0.324421	0.344618	87	homo_sapiens	ENSG00000228139	LINC01402	long intergenic non-protein coding RNA 1402 [Source:HGNC Symbol;Acc:HGNC:50685]				lincRNA
ENSG00000182287	1356.3	3308.63	2.42	0	38.5048	27.2986	15.5745	16.8313	87	homo_sapiens	ENSG00000182287	AP1S2	adaptor related protein complex 1 sigma 2 subunit [Source:HGNC Symbol;Acc:HGNC:560]	transport [GO:0006810];intracellular protein transport [GO:0006886];protein transport [GO:0015031];vesicle-mediated transport [GO:0016192];antigen processing and presentation of exogenous peptide antigen via MHC class II [GO:0019886];regulation of defense response to virus by virus [GO:0050690]	protein binding [GO:0005515];protein transporter activity [GO:0008565]	Golgi membrane [GO:0000139];lysosomal membrane [GO:0005765];Golgi apparatus [GO:0005794];cytosol [GO:0005829];clathrin-coated pit [GO:0005905];membrane [GO:0016020];membrane coat [GO:0030117];AP-type membrane coat adaptor complex [GO:0030119];cytoplasmic vesicle membrane [GO:0030659];clathrin-coated endocytic vesicle membrane [GO:0030669];cytoplasmic vesicle [GO:0031410];trans-Golgi network membr…	protein_coding
ENSG00000101347	1323.53	3247.41	2.42	0	17.0331	12.2502	6.40557	6.43758	87	homo_sapiens	ENSG00000101347	SAMHD1	SAM and HD domain containing deoxynucleoside triphosphate triphosphohydrolase 1 [Source:HGNC Symbol;Acc:HGNC:15925]	immune system process [GO:0002376];dGTP catabolic process [GO:0006203];immune response [GO:0006955];metabolic process [GO:0008152];innate immune response [GO:0045087];regulation of innate immune response [GO:0045088];dATP catabolic process [GO:0046061];protein homotetramerization [GO:0051289];defense response to virus [GO:0051607];type I interferon signaling pathway [GO:0060337]	nucleic acid binding [GO:0003676];RNA binding [GO:0003723];catalytic activity [GO:0003824];zinc ion binding [GO:0008270];dGTPase activity [GO:0008832];hydrolase activity [GO:0016787];dGTP binding [GO:0032567];metal ion binding [GO:0046872]	intracellular [GO:0005622];nucleus [GO:0005634];nucleoplasm [GO:0005654];plasma membrane [GO:0005886]	protein_coding
ENSG00000112029	689.26	1706.04	2.42	0	15.6719	16.5633	6.37979	7.71329	87	homo_sapiens	ENSG00000112029	FBXO5	F-box protein 5 [Source:HGNC Symbol;Acc:HGNC:13584]	G1/S transition of mitotic cell cycle [GO:0000082];regulation of transcription involved in G1/S transition of mitotic cell cycle [GO:0000083];oocyte maturation [GO:0001556];cell cycle [GO:0007049];spindle assembly involved in female meiosis I [GO:0007057];mitotic nuclear division [GO:0007067];regulation of mitotic nuclear division [GO:0007088];regulation of mitotic cell cycle [GO:0007346];vesicle…	protein binding [GO:0005515];protein kinase binding [GO:0019901];metal ion binding [GO:0046872]	nucleus [GO:0005634];nucleoplasm [GO:0005654];cytoplasm [GO:0005737];spindle [GO:0005819];cytosol [GO:0005829];cytoskeleton [GO:0005856]	protein_coding
ENSG00000236358	11.52	0	-6.41	0.000974	0	0	0.361908	0.152155	87	homo_sapiens	ENSG00000236358						antisense
ENSG00000254986	1820.2	4414.6	2.4	0	49.7861	51.5438	23.6091	21.2367	87	homo_sapiens	ENSG00000254986	DPP3	dipeptidyl peptidase 3 [Source:HGNC Symbol;Acc:HGNC:3008]	proteolysis [GO:0006508]	metal ion binding [GO:0046872];dipeptidyl-peptidase activity [GO:0008239];aminopeptidase activity [GO:0004177];protein binding [GO:0005515];peptidase activity [GO:0008233];metallopeptidase activity [GO:0008237];zinc ion binding [GO:0008270];hydrolase activity [GO:0016787]	plasma membrane [GO:0005886];cytoplasm [GO:0005737];nucleoplasm [GO:0005654];extracellular exosome [GO:0070062]	protein_coding
ENSG00000126787	1590.93	3877.48	2.39	0	24.9843	25.7315	10.2272	13.0257	87	homo_sapiens	ENSG00000126787	DLGAP5	DLG associated protein 5 [Source:HGNC Symbol;Acc:HGNC:16864]	protein dephosphorylation [GO:0006470];cell cycle [GO:0007049];mitotic chromosome movement towards spindle pole [GO:0007079];cell proliferation [GO:0008283];signaling [GO:0023052];positive regulation of mitotic metaphase/anaphase transition [GO:0045842]	phosphoprotein phosphatase activity [GO:0004721];protein binding [GO:0005515]	nucleus [GO:0005634];cytoplasm [GO:0005737];microtubule organizing center [GO:0005815];spindle [GO:0005819];cytoskeleton [GO:0005856];spindle pole centrosome [GO:0031616]	protein_coding
ENSG00000255026	103.65	9.19	-6.39	0.000113	0	0.262214	4.82557	3.3254	87	homo_sapiens	ENSG00000255026						antisense
ENSG00000070669	3133.06	7512.26	2.37	0	78.0318	88.3385	36.6564	34.6483	87	homo_sapiens	ENSG00000070669	ASNS	asparagine synthetase (glutamine-hydrolyzing) [Source:HGNC Symbol;Acc:HGNC:753]	L-asparagine biosynthetic process [GO:0070981];positive regulation of mitotic cell cycle [GO:0045931];negative regulation of apoptotic process [GO:0043066];cellular response to glucose starvation [GO:0042149];PERK-mediated unfolded protein response [GO:0036499];cellular amino acid biosynthetic process [GO:0008652];glutamine metabolic process [GO:0006541];asparagine biosynthetic process [GO:000652…	protein homodimerization activity [GO:0042803];ligase activity [GO:0016874];ATP binding [GO:0005524];asparagine synthase (glutamine-hydrolyzing) activity [GO:0004066];nucleotide binding [GO:0000166];cofactor binding [GO:0048037]	cytosol [GO:0005829]	protein_coding
ENSG00000249606	11.12	0	-6.39	0.000995	0	0	0.827145	0	87	homo_sapiens	ENSG00000249606		trafficking protein particle complex 2 pseudogene 7 [Source:HGNC Symbol;Acc:HGNC:10716]				unprocessed_pseudogene
ENSG00000199332	19.37	1.16	-6.37	0.000355	0	0	45.7066	109.106	87	homo_sapiens	ENSG00000199332		Y RNA [Source:RFAM;Acc:RF00019]				misc_RNA
ENSG00000147649	6966.21	16724.9	2.37	0	131.47	44.4909	59.0776	65.6297	87	homo_sapiens	ENSG00000147649	MTDH	metadherin [Source:HGNC Symbol;Acc:HGNC:29608]	bicellular tight junction assembly [GO:0070830];positive regulation of angiogenesis [GO:0045766];positive regulation of I-kappaB kinase/NF-kappaB signaling [GO:0043123];negative regulation of apoptotic process [GO:0043066];negative regulation of transcription from RNA polymerase II promoter [GO:0000122];positive regulation of autophagy [GO:0010508];lipopolysaccharide-mediated signaling pathway [G…	RNA polymerase II transcription factor binding [GO:0001085];transcription coactivator activity [GO:0003713];double-stranded RNA binding [GO:0003725];protein binding [GO:0005515];poly(A) RNA binding [GO:0044822];NF-kappaB binding [GO:0051059]	perinuclear region of cytoplasm [GO:0048471];intercellular canaliculus [GO:0046581];apical plasma membrane [GO:0016324];integral component of membrane [GO:0016021];membrane [GO:0016020];bicellular tight junction [GO:0005923];endoplasmic reticulum membrane [GO:0005789];endoplasmic reticulum [GO:0005783];nucleolus [GO:0005730];nucleus [GO:0005634];cytoplasm [GO:0005737];nuclear body [GO:0016604];ce…	protein_coding
ENSG00000059378	1168.29	2824.18	2.37	0	27.2594	18.7248	14.4327	9.8974	87	homo_sapiens	ENSG00000059378	PARP12	poly(ADP-ribose) polymerase family member 12 [Source:HGNC Symbol;Acc:HGNC:21919]		metal ion binding [GO:0046872];NAD+ ADP-ribosyltransferase activity [GO:0003950];transferase activity [GO:0016740];poly(A) RNA binding [GO:0044822];transferase activity, transferring glycosyl groups [GO:0016757]	nucleus [GO:0005634]	protein_coding
ENSG00000065833	395.58	939.01	2.34	0	5.66605	5.3043	2.62607	2.59193	87	homo_sapiens	ENSG00000065833	ME1	malic enzyme 1 [Source:HGNC Symbol;Acc:HGNC:6983]	carbohydrate metabolic process [GO:0005975];malate metabolic process [GO:0006108];NADP biosynthetic process [GO:0006741];response to hormone [GO:0009725];response to carbohydrate [GO:0009743];protein tetramerization [GO:0051262];oxidation-reduction process [GO:0055114];regulation of NADP metabolic process [GO:1902031]	malic enzyme activity [GO:0004470];malate dehydrogenase (decarboxylating) (NAD+) activity [GO:0004471];malate dehydrogenase (decarboxylating) (NADP+) activity [GO:0004473];oxaloacetate decarboxylase activity [GO:0008948];electron carrier activity [GO:0009055];oxidoreductase activity [GO:0016491];manganese ion binding [GO:0030145];ADP binding [GO:0043531];metal ion binding [GO:0046872];NADP bindin…	cytoplasm [GO:0005737];mitochondrion [GO:0005739];cytosol [GO:0005829]	protein_coding
ENSG00000260139	16.23	0.69	-6.35	0.000662	0.00812494	0	0.0723996	0.143648	87	homo_sapiens	ENSG00000260139		chondroitin sulfate proteoglycan 4 pseudogene 13 [Source:HGNC Symbol;Acc:HGNC:49195]				transcribed_unprocessed_pseudogene
ENSG00000183161	438.22	1042.35	2.34	0	5.11458	4.50553	2.33586	1.97993	87	homo_sapiens	ENSG00000183161	FANCF	Fanconi anemia complementation group F [Source:HGNC Symbol;Acc:HGNC:3587]	protein ubiquitination [GO:0016567];spermatogenesis [GO:0007283];cellular response to DNA damage stimulus [GO:0006974];ovarian follicle development [GO:0001541];DNA repair [GO:0006281];biological_process [GO:0008150];interstrand cross-link repair [GO:0036297]	ubiquitin protein ligase activity [GO:0061630];molecular_function [GO:0003674];protein binding [GO:0005515]	Fanconi anaemia nuclear complex [GO:0043240];nucleus [GO:0005634];nucleoplasm [GO:0005654]	protein_coding
ENSG00000115750	241.57	571.86	2.33	0	6.29365	4.59702	2.40422	2.32984	87	homo_sapiens	ENSG00000115750	TAF1B	TATA-box binding protein associated factor, RNA polymerase I subunit B [Source:HGNC Symbol;Acc:HGNC:11533]	RNA polymerase I transcriptional preinitiation complex assembly [GO:0001188];RNA polymerase I transcriptional preinitiation complex assembly at the promoter for the nuclear large rRNA transcript [GO:0001189];transcription, DNA-templated [GO:0006351];regulation of transcription, DNA-templated [GO:0006355];transcription from RNA polymerase I promoter [GO:0006360];transcription initiation from RNA p…	RNA polymerase I CORE element sequence-specific DNA binding [GO:0001164];transcription factor activity, RNA polymerase I CORE element binding transcription factor recruiting [GO:0001187];DNA binding [GO:0003677];transcription factor activity, sequence-specific DNA binding [GO:0003700];TBP-class protein binding [GO:0017025];metal ion binding [GO:0046872]	nucleus [GO:0005634];nucleoplasm [GO:0005654];RNA polymerase transcription factor SL1 complex [GO:0005668];nucleolus [GO:0005730];extracellular exosome [GO:0070062];RNA polymerase I core factor complex [GO:0070860]	protein_coding
ENSG00000100418	2639.1	6183.95	2.32	0	53.8152	54.785	18.309	18.1858	87	homo_sapiens	ENSG00000100418	DESI1	desumoylating isopeptidase 1 [Source:HGNC Symbol;Acc:HGNC:24577]	proteolysis [GO:0006508]	peptidase activity [GO:0008233];hydrolase activity [GO:0016787]	nucleus [GO:0005634];cytoplasm [GO:0005737]	protein_coding
ENSG00000219881	24.11	1.43	-6.3	0.000343	0.0469367	0	0.333768	0.435995	87	homo_sapiens	ENSG00000219881		glyceraldehyde 3 phosphate dehydrogenase pseudogene 42 [Source:HGNC Symbol;Acc:HGNC:37799]				processed_pseudogene
ENSG00000189057	1833	4289.73	2.31	0	28.3833	19.8114	11.8645	11.2653	87	homo_sapiens	ENSG00000189057	FAM111B	family with sequence similarity 111 member B [Source:HGNC Symbol;Acc:HGNC:24200]				protein_coding
ENSG00000116809	1029.48	2421.43	2.31	0	22.1568	31.7032	11.545	11.5751	87	homo_sapiens	ENSG00000116809	ZBTB17	zinc finger and BTB domain containing 17 [Source:HGNC Symbol;Acc:HGNC:12936]	transcription, DNA-templated [GO:0006351];regulation of transcription, DNA-templated [GO:0006355];multicellular organism development [GO:0007275];IRE1-mediated unfolded protein response [GO:0036498];negative regulation of cell cycle [GO:0045786];regulation of mitophagy [GO:1903146];positive regulation of protein targeting to mitochondrion [GO:1903955];gastrulation with mouth forming second [GO:00…	metal ion binding [GO:0046872];nucleic acid binding [GO:0003676];DNA binding [GO:0003677];transcription factor activity, sequence-specific DNA binding [GO:0003700];protein binding [GO:0005515]	nucleus [GO:0005634];nucleoplasm [GO:0005654]	protein_coding
ENSG00000150175	87.42	5.49	-6.27	0.000534	0	0.1575	1.91944	1.12187	87	homo_sapiens	ENSG00000150175		FERM and PDZ domain containing 2B, pseudogene [Source:HGNC Symbol;Acc:HGNC:16843]				unprocessed_pseudogene
ENSG00000198022	10.72	0	-6.27	0.001128	0	0	0.0343731	0.026904	87	homo_sapiens	ENSG00000198022		sarcoma antigen 2, pseudogene [Source:HGNC Symbol;Acc:HGNC:51337]				unprocessed_pseudogene
ENSG00000278561	10.72	0	-6.27	0.001128	0	0	0.361242	0.330381	87	homo_sapiens	ENSG00000278561		protein tyrosine phosphatase, non-receptor type 20C, pseudogene [Source:HGNC Symbol;Acc:HGNC:23424]				unprocessed_pseudogene
ENSG00000280200	10.72	0	-6.27	0.001128	0	0	0.135501	0.164781	87	homo_sapiens	ENSG00000280200						TEC
ENSG00000276778	1002.96	126.04	-6.26	1e-06	0.0210474	0.070904	2.76122	1.84854	87	homo_sapiens	ENSG00000276778	LOC101927697					lincRNA
ENSG00000116857	1148.93	2651.13	2.29	0	42.3799	32.7284	18.4871	17.8327	87	homo_sapiens	ENSG00000116857	TMEM9	transmembrane protein 9 [Source:HGNC Symbol;Acc:HGNC:18823]	transport [GO:0006810];biological_process [GO:0008150]	molecular_function [GO:0003674]	integral component of membrane [GO:0016021];membrane [GO:0016020];lysosome [GO:0005764];lysosomal membrane [GO:0005765];endosome [GO:0005768];late endosome [GO:0005770];late endosome membrane [GO:0031902]	protein_coding
ENSG00000198833	7001.14	16209	2.29	0	71.0966	70.1421	33.5484	32.9264	87	homo_sapiens	ENSG00000198833	UBE2J1	ubiquitin conjugating enzyme E2 J1 [Source:HGNC Symbol;Acc:HGNC:17598]	spermatid development [GO:0007286];protein ubiquitination [GO:0016567];protein N-linked glycosylation via asparagine [GO:0018279];ER-associated ubiquitin-dependent protein catabolic process [GO:0030433];regulation of tumor necrosis factor biosynthetic process [GO:0042534];negative regulation of retrograde protein transport, ER to cytosol [GO:1904153]	nucleotide binding [GO:0000166];ATP binding [GO:0005524];transferase activity [GO:0016740];ubiquitin protein ligase binding [GO:0031625];ubiquitin protein ligase activity [GO:0061630];ubiquitin conjugating enzyme activity [GO:0061631]	cytoplasm [GO:0005737];endoplasmic reticulum [GO:0005783];endoplasmic reticulum membrane [GO:0005789];membrane [GO:0016020];integral component of membrane [GO:0016021]	protein_coding
ENSG00000264745	93.58	12.05	-6.23	0	0.0885687	0	0.524443	0.493543	87	homo_sapiens	ENSG00000264745		TTC39C antisense RNA 1 [Source:HGNC Symbol;Acc:HGNC:51321]				antisense
ENSG00000103257	3283.79	7605.63	2.29	0	41.1717	30.4871	15.8002	17.7431	87	homo_sapiens	ENSG00000103257	SLC7A5	solute carrier family 7 member 5 [Source:HGNC Symbol;Acc:HGNC:11063]	amino acid transmembrane transport [GO:0003333];cellular amino acid metabolic process [GO:0006520];transport [GO:0006810];amino acid transport [GO:0006865];multicellular organism development [GO:0007275];nervous system development [GO:0007399];neutral amino acid transport [GO:0015804];L-amino acid transport [GO:0015807];cell differentiation [GO:0030154];leukocyte migration [GO:0050900];L-alpha-am…	amino acid transmembrane transporter activity [GO:0015171];neutral amino acid transmembrane transporter activity [GO:0015175];L-amino acid transmembrane transporter activity [GO:0015179];antiporter activity [GO:0015297];peptide antigen binding [GO:0042605]	integral component of membrane [GO:0016021];membrane [GO:0016020];cytoplasm [GO:0005737];cytosol [GO:0005829];plasma membrane [GO:0005886];integral component of plasma membrane [GO:0005887];apical plasma membrane [GO:0016324];intracellular membrane-bounded organelle [GO:0043231];extracellular exosome [GO:0070062]	protein_coding
ENSG00000104738	4938.54	11420	2.28	0	105.652	78.946	45.6962	39.302	87	homo_sapiens	ENSG00000104738	MCM4	minichromosome maintenance complex component 4 [Source:HGNC Symbol;Acc:HGNC:6947]	G1/S transition of mitotic cell cycle [GO:0000082];DNA replication [GO:0006260];DNA replication initiation [GO:0006270];cell cycle [GO:0007049];DNA unwinding involved in DNA replication [GO:0006268]	ATP-dependent DNA helicase activity [GO:0004003];nucleotide binding [GO:0000166];DNA binding [GO:0003677];DNA helicase activity [GO:0003678];helicase activity [GO:0004386];protein binding [GO:0005515];ATP binding [GO:0005524];hydrolase activity [GO:0016787];single-stranded DNA binding [GO:0003697]	nuclear chromosome, telomeric region [GO:0000784];nucleus [GO:0005634];nucleoplasm [GO:0005654];membrane [GO:0016020];MCM complex [GO:0042555]	protein_coding
ENSG00000249717	10.77	0	-6.21	0.001203	0	0	0.137123	0.211877	87	homo_sapiens	ENSG00000249717	LOC100507388					antisense
ENSG00000260803	11.69	0	-6.21	0.001221	0.0496435	0	0.323783	1.06575	87	homo_sapiens	ENSG00000260803						processed_transcript
ENSG00000224559	15.5	0.69	-6.18	0.000804	0	0.00689385	0.0752086	0.0941486	87	homo_sapiens	ENSG00000224559	LINC01087	long intergenic non-protein coding RNA 1087 [Source:HGNC Symbol;Acc:HGNC:49144]				lincRNA
ENSG00000214514	17.43	0.69	-6.18	0.000896	0	0	0.583405	0.204286	87	homo_sapiens	ENSG00000214514	KRT42P	keratin 42 pseudogene [Source:HGNC Symbol;Acc:HGNC:27581]				transcribed_unprocessed_pseudogene
ENSG00000112576	2398.83	5488.05	2.26	0	53.8893	56.4339	27.7374	28.5386	87	homo_sapiens	ENSG00000112576	CCND3	cyclin D3 [Source:HGNC Symbol;Acc:HGNC:1585]	negative regulation of transcription from RNA polymerase II promoter [GO:0000122];positive regulation of protein phosphorylation [GO:0001934];cell cycle [GO:0007049];signal transduction [GO:0007165];T cell proliferation [GO:0042098];regulation of cell proliferation [GO:0042127];positive regulation of cyclin-dependent protein serine/threonine kinase activity [GO:0045737];regulation of insulin rece…	cyclin-dependent protein serine/threonine kinase activity [GO:0004693];protein binding [GO:0005515];protein kinase binding [GO:0019901]	cyclin-dependent protein kinase holoenzyme complex [GO:0000307];nucleus [GO:0005634];nucleoplasm [GO:0005654];cytoplasm [GO:0005737];plasma membrane [GO:0005886];focal adhesion [GO:0005925];membrane [GO:0016020]	protein_coding
ENSG00000164111	3016.79	6889.02	2.26	0	97.8292	74.3611	39.6055	40.5131	87	homo_sapiens	ENSG00000164111	ANXA5	annexin A5 [Source:HGNC Symbol;Acc:HGNC:543]	negative regulation of coagulation [GO:0050819];negative regulation of catalytic activity [GO:0043086];negative regulation of apoptotic process [GO:0043066];response to organic substance [GO:0010033];hemostasis [GO:0007599];blood coagulation [GO:0007596];signal transduction [GO:0007165]	calcium-dependent phospholipid binding [GO:0005544];phospholipid binding [GO:0005543];calcium ion binding [GO:0005509];phospholipase inhibitor activity [GO:0004859]	endothelial microparticle [GO:0072563];extracellular exosome [GO:0070062];membrane [GO:0016020];external side of plasma membrane [GO:0009897];focal adhesion [GO:0005925];cytoplasm [GO:0005737];intracellular [GO:0005622]	protein_coding
ENSG00000140406	988.65	2271.96	2.26	0	8.67202	8.94908	4.46795	3.94958	87	homo_sapiens	ENSG00000140406	MESDC1	mesoderm development candidate 1 [Source:HGNC Symbol;Acc:HGNC:13519]				protein_coding
ENSG00000025039	2530.22	5744.65	2.25	0	59.4359	35.7582	20.9796	23.5096	87	homo_sapiens	ENSG00000025039	RRAGD	Ras related GTP binding D [Source:HGNC Symbol;Acc:HGNC:19903]	cell cycle arrest [GO:0007050];cellular response to starvation [GO:0009267];regulation of autophagy [GO:0010506];macroautophagy [GO:0016236];positive regulation of TOR signaling [GO:0032008];cellular protein localization [GO:0034613];cellular response to amino acid stimulus [GO:0071230]	nucleotide binding [GO:0000166];GTPase activity [GO:0003924];protein binding [GO:0005515];GTP binding [GO:0005525];protein heterodimerization activity [GO:0046982]	nucleus [GO:0005634];cytoplasm [GO:0005737];lysosome [GO:0005764];cytosol [GO:0005829];EGO complex [GO:0034448];Gtr1-Gtr2 GTPase complex [GO:1990131]	protein_coding
ENSG00000101849	716.21	1631.09	2.25	0	7.74814	4.83085	2.57375	2.70214	87	homo_sapiens	ENSG00000101849	TBL1X	transducin beta like 1X-linked [Source:HGNC Symbol;Acc:HGNC:11585]	canonical Wnt signaling pathway [GO:0060070];positive regulation of transcription from RNA polymerase II promoter [GO:0045944];positive regulation of transcription, DNA-templated [GO:0045893];cellular lipid metabolic process [GO:0044255];proteasome-mediated ubiquitin-dependent protein catabolic process [GO:0043161];histone deacetylation [GO:0016575];sensory perception of sound [GO:0007605];proteo…	transcription regulatory region DNA binding [GO:0044212];histone binding [GO:0042393];protein domain specific binding [GO:0019904];transcription factor binding [GO:0008134];protein C-terminus binding [GO:0008022];beta-catenin binding [GO:0008013];protein binding [GO:0005515];transcription corepressor activity [GO:0003714]	transcriptional repressor complex [GO:0017053];spindle microtubule [GO:0005876];nucleoplasm [GO:0005654];nucleus [GO:0005634];histone deacetylase complex [GO:0000118]	protein_coding
ENSG00000163558	468.63	1068.14	2.25	0	6.94965	4.20899	2.28037	2.91332	87	homo_sapiens	ENSG00000163558	PRKCI	protein kinase C iota [Source:HGNC Symbol;Acc:HGNC:9404]	protein phosphorylation [GO:0006468];protein targeting to membrane [GO:0006612];cytoskeleton organization [GO:0007010];actin filament organization [GO:0007015];positive regulation of neuron projection development [GO:0010976];vesicle-mediated transport [GO:0016192];phosphorylation [GO:0016310];cell migration [GO:0016477];peptidyl-serine phosphorylation [GO:0018105];cellular response to insulin st…	nucleotide binding [GO:0000166];protein kinase activity [GO:0004672];protein serine/threonine kinase activity [GO:0004674];protein kinase C activity [GO:0004697];protein binding [GO:0005515];ATP binding [GO:0005524];phospholipid binding [GO:0005543];kinase activity [GO:0016301];transferase activity [GO:0016740];protein domain specific binding [GO:0019904];metal ion binding [GO:0046872]	Golgi membrane [GO:0000139];nucleus [GO:0005634];cytoplasm [GO:0005737];endosome [GO:0005768];cytosol [GO:0005829];plasma membrane [GO:0005886];bicellular tight junction [GO:0005923];microtubule cytoskeleton [GO:0015630];membrane [GO:0016020];apical plasma membrane [GO:0016324];cell leading edge [GO:0031252];Schmidt-Lanterman incisure [GO:0043220];protein complex [GO:0043234];intercellular bridge…	protein_coding
ENSG00000237520	385.5	57.46	-6.08	0	3.18217	2.25542	19.2585	14.4727	87	homo_sapiens	ENSG00000237520						lincRNA
ENSG00000111231	897.5	2023.6	2.23	0	34.9081	29.5419	17.1762	18.2862	87	homo_sapiens	ENSG00000111231	GPN3	GPN-loop GTPase 3 [Source:HGNC Symbol;Acc:HGNC:30186]		nucleotide binding [GO:0000166];GTP binding [GO:0005525];hydrolase activity [GO:0016787]	protein complex [GO:0043234]	protein_coding
ENSG00000231062	19.59	1.16	-6.08	0.000618	0	0	0.560289	0.125734	87	homo_sapiens	ENSG00000231062						antisense
ENSG00000232987	18.45	0.95	-6.08	0.000618	0	0	0.0308091	0.161159	87	homo_sapiens	ENSG00000232987	LINC01219	long intergenic non-protein coding RNA 1219 [Source:HGNC Symbol;Acc:HGNC:49653]				lincRNA
ENSG00000235947	544.13	84.04	-6.05	0	0.863245	0.608464	6.08036	3.96959	87	homo_sapiens	ENSG00000235947	EGOT	eosinophil granule ontogeny transcript (non-protein coding) [Source:HGNC Symbol;Acc:HGNC:37129]				lincRNA
ENSG00000112208	884.5	2000.72	2.23	0	5.69139	5.74472	2.92389	2.59641	87	homo_sapiens	ENSG00000112208	BAG2	BCL2 associated athanogene 2 [Source:HGNC Symbol;Acc:HGNC:938]	regulation of cellular response to heat [GO:1900034];regulation of catalytic activity [GO:0050790];protein metabolic process [GO:0019538];protein folding [GO:0006457]	chaperone binding [GO:0051087];adenyl-nucleotide exchange factor activity [GO:0000774]	cytosol [GO:0005829]	protein_coding
ENSG00000145779	2574.88	5753.42	2.22	0	92.7405	51.0559	41.2986	37.5244	87	homo_sapiens	ENSG00000145779	TNFAIP8	TNF alpha induced protein 8 [Source:HGNC Symbol;Acc:HGNC:17260]	negative regulation of cysteine-type endopeptidase activity involved in apoptotic process [GO:0043154];negative regulation of apoptotic process [GO:0043066];apoptotic process [GO:0006915]	cysteine-type endopeptidase inhibitor activity involved in apoptotic process [GO:0043027];protein binding [GO:0005515]	cytoplasm [GO:0005737]	protein_coding
ENSG00000138134	1252.46	2806.98	2.22	0	25.4404	19.8144	11.4153	9.56863	87	homo_sapiens	ENSG00000138134	STAMBPL1	STAM binding protein like 1 [Source:HGNC Symbol;Acc:HGNC:24105]	proteolysis [GO:0006508]	protein binding [GO:0005515];peptidase activity [GO:0008233];metallopeptidase activity [GO:0008237];hydrolase activity [GO:0016787];metal ion binding [GO:0046872]	membrane [GO:0016020]	protein_coding
ENSG00000197299	1011.64	2283.04	2.22	0	15.9852	20.1776	4.80561	6.22875	87	homo_sapiens	ENSG00000197299	BLM	Bloom syndrome RecQ like helicase [Source:HGNC Symbol;Acc:HGNC:1058]	regulation of cyclin-dependent protein serine/threonine kinase activity [GO:0000079];double-strand break repair via homologous recombination [GO:0000724];DNA double-strand break processing [GO:0000729];DNA synthesis involved in DNA repair [GO:0000731];strand displacement [GO:0000732];DNA strand renaturation [GO:0000733];DNA replication [GO:0006260];DNA repair [GO:0006281];DNA recombination [GO:00…	nucleotide binding [GO:0000166];bubble DNA binding [GO:0000405];p53 binding [GO:0002039];nucleic acid binding [GO:0003676];DNA binding [GO:0003677];single-stranded DNA binding [GO:0003697];catalytic activity [GO:0003824];ATP-dependent DNA helicase activity [GO:0004003];helicase activity [GO:0004386];protein binding [GO:0005515];ATP binding [GO:0005524];ATP-dependent helicase activity [GO:0008026]…	chromosome, telomeric region [GO:0000781];PML body [GO:0016605];nuclear chromosome [GO:0000228];lateral element [GO:0000800];intracellular [GO:0005622];nucleus [GO:0005634];nucleoplasm [GO:0005654];nucleolus [GO:0005730];cytoplasm [GO:0005737];nuclear matrix [GO:0016363]	protein_coding
ENSG00000233070	10.26	0	-5.99	0.001531	0	0	0.38234	0.566071	87	homo_sapiens	ENSG00000233070		ZFY antisense RNA 1 [Source:HGNC Symbol;Acc:HGNC:38798]				antisense
ENSG00000277687	47.99	5.19	-5.98	3.1e-05	0.132206	0.0461695	0.873478	0.736935	87	homo_sapiens	ENSG00000277687						sense_intronic
ENSG00000240065	4956.99	11157.8	2.22	0	307.08	335.698	158.761	155.297	87	homo_sapiens	ENSG00000240065	PSMB9	proteasome subunit beta 9 [Source:HGNC Symbol;Acc:HGNC:9546]	proteolysis involved in cellular protein catabolic process [GO:0051603];proteolysis [GO:0006508];MAPK cascade [GO:0000165];protein polyubiquitination [GO:0000209];stimulatory C-type lectin receptor signaling pathway [GO:0002223];immune system process [GO:0002376];antigen processing and presentation of exogenous peptide antigen via MHC class I, TAP-dependent [GO:0002479];regulation of cellular ami…	hydrolase activity [GO:0016787];peptidase activity [GO:0008233];threonine-type endopeptidase activity [GO:0004298];endopeptidase activity [GO:0004175]	proteasome core complex [GO:0005839];cytoplasm [GO:0005737];nucleus [GO:0005634];proteasome complex [GO:0000502];nucleoplasm [GO:0005654];cytosol [GO:0005829];extracellular exosome [GO:0070062];spermatoproteasome complex [GO:1990111]	protein_coding
ENSG00000163002	420.57	947.38	2.22	0	12.5529	11.8432	6.45618	6.79186	87	homo_sapiens	ENSG00000163002	NUP35	nucleoporin 35 [Source:HGNC Symbol;Acc:HGNC:29797]	regulation of transcription, DNA-templated [GO:0006355];mRNA export from nucleus [GO:0006406];tRNA export from nucleus [GO:0006409];NLS-bearing protein import into nucleus [GO:0006607];transport [GO:0006810];nuclear pore organization [GO:0006999];mitotic nuclear envelope disassembly [GO:0007077];regulation of glucose transport [GO:0010827];protein transport [GO:0015031];viral process [GO:0016032]…	nucleotide binding [GO:0000166];single-stranded DNA binding [GO:0003697];nucleocytoplasmic transporter activity [GO:0005487];protein binding [GO:0005515];phospholipid binding [GO:0005543]	nucleus [GO:0005634];nuclear envelope [GO:0005635];nuclear pore [GO:0005643];nucleoplasm [GO:0005654];plasma membrane [GO:0005886];membrane [GO:0016020];nuclear membrane [GO:0031965];intracellular membrane-bounded organelle [GO:0043231];nuclear pore central transport channel [GO:0044613];nuclear pore nuclear basket [GO:0044615];intermediate filament cytoskeleton [GO:0045111];nuclear lamina [GO:00…	protein_coding
ENSG00000209082	21.59	1.37	-5.96	0.000797	0	1443.5	6221.27	5430.27	87	homo_sapiens	ENSG00000209082		mitochondrially encoded tRNA leucine 1 (UUA/G) [Source:HGNC Symbol;Acc:HGNC:7490]				Mt_tRNA
ENSG00000137509	1763.95	3922.76	2.21	0	38.3274	32.559	17.5024	16.7566	87	homo_sapiens	ENSG00000137509	PRCP	prolylcarboxypeptidase [Source:HGNC Symbol;Acc:HGNC:9344]	proteolysis [GO:0006508];negative regulation of systemic arterial blood pressure [GO:0003085];blood coagulation, intrinsic pathway [GO:0007597];regulation of blood vessel endothelial cell migration [GO:0043535];angiogenesis involved in wound healing [GO:0060055];regulation of thyroid hormone mediated signaling pathway [GO:0002155];plasma kallikrein-kinin cascade [GO:0002353];glucose homeostasis […	serine-type peptidase activity [GO:0008236];carboxypeptidase activity [GO:0004180];serine-type carboxypeptidase activity [GO:0004185];peptidase activity [GO:0008233];dipeptidyl-peptidase activity [GO:0008239];hydrolase activity [GO:0016787]	lysosome [GO:0005764];plasma membrane [GO:0005886];extracellular exosome [GO:0070062];basal part of cell [GO:0045178]	protein_coding
ENSG00000280011	57.5	7.25	-5.95	3e-06	0	0	0.058453	0.0563326	87	homo_sapiens	ENSG00000280011						antisense
ENSG00000109805	1633.4	3658.77	2.21	0	23.322	26.4611	9.56246	11.051	87	homo_sapiens	ENSG00000109805	NCAPG	non-SMC condensin I complex subunit G [Source:HGNC Symbol;Acc:HGNC:24304]	cell cycle [GO:0007049];mitotic nuclear division [GO:0007067];mitotic chromosome condensation [GO:0007076];chromosome condensation [GO:0030261];cell division [GO:0051301]	protein binding [GO:0005515]	condensed chromosome [GO:0000793];condensin complex [GO:0000796];nucleus [GO:0005634];chromosome [GO:0005694];cytoplasm [GO:0005737];centrosome [GO:0005813];cytosol [GO:0005829];actin cytoskeleton [GO:0015629];membrane [GO:0016020]	protein_coding
ENSG00000264859	18.05	0.95	-5.95	0.00075	0.173141	0.0249328	0.589442	0.340714	87	homo_sapiens	ENSG00000264859		DSG2 antisense RNA 1 [Source:HGNC Symbol;Acc:HGNC:51311]				antisense
ENSG00000245080	237.76	35.18	-5.94	0	0.566646	0.187549	2.43764	1.81121	87	homo_sapiens	ENSG00000245080	LOC105375650;MI	microRNA 3150b [Source:HGNC Symbol;Acc:HGNC:38938]				antisense
ENSG00000148153	923.76	2055.7	2.2	0	13.9561	11.031	7.66506	7.82388	87	homo_sapiens	ENSG00000148153	INIP	INTS3 and NABP interacting protein [Source:HGNC Symbol;Acc:HGNC:24994]	DNA repair [GO:0006281];cellular response to DNA damage stimulus [GO:0006974];response to ionizing radiation [GO:0010212]	protein binding [GO:0005515]	nucleus [GO:0005634];nucleoplasm [GO:0005654];SOSS complex [GO:0070876]	protein_coding
ENSG00000163466	15834.6	35214.7	2.2	0	520.024	458.61	242.004	235.057	87	homo_sapiens	ENSG00000163466	ARPC2	actin related protein 2/3 complex subunit 2 [Source:HGNC Symbol;Acc:HGNC:705]	ephrin receptor signaling pathway [GO:0048013];Fc-gamma receptor signaling pathway involved in phagocytosis [GO:0038096];Arp2/3 complex-mediated actin nucleation [GO:0034314];regulation of actin filament polymerization [GO:0030833];positive regulation of lamellipodium assembly [GO:0010592];movement of cell or subcellular component [GO:0006928];positive regulation of substrate adhesion-dependent c…	protein binding [GO:0005515];structural constituent of cytoskeleton [GO:0005200];actin binding [GO:0003779];actin filament binding [GO:0051015]	extracellular exosome [GO:0070062];synapse [GO:0045202];neuron projection [GO:0043005];cell projection [GO:0042995];cell junction [GO:0030054];actin cytoskeleton [GO:0015629];focal adhesion [GO:0005925];Arp2/3 protein complex [GO:0005885];cytoskeleton [GO:0005856];cytosol [GO:0005829];Golgi apparatus [GO:0005794];cytoplasm [GO:0005737];muscle cell projection membrane [GO:0036195];cell leading edg…	protein_coding
ENSG00000204434	14.1	0.48	-5.92	0.001171	0.00748691	0	0.120033	0.0695781	87	homo_sapiens	ENSG00000204434		POTE ankyrin domain family member K, pseudogene [Source:HGNC Symbol;Acc:HGNC:30182]				unprocessed_pseudogene
ENSG00000140379	4554.06	10132.2	2.2	0	267.988	197.85	106.916	111.262	87	homo_sapiens	ENSG00000140379	BCL2A1	BCL2 related protein A1 [Source:HGNC Symbol;Acc:HGNC:991]	release of cytochrome c from mitochondria [GO:0001836];apoptotic process [GO:0006915];aging [GO:0007568];mitochondrial fusion [GO:0008053];intrinsic apoptotic signaling pathway in response to DNA damage [GO:0008630];cerebral cortex development [GO:0021987];regulation of apoptotic process [GO:0042981];positive regulation of apoptotic process [GO:0043065];negative regulation of apoptotic process [G…	protein binding [GO:0005515];channel activity [GO:0015267];protein homodimerization activity [GO:0042803];protein heterodimerization activity [GO:0046982];BH domain binding [GO:0051400]	cytoplasm [GO:0005737];mitochondrial outer membrane [GO:0005741]	protein_coding
ENSG00000125753	5883.24	13112.2	2.2	0	127.583	124.176	54.4097	64.4205	87	homo_sapiens	ENSG00000125753	VASP	vasodilator-stimulated phosphoprotein [Source:HGNC Symbol;Acc:HGNC:12652]	protein homotetramerization [GO:0051289];actin polymerization or depolymerization [GO:0008154];actin cytoskeleton organization [GO:0030036];axon guidance [GO:0007411];neural tube closure [GO:0001843];positive regulation of actin filament polymerization [GO:0030838];cell junction assembly [GO:0034329];cell-cell adhesion [GO:0098609]	SH3 domain binding [GO:0017124];actin binding [GO:0003779];protein binding [GO:0005515];profilin binding [GO:0005522];cadherin binding involved in cell-cell adhesion [GO:0098641]	cytoskeleton [GO:0005856];filopodium [GO:0030175];lamellipodium [GO:0030027];focal adhesion [GO:0005925];plasma membrane [GO:0005886];cytoplasm [GO:0005737];cytosol [GO:0005829];cell-cell adherens junction [GO:0005913];bicellular tight junction [GO:0005923];actin cytoskeleton [GO:0015629];membrane [GO:0016020];cell junction [GO:0030054];lamellipodium membrane [GO:0031258];filopodium membrane [GO:…	protein_coding
ENSG00000075188	725.59	1608.87	2.19	0	44.4131	49.4598	20.5379	22.7554	87	homo_sapiens	ENSG00000075188	NUP37	nucleoporin 37 [Source:HGNC Symbol;Acc:HGNC:29929]	mRNA export from nucleus [GO:0006406];tRNA export from nucleus [GO:0006409];transport [GO:0006810];cell cycle [GO:0007049];chromosome segregation [GO:0007059];sister chromatid cohesion [GO:0007062];mitotic nuclear division [GO:0007067];mitotic nuclear envelope disassembly [GO:0007077];regulation of glucose transport [GO:0010827];protein transport [GO:0015031];viral process [GO:0016032];protein su…	protein binding [GO:0005515]	kinetochore [GO:0000776];chromosome, centromeric region [GO:0000775];condensed chromosome kinetochore [GO:0000777];nucleus [GO:0005634];nuclear envelope [GO:0005635];nuclear pore [GO:0005643];nucleoplasm [GO:0005654];chromosome [GO:0005694];cytosol [GO:0005829];nuclear pore outer ring [GO:0031080]	protein_coding
ENSG00000174442	594.63	1320.21	2.19	0	12.9973	7.71971	5.72475	5.65777	87	homo_sapiens	ENSG00000174442	ZWILCH	zwilch kinetochore protein [Source:HGNC Symbol;Acc:HGNC:25468]	cell cycle [GO:0007049];sister chromatid cohesion [GO:0007062];mitotic nuclear division [GO:0007067];mitotic cell cycle checkpoint [GO:0007093];cell division [GO:0051301]	protein binding [GO:0005515]	chromosome, centromeric region [GO:0000775];kinetochore [GO:0000776];condensed chromosome kinetochore [GO:0000777];chromosome [GO:0005694];cytosol [GO:0005829];RZZ complex [GO:1990423]	protein_coding
ENSG00000173598	4992.5	11022.5	2.18	0	65.0874	46.4984	28.3876	29.9618	87	homo_sapiens	ENSG00000173598	NUDT4	nudix hydrolase 4 [Source:HGNC Symbol;Acc:HGNC:8051]	cyclic nucleotide metabolic process [GO:0009187];calcium-mediated signaling [GO:0019722];cyclic-nucleotide-mediated signaling [GO:0019935];intracellular signal transduction [GO:0035556];inositol phosphate metabolic process [GO:0043647];regulation of RNA export from nucleus [GO:0046831];intracellular transport [GO:0046907];diphosphoinositol polyphosphate metabolic process [GO:0071543];diadenosine …	snoRNA binding [GO:0030515];hydrolase activity [GO:0016787];m7G(5')pppN diphosphatase activity [GO:0050072];endopolyphosphatase activity [GO:0000298];RNA binding [GO:0003723];diphosphoinositol-polyphosphate diphosphatase activity [GO:0008486];bis(5'-adenosyl)-hexaphosphatase activity [GO:0034431];bis(5'-adenosyl)-pentaphosphatase activity [GO:0034432];metal ion binding [GO:0046872];inositol dipho…	intracellular [GO:0005622];nucleus [GO:0005634];cytoplasm [GO:0005737];cytosol [GO:0005829]	protein_coding
ENSG00000274354	15.75	0.69	-5.89	0.001235	0	0	0.720551	0.262215	87	homo_sapiens	ENSG00000274354						sense_intronic
ENSG00000132109	1502.58	3293.04	2.17	0	37.1646	36.6732	17.6577	16.3184	87	homo_sapiens	ENSG00000132109	TRIM21	tripartite motif containing 21 [Source:HGNC Symbol;Acc:HGNC:11312]	negative regulation of viral release from host cell [GO:1902187];negative regulation of protein deubiquitination [GO:0090086];protein trimerization [GO:0070206];interferon-gamma-mediated signaling pathway [GO:0060333];protein autoubiquitination [GO:0051865];positive regulation of sequence-specific DNA binding transcription factor activity [GO:0051091];positive regulation of viral entry into host …	metal ion binding [GO:0046872];identical protein binding [GO:0042802];ligase activity [GO:0016874];zinc ion binding [GO:0008270];protein binding [GO:0005515];ubiquitin-protein transferase activity [GO:0004842];RNA binding [GO:0003723];DNA binding [GO:0003677]	cytoplasmic vesicle [GO:0031410];intracellular ribonucleoprotein complex [GO:0030529];cytosol [GO:0005829];autophagosome [GO:0005776];cytoplasm [GO:0005737];nucleus [GO:0005634];intracellular [GO:0005622];cytoplasmic mRNA processing body [GO:0000932];SCF ubiquitin ligase complex [GO:0019005]	protein_coding
ENSG00000254388	10.24	0	-5.88	0.001737	0	0	0.176687	0.123617	87	homo_sapiens	ENSG00000254388		deoxyuridine triphosphatase pseudogene 2 [Source:HGNC Symbol;Acc:HGNC:39515]				processed_pseudogene
ENSG00000143401	2947.94	6470.21	2.17	0	64.5117	33.2003	26.1618	33.123	87	homo_sapiens	ENSG00000143401	ANP32E	acidic nuclear phosphoprotein 32 family member E [Source:HGNC Symbol;Acc:HGNC:16673]	nucleosome assembly [GO:0006334];nucleocytoplasmic transport [GO:0006913];chromatin modification [GO:0016569];regulation of apoptotic process [GO:0042981];negative regulation of catalytic activity [GO:0043086];histone exchange [GO:0043486]	phosphatase inhibitor activity [GO:0019212];histone binding [GO:0042393]	Swr1 complex [GO:0000812];nucleus [GO:0005634];cytoplasm [GO:0005737];cytoplasmic, membrane-bounded vesicle [GO:0016023]	protein_coding
ENSG00000276523	81.93	9.9	-5.86	1.2e-05	0.821845	0.142578	3.16889	4.467	87	homo_sapiens	ENSG00000276523						antisense
ENSG00000171492	512.14	1126.16	2.17	0	9.84394	6.45112	5.67246	5.04564	87	homo_sapiens	ENSG00000171492	LRRC8D	leucine rich repeat containing 8 family member D [Source:HGNC Symbol;Acc:HGNC:16992]	transport [GO:0006810];ion transport [GO:0006811];regulation of anion transport [GO:0044070];anion transmembrane transport [GO:0098656]	volume-sensitive anion channel activity [GO:0005225];protein binding [GO:0005515]	cytoplasm [GO:0005737];endoplasmic reticulum [GO:0005783];endoplasmic reticulum membrane [GO:0005789];plasma membrane [GO:0005886];integral component of plasma membrane [GO:0005887];membrane [GO:0016020];integral component of membrane [GO:0016021]	protein_coding
ENSG00000249252	19.5	1.16	-5.86	0.000889	0.105527	0.384821	0.354545	0.957418	87	homo_sapiens	ENSG00000249252	LOC101929095					antisense
ENSG00000164253	1190.55	2594.63	2.16	0	39.7543	19.9195	17.5191	16.1274	87	homo_sapiens	ENSG00000164253	WDR41	WD repeat domain 41 [Source:HGNC Symbol;Acc:HGNC:25601]			lysosomal membrane [GO:0005765]	protein_coding
ENSG00000002549	6532.47	14174.9	2.15	0	155.838	148.104	82.039	74.1688	87	homo_sapiens	ENSG00000002549	LAP3	leucine aminopeptidase 3 [Source:HGNC Symbol;Acc:HGNC:18449]	proteolysis [GO:0006508];protein metabolic process [GO:0019538]	aminopeptidase activity [GO:0004177];peptidase activity [GO:0008233];metalloexopeptidase activity [GO:0008235];hydrolase activity [GO:0016787];manganese ion binding [GO:0030145];metal ion binding [GO:0046872]	intracellular [GO:0005622];nucleus [GO:0005634];nucleoplasm [GO:0005654];cytoplasm [GO:0005737];mitochondrion [GO:0005739];trans-Golgi network [GO:0005802];focal adhesion [GO:0005925];extracellular exosome [GO:0070062]	protein_coding
ENSG00000181751	470.66	1024.53	2.15	0	8.59164	5.98354	4.22634	4.24412	87	homo_sapiens	ENSG00000181751	C5orf30	chromosome 5 open reading frame 30 [Source:HGNC Symbol;Acc:HGNC:25052]	transport [GO:0006810];negative regulation of fibroblast migration [GO:0010764];protein transport [GO:0015031];cell projection organization [GO:0030030];cilium morphogenesis [GO:0060271];negative regulation of cytokine production involved in inflammatory response [GO:1900016]	protein binding [GO:0005515]	cytoplasm [GO:0005737];cilium [GO:0005929];ciliary transition zone [GO:0035869];cell projection [GO:0042995]	protein_coding
ENSG00000158169	412.75	899.77	2.15	0	6.43851	3.98794	3.33071	2.6078	87	homo_sapiens	ENSG00000158169	FANCC	Fanconi anemia complementation group C [Source:HGNC Symbol;Acc:HGNC:3584]	cellular response to DNA damage stimulus [GO:0006974];DNA repair [GO:0006281];nucleotide-excision repair [GO:0006289];protein complex assembly [GO:0006461];cellular response to oxidative stress [GO:0034599];interstrand cross-link repair [GO:0036297]	protein binding [GO:0005515]	Fanconi anaemia nuclear complex [GO:0043240];cytoplasm [GO:0005737];nucleus [GO:0005634];nucleoplasm [GO:0005654];cytosol [GO:0005829]	protein_coding
ENSG00000228430	39.04	4.39	-5.81	0.00011	0.0167612	0.322641	0.461665	0.662554	87	homo_sapiens	ENSG00000228430						transcribed_unprocessed_pseudogene
ENSG00000266604	217.27	30.28	-5.79	1e-06	0.359482	1.22633	5.15761	4.40092	87	homo_sapiens	ENSG00000266604						lincRNA
ENSG00000082153	5036.19	10869.8	2.14	0	123.622	43.3204	68.8785	75.6938	87	homo_sapiens	ENSG00000082153	BZW1	basic leucine zipper and W2 domains 1 [Source:HGNC Symbol;Acc:HGNC:18380]	transcription, DNA-templated [GO:0006351];regulation of transcription, DNA-templated [GO:0006355];cell-cell adhesion [GO:0098609]	poly(A) RNA binding [GO:0044822];cadherin binding involved in cell-cell adhesion [GO:0098641]	cytoplasm [GO:0005737];cell-cell adherens junction [GO:0005913];membrane [GO:0016020]	protein_coding
ENSG00000237945	657.49	108.22	-5.78	0	2.24297	1.64706	7.50087	8.83944	87	homo_sapiens	ENSG00000237945	LINC00649	long intergenic non-protein coding RNA 649 [Source:HGNC Symbol;Acc:HGNC:44305]				antisense
ENSG00000230417	72.79	8.73	-5.78	1.9e-05	0.265524	0.0655082	1.86958	1.71522	87	homo_sapiens	ENSG00000230417	LINC00856	long intergenic non-protein coding RNA 856 [Source:HGNC Symbol;Acc:HGNC:45111]				lincRNA
ENSG00000225675	46.29	5.82	-5.77	2e-05	0.194638	0.236751	1.509	1.67117	87	homo_sapiens	ENSG00000225675	LOC105378732					lincRNA
ENSG00000260186	82.8	10.15	-5.77	4.6e-05	0.162246	0.296417	2.35361	1.92478	87	homo_sapiens	ENSG00000260186						lincRNA
ENSG00000119969	1647.21	3538.92	2.13	0	25.9591	25.5219	11.852	12.4023	87	homo_sapiens	ENSG00000119969	HELLS	helicase, lymphoid-specific [Source:HGNC Symbol;Acc:HGNC:4861]	methylation-dependent chromatin silencing [GO:0006346];transcription, DNA-templated [GO:0006351];regulation of transcription, DNA-templated [GO:0006355];cell cycle [GO:0007049];mitotic nuclear division [GO:0007067];multicellular organism development [GO:0007275];maintenance of DNA methylation [GO:0010216];pericentric heterochromatin assembly [GO:0031508];lymphocyte proliferation [GO:0046651];cell…	nucleotide binding [GO:0000166];helicase activity [GO:0004386];ATP binding [GO:0005524];hydrolase activity [GO:0016787];chromatin binding [GO:0003682]	chromosome, centromeric region [GO:0000775];nucleus [GO:0005634];pericentric heterochromatin [GO:0005721]	protein_coding
ENSG00000137713	1509.85	3234.52	2.13	0	23.4673	11.5055	10.7391	11.7686	87	homo_sapiens	ENSG00000137713	PPP2R1B	protein phosphatase 2 scaffold subunit Abeta [Source:HGNC Symbol;Acc:HGNC:9303]	protein complex assembly [GO:0006461];regulation of protein phosphatase type 2A activity [GO:0034047];apoptotic process involved in morphogenesis [GO:0060561];positive regulation of extrinsic apoptotic signaling pathway in absence of ligand [GO:2001241]	protein binding [GO:0005515];protein phosphatase type 2A regulator activity [GO:0008601]	membrane raft [GO:0045121];extracellular exosome [GO:0070062]	protein_coding
ENSG00000153310	1891.18	4062.62	2.13	0	50.8183	44.1546	25.4964	25.0104	87	homo_sapiens	ENSG00000153310	FAM49B	family with sequence similarity 49 member B [Source:HGNC Symbol;Acc:HGNC:25216]			cilium [GO:0005929];membrane [GO:0016020];extracellular exosome [GO:0070062]	protein_coding
ENSG00000005302	3292.56	7058.77	2.12	0	73.5206	66.5969	30.9902	39.0834	87	homo_sapiens	ENSG00000005302	MSL3	male-specific lethal 3 homolog (Drosophila) [Source:HGNC Symbol;Acc:HGNC:7370]	chromatin organization [GO:0006325];chromatin remodeling [GO:0006338];chromatin silencing [GO:0006342];transcription, DNA-templated [GO:0006351];regulation of transcription, DNA-templated [GO:0006355];chromatin modification [GO:0016569];histone deacetylation [GO:0016575];histone H2A acetylation [GO:0043968];histone H4-K16 acetylation [GO:0043984]	DNA binding [GO:0003677];methylated histone binding [GO:0035064]	nucleus [GO:0005634];nucleoplasm [GO:0005654];NuA4 histone acetyltransferase complex [GO:0035267];MSL complex [GO:0072487]	protein_coding
ENSG00000133119	1373.77	2947.71	2.12	0	25.6948	26.0567	12.5219	14.3475	87	homo_sapiens	ENSG00000133119	RFC3	replication factor C subunit 3 [Source:HGNC Symbol;Acc:HGNC:9971]	DNA replication [GO:0006260];telomere maintenance via recombination [GO:0000722];DNA synthesis involved in DNA repair [GO:0000731];DNA strand elongation involved in DNA replication [GO:0006271];transcription-coupled nucleotide-excision repair [GO:0006283];nucleotide-excision repair, DNA incision, 5'-to lesion [GO:0006296];nucleotide-excision repair, DNA gap filling [GO:0006297];translesion synthe…	DNA binding [GO:0003677];DNA clamp loader activity [GO:0003689];ATPase activity [GO:0016887];single-stranded DNA-dependent ATPase activity [GO:0043142];protein binding [GO:0005515]	nucleus [GO:0005634];nucleoplasm [GO:0005654];DNA replication factor C complex [GO:0005663];Ctf18 RFC-like complex [GO:0031390]	protein_coding
ENSG00000149781	5404.47	11521.4	2.11	0	114.436	132.878	54.2885	57.4005	87	homo_sapiens	ENSG00000149781	FERMT3	fermitin family member 3 [Source:HGNC Symbol;Acc:HGNC:23151]	cell adhesion [GO:0007155];leukocyte cell-cell adhesion [GO:0007159];integrin-mediated signaling pathway [GO:0007229];positive regulation of cell migration [GO:0030335];integrin activation [GO:0033622];regulation of cell-cell adhesion mediated by integrin [GO:0033632];substrate adhesion-dependent cell spreading [GO:0034446];platelet aggregation [GO:0070527]	integrin binding [GO:0005178]	podosome [GO:0002102];membrane [GO:0016020];cell junction [GO:0030054];cell projection [GO:0042995];extracellular exosome [GO:0070062]	protein_coding
ENSG00000065615	865.9	1840.29	2.1	0	27.8428	13.4219	12.3341	12.0031	87	homo_sapiens	ENSG00000065615	CYB5R4	cytochrome b5 reductase 4 [Source:HGNC Symbol;Acc:HGNC:20147]	detection of oxygen [GO:0003032];generation of precursor metabolites and energy [GO:0006091];superoxide metabolic process [GO:0006801];bicarbonate transport [GO:0015701];insulin secretion [GO:0030073];glucose homeostasis [GO:0042593];response to antibiotic [GO:0046677];cell development [GO:0048468];oxidation-reduction process [GO:0055114]	NAD(P)H oxidase activity [GO:0016174];cytochrome-b5 reductase activity, acting on NAD(P)H [GO:0004128];oxidoreductase activity [GO:0016491];oxidoreductase activity, acting on NAD(P)H, heme protein as acceptor [GO:0016653];heme binding [GO:0020037];metal ion binding [GO:0046872];FAD binding [GO:0071949]	endoplasmic reticulum [GO:0005783];endoplasmic reticulum membrane [GO:0005789];perinuclear region of cytoplasm [GO:0048471]	protein_coding
ENSG00000229759	14.92	0.69	-5.72	0.001491	0.184135	0.112035	1.38725	1.58111	87	homo_sapiens	ENSG00000229759		mitochondrial ribosomal protein S18A pseudogene 1 [Source:HGNC Symbol;Acc:HGNC:29740]				processed_pseudogene
ENSG00000181896	575.58	1198.34	2.06	0	12.6128	10.0195	5.05332	6.49932	87	homo_sapiens	ENSG00000181896	ZNF101	zinc finger protein 101 [Source:HGNC Symbol;Acc:HGNC:12881]	transcription, DNA-templated [GO:0006351];regulation of transcription, DNA-templated [GO:0006355]	nucleic acid binding [GO:0003676];DNA binding [GO:0003677];protein binding [GO:0005515];metal ion binding [GO:0046872]	intracellular [GO:0005622];nucleus [GO:0005634]	protein_coding
ENSG00000124766	2218.22	4631.28	2.06	0	14.8466	15.1474	7.9396	7.7239	87	homo_sapiens	ENSG00000124766	SOX4	SRY-box 4 [Source:HGNC Symbol;Acc:HGNC:11200]	skeletal system development [GO:0001501];neural tube formation [GO:0001841];pro-B cell differentiation [GO:0002328];mitral valve morphogenesis [GO:0003183];cardiac ventricle formation [GO:0003211];cardiac right ventricle morphogenesis [GO:0003215];atrial septum primum morphogenesis [GO:0003289];noradrenergic neuron differentiation [GO:0003357];transcription, DNA-templated [GO:0006351];regulation …	transcription regulatory region sequence-specific DNA binding [GO:0000976];RNA polymerase II transcription factor activity, sequence-specific DNA binding [GO:0000981];core promoter sequence-specific DNA binding [GO:0001046];nucleic acid binding transcription factor activity [GO:0001071];transcriptional activator activity, RNA polymerase II core promoter proximal region sequence-specific binding […	nucleus [GO:0005634];nucleoplasm [GO:0005654];cytoplasm [GO:0005737];mitochondrion [GO:0005739];nuclear transcription factor complex [GO:0044798]	protein_coding
ENSG00000123416	5366.48	11087	2.05	0	443.448	397.785	210.094	234.247	87	homo_sapiens	ENSG00000123416	TUBA1B	tubulin alpha 1b [Source:HGNC Symbol;Acc:HGNC:18809]	microtubule cytoskeleton organization [GO:0000226];microtubule-based process [GO:0007017];cytoskeleton-dependent intracellular transport [GO:0030705];cell division [GO:0051301];cellular response to interleukin-4 [GO:0071353];cytoskeleton organization [GO:0007010]	nucleotide binding [GO:0000166];double-stranded RNA binding [GO:0003725];GTPase activity [GO:0003924];structural molecule activity [GO:0005198];structural constituent of cytoskeleton [GO:0005200];protein binding [GO:0005515];GTP binding [GO:0005525];ubiquitin protein ligase binding [GO:0031625]	cytoplasm [GO:0005737];cytoskeleton [GO:0005856];microtubule [GO:0005874];cytoplasmic microtubule [GO:0005881];myelin sheath [GO:0043209];extracellular exosome [GO:0070062]	protein_coding
ENSG00000233365	9.45	0	-5.68	0.002146	0	0	0	0	87	homo_sapiens	ENSG00000233365	LOC101929297					lincRNA
ENSG00000236572	9.45	0	-5.68	0.002146	0	0	0	0	87	homo_sapiens	ENSG00000236572						lincRNA
ENSG00000226089	506.85	66.64	-5.67	1.6e-05	1.09762	2.5985	21.2845	15.5913	87	homo_sapiens	ENSG00000226089						sense_intronic
ENSG00000112335	2339.43	4796.86	2.04	0	78.2625	73.2827	39.1888	36.4828	87	homo_sapiens	ENSG00000112335	SNX3	sorting nexin 3 [Source:HGNC Symbol;Acc:HGNC:11174]	negative regulation of early endosome to late endosome transport [GO:2000642];intralumenal vesicle formation [GO:0070676];negative regulation of protein transport [GO:0051224];negative regulation of phagocytosis [GO:0050765];negative regulation of viral entry into host cell [GO:0046597];negative regulation of protein catabolic process [GO:0042177];regulation of Wnt signaling pathway [GO:0030111];…	phosphatidylinositol-3,5-bisphosphate binding [GO:0080025];phosphatidylinositol-4-phosphate binding [GO:0070273];phosphatidylinositol binding [GO:0035091];phosphatidylinositol-3-phosphate binding [GO:0032266];protein phosphatase binding [GO:0019903];phosphatidylinositol-5-phosphate binding [GO:0010314];lipid binding [GO:0008289];protein binding [GO:0005515]	extracellular exosome [GO:0070062];phagocytic vesicle [GO:0045335];early phagosome [GO:0032009];early endosome membrane [GO:0031901];cytoplasmic vesicle [GO:0031410];clathrin-coated vesicle [GO:0030136];extrinsic component of membrane [GO:0019898];endosome membrane [GO:0010008];cytosol [GO:0005829];early endosome [GO:0005769];endosome [GO:0005768];cytoplasm [GO:0005737];retromer complex [GO:00309…	protein_coding
ENSG00000117899	1588.65	3265.85	2.03	0	16.8465	15.7481	9.2113	9.18347	87	homo_sapiens	ENSG00000117899	MESDC2	mesoderm development candidate 2 [Source:HGNC Symbol;Acc:HGNC:13520]	protein folding [GO:0006457];mesoderm development [GO:0007498];Wnt signaling pathway [GO:0016055];protein localization to cell surface [GO:0034394]	molecular_function [GO:0003674];low-density lipoprotein particle receptor binding [GO:0050750]	cellular_component [GO:0005575];endoplasmic reticulum [GO:0005783];plasma membrane [GO:0005886]	protein_coding
ENSG00000263293	20.47	1.37	-5.67	0.00117	0	0.128993	0.375912	0.0984942	87	homo_sapiens	ENSG00000263293	THCAT158	thyroid cancer-associated transcript 158 [Source:EntrezGene;Acc:102724508]				antisense
ENSG00000278075	13.36	0.48	-5.67	0.001591	0	0	0.196171	0.930602	87	homo_sapiens	ENSG00000278075						lincRNA
ENSG00000067225	70200.8	143058	2.02	0	1391.45	1119.92	685.377	726.526	87	homo_sapiens	ENSG00000067225	PKM	pyruvate kinase, muscle [Source:HGNC Symbol;Acc:HGNC:9021]	cell-cell adhesion [GO:0098609];canonical glycolysis [GO:0061621];programmed cell death [GO:0012501];metabolic process [GO:0008152];phosphorylation [GO:0016310];glycolytic process [GO:0006096];skeletal muscle tissue regeneration [GO:0043403];pyruvate biosynthetic process [GO:0042866];response to insulin [GO:0032868];animal organ regeneration [GO:0031100];response to muscle inactivity [GO:0014870]…	cadherin binding involved in cell-cell adhesion [GO:0098641];metal ion binding [GO:0046872];poly(A) RNA binding [GO:0044822];MHC class II protein complex binding [GO:0023026];ATP binding [GO:0005524];protein binding [GO:0005515];pyruvate kinase activity [GO:0004743];catalytic activity [GO:0003824];nucleotide binding [GO:0000166];potassium ion binding [GO:0030955];transferase activity [GO:0016740]…	extracellular vesicle [GO:1903561];extracellular exosome [GO:0070062];vesicle [GO:0031982];extracellular matrix [GO:0031012];cell-cell adherens junction [GO:0005913];cytosol [GO:0005829];mitochondrion [GO:0005739];cytoplasm [GO:0005737];nucleus [GO:0005634];plasma membrane [GO:0005886];myelin sheath [GO:0043209];cilium [GO:0005929]	protein_coding
ENSG00000204581	62.97	8.09	-5.66	3.9e-05	0.0131947	0.107973	0.501425	0.308726	87	homo_sapiens	ENSG00000204581	LOC400997					antisense
ENSG00000095794	1346.83	2740.28	2.02	0	64.6482	58.6597	33.6807	35.5798	87	homo_sapiens	ENSG00000095794	CREM	cAMP responsive element modulator [Source:HGNC Symbol;Acc:HGNC:2352]	regulation of transcription, DNA-templated [GO:0006355];transcription, DNA-templated [GO:0006351];signal transduction [GO:0007165];multicellular organism development [GO:0007275];spermatogenesis [GO:0007283];cell differentiation [GO:0030154];rhythmic process [GO:0048511];glucose metabolic process [GO:0006006];fatty acid metabolic process [GO:0006631];glycosphingolipid metabolic process [GO:000668…	sequence-specific DNA binding [GO:0043565];transcription factor activity, sequence-specific DNA binding [GO:0003700];DNA binding [GO:0003677];cAMP response element binding protein binding [GO:0008140]	nucleus [GO:0005634];cytoplasm [GO:0005737];transcription factor complex [GO:0005667]	protein_coding
ENSG00000252367	9.43	0	-5.66	0.002197	0	0	0	0	87	homo_sapiens	ENSG00000252367		Y RNA [Source:RFAM;Acc:RF00019]				misc_RNA
ENSG00000138166	6686.28	13562	2.01	0	113.109	93.4035	55.8576	53.7368	87	homo_sapiens	ENSG00000138166	DUSP5	dual specificity phosphatase 5 [Source:HGNC Symbol;Acc:HGNC:3071]	MAPK cascade [GO:0000165];activation of MAPK activity [GO:0000187];inactivation of MAPK activity [GO:0000188];endoderm formation [GO:0001706];protein dephosphorylation [GO:0006470];dephosphorylation [GO:0016311];peptidyl-tyrosine dephosphorylation [GO:0035335];peptidyl-threonine dephosphorylation [GO:0035970]	phosphoprotein phosphatase activity [GO:0004721];protein tyrosine phosphatase activity [GO:0004725];protein tyrosine/serine/threonine phosphatase activity [GO:0008138];hydrolase activity [GO:0016787];phosphatase activity [GO:0016791];MAP kinase tyrosine/serine/threonine phosphatase activity [GO:0017017]	nucleus [GO:0005634];nucleoplasm [GO:0005654]	protein_coding
ENSG00000272620	54.98	6.83	-5.64	2.2e-05	0.0340518	0.0104326	0.16944	0.181986	87	homo_sapiens	ENSG00000272620	AFAP1-AS1	AFAP1 antisense RNA 1 [Source:HGNC Symbol;Acc:HGNC:28141]				antisense
ENSG00000167778	1117.89	2258.87	2.01	0	17.2401	14.4309	8.56874	8.47464	87	homo_sapiens	ENSG00000167778	SPRYD3	SPRY domain containing 3 [Source:HGNC Symbol;Acc:HGNC:25920]				protein_coding
ENSG00000231806	29.43	3.01	-5.63	0.000327	0.038196	0.0700271	0.645439	0.37259	87	homo_sapiens	ENSG00000231806		prostate cancer associated transcript 7 (non-protein coding) [Source:HGNC Symbol;Acc:HGNC:48824]				antisense
ENSG00000185880	3448.9	6990.19	2.01	0	68.9821	41.4484	29.4563	28.3923	87	homo_sapiens	ENSG00000185880	TRIM69	tripartite motif containing 69 [Source:HGNC Symbol;Acc:HGNC:17857]	protein polyubiquitination [GO:0000209];apoptotic process [GO:0006915];protein ubiquitination [GO:0016567]	ubiquitin-protein transferase activity [GO:0004842];zinc ion binding [GO:0008270];ligase activity [GO:0016874];metal ion binding [GO:0046872]	intracellular [GO:0005622];nucleus [GO:0005634];cytoplasm [GO:0005737];cytosol [GO:0005829];plasma membrane [GO:0005886];nuclear speck [GO:0016607];intracellular membrane-bounded organelle [GO:0043231];Golgi apparatus [GO:0005794];nucleolus [GO:0005730]	protein_coding
ENSG00000227508	47.91	4.98	-5.6	0.000207	0.054774	0.00745442	0.444589	0.587516	87	homo_sapiens	ENSG00000227508	LINC01624	long intergenic non-protein coding RNA 1624 [Source:HGNC Symbol;Acc:HGNC:52051]				lincRNA
ENSG00000240322	12.86	0.48	-5.6	0.001702	0.156529	0	1.23445	0.290546	87	homo_sapiens	ENSG00000240322		RNA, 7SL, cytoplasmic 481, pseudogene [Source:HGNC Symbol;Acc:HGNC:46497]				misc_RNA
ENSG00000186298	6973.84	14015.7	1.99	0	129.556	111.573	75.7704	77.9544	87	homo_sapiens	ENSG00000186298	PPP1CC	protein phosphatase 1 catalytic subunit gamma [Source:HGNC Symbol;Acc:HGNC:9283]	protein dephosphorylation [GO:0006470];carbohydrate metabolic process [GO:0005975];glycogen metabolic process [GO:0005977];cell cycle [GO:0007049];sister chromatid cohesion [GO:0007062];circadian regulation of gene expression [GO:0032922];regulation of circadian rhythm [GO:0042752];entrainment of circadian clock by photoperiod [GO:0043153];rhythmic process [GO:0048511];cell division [GO:0051301];…	metal ion binding [GO:0046872];hydrolase activity [GO:0016787];phosphoprotein phosphatase activity [GO:0004721];protein serine/threonine phosphatase activity [GO:0004722];protein binding [GO:0005515];phosphatase activity [GO:0016791];protein kinase binding [GO:0019901];poly(A) RNA binding [GO:0044822];protein N-terminus binding [GO:0047485];lamin binding [GO:0005521];protein C-terminus binding [G…	nuclear chromosome, telomeric region [GO:0000784];chromosome, centromeric region [GO:0000775];kinetochore [GO:0000776];condensed chromosome kinetochore [GO:0000777];nucleus [GO:0005634];nucleoplasm [GO:0005654];chromosome [GO:0005694];nucleolus [GO:0005730];cytoplasm [GO:0005737];mitochondrion [GO:0005739];cytosol [GO:0005829];focal adhesion [GO:0005925];nuclear speck [GO:0016607];midbody [GO:003…	protein_coding
ENSG00000236871	628.68	88.83	-5.59	2e-06	2.57083	0.976965	12.8749	14.0903	87	homo_sapiens	ENSG00000236871	LINC00106	long intergenic non-protein coding RNA 106 [Source:HGNC Symbol;Acc:HGNC:31843]				lincRNA
ENSG00000235703	581.53	92.18	-5.58	0	2.05801	0.758398	6.02395	6.56046	87	homo_sapiens	ENSG00000235703		long intergenic non-protein coding RNA 894 [Source:HGNC Symbol;Acc:HGNC:48579]				antisense
ENSG00000248991	23.56	2.33	-5.58	0.000397	0.0611901	0	0.324802	0.397462	87	homo_sapiens	ENSG00000248991						lincRNA
ENSG00000235298	9.49	0	-5.57	0.002422	6.28718	1.30269	3.64371	4.08271	87	homo_sapiens	ENSG00000235298						antisense
ENSG00000236154	9.49	0	-5.57	0.002422	0	0	0.154886	0.595513	87	homo_sapiens	ENSG00000236154						antisense
ENSG00000267053	16.3	1.16	-5.56	0.001065	0.0304819	0.0108218	0.553564	0.342066	87	homo_sapiens	ENSG00000267053						lincRNA
ENSG00000133935	2088.22	4185.46	1.99	0	30.9103	30.3424	16.2881	17.1587	87	homo_sapiens	ENSG00000133935	C14orf1	chromosome 14 open reading frame 1 [Source:HGNC Symbol;Acc:HGNC:1187]	lipid metabolic process [GO:0006629];steroid biosynthetic process [GO:0006694];ergosterol biosynthetic process [GO:0006696];biological_process [GO:0008150];steroid metabolic process [GO:0008202];sterol biosynthetic process [GO:0016126]	molecular_function [GO:0003674];protein binding, bridging [GO:0030674]	membrane [GO:0016020];integral component of membrane [GO:0016021];endoplasmic reticulum [GO:0005783];endoplasmic reticulum membrane [GO:0005789];transport vesicle [GO:0030133]	protein_coding
ENSG00000259351	20.59	1.43	-5.54	0.000974	0.0421413	0.0257451	0.0562048	0.0782955	87	homo_sapiens	ENSG00000259351	LOC101928988					antisense
ENSG00000102144	31825.7	63433.8	1.98	0	871.762	672.786	417.573	447.852	87	homo_sapiens	ENSG00000102144	PGK1	phosphoglycerate kinase 1 [Source:HGNC Symbol;Acc:HGNC:8896]	canonical glycolysis [GO:0061621];epithelial cell differentiation [GO:0030855];phosphorylation [GO:0016310];glycolytic process [GO:0006096];gluconeogenesis [GO:0006094]	transferase activity [GO:0016740];kinase activity [GO:0016301];ATP binding [GO:0005524];phosphoglycerate kinase activity [GO:0004618];nucleotide binding [GO:0000166]	extracellular exosome [GO:0070062];membrane raft [GO:0045121];membrane [GO:0016020];cytosol [GO:0005829];cytoplasm [GO:0005737]	protein_coding
ENSG00000267559	10.2	0	-5.53	0.00257	0	0	0.0659692	0.0413557	87	homo_sapiens	ENSG00000267559	LOC105376108					lincRNA
ENSG00000182109	119.28	17.13	-5.52	6e-06	0.270461	0.448317	4.59048	4.15873	87	homo_sapiens	ENSG00000182109						antisense
ENSG00000091527	11390.7	22411.4	1.95	0	178.815	131.668	99.414	89.5555	87	homo_sapiens	ENSG00000091527	CDV3	CDV3 homolog [Source:HGNC Symbol;Acc:HGNC:26928]	cell proliferation [GO:0008283]	molecular_function [GO:0003674]	nucleolus [GO:0005730];cytoplasm [GO:0005737];plasma membrane [GO:0005886]	protein_coding
ENSG00000223855	79.4	11.1	-5.51	1.7e-05	0.0169345	0.0829748	0.412376	0.403958	87	homo_sapiens	ENSG00000223855	HRAT92	heart tissue-associated transcript 92 [Source:EntrezGene;Acc:441307]				lincRNA
ENSG00000224796	75.71	11.16	-5.49	3e-06	0.246023	0.595383	2.31621	2.51055	87	homo_sapiens	ENSG00000224796		ribosomal protein L32 pseudogene 1 [Source:HGNC Symbol;Acc:HGNC:10339]				processed_pseudogene
ENSG00000271743	82.12	12.17	-5.48	1e-06	0.159305	0.12993	0.992508	1.18418	87	homo_sapiens	ENSG00000271743						lincRNA
ENSG00000275981	51.3	6.71	-5.48	6.7e-05	0	0.656486	2.6843	2.12176	87	homo_sapiens	ENSG00000275981						misc_RNA
ENSG00000182866	2548.72	5007.76	1.95	0	55.1078	43.7536	25.5459	29.1509	87	homo_sapiens	ENSG00000182866	LCK	LCK proto-oncogene, Src family tyrosine kinase [Source:HGNC Symbol;Acc:HGNC:6524]	positive regulation of intrinsic apoptotic signaling pathway [GO:2001244];regulation of lymphocyte activation [GO:0051249];release of sequestered calcium ion into cytosol [GO:0051209];leukocyte migration [GO:0050900];positive regulation of T cell activation [GO:0050870];positive regulation of T cell receptor signaling pathway [GO:0050862];B cell receptor signaling pathway [GO:0050853];T cell rece…	ATPase binding [GO:0051117];phosphatidylinositol-4,5-bisphosphate 3-kinase activity [GO:0046934];phosphatidylinositol 3-kinase binding [GO:0043548];identical protein binding [GO:0042802];CD8 receptor binding [GO:0042610];CD4 receptor binding [GO:0042609];SH2 domain binding [GO:0042169];protein phosphatase binding [GO:0019903];protein kinase binding [GO:0019901];kinase activity [GO:0016301];protei…	extracellular exosome [GO:0070062];membrane raft [GO:0045121];extrinsic component of cytoplasmic side of plasma membrane [GO:0031234];membrane [GO:0016020];plasma membrane [GO:0005886];cytosol [GO:0005829];cytoplasm [GO:0005737];immunological synapse [GO:0001772];pericentriolar material [GO:0000242]	protein_coding
ENSG00000166130	1002.11	1958.52	1.94	0	25.7899	22.27	13.4921	14.9321	87	homo_sapiens	ENSG00000166130	IKBIP	IKBKB interacting protein [Source:HGNC Symbol;Acc:HGNC:26430]	response to X-ray [GO:0010165]	protein binding [GO:0005515]	endoplasmic reticulum [GO:0005783];endoplasmic reticulum membrane [GO:0005789];membrane [GO:0016020];integral component of membrane [GO:0016021]	protein_coding
ENSG00000276200	13.28	0.69	-5.47	0.001927	0	0.187857	0.274323	0.871639	87	homo_sapiens	ENSG00000276200		RNA, 7SL, cytoplasmic 820, pseudogene [Source:HGNC Symbol;Acc:HGNC:46836]				misc_RNA
ENSG00000136280	3242.8	6344.98	1.94	0	82.735	60.6571	38.6671	40.0389	87	homo_sapiens	ENSG00000136280	CCM2	CCM2 scaffolding protein [Source:HGNC Symbol;Acc:HGNC:21708]	vasculogenesis [GO:0001570];integrin-mediated signaling pathway [GO:0007229];multicellular organism development [GO:0007275];stress-activated MAPK cascade [GO:0051403];endothelial tube morphogenesis [GO:0061154];blood vessel development [GO:0001568];in utero embryonic development [GO:0001701];endothelial cell development [GO:0001885];vasculature development [GO:0001944];heart development [GO:0007…	protein binding [GO:0005515]	cytoplasm [GO:0005737];protein complex [GO:0043234]	protein_coding
ENSG00000275106	41.33	4.86	-5.46	0.000227	0.0924975	0.188063	1.28689	0.658587	87	homo_sapiens	ENSG00000275106						lincRNA
ENSG00000153066	3237.39	6296.33	1.93	0	57.0602	69.4665	31.0127	29.7913	87	homo_sapiens	ENSG00000153066	TXNDC11	thioredoxin domain containing 11 [Source:HGNC Symbol;Acc:HGNC:28030]	protein folding [GO:0006457];response to endoplasmic reticulum stress [GO:0034976];cell redox homeostasis [GO:0045454]	protein disulfide isomerase activity [GO:0003756]	endoplasmic reticulum [GO:0005783];endoplasmic reticulum membrane [GO:0005789];membrane [GO:0016020];integral component of membrane [GO:0016021];cell [GO:0005623]	protein_coding
ENSG00000169895	1474.14	2870.2	1.93	0	11.341	8.52682	5.72933	5.68475	87	homo_sapiens	ENSG00000169895	SYAP1	synapse associated protein 1 [Source:HGNC Symbol;Acc:HGNC:16273]			nucleus [GO:0005634];nucleoplasm [GO:0005654];cytoplasm [GO:0005737];Golgi apparatus [GO:0005794];extracellular exosome [GO:0070062]	protein_coding
ENSG00000089127	5625.11	10896.9	1.92	0	169.014	136.048	94.0624	84.4166	87	homo_sapiens	ENSG00000089127	OAS1	2'-5'-oligoadenylate synthetase 1 [Source:HGNC Symbol;Acc:HGNC:8086]	type I interferon signaling pathway [GO:0060337];interferon-gamma-mediated signaling pathway [GO:0060333];defense response to virus [GO:0051607];innate immune response [GO:0045087];negative regulation of viral genome replication [GO:0045071];glucose homeostasis [GO:0042593];response to virus [GO:0009615];immune response [GO:0006955];glucose metabolic process [GO:0006006];immune system process [GO…	metal ion binding [GO:0046872];nucleotidyltransferase activity [GO:0016779];transferase activity [GO:0016740];ATP binding [GO:0005524];protein binding [GO:0005515];double-stranded RNA binding [GO:0003725];RNA binding [GO:0003723];2'-5'-oligoadenylate synthetase activity [GO:0001730];nucleotide binding [GO:0000166]	intracellular membrane-bounded organelle [GO:0043231];cytosol [GO:0005829];endoplasmic reticulum [GO:0005783];mitochondrion [GO:0005739];cytoplasm [GO:0005737];nucleus [GO:0005634];extracellular region [GO:0005576]	protein_coding
ENSG00000124357	2830.92	5449.82	1.91	0	102.386	129.499	45.0015	42.9818	87	homo_sapiens	ENSG00000124357	NAGK	N-acetylglucosamine kinase [Source:HGNC Symbol;Acc:HGNC:17174]	N-acetylglucosamine metabolic process [GO:0006044];UDP-N-acetylglucosamine biosynthetic process [GO:0006048];N-acetylmannosamine metabolic process [GO:0006051];phosphorylation [GO:0016310];N-acetylneuraminate catabolic process [GO:0019262];carbohydrate phosphorylation [GO:0046835]	nucleotide binding [GO:0000166];protein binding [GO:0005515];ATP binding [GO:0005524];kinase activity [GO:0016301];transferase activity [GO:0016740];N-acetylglucosamine kinase activity [GO:0045127];N-acylmannosamine kinase activity [GO:0009384]	cytosol [GO:0005829];extracellular exosome [GO:0070062]	protein_coding
ENSG00000267733	143.83	21.51	-5.43	4e-06	0.363221	1.05287	4.0818	4.12432	87	homo_sapiens	ENSG00000267733						transcribed_processed_pseudogene
ENSG00000274376	104.76	7.55	-5.43	0.001673	0	0.0847334	0.595271	0.668481	87	homo_sapiens	ENSG00000274376		ADAMTS7 pseudogene 1 [Source:HGNC Symbol;Acc:HGNC:49407]				transcribed_unprocessed_pseudogene
ENSG00000238227	927.92	1785.78	1.91	0	14.1102	11.3567	7.70733	7.47566	87	homo_sapiens	ENSG00000238227	C9orf69	chromosome 9 open reading frame 69 [Source:HGNC Symbol;Acc:HGNC:31009]	positive regulation of viral process [GO:0048524];viral process [GO:0016032];positive regulation of cell proliferation [GO:0008284];cell cycle [GO:0007049]	GTP binding [GO:0005525];protein binding [GO:0005515]	integral component of membrane [GO:0016021];membrane [GO:0016020];cytoplasm [GO:0005737];nucleus [GO:0005634]	protein_coding
ENSG00000268049	39.63	4.92	-5.42	9.1e-05	0.212238	0.117908	1.01241	1.03963	87	homo_sapiens	ENSG00000268049						antisense
ENSG00000067167	2715.13	5195.66	1.9	0	60.6295	33.1092	35.5376	33.2588	87	homo_sapiens	ENSG00000067167	TRAM1	translocation associated membrane protein 1 [Source:HGNC Symbol;Acc:HGNC:20568]	cotranslational protein targeting to membrane [GO:0006613];transport [GO:0006810];protein transport [GO:0015031];viral process [GO:0016032]	receptor activity [GO:0004872];protein binding [GO:0005515]	integral component of membrane [GO:0016021];membrane [GO:0016020];endoplasmic reticulum [GO:0005783];endoplasmic reticulum membrane [GO:0005789];rough endoplasmic reticulum [GO:0005791]	protein_coding
ENSG00000103018	4345.52	8241.18	1.88	0	151.96	88.9729	76.6448	75.9666	87	homo_sapiens	ENSG00000103018	CYB5B	cytochrome b5 type B [Source:HGNC Symbol;Acc:HGNC:24374]	oxidation-reduction process [GO:0055114];positive regulation of catalytic activity [GO:0043085]	metal ion binding [GO:0046872];heme binding [GO:0020037];enzyme activator activity [GO:0008047]	integral component of membrane [GO:0016021];membrane [GO:0016020];mitochondrial outer membrane [GO:0005741];mitochondrion [GO:0005739];intracellular membrane-bounded organelle [GO:0043231];mitochondrial inner membrane [GO:0005743]	protein_coding
ENSG00000240280	33.55	3.55	-5.41	0.000314	0.0239404	0	0.385958	0.426481	87	homo_sapiens	ENSG00000240280	TCAM1P	testicular cell adhesion molecule 1, pseudogene [Source:HGNC Symbol;Acc:HGNC:30707]				unitary_pseudogene
ENSG00000110921	1510.32	2867.78	1.88	0	33.1345	32.9894	21.3316	18.8675	87	homo_sapiens	ENSG00000110921	MVK	mevalonate kinase [Source:HGNC Symbol;Acc:HGNC:7530]	phosphorylation [GO:0016310];isoprenoid biosynthetic process [GO:0008299];metabolic process [GO:0008152];sterol biosynthetic process [GO:0016126];cholesterol metabolic process [GO:0008203];steroid metabolic process [GO:0008202];cholesterol biosynthetic process [GO:0006695];steroid biosynthetic process [GO:0006694];lipid metabolic process [GO:0006629];isopentenyl diphosphate biosynthetic process, …	phosphotransferase activity, alcohol group as acceptor [GO:0016773];kinase activity [GO:0016301];ATP binding [GO:0005524];mevalonate kinase activity [GO:0004496];transferase activity [GO:0016740];nucleotide binding [GO:0000166]	cytoplasm [GO:0005737];peroxisome [GO:0005777];cytosol [GO:0005829];extracellular exosome [GO:0070062]	protein_coding
ENSG00000137101	1281.37	2411.02	1.87	0	36.7196	31.0091	18.53	18.682	87	homo_sapiens	ENSG00000137101	CD72	CD72 molecule [Source:HGNC Symbol;Acc:HGNC:1696]	signal transduction [GO:0007165];cell adhesion [GO:0007155]	carbohydrate binding [GO:0030246];protein binding [GO:0005515];receptor binding [GO:0005102];transmembrane signaling receptor activity [GO:0004888]	integral component of membrane [GO:0016021];membrane [GO:0016020];integral component of plasma membrane [GO:0005887];plasma membrane [GO:0005886]	protein_coding
ENSG00000114209	1794.65	3310.4	1.83	0	76.6331	55.1542	43.1178	38.4318	87	homo_sapiens	ENSG00000114209	PDCD10	programmed cell death 10 [Source:HGNC Symbol;Acc:HGNC:8761]	regulation of Rho protein signal transduction [GO:0035023];stress fiber assembly [GO:0043149];angiogenesis [GO:0001525];apoptotic process [GO:0006915];positive regulation of cell proliferation [GO:0008284];positive regulation of gene expression [GO:0010628];negative regulation of gene expression [GO:0010629];positive regulation of cell migration [GO:0030335];positive regulation of stress-activate…	protein binding [GO:0005515];protein kinase binding [GO:0019901];protein homodimerization activity [GO:0042803];protein N-terminus binding [GO:0047485]	Golgi apparatus [GO:0005794];Golgi membrane [GO:0000139];cytoplasm [GO:0005737];cytosol [GO:0005829];plasma membrane [GO:0005886];membrane [GO:0016020];extracellular exosome [GO:0070062]	protein_coding
ENSG00000107937	4041.13	7384.46	1.82	0	62.7971	62.2305	36.2432	37.0559	87	homo_sapiens	ENSG00000107937	GTPBP4	GTP binding protein 4 [Source:HGNC Symbol;Acc:HGNC:21535]	ribosome biogenesis [GO:0042254];maturation of LSU-rRNA from tricistronic rRNA transcript (SSU-rRNA, 5.8S rRNA, LSU-rRNA) [GO:0000463];regulation of cyclin-dependent protein serine/threonine kinase activity [GO:0000079];osteoblast differentiation [GO:0001649];negative regulation of DNA replication [GO:0008156];negative regulation of cell proliferation [GO:0008285];negative regulation of cell-cell…	GTP binding [GO:0005525];nucleotide binding [GO:0000166];GTPase activity [GO:0003924];protein binding [GO:0005515];poly(A) RNA binding [GO:0044822]	nuclear membrane [GO:0031965];Golgi apparatus [GO:0005794];cytoplasm [GO:0005737];nucleolus [GO:0005730];nucleus [GO:0005634];membrane [GO:0016020];perinuclear region of cytoplasm [GO:0048471]	protein_coding
ENSG00000104783	2471.75	4441.53	1.79	0	49.8623	48.5828	30.4254	28.6804	87	homo_sapiens	ENSG00000104783	KCNN4	potassium calcium-activated channel subfamily N member 4 [Source:HGNC Symbol;Acc:HGNC:6293]	potassium ion transmembrane transport [GO:0071805];potassium ion transport [GO:0006813];positive regulation of T cell receptor signaling pathway [GO:0050862];positive regulation of protein secretion [GO:0050714];saliva secretion [GO:0046541];phospholipid translocation [GO:0045332];stabilization of membrane potential [GO:0030322];defense response [GO:0006952];cell volume homeostasis [GO:0006884];c…	small conductance calcium-activated potassium channel activity [GO:0016286];protein phosphatase binding [GO:0019903];calcium-activated potassium channel activity [GO:0015269];calmodulin binding [GO:0005516];protein binding [GO:0005515];potassium channel activity [GO:0005267]	integral component of membrane [GO:0016021];vesicle [GO:0031982];membrane [GO:0016020];voltage-gated potassium channel complex [GO:0008076];plasma membrane [GO:0005886]	protein_coding
ENSG00000134333	44014.2	79316.7	1.79	0	1304.07	871.756	738.607	744.006	87	homo_sapiens	ENSG00000134333	LDHA	lactate dehydrogenase A [Source:HGNC Symbol;Acc:HGNC:6535]	cell-cell adhesion [GO:0098609];oxidation-reduction process [GO:0055114];carboxylic acid metabolic process [GO:0019752];glycolytic process [GO:0006096];pyruvate metabolic process [GO:0006090];carbohydrate metabolic process [GO:0005975];response to cAMP [GO:0051591];post-embryonic animal organ development [GO:0048569];response to estrogen [GO:0043627];positive regulation of apoptotic process [GO:0…	cadherin binding involved in cell-cell adhesion [GO:0098641];oxidoreductase activity, acting on the CH-OH group of donors, NAD or NADP as acceptor [GO:0016616];oxidoreductase activity [GO:0016491];protein binding [GO:0005515];L-lactate dehydrogenase activity [GO:0004459];catalytic activity [GO:0003824];NAD binding [GO:0051287];identical protein binding [GO:0042802];kinase binding [GO:0019900];lac…	extracellular exosome [GO:0070062];membrane [GO:0016020];cell-cell adherens junction [GO:0005913];cytosol [GO:0005829];cytoplasm [GO:0005737];nucleus [GO:0005634];integral component of membrane [GO:0016021]	protein_coding
ENSG00000198668	3834.65	6773.64	1.76	0	131.965	105.284	66.5714	69.209	87	homo_sapiens	ENSG00000198668	CALM3;CALM1;CAL	calmodulin 1 [Source:HGNC Symbol;Acc:HGNC:1442]	phosphorylation [GO:0016310];MAPK cascade [GO:0000165];regulation of heart rate [GO:0002027];platelet degranulation [GO:0002576];detection of calcium ion [GO:0005513];glycogen catabolic process [GO:0005980];muscle contraction [GO:0006936];G-protein coupled receptor signaling pathway [GO:0007186];Wnt signaling pathway, calcium modulating pathway [GO:0007223];positive regulation of peptidyl-threoni…	calcium ion binding [GO:0005509];kinase activity [GO:0016301];protein binding [GO:0005515];Ras guanyl-nucleotide exchange factor activity [GO:0005088];inositol-1,4,5-trisphosphate 3-kinase activity [GO:0008440];ligand-gated ion channel activity [GO:0015276];protein kinase binding [GO:0019901];protein domain specific binding [GO:0019904];titin binding [GO:0031432];thioesterase binding [GO:0031996]…	calcium channel complex [GO:0034704];spindle pole [GO:0000922];extracellular region [GO:0005576];nucleus [GO:0005634];nucleoplasm [GO:0005654];cytoplasm [GO:0005737];centrosome [GO:0005813];spindle [GO:0005819];cytosol [GO:0005829];cytoskeleton [GO:0005856];spindle microtubule [GO:0005876];plasma membrane [GO:0005886];sarcomere [GO:0030017];vesicle [GO:0031982];extracellular exosome [GO:0070062]	protein_coding
ENSG00000248494	10.6	0	-5.38	0.003018	0	0	0.409838	0.248252	87	homo_sapiens	ENSG00000248494		LNX1 antisense RNA 2 [Source:HGNC Symbol;Acc:HGNC:41450]				sense_intronic
ENSG00000065548	3657.46	6427.66	1.75	0	68.9724	62.5126	39.5466	40.129	87	homo_sapiens	ENSG00000065548	ZC3H15	zinc finger CCCH-type containing 15 [Source:HGNC Symbol;Acc:HGNC:29528]	cytokine-mediated signaling pathway [GO:0019221];cell-cell adhesion [GO:0098609]	protein binding [GO:0005515];poly(A) RNA binding [GO:0044822];metal ion binding [GO:0046872];cadherin binding involved in cell-cell adhesion [GO:0098641]	nucleus [GO:0005634];nucleolus [GO:0005730];cytoplasm [GO:0005737];cell-cell adherens junction [GO:0005913]	protein_coding
ENSG00000236170	22.37	2.12	-5.37	0.000654	0	0	0	0	87	homo_sapiens	ENSG00000236170		immunoglobulin heavy diversity 1-1 [Source:HGNC Symbol;Acc:HGNC:5482]				IG_D_gene
ENSG00000172992	2607.36	1441.67	-1.8	0	17.5896	13.7892	31.562	32.34	87	homo_sapiens	ENSG00000172992	DCAKD	dephospho-CoA kinase domain containing [Source:HGNC Symbol;Acc:HGNC:26238]	coenzyme A biosynthetic process [GO:0015937];phosphorylation [GO:0016310]	nucleotide binding [GO:0000166];dephospho-CoA kinase activity [GO:0004140];ATP binding [GO:0005524]	membrane [GO:0016020];mitochondrion [GO:0005739]	protein_coding
ENSG00000167798	18.01	1.37	-5.37	0.001591	0	0	0.0199956	0.0156444	87	homo_sapiens	ENSG00000167798	C3P1	complement component 3 precursor pseudogene [Source:HGNC Symbol;Acc:HGNC:34414]				transcribed_unprocessed_pseudogene
ENSG00000118513	2817.55	1518.03	-1.84	0	13.941	9.37019	27.549	28.7957	87	homo_sapiens	ENSG00000118513	MYB	MYB proto-oncogene, transcription factor [Source:HGNC Symbol;Acc:HGNC:7545]	positive regulation of testosterone secretion [GO:2000845];positive regulation of hepatic stellate cell activation [GO:2000491];positive regulation of hepatic stellate cell proliferation [GO:1904899];positive regulation of neuron death [GO:1901216];positive regulation of transforming growth factor beta production [GO:0071636];cellular response to retinoic acid [GO:0071300];cellular response to hy…	protein binding [GO:0005515];DNA binding [GO:0003677];transcription factor activity, RNA polymerase II transcription factor recruiting [GO:0001135];transcriptional activator activity, RNA polymerase II core promoter proximal region sequence-specific binding [GO:0001077];RNA polymerase II transcription factor activity, sequence-specific DNA binding [GO:0000981];RNA polymerase II core promoter prox…	nuclear matrix [GO:0016363];nucleus [GO:0005634];integral component of membrane [GO:0016021];membrane [GO:0016020]	protein_coding
ENSG00000225764	384.6	67.43	-5.34	0	1.6418	0.91746	7.65119	9.97337	87	homo_sapiens	ENSG00000225764	P3H2-AS1	P3H2 antisense RNA 1 [Source:HGNC Symbol;Acc:HGNC:40886]				antisense
ENSG00000229962	212.76	27.48	-5.31	0.000113	0.67283	0.0795495	3.68568	4.07274	87	homo_sapiens	ENSG00000229962						lincRNA
ENSG00000254560	9.36	0	-5.31	0.003265	0	0	0.236459	0.196109	87	homo_sapiens	ENSG00000254560	BBOX1-AS1	BBOX1 antisense RNA 1 [Source:HGNC Symbol;Acc:HGNC:50700]				antisense
ENSG00000122877	4116.94	2226.82	-1.84	0	18.6905	14.1783	29.8672	32.7514	87	homo_sapiens	ENSG00000122877	EGR2	early growth response 2 [Source:HGNC Symbol;Acc:HGNC:3239]	cellular response to organic substance [GO:0071310];regulation of neuronal synaptic plasticity [GO:0048168];positive regulation of transcription from RNA polymerase II promoter [GO:0045944];positive regulation of transcription, DNA-templated [GO:0045893];fat cell differentiation [GO:0045444];myelination [GO:0042552];skeletal muscle cell differentiation [GO:0035914];brain segmentation [GO:0035284]…	HMG box domain binding [GO:0071837];metal ion binding [GO:0046872];transcription regulatory region DNA binding [GO:0044212];ubiquitin protein ligase binding [GO:0031625];ligase activity [GO:0016874];protein binding [GO:0005515];transcription factor activity, sequence-specific DNA binding [GO:0003700];chromatin binding [GO:0003682];DNA binding [GO:0003677];nucleic acid binding [GO:0003676];RNA pol…	cytoplasm [GO:0005737];nucleus [GO:0005634]	protein_coding
ENSG00000260088	58.25	8.62	-5.3	1.1e-05	0.101502	0.0825082	1.77206	1.66521	87	homo_sapiens	ENSG00000260088	LOC101929224					lincRNA
ENSG00000131089	3128.11	1692.81	-1.84	0	11.8396	16.3357	20.3867	19.3751	87	homo_sapiens	ENSG00000131089	ARHGEF9	Cdc42 guanine nucleotide exchange factor 9 [Source:HGNC Symbol;Acc:HGNC:14561]	regulation of small GTPase mediated signal transduction [GO:0051056];positive regulation of GTPase activity [GO:0043547];positive regulation of apoptotic process [GO:0043065];regulation of Rho protein signal transduction [GO:0035023];ion transmembrane transport [GO:0034220]	Rho guanyl-nucleotide exchange factor activity [GO:0005089];guanyl-nucleotide exchange factor activity [GO:0005085]	cytosol [GO:0005829];cytoplasm [GO:0005737]	protein_coding
ENSG00000170004	14083.1	7616.49	-1.84	0	29.5885	44.2618	0	94.3587	87	homo_sapiens	ENSG00000170004	CHD3	chromodomain helicase DNA binding protein 3 [Source:HGNC Symbol;Acc:HGNC:1918]	chromatin organization [GO:0006325];chromatin assembly or disassembly [GO:0006333];transcription, DNA-templated [GO:0006351];regulation of transcription, DNA-templated [GO:0006355];regulation of transcription from RNA polymerase II promoter [GO:0006357];spindle organization [GO:0007051];chromatin modification [GO:0016569];histone deacetylation [GO:0016575];DNA duplex unwinding [GO:0032508];centro…	nucleotide binding [GO:0000166];nucleic acid binding [GO:0003676];DNA binding [GO:0003677];ATP-dependent DNA helicase activity [GO:0004003];helicase activity [GO:0004386];histone deacetylase activity [GO:0004407];protein binding [GO:0005515];ATP binding [GO:0005524];ATP-dependent helicase activity [GO:0008026];zinc ion binding [GO:0008270];hydrolase activity [GO:0016787];hydrolase activity, actin…	nucleus [GO:0005634];nucleoplasm [GO:0005654];nucleolus [GO:0005730];cytoplasm [GO:0005737];centrosome [GO:0005813];microtubule organizing center [GO:0005815];cytoskeleton [GO:0005856];NuRD complex [GO:0016581];intermediate filament cytoskeleton [GO:0045111]	protein_coding
ENSG00000248810	15.42	1.16	-5.28	0.001588	0	0	0.495684	0.489821	87	homo_sapiens	ENSG00000248810						lincRNA
ENSG00000236266	8.59	0	-5.28	0.003338	0	0	0.513971	0.29557	87	homo_sapiens	ENSG00000236266						antisense
ENSG00000252311	12.98	0.48	-5.27	0.00276	0	0	0	0	87	homo_sapiens	ENSG00000252311		RNA, U1 small nuclear 103, pseudogene [Source:HGNC Symbol;Acc:HGNC:48445]				snRNA
ENSG00000146083	3542.77	1901.31	-1.85	0	13.2239	8.81448	24.9536	26.007	87	homo_sapiens	ENSG00000146083	RNF44	ring finger protein 44 [Source:HGNC Symbol;Acc:HGNC:19180]	regulation of transcription, DNA-templated [GO:0006355];protein ubiquitination [GO:0016567];proteasome-mediated ubiquitin-dependent protein catabolic process [GO:0043161]	zinc ion binding [GO:0008270];metal ion binding [GO:0046872];ubiquitin protein ligase activity [GO:0061630]	nucleoplasm [GO:0005654];cytoplasm [GO:0005737]	protein_coding
ENSG00000231402	17.59	1.37	-5.26	0.001852	0	0.0360443	0.222902	0.246429	87	homo_sapiens	ENSG00000231402		WAS protein family member 5, pseudogene [Source:HGNC Symbol;Acc:HGNC:21665]				processed_pseudogene
ENSG00000211653	8.57	0	-5.26	0.003425	0	0	0.879968	0.69375	87	homo_sapiens	ENSG00000211653		immunoglobulin lambda variable 1-40 [Source:HGNC Symbol;Acc:HGNC:5877]	regulation of immune response [GO:0050776];Fc-gamma receptor signaling pathway involved in phagocytosis [GO:0038096];Fc-epsilon receptor signaling pathway [GO:0038095];complement activation, classical pathway [GO:0006958];complement activation [GO:0006956];immune response [GO:0006955];receptor-mediated endocytosis [GO:0006898];proteolysis [GO:0006508]	serine-type endopeptidase activity [GO:0004252];antigen binding [GO:0003823]	plasma membrane [GO:0005886];extracellular region [GO:0005576]	IG_V_gene
ENSG00000172175	5813.44	3118.99	-1.85	0	20.1714	11.995	34.5841	36.2836	87	homo_sapiens	ENSG00000172175	MALT1	MALT1 paracaspase [Source:HGNC Symbol;Acc:HGNC:6819]	B-1 B cell differentiation [GO:0001923];stimulatory C-type lectin receptor signaling pathway [GO:0002223];response to molecule of bacterial origin [GO:0002237];positive regulation of T cell cytokine production [GO:0002726];proteolysis [GO:0006508];defense response [GO:0006952];activation of NF-kappaB-inducing kinase activity [GO:0007250];response to fungus [GO:0009620];protein ubiquitination [GO:…	kinase activator activity [GO:0019209];protease binding [GO:0002020];cysteine-type endopeptidase activity [GO:0004197];ubiquitin-protein transferase activity [GO:0004842];signal transducer activity [GO:0004871];protein binding [GO:0005515];peptidase activity [GO:0008233];hydrolase activity [GO:0016787];protein self-association [GO:0043621]	nucleus [GO:0005634];nucleolus [GO:0005730];cytoplasm [GO:0005737];cytosol [GO:0005829];plasma membrane [GO:0005886];CBM complex [GO:0032449];protein complex [GO:0043234];perinuclear region of cytoplasm [GO:0048471]	protein_coding
ENSG00000234899	178.31	26.2	-5.25	1e-05	0.980563	0.545519	3.20426	4.62451	87	homo_sapiens	ENSG00000234899	LOC102723517;SO	SOX9 antisense RNA 1 [Source:HGNC Symbol;Acc:HGNC:49321]				processed_transcript
ENSG00000282221	11.98	0.48	-5.25	0.002661	0.050088	0	0.354977	0.232455	87	homo_sapiens	ENSG00000282221						antisense
ENSG00000258563	8.61	0	-5.25	0.003454	0	0	0.220117	0.345647	87	homo_sapiens	ENSG00000258563		proteasome subunit alpha 3 pseudogene [Source:HGNC Symbol;Acc:HGNC:20029]				processed_pseudogene
ENSG00000260256	8.61	0	-5.25	0.003454	0	0	0.286766	0.300574	87	homo_sapiens	ENSG00000260256						lincRNA
ENSG00000270115	8.61	0	-5.25	0.003454	0	0	0.346069	0.0605222	87	homo_sapiens	ENSG00000270115						lincRNA
ENSG00000114316	8379.7	4340.21	-1.92	0	33.5979	35.1894	70.2426	64.7057	87	homo_sapiens	ENSG00000114316	USP4	ubiquitin specific peptidase 4 [Source:HGNC Symbol;Acc:HGNC:12627]	protein deubiquitination [GO:0016579];ubiquitin-dependent protein catabolic process [GO:0006511];spliceosomal tri-snRNP complex assembly [GO:0000244];proteolysis [GO:0006508];negative regulation of protein ubiquitination [GO:0031397];regulation of protein stability [GO:0031647];protein localization to cell surface [GO:0034394]	thiol-dependent ubiquitinyl hydrolase activity [GO:0036459];thiol-dependent ubiquitin-specific protease activity [GO:0004843];protein binding [GO:0005515];peptidase activity [GO:0008233];cysteine-type peptidase activity [GO:0008234];hydrolase activity [GO:0016787];adenosine receptor binding [GO:0031685];identical protein binding [GO:0042802];metal ion binding [GO:0046872]	plasma membrane [GO:0005886];cytoplasm [GO:0005737];nucleus [GO:0005634];lysosome [GO:0005764]	protein_coding
ENSG00000262155	141.8	20.54	-5.24	1.6e-05	0.332423	0.094928	1.34164	1.48271	87	homo_sapiens	ENSG00000262155	LOC283887					lincRNA
ENSG00000107643	3078.76	1575.71	-1.94	0	25.5837	12.8179	52.5169	58.8816	87	homo_sapiens	ENSG00000107643	MAPK8	mitogen-activated protein kinase 8 [Source:HGNC Symbol;Acc:HGNC:6881]	protein phosphorylation [GO:0006468];MAPK cascade [GO:0000165];response to stress [GO:0006950];JNK cascade [GO:0007254];JUN phosphorylation [GO:0007258];response to UV [GO:0009411];positive regulation of gene expression [GO:0010628];regulation of macroautophagy [GO:0016241];phosphorylation [GO:0016310];peptidyl-serine phosphorylation [GO:0018105];peptidyl-threonine phosphorylation [GO:0018107];re…	ATP binding [GO:0005524];MAP kinase activity [GO:0004707];protein kinase activity [GO:0004672];nucleotide binding [GO:0000166];protein serine/threonine kinase activity [GO:0004674];JUN kinase activity [GO:0004705];protein binding [GO:0005515];kinase activity [GO:0016301];transferase activity [GO:0016740];enzyme binding [GO:0019899];histone deacetylase regulator activity [GO:0035033];histone deace…	intracellular [GO:0005622];nucleus [GO:0005634];nucleoplasm [GO:0005654];cytoplasm [GO:0005737];mitochondrion [GO:0005739];cytosol [GO:0005829]	protein_coding
ENSG00000244560	378.82	68.54	-5.23	0	1.39872	1.99296	11.646	9.90846	87	homo_sapiens	ENSG00000244560						transcribed_unprocessed_pseudogene
ENSG00000276710	271.89	48.34	-5.23	0	0.453249	0.553987	2.37694	2.49241	87	homo_sapiens	ENSG00000276710		chondroitin sulfate proteoglycan 4 pseudogene 10 [Source:HGNC Symbol;Acc:HGNC:48361]				transcribed_unprocessed_pseudogene
ENSG00000226029	90.38	12.97	-5.23	1.8e-05	0.134766	0.0375152	0.643934	0.512375	87	homo_sapiens	ENSG00000226029	LOC107984921					lincRNA
ENSG00000223901	91.42	7.63	-5.23	0.001652	0.538262	0.0890544	0.987906	1.7583	87	homo_sapiens	ENSG00000223901						antisense
ENSG00000149577	3267.86	1649.12	-1.97	0	9.87345	9.69691	20.6115	22.0875	87	homo_sapiens	ENSG00000149577	SIDT2	SID1 transmembrane family member 2 [Source:HGNC Symbol;Acc:HGNC:24272]	cell morphogenesis [GO:0000902];type B pancreatic cell development [GO:0003323];response to glucose [GO:0009749];dsRNA transport [GO:0033227];glucose homeostasis [GO:0042593];type B pancreatic cell proliferation [GO:0044342];regulation of insulin secretion involved in cellular response to glucose stimulus [GO:0061178]	double-stranded RNA binding [GO:0003725];RNA transmembrane transporter activity [GO:0051033]	lysosome [GO:0005764];lysosomal membrane [GO:0005765];membrane [GO:0016020];integral component of membrane [GO:0016021]	protein_coding
ENSG00000264860	15.46	0.95	-5.22	0.002027	0.784177	0	1.27479	2.01418	87	homo_sapiens	ENSG00000264860						processed_transcript
ENSG00000280587	127.22	21.47	-5.21	0	0.0974709	0.0970018	0.548124	0.611458	87	homo_sapiens	ENSG00000280587		long intergenic non-protein coding RNA 1348 [Source:HGNC Symbol;Acc:HGNC:50567]				lincRNA
ENSG00000163527	18768.1	9367.73	-1.99	0	62.9419	45.4051	131.734	137.664	87	homo_sapiens	ENSG00000163527	STT3B	STT3B, catalytic subunit of the oligosaccharyltransferase complex [Source:HGNC Symbol;Acc:HGNC:30611]	protein glycosylation [GO:0006486];glycoprotein catabolic process [GO:0006516];response to unfolded protein [GO:0006986];protein N-linked glycosylation via asparagine [GO:0018279];ER-associated ubiquitin-dependent protein catabolic process [GO:0030433];co-translational protein modification [GO:0043686];post-translational protein modification [GO:0043687]	dolichyl-diphosphooligosaccharide-protein glycotransferase activity [GO:0004579];oligosaccharyl transferase activity [GO:0004576];transferase activity [GO:0016740];transferase activity, transferring glycosyl groups [GO:0016757]	endoplasmic reticulum [GO:0005783];endoplasmic reticulum membrane [GO:0005789];oligosaccharyltransferase complex [GO:0008250];membrane [GO:0016020];integral component of membrane [GO:0016021]	protein_coding
ENSG00000122515	10922.9	5428.26	-2	0	42.4784	27.775	88.9579	88.9519	87	homo_sapiens	ENSG00000122515	ZMIZ2	zinc finger MIZ-type containing 2 [Source:HGNC Symbol;Acc:HGNC:22229]	transcription, DNA-templated [GO:0006351];regulation of transcription, DNA-templated [GO:0006355];positive regulation of transcription from RNA polymerase II promoter [GO:0045944]	protein binding [GO:0005515];zinc ion binding [GO:0008270];ligand-dependent nuclear receptor transcription coactivator activity [GO:0030374];metal ion binding [GO:0046872]	nucleus [GO:0005634];nucleoplasm [GO:0005654];mitochondrion [GO:0005739];nuclear replication fork [GO:0043596]	protein_coding
ENSG00000238260	37.7	5.13	-5.2	0.000104	0.12776	0.155556	0.528676	0.316294	87	homo_sapiens	ENSG00000238260						antisense
ENSG00000189007	1944.36	961.66	-2	0	9.09789	7.47081	18.4027	16.6495	87	homo_sapiens	ENSG00000189007	ADAT2	adenosine deaminase, tRNA specific 2 [Source:HGNC Symbol;Acc:HGNC:21172]	tRNA wobble adenosine to inosine editing [GO:0002100];tRNA modification [GO:0006400];tRNA processing [GO:0008033]	catalytic activity [GO:0003824];tRNA-specific adenosine deaminase activity [GO:0008251];zinc ion binding [GO:0008270];hydrolase activity [GO:0016787];metal ion binding [GO:0046872];tRNA-specific adenosine-34 deaminase activity [GO:0052717]	nucleoplasm [GO:0005654];tRNA-specific adenosine-34 deaminase complex [GO:0052718]	protein_coding
ENSG00000254406	241.06	42.68	-5.19	0	0.727769	0.994624	5.30077	5.13695	87	homo_sapiens	ENSG00000254406						processed_pseudogene
ENSG00000229153	23.23	1.91	-5.19	0.001401	0.0116406	0	0.0898986	0.108191	87	homo_sapiens	ENSG00000229153	EPHA1-AS1	EPHA1 antisense RNA 1 [Source:HGNC Symbol;Acc:HGNC:27799]				antisense
ENSG00000164683	1016.61	499.39	-2.02	0	4.71285	4.02296	10.0529	10.7254	87	homo_sapiens	ENSG00000164683	HEY1	hes related family bHLH transcription factor with YRPW motif 1 [Source:HGNC Symbol;Acc:HGNC:4880]	negative regulation of transcription from RNA polymerase II promoter [GO:0000122];angiogenesis [GO:0001525];pulmonary valve morphogenesis [GO:0003184];atrioventricular valve formation [GO:0003190];epithelial to mesenchymal transition involved in endocardial cushion formation [GO:0003198];endocardial cushion morphogenesis [GO:0003203];cardiac ventricle morphogenesis [GO:0003208];transcription, DNA…	transcription factor activity, RNA polymerase II core promoter sequence-specific [GO:0000983];transcription factor activity, protein binding [GO:0000988];DNA binding [GO:0003677];transcription factor activity, sequence-specific DNA binding [GO:0003700];protein binding [GO:0005515];transcription factor binding [GO:0008134];microsatellite binding [GO:0035939];protein dimerization activity [GO:00469…	nucleus [GO:0005634];nucleoplasm [GO:0005654];cytoplasm [GO:0005737]	protein_coding
ENSG00000139083	5438.83	2635.68	-2.05	0	10.1126	7.83891	21.974	22.7965	87	homo_sapiens	ENSG00000139083	ETV6	ETS variant 6 [Source:HGNC Symbol;Acc:HGNC:3495]	mesenchymal cell apoptotic process [GO:0097152];positive regulation of transcription from RNA polymerase II promoter [GO:0045944];cell differentiation [GO:0030154];neurogenesis [GO:0022008];vitellogenesis [GO:0007296];transcription from RNA polymerase II promoter [GO:0006366];regulation of transcription, DNA-templated [GO:0006355];negative regulation of transcription from RNA polymerase II promot…	sequence-specific DNA binding [GO:0043565];transcription factor activity, sequence-specific DNA binding [GO:0003700];DNA binding [GO:0003677];transcriptional activator activity, RNA polymerase II core promoter proximal region sequence-specific binding [GO:0001077];RNA polymerase II core promoter proximal region sequence-specific DNA binding [GO:0000978];RNA polymerase II regulatory region sequenc…	nucleus [GO:0005634];nucleolus [GO:0005730];cytoplasm [GO:0005737];integral component of membrane [GO:0016021];membrane [GO:0016020]	protein_coding
ENSG00000225721	12.54	0.48	-5.17	0.003083	0.96099	0.686492	0.404296	0.56568	87	homo_sapiens	ENSG00000225721						antisense
ENSG00000064547	993.48	478.95	-2.05	0	7.48098	5.92969	17.5731	18.133	87	homo_sapiens	ENSG00000064547	LPAR2	lysophosphatidic acid receptor 2 [Source:HGNC Symbol;Acc:HGNC:3168]	G-protein coupled receptor signaling pathway [GO:0007186];signal transduction [GO:0007165];activation of phospholipase C activity [GO:0007202];positive regulation of cytosolic calcium ion concentration [GO:0007204]	lysophosphatidic acid receptor activity [GO:0070915];G-protein coupled receptor activity [GO:0004930];signal transducer activity [GO:0004871];protein binding [GO:0005515];lipid binding [GO:0008289]	integral component of membrane [GO:0016021];membrane [GO:0016020];endocytic vesicle [GO:0030139];plasma membrane [GO:0005886];integral component of plasma membrane [GO:0005887];cell surface [GO:0009986]	protein_coding
ENSG00000279570	76.43	10.85	-5.16	3.6e-05	0.458009	0.128844	1.46968	1.37405	87	homo_sapiens	ENSG00000279570						TEC
ENSG00000064651	2603.55	1242.69	-2.07	0	5.07512	3.21988	10.7801	10.4373	87	homo_sapiens	ENSG00000064651	SLC12A2	solute carrier family 12 member 2 [Source:HGNC Symbol;Acc:HGNC:10911]	transport [GO:0006810];ion transport [GO:0006811];potassium ion transport [GO:0006813];sodium ion transport [GO:0006814];chloride transport [GO:0006821];hyperosmotic response [GO:0006972];gamma-aminobutyric acid signaling pathway [GO:0007214];aging [GO:0007568];ammonium transport [GO:0015696];transepithelial chloride transport [GO:0030321];positive regulation of cell volume [GO:0045795];transmemb…	transporter activity [GO:0005215];sodium:potassium:chloride symporter activity [GO:0008511];ammonium transmembrane transporter activity [GO:0008519];symporter activity [GO:0015293];cation:chloride symporter activity [GO:0015377];protein kinase binding [GO:0019901]	plasma membrane [GO:0005886];integral component of plasma membrane [GO:0005887];membrane [GO:0016020];integral component of membrane [GO:0016021];apical plasma membrane [GO:0016324];extracellular exosome [GO:0070062];extracellular vesicle [GO:1903561]	protein_coding
ENSG00000212556	28.4	3.22	-5.15	0.000854	0	0	0	0	87	homo_sapiens	ENSG00000212556		Y RNA [Source:RFAM;Acc:RF00019]				misc_RNA
ENSG00000280511	46.86	5.07	-5.15	0.000995	0	0.205097	0.410753	0.977344	87	homo_sapiens	ENSG00000280511						lincRNA
ENSG00000006025	1868.06	878.15	-2.1	0	5.45343	4.54826	12.5081	12.3751	87	homo_sapiens	ENSG00000006025	OSBPL7	oxysterol binding protein like 7 [Source:HGNC Symbol;Acc:HGNC:16387]	transport [GO:0006810];lipid transport [GO:0006869];regulation of autophagy [GO:0010506];cellular response to cholesterol [GO:0071397];positive regulation of proteasomal protein catabolic process [GO:1901800]	protein binding [GO:0005515];lipid binding [GO:0008289];cholesterol binding [GO:0015485]	cytoplasm [GO:0005737];autophagosome [GO:0005776];endoplasmic reticulum [GO:0005783];endoplasmic reticulum membrane [GO:0005789];cytosol [GO:0005829];plasma membrane [GO:0005886];membrane [GO:0016020];perinuclear endoplasmic reticulum [GO:0097038]	protein_coding
ENSG00000178498	1977.86	923.84	-2.12	0	11.1533	8.61094	23.8396	22.5464	87	homo_sapiens	ENSG00000178498	DTX3	deltex E3 ubiquitin ligase 3 [Source:HGNC Symbol;Acc:HGNC:24457]	Notch signaling pathway [GO:0007219];protein ubiquitination [GO:0016567]	zinc ion binding [GO:0008270];protein binding [GO:0005515];ligase activity [GO:0016874];metal ion binding [GO:0046872]	cytoplasm [GO:0005737]	protein_coding
ENSG00000087085	875.65	406.77	-2.13	0	3.72173	3.33945	8.37877	7.77154	87	homo_sapiens	ENSG00000087085	ACHE	acetylcholinesterase (Cartwright blood group) [Source:HGNC Symbol;Acc:HGNC:108]	positive regulation of protein secretion [GO:0050714];amyloid precursor protein metabolic process [GO:0042982];neurotransmitter biosynthetic process [GO:0042136];neurotransmitter catabolic process [GO:0042135];negative regulation of synaptic transmission, cholinergic [GO:0032223];response to wounding [GO:0009611];cell proliferation [GO:0008283];muscle organ development [GO:0007517];synapse assemb…	carboxylic ester hydrolase activity [GO:0052689];laminin binding [GO:0043236];protein homodimerization activity [GO:0042803];acetylcholine binding [GO:0042166];serine hydrolase activity [GO:0017171];hydrolase activity [GO:0016787];collagen binding [GO:0005518];protein binding [GO:0005515];cholinesterase activity [GO:0004104];acetylcholinesterase activity [GO:0003990];beta-amyloid binding [GO:0001…	perinuclear region of cytoplasm [GO:0048471];synapse [GO:0045202];synaptic cleft [GO:0043083];neuromuscular junction [GO:0031594];anchored component of membrane [GO:0031225];cell junction [GO:0030054];membrane [GO:0016020];plasma membrane [GO:0005886];Golgi apparatus [GO:0005794];nucleus [GO:0005634];extracellular space [GO:0005615];basal lamina [GO:0005605];extracellular region [GO:0005576];inte…	protein_coding
ENSG00000073060	14074.6	6536.15	-2.14	0	55.7317	62.2302	106.462	104.436	87	homo_sapiens	ENSG00000073060	SCARB1	scavenger receptor class B member 1 [Source:HGNC Symbol;Acc:HGNC:1664]	receptor-mediated endocytosis [GO:0006898];positive regulation of endothelial cell migration [GO:0010595];positive regulation of triglyceride biosynthetic process [GO:0010867];positive regulation of cholesterol storage [GO:0010886];regulation of phosphatidylcholine catabolic process [GO:0010899];phospholipid transport [GO:0015914];lipopolysaccharide transport [GO:0015920];viral process [GO:001603…	lipopolysaccharide binding [GO:0001530];virus receptor activity [GO:0001618];phosphatidylserine binding [GO:0001786];lipopolysaccharide receptor activity [GO:0001875];transporter activity [GO:0005215];protein binding [GO:0005515];1-phosphatidylinositol binding [GO:0005545];low-density lipoprotein particle binding [GO:0030169];apolipoprotein binding [GO:0034185];apolipoprotein A-I binding [GO:0034…	lysosomal membrane [GO:0005765];plasma membrane [GO:0005886];caveola [GO:0005901];cell surface [GO:0009986];membrane [GO:0016020];integral component of membrane [GO:0016021];endocytic vesicle membrane [GO:0030666];intracellular membrane-bounded organelle [GO:0043231];extracellular exosome [GO:0070062];microvillus membrane [GO:0031528];integral component of plasma membrane [GO:0005887];cytoplasm […	protein_coding
ENSG00000273151	873.47	116.7	-5.12	0.000219	1.08152	0.195837	4.23694	4.35774	87	homo_sapiens	ENSG00000273151						antisense
ENSG00000250413	20.85	1.43	-5.12	0.002265	0	0	0.47789	0.188089	87	homo_sapiens	ENSG00000250413						antisense
ENSG00000178234	1243.29	571.29	-2.15	0	5.86127	4.37679	11.741	13.1455	87	homo_sapiens	ENSG00000178234	GALNT11	polypeptide N-acetylgalactosaminyltransferase 11 [Source:HGNC Symbol;Acc:HGNC:19875]	protein glycosylation [GO:0006486];Notch signaling pathway [GO:0007219];Notch receptor processing [GO:0007220];determination of left/right symmetry [GO:0007368];regulation of Notch signaling pathway [GO:0008593];O-glycan processing [GO:0016266];protein O-linked glycosylation via threonine [GO:0018243];cilium morphogenesis [GO:0060271];Notch signaling involved in heart development [GO:0061314]	carbohydrate binding [GO:0030246];transferase activity, transferring glycosyl groups [GO:0016757];transferase activity [GO:0016740];polypeptide N-acetylgalactosaminyltransferase activity [GO:0004653];Notch binding [GO:0005112];metal ion binding [GO:0046872]	integral component of membrane [GO:0016021];membrane [GO:0016020];Golgi apparatus [GO:0005794];Golgi membrane [GO:0000139]	protein_coding
ENSG00000164048	3122.75	1411.66	-2.19	0	9.36499	7.54599	19.5499	20.785	87	homo_sapiens	ENSG00000164048	ZNF589	zinc finger protein 589 [Source:HGNC Symbol;Acc:HGNC:16747]	regulation of transcription, DNA-templated [GO:0006355]	nucleic acid binding [GO:0003676];DNA binding [GO:0003677];metal ion binding [GO:0046872]	intracellular [GO:0005622];nucleus [GO:0005634]	protein_coding
ENSG00000256913	23.08	1.91	-5.1	0.001672	0.0324598	0	0.216819	0.143285	87	homo_sapiens	ENSG00000256913						processed_pseudogene
ENSG00000117519	2134.35	954.45	-2.21	0	11.4066	8.97962	30.7837	27.2401	87	homo_sapiens	ENSG00000117519	CNN3	calponin 3 [Source:HGNC Symbol;Acc:HGNC:2157]	epithelial cell differentiation [GO:0030855];actomyosin structure organization [GO:0031032];negative regulation of ATPase activity [GO:0032780];cell-cell adhesion [GO:0098609]	actin binding [GO:0003779];calmodulin binding [GO:0005516];microtubule binding [GO:0008017];cadherin binding involved in cell-cell adhesion [GO:0098641]	cytoplasm [GO:0005737];cell-cell adherens junction [GO:0005913];focal adhesion [GO:0005925];postsynaptic density [GO:0014069];actin cytoskeleton [GO:0015629];dendrite [GO:0030425];neuronal cell body [GO:0043025];dendritic spine [GO:0043197]	protein_coding
ENSG00000115318	1316.47	587.06	-2.21	0	9.01567	10.0237	12.9272	12.5689	87	homo_sapiens	ENSG00000115318	LOXL3	lysyl oxidase like 3 [Source:HGNC Symbol;Acc:HGNC:13869]	epithelial to mesenchymal transition [GO:0001837];receptor-mediated endocytosis [GO:0006898];negative regulation of transcription, DNA-templated [GO:0045892];oxidation-reduction process [GO:0055114]	protein-lysine 6-oxidase activity [GO:0004720];scavenger receptor activity [GO:0005044];copper ion binding [GO:0005507];protein binding [GO:0005515];oxidoreductase activity [GO:0016491];oxidoreductase activity, acting on the CH-NH2 group of donors, oxygen as acceptor [GO:0016641];metal ion binding [GO:0046872]	extracellular region [GO:0005576];extracellular space [GO:0005615];nucleus [GO:0005634];cytoplasm [GO:0005737];membrane [GO:0016020]	protein_coding
ENSG00000240440	8.15	0	-5.08	0.004202	0	0	0.399341	0.108041	87	homo_sapiens	ENSG00000240440						lincRNA
ENSG00000118922	1503.77	667.16	-2.23	0	1.86792	1.08464	4.52118	3.26874	87	homo_sapiens	ENSG00000118922	KLF12	Kruppel like factor 12 [Source:HGNC Symbol;Acc:HGNC:6346]	negative regulation of transcription from RNA polymerase II promoter [GO:0000122];transcription, DNA-templated [GO:0006351];regulation of transcription, DNA-templated [GO:0006355];regulation of transcription from RNA polymerase II promoter [GO:0006357];positive regulation of transcription from RNA polymerase II promoter [GO:0045944]	RNA polymerase II regulatory region sequence-specific DNA binding [GO:0000977];transcriptional repressor activity, RNA polymerase II transcription regulatory region sequence-specific binding [GO:0001227];nucleic acid binding [GO:0003676];DNA binding [GO:0003677];transcription factor activity, sequence-specific DNA binding [GO:0003700];transcription corepressor activity [GO:0003714];protein bindin…	nucleus [GO:0005634];nucleoplasm [GO:0005654];cytoplasm [GO:0005737]	protein_coding
ENSG00000174500	27038.3	11883.8	-2.25	0	195.154	89.2217	424.303	425.595	87	homo_sapiens	ENSG00000174500	GCSAM	germinal center associated signaling and motility [Source:HGNC Symbol;Acc:HGNC:20253]	regulation of B cell receptor signaling pathway [GO:0050855];regulation of lymphocyte migration [GO:2000401];negative regulation of lymphocyte migration [GO:2000402]	actin binding [GO:0003779];protein binding [GO:0005515];protein kinase binding [GO:0019901];myosin II binding [GO:0045159]	cytoplasm [GO:0005737];plasma membrane [GO:0005886];membrane [GO:0016020]	protein_coding
ENSG00000163961	4577.56	2006.56	-2.25	0	11.4772	5.96968	23.7417	27.1859	87	homo_sapiens	ENSG00000163961	RNF168	ring finger protein 168 [Source:HGNC Symbol;Acc:HGNC:26661]	DNA repair [GO:0006281];double-strand break repair [GO:0006302];double-strand break repair via nonhomologous end joining [GO:0006303];ubiquitin-dependent protein catabolic process [GO:0006511];cellular response to DNA damage stimulus [GO:0006974];response to ionizing radiation [GO:0010212];protein ubiquitination [GO:0016567];chromatin modification [GO:0016569];protein sumoylation [GO:0016925];neg…	chromatin binding [GO:0003682];ubiquitin-protein transferase activity [GO:0004842];protein binding [GO:0005515];zinc ion binding [GO:0008270];ligase activity [GO:0016874];nucleosome binding [GO:0031491];histone binding [GO:0042393];ubiquitin binding [GO:0043130];metal ion binding [GO:0046872];K63-linked polyubiquitin binding [GO:0070530]	ubiquitin ligase complex [GO:0000151];nucleus [GO:0005634];nucleoplasm [GO:0005654];cytoplasm [GO:0005737];site of double-strand break [GO:0035861];protein complex [GO:0043234]	protein_coding
ENSG00000173209	6230.15	2731.63	-2.26	0	26.7812	31.6674	64.2969	62.6898	87	homo_sapiens	ENSG00000173209	AHSA2	AHA1, activator of heat shock 90kDa protein ATPase homolog 2 (yeast) [Source:HGNC Symbol;Acc:HGNC:20437]	positive regulation of ATPase activity [GO:0032781]	ATPase activator activity [GO:0001671];chaperone binding [GO:0051087]		protein_coding
ENSG00000227321	8.17	0	-5.07	0.004218	0	0	0.0979522	0.204696	87	homo_sapiens	ENSG00000227321		mitochondrially encoded NADH:ubiquinone oxidoreductase core subunit 4 pseudogene 15 [Source:HGNC Symbol;Acc:HGNC:42202]				unprocessed_pseudogene
ENSG00000184384	1801.73	775.07	-2.29	0	3.32563	1.73046	7.85068	7.50293	87	homo_sapiens	ENSG00000184384	MAML2	mastermind like transcriptional coactivator 2 [Source:HGNC Symbol;Acc:HGNC:16259]	transcription, DNA-templated [GO:0006351];regulation of transcription, DNA-templated [GO:0006355];transcription initiation from RNA polymerase II promoter [GO:0006367];Notch signaling pathway [GO:0007219];positive regulation of transcription of Notch receptor target [GO:0007221];positive regulation of transcription from RNA polymerase II promoter [GO:0045944]	transcription coactivator activity [GO:0003713]	nucleus [GO:0005634];nucleoplasm [GO:0005654];Golgi apparatus [GO:0005794];nuclear speck [GO:0016607]	protein_coding
ENSG00000204789	36.72	3.34	-5.06	0.001607	0.0592915	0	0.362082	0.251885	87	homo_sapiens	ENSG00000204789		zinc finger protein 204, pseudogene [Source:HGNC Symbol;Acc:HGNC:12995]				processed_pseudogene
ENSG00000270930	8.53	0	-5.06	0.004294	0	0	0.214492	0.0746918	87	homo_sapiens	ENSG00000270930		GRAM domain containing 4 pseudogene 8 [Source:HGNC Symbol;Acc:HGNC:49143]				processed_pseudogene
ENSG00000134574	9484.46	4066.4	-2.3	0	57.2099	66.7577	110.024	136.359	87	homo_sapiens	ENSG00000134574	DDB2	damage specific DNA binding protein 2 [Source:HGNC Symbol;Acc:HGNC:2718]	DNA repair [GO:0006281];protein polyubiquitination [GO:0000209];nucleotide-excision repair, DNA damage recognition [GO:0000715];nucleotide-excision repair, DNA duplex unwinding [GO:0000717];nucleotide-excision repair [GO:0006289];pyrimidine dimer repair [GO:0006290];nucleotide-excision repair, preincision complex stabilization [GO:0006293];nucleotide-excision repair, preincision complex assembly …	damaged DNA binding [GO:0003684];ubiquitin-protein transferase activity [GO:0004842];DNA binding [GO:0003677];protein binding [GO:0005515]	Cul4-RING E3 ubiquitin ligase complex [GO:0080008];nucleus [GO:0005634];nucleoplasm [GO:0005654];cell junction [GO:0030054];Cul4B-RING E3 ubiquitin ligase complex [GO:0031465];protein complex [GO:0043234]	protein_coding
ENSG00000162413	2383.22	1014.44	-2.31	0	5.26032	3.506	10.3623	11.3999	87	homo_sapiens	ENSG00000162413	KLHL21	kelch like family member 21 [Source:HGNC Symbol;Acc:HGNC:29041]	cell cycle [GO:0007049];mitotic nuclear division [GO:0007067];protein ubiquitination [GO:0016567];regulation of cytokinesis [GO:0032465];chromosome passenger complex localization to spindle midzone [GO:0035853];protein ubiquitination involved in ubiquitin-dependent protein catabolic process [GO:0042787];cell division [GO:0051301]	ubiquitin-protein transferase activity [GO:0004842]	cytoplasm [GO:0005737];centrosome [GO:0005813];spindle [GO:0005819];polar microtubule [GO:0005827];cytoskeleton [GO:0005856];Cul3-RING ubiquitin ligase complex [GO:0031463]	protein_coding
ENSG00000267679	69.21	9.9	-5.04	7.6e-05	0.195112	0.105944	1.25284	0.745135	87	homo_sapiens	ENSG00000267679		eukaryotic translation initiation factor 5A pseudogene 2 [Source:HGNC Symbol;Acc:HGNC:3303]				processed_pseudogene
ENSG00000228784	343.57	64.27	-5.03	0	0.422347	0.438878	2.08994	2.04151	87	homo_sapiens	ENSG00000228784	LINC00954	long intergenic non-protein coding RNA 954 [Source:HGNC Symbol;Acc:HGNC:48668]				lincRNA
ENSG00000168758	3648.11	1558.03	-2.32	0	10.3692	8.85655	21.7615	22.1978	87	homo_sapiens	ENSG00000168758	SEMA4C	semaphorin 4C [Source:HGNC Symbol;Acc:HGNC:10731]	neural crest cell migration [GO:0001755];neural tube closure [GO:0001843];multicellular organism development [GO:0007275];nervous system development [GO:0007399];cell migration in hindbrain [GO:0021535];cerebellum development [GO:0021549];cell differentiation [GO:0030154];positive regulation of cell migration [GO:0030335];positive regulation of stress-activated MAPK cascade [GO:0032874];muscle ce…	neuropilin binding [GO:0038191];protein binding [GO:0005515];semaphorin receptor binding [GO:0030215];chemorepellent activity [GO:0045499]	extracellular space [GO:0005615];plasma membrane [GO:0005886];postsynaptic density [GO:0014069];membrane [GO:0016020];integral component of membrane [GO:0016021];cell junction [GO:0030054];synaptic vesicle membrane [GO:0030672];cytoplasmic vesicle [GO:0031410];synapse [GO:0045202];postsynaptic membrane [GO:0045211]	protein_coding
ENSG00000260660	8.13	0	-5.03	0.004452	0	0	0.0590526	0.0148959	87	homo_sapiens	ENSG00000260660						unitary_pseudogene
ENSG00000006453	4080.5	1732.03	-2.33	0	19.3331	10.6266	44.9237	42.8007	87	homo_sapiens	ENSG00000006453	BAIAP2L1	BAI1 associated protein 2 like 1 [Source:HGNC Symbol;Acc:HGNC:21649]	plasma membrane organization [GO:0007009];insulin receptor signaling pathway [GO:0008286];response to bacterium [GO:0009617];regulation of actin filament polymerization [GO:0030833];positive regulation of actin filament polymerization [GO:0030838];regulation of insulin receptor signaling pathway [GO:0046626];actin filament bundle assembly [GO:0051017];actin crosslink formation [GO:0051764];cell-c…	actin binding [GO:0003779];cytoskeletal adaptor activity [GO:0008093];proline-rich region binding [GO:0070064];cadherin binding involved in cell-cell adhesion [GO:0098641]	actin cytoskeleton [GO:0015629];nucleoplasm [GO:0005654];cytoplasm [GO:0005737];cytosol [GO:0005829];cytoskeleton [GO:0005856];plasma membrane [GO:0005886];cell-cell adherens junction [GO:0005913];extracellular exosome [GO:0070062]	protein_coding
ENSG00000100385	13864.2	5858.14	-2.33	0	30.4865	24.1128	63.7661	77.1205	87	homo_sapiens	ENSG00000100385	IL2RB	interleukin 2 receptor subunit beta [Source:HGNC Symbol;Acc:HGNC:6009]	positive regulation of GTPase activity [GO:0043547];negative regulation of apoptotic process [GO:0043066];interleukin-2-mediated signaling pathway [GO:0038110];cytokine-mediated signaling pathway [GO:0019221];viral process [GO:0016032];signal transduction [GO:0007165];protein complex assembly [GO:0006461];MAPK cascade [GO:0000165]	interleukin-2 binding [GO:0019976];Ras guanyl-nucleotide exchange factor activity [GO:0005088];interleukin-2 receptor activity [GO:0004911];cytokine receptor activity [GO:0004896]	integral component of membrane [GO:0016021];membrane [GO:0016020];external side of plasma membrane [GO:0009897];integral component of plasma membrane [GO:0005887];plasma membrane [GO:0005886];intracellular [GO:0005622]	protein_coding
ENSG00000255815	32.97	4.23	-5	0.000335	0.0598311	0.0182944	0.452542	0.333545	87	homo_sapiens	ENSG00000255815		keratin 8 pseudogene 11 [Source:HGNC Symbol;Acc:HGNC:31058]				processed_pseudogene
ENSG00000176658	3197.28	1354.92	-2.33	0	5.73682	5.30129	16.3668	15.4239	87	homo_sapiens	ENSG00000176658	MYO1D	myosin ID [Source:HGNC Symbol;Acc:HGNC:7598]	early endosome to recycling endosome transport [GO:0061502];cellular localization [GO:0051641];forebrain development [GO:0030900];negative regulation of phosphatase activity [GO:0010923]	actin filament binding [GO:0051015];calcium-dependent protein binding [GO:0048306];actin-dependent ATPase activity [GO:0030898];protein domain specific binding [GO:0019904];ATP binding [GO:0005524];calmodulin binding [GO:0005516];actin binding [GO:0003779];motor activity [GO:0003774];nucleotide binding [GO:0000166];microfilament motor activity [GO:0000146]	apical dendrite [GO:0097440];extracellular exosome [GO:0070062];plasma membrane raft [GO:0044853];myelin sheath [GO:0043209];neuronal cell body [GO:0043025];neuron projection [GO:0043005];cytoplasmic vesicle [GO:0031410];axolemma [GO:0030673];axon [GO:0030424];myosin complex [GO:0016459];basolateral plasma membrane [GO:0016323];brush border [GO:0005903];cytosol [GO:0005829];smooth endoplasmic ret…	protein_coding
ENSG00000260992	27	3.07	-4.98	0.000766	0.149974	0.0365957	0.665991	0.640709	87	homo_sapiens	ENSG00000260992		DOCK9 antisense RNA 2 (head to head) [Source:HGNC Symbol;Acc:HGNC:43696]				antisense
ENSG00000224799	100.72	16.61	-4.97	5e-06	0.365055	0.34582	0.719525	0.527227	87	homo_sapiens	ENSG00000224799						antisense
ENSG00000169914	1140.43	471.07	-2.39	0	1.67158	1.45822	4.21867	3.8758	87	homo_sapiens	ENSG00000169914	OTUD3	OTU deubiquitinase 3 [Source:HGNC Symbol;Acc:HGNC:29038]	proteolysis [GO:0006508];protein K11-linked deubiquitination [GO:0035871];protein K6-linked deubiquitination [GO:0044313]	thiol-dependent ubiquitin-specific protease activity [GO:0004843];peptidase activity [GO:0008233];cysteine-type peptidase activity [GO:0008234];hydrolase activity [GO:0016787];thiol-dependent ubiquitinyl hydrolase activity [GO:0036459]		protein_coding
ENSG00000151458	551.88	225.95	-2.4	0	0.601314	0.427311	1.50051	1.5937	87	homo_sapiens	ENSG00000151458	ANKRD50	ankyrin repeat domain 50 [Source:HGNC Symbol;Acc:HGNC:29223]	transport [GO:0006810];intracellular protein transport [GO:0006886];protein transport [GO:0015031];retrograde transport, endosome to plasma membrane [GO:1990126]	protein binding [GO:0005515]	endosome [GO:0005768]	protein_coding
ENSG00000198804	648802	266712	-2.42	0	3953.25	3183.68	9514.53	9382.39	87	homo_sapiens	ENSG00000198804	COX1	mitochondrially encoded cytochrome c oxidase I [Source:HGNC Symbol;Acc:HGNC:7419]	hydrogen ion transmembrane transport [GO:1902600];oxidation-reduction process [GO:0055114];response to electrical stimulus [GO:0051602];response to copper ion [GO:0046688];cerebellum development [GO:0021549];aerobic respiration [GO:0009060];aging [GO:0007568];response to oxidative stress [GO:0006979];mitochondrial electron transport, cytochrome c to oxygen [GO:0006123];oxidative phosphorylation […	metal ion binding [GO:0046872];heme binding [GO:0020037];oxidoreductase activity [GO:0016491];electron carrier activity [GO:0009055];protein binding [GO:0005515];iron ion binding [GO:0005506];cytochrome-c oxidase activity [GO:0004129]	respiratory chain [GO:0070469];respiratory chain complex IV [GO:0045277];integral component of membrane [GO:0016021];membrane [GO:0016020];mitochondrial respiratory chain complex IV [GO:0005751];mitochondrial inner membrane [GO:0005743];mitochondrion [GO:0005739]	protein_coding
ENSG00000211945	14.58	0.95	-4.97	0.002897	0.164015	0	1.37525	1.14116	87	homo_sapiens	ENSG00000211945		immunoglobulin heavy variable 1-18 [Source:HGNC Symbol;Acc:HGNC:5549]				IG_V_gene
ENSG00000252096	11.66	0.48	-4.97	0.003928	0	0	0	3.72359	87	homo_sapiens	ENSG00000252096		Small nucleolar RNA SNORA31 [Source:RFAM;Acc:RF00322]				snoRNA
ENSG00000131067	1273.29	515.72	-2.43	0	3.80579	3.07074	8.07168	9.41083	87	homo_sapiens	ENSG00000131067	GGT7	gamma-glutamyltransferase 7 [Source:HGNC Symbol;Acc:HGNC:4259]	proteolysis [GO:0006508];glutathione metabolic process [GO:0006749];glutathione biosynthetic process [GO:0006750];leukotriene biosynthetic process [GO:0019370]	gamma-glutamyltransferase activity [GO:0003840];protein binding [GO:0005515];transferase activity [GO:0016740];transferase activity, transferring acyl groups [GO:0016746];hydrolase activity [GO:0016787];glutathione hydrolase activity [GO:0036374]	membrane [GO:0016020];integral component of membrane [GO:0016021];anchored component of external side of plasma membrane [GO:0031362]	protein_coding
ENSG00000253587	18.39	1.43	-4.96	0.002398	0.107676	0	1.04275	0.699251	87	homo_sapiens	ENSG00000253587		immunoglobulin heavy variable 3-30-2 (pseudogene) [Source:HGNC Symbol;Acc:HGNC:5592]				IG_V_pseudogene
ENSG00000163686	1249.49	500.07	-2.45	0	4.86405	3.172	11.4623	11.1993	87	homo_sapiens	ENSG00000163686	ABHD6	abhydrolase domain containing 6 [Source:HGNC Symbol;Acc:HGNC:21398]	regulation of endocannabinoid signaling pathway [GO:2000124];long term synaptic depression [GO:0060292];positive regulation of lipid biosynthetic process [GO:0046889];acylglycerol catabolic process [GO:0046464];negative regulation of cell migration [GO:0030336];phospholipid catabolic process [GO:0009395]	acylglycerol lipase activity [GO:0047372];hydrolase activity [GO:0016787];phospholipase activity [GO:0004620];catalytic activity [GO:0003824]	AMPA glutamate receptor complex [GO:0032281];integral component of membrane [GO:0016021];membrane [GO:0016020];mitochondrion [GO:0005739];plasma membrane [GO:0005886];extracellular exosome [GO:0070062]	protein_coding
ENSG00000254577	29.72	3.76	-4.94	0.000506	1.52121	0	1.92312	1.40848	87	homo_sapiens	ENSG00000254577						sense_overlapping
ENSG00000160223	3805.49	1526.5	-2.47	0	4.61468	3.87847	11.8988	11.5202	87	homo_sapiens	ENSG00000160223	LOC102723996;IC	inducible T-cell costimulator ligand [Source:HGNC Symbol;Acc:HGNC:17087]	B cell activation [GO:0042113];T cell activation [GO:0042110];positive regulation of activated T cell proliferation [GO:0042104];T cell costimulation [GO:0031295];signal transduction [GO:0007165];hyperosmotic response [GO:0006972];defense response [GO:0006952];immune system process [GO:0002376];adaptive immune response [GO:0002250]	receptor binding [GO:0005102]	extracellular exosome [GO:0070062];integral component of membrane [GO:0016021];membrane [GO:0016020];plasma membrane [GO:0005886]	protein_coding
ENSG00000090530	12644.4	5048.48	-2.47	0	35.2266	26.9369	87.5214	96.2817	87	homo_sapiens	ENSG00000090530	P3H2	prolyl 3-hydroxylase 2 [Source:HGNC Symbol;Acc:HGNC:19317]	negative regulation of cell proliferation [GO:0008285];peptidyl-proline hydroxylation [GO:0019511];collagen metabolic process [GO:0032963];oxidation-reduction process [GO:0055114]	iron ion binding [GO:0005506];oxidoreductase activity [GO:0016491];oxidoreductase activity, acting on paired donors, with incorporation or reduction of molecular oxygen [GO:0016705];procollagen-proline 3-dioxygenase activity [GO:0019797];L-ascorbic acid binding [GO:0031418];metal ion binding [GO:0046872];dioxygenase activity [GO:0051213]	basement membrane [GO:0005604];endoplasmic reticulum [GO:0005783];endoplasmic reticulum lumen [GO:0005788];Golgi apparatus [GO:0005794]	protein_coding
ENSG00000157470	1127.13	445.98	-2.49	0	5.00069	3.37516	17.0103	16.7876	87	homo_sapiens	ENSG00000157470	FAM81A	family with sequence similarity 81 member A [Source:HGNC Symbol;Acc:HGNC:28379]				protein_coding
ENSG00000011258	1489.33	579.52	-2.5	0	2.96756	1.61749	7.73159	6.56754	87	homo_sapiens	ENSG00000011258	MBTD1	mbt domain containing 1 [Source:HGNC Symbol;Acc:HGNC:19866]	transcription, DNA-templated [GO:0006351];regulation of transcription, DNA-templated [GO:0006355];chromatin modification [GO:0016569];embryonic skeletal system development [GO:0048706]	zinc ion binding [GO:0008270];metal ion binding [GO:0046872]	nucleus [GO:0005634]	protein_coding
ENSG00000103249	4221.06	1655.05	-2.52	0	20.427	16.5471	51.2796	52.5363	87	homo_sapiens	ENSG00000103249	CLCN7	chloride voltage-gated channel 7 [Source:HGNC Symbol;Acc:HGNC:2025]	transport [GO:0006810];ion transport [GO:0006811];chloride transport [GO:0006821];response to pH [GO:0009268];ion transmembrane transport [GO:0034220];transmembrane transport [GO:0055085];chloride transmembrane transport [GO:1902476];regulation of anion transmembrane transport [GO:1903959]	nucleotide binding [GO:0000166];ion channel activity [GO:0005216];voltage-gated chloride channel activity [GO:0005247];chloride channel activity [GO:0005254];ATP binding [GO:0005524];antiporter activity [GO:0015297];chloride ion binding [GO:0031404]	lysosome [GO:0005764];lysosomal membrane [GO:0005765];membrane [GO:0016020];integral component of membrane [GO:0016021];cytoplasmic vesicle [GO:0031410]	protein_coding
ENSG00000235370	14.94	0.95	-4.92	0.003285	0.00437942	0	0.0927605	0.0481838	87	homo_sapiens	ENSG00000235370		dynamin 1 pseudogene 51 [Source:HGNC Symbol;Acc:HGNC:48500]				transcribed_unprocessed_pseudogene
ENSG00000168026	364.53	138.79	-2.55	0	1.71131	1.21965	3.30312	3.61947	87	homo_sapiens	ENSG00000168026	MIR6822;TTC21A	tetratricopeptide repeat domain 21A [Source:HGNC Symbol;Acc:HGNC:30761]	intraciliary retrograde transport [GO:0035721];cilium morphogenesis [GO:0060271];protein localization to cilium [GO:0061512]	protein binding [GO:0005515]	cilium [GO:0005929];intraciliary transport particle A [GO:0030991]	protein_coding
ENSG00000214558	8.11	0	-4.92	0.005005	0.141503	0.0101915	0.355825	0.309411	87	homo_sapiens	ENSG00000214558						processed_pseudogene
ENSG00000232739	8.11	0	-4.92	0.005005	0	0	0.190419	0.142237	87	homo_sapiens	ENSG00000232739						antisense
ENSG00000124587	3208.26	1233.55	-2.56	0	7.21845	5.29322	18.7505	17.2157	87	homo_sapiens	ENSG00000124587	PEX6	peroxisomal biogenesis factor 6 [Source:HGNC Symbol;Acc:HGNC:8859]	peroxisome organization [GO:0007031];protein targeting to peroxisome [GO:0006625];protein import into peroxisome matrix, translocation [GO:0016561];protein stabilization [GO:0050821]	ATP binding [GO:0005524];nucleotide binding [GO:0000166];protein binding [GO:0005515];protein C-terminus binding [GO:0008022];ATPase activity [GO:0016887];protein complex binding [GO:0032403];ATPase activity, coupled [GO:0042623]	peroxisomal membrane [GO:0005778];cytoplasm [GO:0005737];peroxisome [GO:0005777];cytosol [GO:0005829];membrane [GO:0016020]	protein_coding
ENSG00000158458	1419.31	543.96	-2.56	0	6.33673	4.24864	15.2557	16.9864	87	homo_sapiens	ENSG00000158458	NRG2	neuregulin 2 [Source:HGNC Symbol;Acc:HGNC:7998]	regulation of cell motility [GO:2000145];animal organ development [GO:0048513];phosphatidylinositol-mediated signaling [GO:0048015];phosphatidylinositol phosphorylation [GO:0046854];positive regulation of GTPase activity [GO:0043547];ERBB2 signaling pathway [GO:0038128];intracellular signal transduction [GO:0035556];peptidyl-tyrosine phosphorylation [GO:0018108];regulation of phosphatidylinositol…	phosphatidylinositol-4,5-bisphosphate 3-kinase activity [GO:0046934];growth factor activity [GO:0008083];receptor binding [GO:0005102];Ras guanyl-nucleotide exchange factor activity [GO:0005088];protein tyrosine kinase activity [GO:0004713]	integral component of membrane [GO:0016021];membrane [GO:0016020];plasma membrane [GO:0005886];intracellular [GO:0005622];extracellular space [GO:0005615];extracellular region [GO:0005576]	protein_coding
ENSG00000227199	20.23	2.12	-4.9	0.001452	0.0879193	0.0672508	0.352232	0.408489	87	homo_sapiens	ENSG00000227199	ST7-AS1	ST7 antisense RNA 1 [Source:HGNC Symbol;Acc:HGNC:16000]				antisense
ENSG00000144026	1089.78	413.17	-2.57	0	4.74762	3.7146	9.23196	8.85485	87	homo_sapiens	ENSG00000144026	ZNF514	zinc finger protein 514 [Source:HGNC Symbol;Acc:HGNC:25894]	transcription, DNA-templated [GO:0006351];regulation of transcription, DNA-templated [GO:0006355]	nucleic acid binding [GO:0003676];DNA binding [GO:0003677];transcription factor activity, sequence-specific DNA binding [GO:0003700];metal ion binding [GO:0046872]	intracellular [GO:0005622];nucleus [GO:0005634]	protein_coding
ENSG00000267579	8.51	0	-4.89	0.005219	0	0	0.213384	0.337763	87	homo_sapiens	ENSG00000267579						antisense
ENSG00000133805	5978.01	2296.48	-2.58	0	15.6555	13.8928	39.0253	36.4366	87	homo_sapiens	ENSG00000133805	AMPD3	adenosine monophosphate deaminase 3 [Source:HGNC Symbol;Acc:HGNC:470]	IMP salvage [GO:0032264];IMP biosynthetic process [GO:0006188];AMP catabolic process [GO:0006196];nucleotide metabolic process [GO:0009117];purine ribonucleoside monophosphate biosynthetic process [GO:0009168];erythrocyte homeostasis [GO:0034101];purine-containing compound salvage [GO:0043101];ADP metabolic process [GO:0046031];AMP metabolic process [GO:0046033];ATP metabolic process [GO:0046034]…	AMP deaminase activity [GO:0003876];hydrolase activity [GO:0016787];deaminase activity [GO:0019239];metal ion binding [GO:0046872]	cytosol [GO:0005829]	protein_coding
ENSG00000263826	142.87	25.97	-4.88	0	0.279139	0.18642	1.53677	1.52499	87	homo_sapiens	ENSG00000263826						antisense
ENSG00000002016	861.2	325.24	-2.58	0	4.74438	3.19247	8.97715	11.2991	87	homo_sapiens	ENSG00000002016	RAD52	RAD52 homolog, DNA repair protein [Source:HGNC Symbol;Acc:HGNC:9824]	double-strand break repair via homologous recombination [GO:0000724];DNA recombinase assembly [GO:0000730];DNA repair [GO:0006281];double-strand break repair [GO:0006302];DNA recombination [GO:0006310];cellular response to DNA damage stimulus [GO:0006974];DNA double-strand break processing involved in repair via single-strand annealing [GO:0010792];protein sumoylation [GO:0016925];cellular respon…	DNA binding [GO:0003677];protein binding [GO:0005515];identical protein binding [GO:0042802]	nucleus [GO:0005634];nucleoplasm [GO:0005654];protein complex [GO:0043234]	protein_coding
ENSG00000136158	720.8	269.37	-2.6	0	2.83721	1.98652	7.62126	6.26308	87	homo_sapiens	ENSG00000136158	SPRY2	sprouty RTK signaling antagonist 2 [Source:HGNC Symbol;Acc:HGNC:11270]	positive regulation of protein serine/threonine kinase activity [GO:0071902];positive regulation of ERK1 and ERK2 cascade [GO:0070374];negative regulation of ERK1 and ERK2 cascade [GO:0070373];respiratory system development [GO:0060541];bud elongation involved in lung branching [GO:0060449];lung growth [GO:0060437];lung morphogenesis [GO:0060425];positive regulation of protein kinase B signaling …	protein serine/threonine kinase activator activity [GO:0043539];protein serine/threonine kinase inhibitor activity [GO:0030291];protein kinase binding [GO:0019901];protein binding [GO:0005515]	cell projection [GO:0042995];ruffle membrane [GO:0032587];membrane [GO:0016020];plasma membrane [GO:0005886];microtubule [GO:0005874];cytoskeleton [GO:0005856];cytosol [GO:0005829];cytoplasm [GO:0005737];nucleus [GO:0005634]	protein_coding
ENSG00000211962	7.73	0	-4.88	0.005241	0	0	0.316305	0.33107	87	homo_sapiens	ENSG00000211962		immunoglobulin heavy variable 1-46 [Source:HGNC Symbol;Acc:HGNC:5554]	regulation of immune response [GO:0050776];Fc-gamma receptor signaling pathway involved in phagocytosis [GO:0038096];Fc-epsilon receptor signaling pathway [GO:0038095];complement activation, classical pathway [GO:0006958];complement activation [GO:0006956];immune response [GO:0006955];receptor-mediated endocytosis [GO:0006898];proteolysis [GO:0006508];immune system process [GO:0002376];adaptive i…	serine-type endopeptidase activity [GO:0004252];antigen binding [GO:0003823]	membrane [GO:0016020];plasma membrane [GO:0005886];extracellular region [GO:0005576]	IG_V_gene
ENSG00000131791	1509.56	565.28	-2.61	0	2.33206	1.63392	5.30905	5.87162	87	homo_sapiens	ENSG00000131791	PRKAB2	protein kinase AMP-activated non-catalytic subunit beta 2 [Source:HGNC Symbol;Acc:HGNC:9379]	regulation of signal transduction by p53 class mediator [GO:1901796];regulation of protein kinase activity [GO:0045859];regulation of fatty acid biosynthetic process [GO:0042304];macroautophagy [GO:0016236];signal transduction [GO:0007165];cell cycle arrest [GO:0007050];carnitine shuttle [GO:0006853];fatty acid biosynthetic process [GO:0006633];fatty acid metabolic process [GO:0006631];lipid meta…	protein binding [GO:0005515];AMP-activated protein kinase activity [GO:0004679]	nucleotide-activated protein kinase complex [GO:0031588];cytosol [GO:0005829];nucleoplasm [GO:0005654]	protein_coding
ENSG00000238018	102.81	11.65	-4.87	0.001444	0.949926	0.118982	3.31689	3.42519	87	homo_sapiens	ENSG00000238018						antisense
ENSG00000258811	8.67	0	-4.87	0.005327	0	0	0.0326466	0.0794694	87	homo_sapiens	ENSG00000258811						lincRNA
ENSG00000263120	27.69	2.38	-4.86	0.002644	0.0431495	0	0.169079	0.32881	87	homo_sapiens	ENSG00000263120						sense_intronic
ENSG00000107551	9514.75	3572.92	-2.61	0	22.4635	25.0329	88.844	76.8544	87	homo_sapiens	ENSG00000107551	RASSF4	Ras association domain family member 4 [Source:HGNC Symbol;Acc:HGNC:20793]	cell cycle [GO:0007049];signal transduction [GO:0007165]	protein binding [GO:0005515]		protein_coding
ENSG00000012822	4474.28	1658.53	-2.62	0	18.9402	12.1449	42.1983	44.1452	87	homo_sapiens	ENSG00000012822	CALCOCO1	calcium binding and coiled-coil domain 1 [Source:HGNC Symbol;Acc:HGNC:29306]	transcription, DNA-templated [GO:0006351];regulation of transcription, DNA-templated [GO:0006355];signal transduction [GO:0007165];positive regulation of gene expression [GO:0010628];Wnt signaling pathway [GO:0016055];intracellular steroid hormone receptor signaling pathway [GO:0030518];positive regulation of transcription, DNA-templated [GO:0045893];positive regulation of transcription from RNA …	core promoter binding [GO:0001047];transcription cofactor activity [GO:0003712];transcription coactivator activity [GO:0003713];protein binding [GO:0005515];beta-catenin binding [GO:0008013];protein C-terminus binding [GO:0008022];ligand-dependent nuclear receptor transcription coactivator activity [GO:0030374];sequence-specific DNA binding [GO:0043565];transcription regulatory region DNA binding…	nucleus [GO:0005634];cytoplasm [GO:0005737];intracellular membrane-bounded organelle [GO:0043231];nuclear chromatin [GO:0000790]	protein_coding
ENSG00000105854	1724.84	629.01	-2.67	0	10.9388	6.60905	28.5211	22.957	87	homo_sapiens	ENSG00000105854	PON2	paraoxonase 2 [Source:HGNC Symbol;Acc:HGNC:9205]	response to oxidative stress [GO:0006979];response to toxic substance [GO:0009636];aromatic compound catabolic process [GO:0019439]	arylesterase activity [GO:0004064];hydrolase activity [GO:0016787];identical protein binding [GO:0042802];metal ion binding [GO:0046872];acyl-L-homoserine-lactone lactonohydrolase activity [GO:0102007]	extracellular region [GO:0005576];nucleus [GO:0005634];mitochondrion [GO:0005739];lysosome [GO:0005764];plasma membrane [GO:0005886];membrane [GO:0016020];intracellular membrane-bounded organelle [GO:0043231];integral component of membrane [GO:0016021]	protein_coding
ENSG00000229559	32.51	4.39	-4.85	0.000752	0	0.165313	0.769809	0.409185	87	homo_sapiens	ENSG00000229559						transcribed_processed_pseudogene
ENSG00000160219	329.04	119.8	-2.67	0	0.578683	0.876417	1.84605	1.60905	87	homo_sapiens	ENSG00000160219	GAB3	GRB2 associated binding protein 3 [Source:HGNC Symbol;Acc:HGNC:17515]	macrophage differentiation [GO:0030225]			protein_coding
ENSG00000149115	2369.25	873.65	-2.68	0	2.98149	5.68044	9.55266	10.5359	87	homo_sapiens	ENSG00000149115	TNKS1BP1	tankyrase 1 binding protein 1 [Source:HGNC Symbol;Acc:HGNC:19081]	nuclear-transcribed mRNA poly(A) tail shortening [GO:0000289];DNA damage response, signal transduction by p53 class mediator resulting in cell cycle arrest [GO:0006977];telomere maintenance via telomerase [GO:0007004];cell-cell adhesion [GO:0098609]	enzyme binding [GO:0019899];ankyrin binding [GO:0030506];cadherin binding involved in cell-cell adhesion [GO:0098641]	plasma membrane [GO:0005886];nucleoplasm [GO:0005654];nucleus [GO:0005634];chromosome [GO:0005694];nuclear telomeric heterochromatin [GO:0005724];cytoplasm [GO:0005737];cytosol [GO:0005829];cytoskeleton [GO:0005856];cell-cell adherens junction [GO:0005913];CCR4-NOT complex [GO:0030014]	protein_coding
ENSG00000102409	1366.99	499.27	-2.68	0	9.59255	6.46578	23.6578	23.1718	87	homo_sapiens	ENSG00000102409	BEX4	brain expressed X-linked 4 [Source:HGNC Symbol;Acc:HGNC:25475]			nucleus [GO:0005634];cytoplasm [GO:0005737]	protein_coding
ENSG00000128268	4627.59	1688.27	-2.68	0	8.01839	4.95183	18.5217	19.4179	87	homo_sapiens	ENSG00000128268	MGAT3	mannosyl (beta-1,4-)-glycoprotein beta-1,4-N-acetylglucosaminyltransferase [Source:HGNC Symbol;Acc:HGNC:7046]	protein glycosylation [GO:0006486];protein N-linked glycosylation [GO:0006487]	beta-1,4-mannosylglycoprotein 4-beta-N-acetylglucosaminyltransferase activity [GO:0003830];transferase activity [GO:0016740];transferase activity, transferring glycosyl groups [GO:0016757]	Golgi membrane [GO:0000139];Golgi apparatus [GO:0005794];membrane [GO:0016020];integral component of membrane [GO:0016021]	protein_coding
ENSG00000250068	14.14	0.95	-4.83	0.003516	0	0	0	0	87	homo_sapiens	ENSG00000250068						unprocessed_pseudogene
ENSG00000128791	6690	2427.74	-2.71	0	20.1654	10.308	53.2439	51.6817	87	homo_sapiens	ENSG00000128791	TWSG1	twisted gastrulation BMP signaling modulator 1 [Source:HGNC Symbol;Acc:HGNC:12429]	multicellular organism development [GO:0007275];ossification [GO:0001503];mesoderm formation [GO:0001707];salivary gland morphogenesis [GO:0007435];tissue development [GO:0009888];hemopoiesis [GO:0030097];cell differentiation [GO:0030154];BMP signaling pathway [GO:0030509];positive regulation of BMP signaling pathway [GO:0030513];negative regulation of BMP signaling pathway [GO:0030514];forebrain…		extracellular region [GO:0005576];extracellular exosome [GO:0070062];extracellular space [GO:0005615]	protein_coding
ENSG00000261211	52.03	6.41	-4.82	0.000903	0.0298492	0	0.18614	0.210832	87	homo_sapiens	ENSG00000261211						lincRNA
ENSG00000250067	355.38	127.29	-2.71	0	1.20415	2.83741	3.97385	3.94676	87	homo_sapiens	ENSG00000250067	YJEFN3	YjeF N-terminal domain containing 3 [Source:HGNC Symbol;Acc:HGNC:24785]		NADPHX epimerase activity [GO:0052857];NADHX epimerase activity [GO:0052856]	mitochondrion [GO:0005739]	protein_coding
ENSG00000126821	1848.06	671.41	-2.72	0	4.11832	3.56851	11.1133	11.4266	87	homo_sapiens	ENSG00000126821	SGPP1	sphingosine-1-phosphate phosphatase 1 [Source:HGNC Symbol;Acc:HGNC:17720]	sphingolipid metabolic process [GO:0006665];sphinganine-1-phosphate metabolic process [GO:0006668];sphingosine metabolic process [GO:0006670];dephosphorylation [GO:0016311];sphingolipid biosynthetic process [GO:0030148];extrinsic apoptotic signaling pathway [GO:0097191];intrinsic apoptotic signaling pathway [GO:0097193]	hydrolase activity [GO:0016787];sphingosine-1-phosphate phosphatase activity [GO:0042392];dihydrosphingosine-1-phosphate phosphatase activity [GO:0070780]	endoplasmic reticulum [GO:0005783];endoplasmic reticulum membrane [GO:0005789];membrane [GO:0016020];integral component of membrane [GO:0016021]	protein_coding
ENSG00000246922	341.52	121.76	-2.72	0	0.383758	0.628652	1.39361	1.27852	87	homo_sapiens	ENSG00000246922	UBAP1L	ubiquitin associated protein 1 like [Source:HGNC Symbol;Acc:HGNC:40028]	ubiquitin-dependent protein catabolic process via the multivesicular body sorting pathway [GO:0043162]	ubiquitin binding [GO:0043130]	ESCRT I complex [GO:0000813]	protein_coding
ENSG00000121310	2821.17	1007.14	-2.73	0	10.6939	16.4303	41.8388	39.2938	87	homo_sapiens	ENSG00000121310	ECHDC2	enoyl-CoA hydratase domain containing 2 [Source:HGNC Symbol;Acc:HGNC:23408]	lipid metabolic process [GO:0006629];fatty acid metabolic process [GO:0006631];fatty acid beta-oxidation [GO:0006635];metabolic process [GO:0008152]	catalytic activity [GO:0003824];enoyl-CoA hydratase activity [GO:0004300];lyase activity [GO:0016829]	mitochondrion [GO:0005739]	protein_coding
ENSG00000198899	117410	41796.1	-2.74	0	1592.84	1703.82	5724.5	5062.53	87	homo_sapiens	ENSG00000198899	ATP6	mitochondrially encoded ATP synthase 6 [Source:HGNC Symbol;Acc:HGNC:7414]	response to hyperoxia [GO:0055093];mitochondrial ATP synthesis coupled proton transport [GO:0042776];proton transport [GO:0015992];ATP synthesis coupled proton transport [GO:0015986];aging [GO:0007568];ion transport [GO:0006811];transport [GO:0006810];ATP biosynthetic process [GO:0006754]	transmembrane transporter activity [GO:0022857];hydrogen ion transmembrane transporter activity [GO:0015078];ATPase activity [GO:0016887]	extracellular exosome [GO:0070062];proton-transporting ATP synthase complex, coupling factor F(o) [GO:0045263];integral component of membrane [GO:0016021];membrane [GO:0016020];mitochondrial proton-transporting ATP synthase complex [GO:0005753];mitochondrial inner membrane [GO:0005743];mitochondrion [GO:0005739]	protein_coding
ENSG00000173531	1478.44	521.76	-2.77	0	11.4612	11.5218	26.4236	28.4537	87	homo_sapiens	ENSG00000173531	MST1	macrophage stimulating 1 [Source:HGNC Symbol;Acc:HGNC:7380]	proteolysis [GO:0006508];negative regulation of epithelial cell apoptotic process [GO:1904036];cellular response to hypoxia [GO:0071456];mammary duct terminal end bud growth [GO:0060763];regulation of JAK-STAT cascade [GO:0046425];positive regulation of mammary gland epithelial cell proliferation [GO:0033601];mammary gland development [GO:0030879];flagellated sperm motility [GO:0030317];regulatio…	serine-type endopeptidase activity [GO:0004252];enzyme binding [GO:0019899]	vacuole [GO:0005773];cytoplasm [GO:0005737]	protein_coding
ENSG00000204556	22.71	2.59	-4.8	0.001303	0.108907	0.131297	0.766944	0.303108	87	homo_sapiens	ENSG00000204556						unprocessed_pseudogene
ENSG00000137875	606.04	210.86	-2.77	0	4.22508	2.94404	11.7968	9.25233	87	homo_sapiens	ENSG00000137875	BCL2L10	BCL2 like 10 [Source:HGNC Symbol;Acc:HGNC:993]	apoptotic process [GO:0006915];activation of cysteine-type endopeptidase activity involved in apoptotic process [GO:0006919];spermatogenesis [GO:0007283];female gamete generation [GO:0007292];intrinsic apoptotic signaling pathway in response to DNA damage [GO:0008630];regulation of apoptotic process [GO:0042981];negative regulation of apoptotic process [GO:0043066];extrinsic apoptotic signaling p…	protein binding [GO:0005515];protein homodimerization activity [GO:0042803];protein heterodimerization activity [GO:0046982];caspase binding [GO:0089720]	nucleus [GO:0005634];mitochondrion [GO:0005739];mitochondrial outer membrane [GO:0005741];cytosol [GO:0005829];membrane [GO:0016020];integral component of membrane [GO:0016021];nuclear membrane [GO:0031965]	protein_coding
ENSG00000181045	556.23	193.2	-2.78	0	2.28269	1.88254	5.21656	5.11444	87	homo_sapiens	ENSG00000181045	SLC26A11	solute carrier family 26 member 11 [Source:HGNC Symbol;Acc:HGNC:14471]	sulfate transmembrane transport [GO:1902358];sulfate transport [GO:0008272];transport [GO:0006810];ion transport [GO:0006811];bicarbonate transport [GO:0015701];oxalate transport [GO:0019532];regulation of membrane potential [GO:0042391];regulation of intracellular pH [GO:0051453];transmembrane transport [GO:0055085];chloride transmembrane transport [GO:1902476]	sulfate transmembrane transporter activity [GO:0015116];secondary active sulfate transmembrane transporter activity [GO:0008271];chloride channel activity [GO:0005254];anion transmembrane transporter activity [GO:0008509];bicarbonate transmembrane transporter activity [GO:0015106];anion:anion antiporter activity [GO:0015301];oxalate transmembrane transporter activity [GO:0019531]	integral component of membrane [GO:0016021];membrane [GO:0016020];nucleoplasm [GO:0005654];lysosome [GO:0005764];lysosomal membrane [GO:0005765];endoplasmic reticulum [GO:0005783];Golgi apparatus [GO:0005794];plasma membrane [GO:0005886];integral component of plasma membrane [GO:0005887];intracellular membrane-bounded organelle [GO:0043231];extracellular exosome [GO:0070062]	protein_coding
ENSG00000188383	17.53	1.85	-4.79	0.002356	0	0	0.22013	0.178992	87	homo_sapiens	ENSG00000188383		glycerol-3-phosphate acyltransferase 2 pseudogene 2 [Source:HGNC Symbol;Acc:HGNC:52331]				unprocessed_pseudogene
ENSG00000116701	11025.7	3880.56	-2.8	0	38.6643	30.4642	115.364	96.1345	87	homo_sapiens	ENSG00000116701	NCF2	neutrophil cytosolic factor 2 [Source:HGNC Symbol;Acc:HGNC:7661]	vascular endothelial growth factor receptor signaling pathway [GO:0048010];respiratory burst [GO:0045730];cell redox homeostasis [GO:0045454];innate immune response [GO:0045087];superoxide anion generation [GO:0042554];cellular defense response [GO:0006968];superoxide metabolic process [GO:0006801];antigen processing and presentation of exogenous peptide antigen via MHC class I, TAP-dependent [GO…	electron carrier activity [GO:0009055];protein C-terminus binding [GO:0008022];protein binding [GO:0005515];Rac GTPase binding [GO:0048365];superoxide-generating NADPH oxidase activity [GO:0016175]	NADPH oxidase complex [GO:0043020];phagolysosome [GO:0032010];cytosol [GO:0005829];cytoplasm [GO:0005737];nucleolus [GO:0005730];acrosomal vesicle [GO:0001669]	protein_coding
ENSG00000035403	3853.1	1328.42	-2.81	0	3.72611	6.0305	13.7364	14.937	87	homo_sapiens	ENSG00000035403	VCL	vinculin [Source:HGNC Symbol;Acc:HGNC:12665]	cell adhesion [GO:0007155];epithelial cell-cell adhesion [GO:0090136];platelet aggregation [GO:0070527];apical junction assembly [GO:0043297];protein localization to cell surface [GO:0034394];adherens junction assembly [GO:0034333];negative regulation of cell migration [GO:0030336];lamellipodium assembly [GO:0030032];cell-matrix adhesion [GO:0007160];muscle contraction [GO:0006936];movement of ce…	actin filament binding [GO:0051015];cadherin binding involved in cell-cell adhesion [GO:0098641];cadherin binding [GO:0045296];alpha-catenin binding [GO:0045294];ubiquitin protein ligase binding [GO:0031625];beta-catenin binding [GO:0008013];protein binding [GO:0005515];actin binding [GO:0003779];dystroglycan binding [GO:0002162];structural molecule activity [GO:0005198]	extracellular vesicle [GO:1903561];extracellular exosome [GO:0070062];protein complex [GO:0043234];costamere [GO:0043034];cell-substrate junction [GO:0030055];cell junction [GO:0030054];membrane [GO:0016020];focal adhesion [GO:0005925];cell-cell adherens junction [GO:0005913];adherens junction [GO:0005912];cell-cell junction [GO:0005911];plasma membrane [GO:0005886];cytoskeleton [GO:0005856];cyto…	protein_coding
ENSG00000140750	13451.3	4686.9	-2.82	0	40.7107	41.7862	109.096	105.332	87	homo_sapiens	ENSG00000140750	ARHGAP17	Rho GTPase activating protein 17 [Source:HGNC Symbol;Acc:HGNC:18239]	signal transduction [GO:0007165];positive regulation of GTPase activity [GO:0043547];regulation of small GTPase mediated signal transduction [GO:0051056]	GTPase activator activity [GO:0005096];SH3 domain binding [GO:0017124]	cytoplasm [GO:0005737];cytosol [GO:0005829];plasma membrane [GO:0005886];bicellular tight junction [GO:0005923];membrane [GO:0016020];cell junction [GO:0030054]	protein_coding
ENSG00000172817	812.51	277.79	-2.82	0	4.00922	3.59409	12.9067	9.94369	87	homo_sapiens	ENSG00000172817	CYP7B1	cytochrome P450 family 7 subfamily B member 1 [Source:HGNC Symbol;Acc:HGNC:2652]	prostate gland epithelium morphogenesis [GO:0060740];oxidation-reduction process [GO:0055114];positive regulation of epithelial cell proliferation [GO:0050679];B cell chemotaxis [GO:0035754];negative regulation of intracellular estrogen receptor signaling pathway [GO:0033147];sterol metabolic process [GO:0016125];cholesterol metabolic process [GO:0008203];steroid metabolic process [GO:0008202];bi…	metal ion binding [GO:0046872];heme binding [GO:0020037];oxidoreductase activity, acting on paired donors, with incorporation or reduction of molecular oxygen [GO:0016705];oxidoreductase activity [GO:0016491];oxysterol 7-alpha-hydroxylase activity [GO:0008396];iron ion binding [GO:0005506];monooxygenase activity [GO:0004497]	intracellular membrane-bounded organelle [GO:0043231];organelle membrane [GO:0031090];membrane [GO:0016020];endoplasmic reticulum membrane [GO:0005789];endoplasmic reticulum [GO:0005783]	protein_coding
ENSG00000234769	17.68	1.85	-4.77	0.002473	0.0317727	0.0430995	0.2352	0.331475	87	homo_sapiens	ENSG00000234769		WAS protein family homolog 4 pseudogene [Source:HGNC Symbol;Acc:HGNC:14126]				unprocessed_pseudogene
ENSG00000206688	8.09	0	-4.77	0.005954	0	0	0	0	87	homo_sapiens	ENSG00000206688	SNORD116-18	small nucleolar RNA, C/D box 116-18 [Source:HGNC Symbol;Acc:HGNC:33084]				snoRNA
ENSG00000249109	8.9	0	-4.77	0.005974	0	0	0.175061	0.0652763	87	homo_sapiens	ENSG00000249109						antisense
ENSG00000227719	14.48	1.16	-4.76	0.003748	0	0	0.14546	0	87	homo_sapiens	ENSG00000227719						antisense
ENSG00000215580	8.23	0	-4.76	0.006062	0	0	0.0258296	0.0539617	87	homo_sapiens	ENSG00000215580	BCORP1	BCL6 corepressor pseudogene 1 [Source:HGNC Symbol;Acc:HGNC:23953]				transcribed_unprocessed_pseudogene
ENSG00000117020	1447.07	504.08	-2.83	0	3.2168	2.37053	9.90224	11.7385	87	homo_sapiens	ENSG00000117020	AKT3	AKT serine/threonine kinase 3 [Source:HGNC Symbol;Acc:HGNC:393]	mitochondrial genome maintenance [GO:0000002];protein phosphorylation [GO:0006468];signal transduction [GO:0007165];phosphorylation [GO:0016310];peptidyl-serine phosphorylation [GO:0018105];intracellular signal transduction [GO:0035556]	nucleotide binding [GO:0000166];protein kinase activity [GO:0004672];protein serine/threonine kinase activity [GO:0004674];protein binding [GO:0005515];ATP binding [GO:0005524];kinase activity [GO:0016301];transferase activity [GO:0016740]	intracellular [GO:0005622];nucleus [GO:0005634];nucleoplasm [GO:0005654];cytoplasm [GO:0005737];Golgi apparatus [GO:0005794];plasma membrane [GO:0005886];membrane [GO:0016020]	protein_coding
ENSG00000267248	139.57	25.76	-4.74	0	0.463944	0.413203	3.32925	2.48586	87	homo_sapiens	ENSG00000267248						processed_transcript
ENSG00000251259	159.97	27.99	-4.74	4e-06	1.4802	0.496489	6.10354	5.16385	87	homo_sapiens	ENSG00000251259						lincRNA
ENSG00000145819	2914.85	1001.07	-2.83	0	5.84866	7.61675	20.6309	18.6586	87	homo_sapiens	ENSG00000145819	ARHGAP26	Rho GTPase activating protein 26 [Source:HGNC Symbol;Acc:HGNC:17073]	signal transduction [GO:0007165];nervous system development [GO:0007399];actin cytoskeleton organization [GO:0030036];positive regulation of GTPase activity [GO:0043547];regulation of small GTPase mediated signal transduction [GO:0051056]	GTPase activator activity [GO:0005096];phospholipid binding [GO:0005543]	cellular_component [GO:0005575];cytoplasm [GO:0005737];cytosol [GO:0005829];cytoskeleton [GO:0005856];focal adhesion [GO:0005925];cell junction [GO:0030054]	protein_coding
ENSG00000236577	28.74	3.55	-4.74	0.001033	0.761823	0	1.31031	1.41334	87	homo_sapiens	ENSG00000236577		small nuclear ribonucleoprotein polypeptide G pseudogene 14 [Source:HGNC Symbol;Acc:HGNC:42039]				processed_pseudogene
ENSG00000197119	1571.65	539.24	-2.83	0	5.72585	7.19844	17.5677	21.4118	87	homo_sapiens	ENSG00000197119	SLC25A29	solute carrier family 25 member 29 [Source:HGNC Symbol;Acc:HGNC:20116]	transport [GO:0006810];acyl carnitine transport [GO:0006844];transmembrane transport [GO:0055085];acyl carnitine transmembrane transport [GO:1902616]	acyl carnitine transmembrane transporter activity [GO:0015227]	mitochondrion [GO:0005739];mitochondrial inner membrane [GO:0005743];membrane [GO:0016020];integral component of membrane [GO:0016021]	protein_coding
ENSG00000155307	6927.32	2392.85	-2.85	0	28.4488	22.3611	84.9777	75.0539	87	homo_sapiens	ENSG00000155307	SAMSN1	SAM domain, SH3 domain and nuclear localization signals 1 [Source:HGNC Symbol;Acc:HGNC:10528]	negative regulation of adaptive immune response [GO:0002820];negative regulation of peptidyl-tyrosine phosphorylation [GO:0050732];negative regulation of B cell activation [GO:0050869]	phosphotyrosine binding [GO:0001784];poly(A) RNA binding [GO:0044822]	ruffle [GO:0001726];nucleus [GO:0005634];cytoplasm [GO:0005737];cell projection [GO:0042995];cytosol [GO:0005829]	protein_coding
ENSG00000142192	6416.92	2220.29	-2.85	0	14.0153	12.7987	44.4759	47.6072	87	homo_sapiens	ENSG00000142192	APP	amyloid beta precursor protein [Source:HGNC Symbol;Acc:HGNC:620]	amyloid fibril formation [GO:1990000];neuron apoptotic process [GO:0051402];regulation of synapse structure or activity [GO:0050803];collateral sprouting in absence of injury [GO:0048669];positive regulation of mitotic cell cycle [GO:0045931];innate immune response [GO:0045087];cellular protein metabolic process [GO:0044267];regulation of multicellular organism growth [GO:0040014];ionotropic glut…	PTB domain binding [GO:0051425];metal ion binding [GO:0046872];identical protein binding [GO:0042802];peptidase inhibitor activity [GO:0030414];enzyme binding [GO:0019899];heparin binding [GO:0008201];protein binding [GO:0005515];receptor binding [GO:0005102];serine-type endopeptidase inhibitor activity [GO:0004867];DNA binding [GO:0003677];growth factor receptor binding [GO:0070851];transition m…	extracellular exosome [GO:0070062];perinuclear region of cytoplasm [GO:0048471];synapse [GO:0045202];membrane raft [GO:0045121];receptor complex [GO:0043235];intracellular membrane-bounded organelle [GO:0043231];dendritic shaft [GO:0043198];dendritic spine [GO:0043197];trans-Golgi network membrane [GO:0032588];endosome lumen [GO:0031904];platelet alpha granule lumen [GO:0031093];axon [GO:0030424]…	protein_coding
[truncated: 57,318 more rows]

## Sheet: Whole transcriptome P<0.05
EnsemblID	ControlMean	SampleMean	FoldChange	pValue	FP2 [27374/19778]; FPKM	MUT1 [27376/19781]; FPKM	Female_Ctrl2 [27489/19784]; FPKM	Female_Ctrl1 [27488/19783]; FPKM	Symbol	Description	BiologicalProcess	MolecularFunction	CellularComponent
[truncated: 6,500 more rows]

[truncated: 2 more sheets: Down regulated genes_FC>2, Up regulated genes_FC>2]
