# Supplementary material for: De novo variants of CSNK2B cause a new intellectual disability-craniodigital syndrome by disrupting the canonical Wnt signaling pathway
Source: HGG Adv. 2022 Apr 18;3(3):100111. doi: 10.1016/j.xhgg.2022.100111 (PMC9092267; doi:10.1016/j.xhgg.2022.100111)
Supplement: Table S5. List of phosphoproteome found in wild-type and patient LCLs [file mmc3.xlsx]

## Sheet: Sheet1
							Valid values
Serial No	Gene names	Proteins	Position	Amino acid	Position in peptide	Significant pat_wt (q<0.05, S0=0.2)	Valid values pat	Valid values wt	Motifs	Sequence window
1	NOSIP	M0R1K2	107	S	3	+	3	0	14-3-3 domain binding motif;ATM kinase substrate motif;Calmodulin-dependent protein kinase I substrate motif;Calmodulin-dependent protein kinase II substrate motif;Calmodulin-dependent protein kinase IV substrate motif;Chk1 kinase substrate motif;DNA dependent Protein kinase substrate motif;PKA kinase substrate motif;PKC kinase substrate motif	RGTRREEQKELQRAASQDHVRGFLEKESAIV	1742 WPP of FP2 all Sig values
2	POM121C	A0A075B7F8	358	S	8	+	3	0	MDC1 BRCT domain binding motif;Plk1 PBD domain binding motif	VPKPGSLKRGLNSQSSDDHLNKRSRSSSMSS
3	LENG8	A0A0G2JNN3	203	S	6	+	3	0	b-Adrenergic Receptor kinase substrate motif;Cdc2 kinase substrate motif;CDK kinase substrate motif;CDK1,2,4,6 kinase substrate motif;ERK1,2 kinase substrate motif;Growth associated histone HI kinase substrate motif;GSK-3, ERK1, ERK2, CDK5 substrate motif;PKA kinase substrate motif;PKC kinase substrate motif;WW domain binding motif	SREPLPGLTREPVAESPKKKRWEAASSLHPP
4	MKL1	E7ER32	511	S	7	+	3	0	ERK1,2 kinase substrate motif;GSK-3, ERK1, ERK2, CDK5 substrate motif;MAPKAPK2 kinase substrate motif;WW domain binding motif	ILVKEEGPRAGSCCLSPGGRAELEGRDKDQM
5	IKBKG	A0A087X0G7	379	S	2	+	3	0	Casein kinase II substrate motif;ERK1,2 kinase substrate motif;Growth associated histone HI kinase substrate motif;GSK-3, ERK1, ERK2, CDK5 substrate motif;MAPKAPK2 kinase substrate motif;PKA kinase substrate motif;PKC kinase substrate motif;WW domain binding motif	PAYLSSPLALPSQRRSPPEEPPDFCCPKCQY
6	SLC9A7	A0A087WXD1	695	S	2	+	3	0	Casein kinase II substrate motif;MDC1 BRCT domain binding motif;PKA kinase substrate motif;PKC kinase substrate motif;Plk1 PBD domain binding motif	HTASTSLEGSRRTKSSSEEVLERDLGMGDQK
7	BIN2	F5H0W4	369	S	3	+	3	0	14-3-3 domain binding motif;Akt kinase substrate motif;Calmodulin-dependent protein kinase II substrate motif;Casein kinase II substrate motif;G protein-coupled receptor kinase 1 substrate motif;MAPKAPK1 kinase substrate motif;PKA kinase substrate motif;PKC kinase substrate motif	PSSSATEVVLRTRTASEGSEQPKKRASIQRT
8	FAM21C	A0A0A0MR88	196	S	1	+	3	0	Casein kinase II substrate motif;G protein-coupled receptor kinase 1 substrate motif;GSK3 kinase substrate motif;PKA kinase substrate motif;PKC kinase substrate motif	EEDIEDIEENTRPKRSRPTSFADELAARIKG
9	ISG15	A0A096LPJ4	86	S	4	+	3	0	Casein kinase II substrate motif;MDC1 BRCT domain binding motif;PKA kinase substrate motif;PKC kinase substrate motif;Plk1 PBD domain binding motif	DEPLSILVRNNKGRSSTYEVRLTQTVAHLKQ
10	MADD	A0A0A0MRB5	820	S	5	+	3	0	b-Adrenergic Receptor kinase substrate motif;Casein kinase II substrate motif;G protein-coupled receptor kinase 1 substrate motif;GSK3 kinase substrate motif	AQKLLRPNSLRLASDSDAESDSRASSPNSTV
11	MFF	H7C433	12	S	1	+	3	0	14-3-3 domain binding motif;Calmodulin-dependent protein kinase II alpha substrate motif;Calmodulin-dependent protein kinase II substrate motif;Calmodulin-dependent protein kinase IV substrate motif;Casein kinase II substrate motif;Chk1 kinase substrate motif;PKA kinase substrate motif;PKC epsilon kinase substrate motif;PKC kinase substrate motif;Plk1 kinase substrate motif;ZIP kinase substrate m…	____IRAVGRLKRERSMSENAVRQNGQLVRN
12	CCM2	A0A0A0MT72	158	S	8	+	3	0	Casein kinase II substrate motif;ERK1,2 kinase substrate motif;G protein-coupled receptor kinase 1 substrate motif;GSK3 kinase substrate motif;GSK-3, ERK1, ERK2, CDK5 substrate motif;WW domain binding motif	AAHLVVLKTAQDPGISPSQSLCAESSRGLSA
13	SH2B2	A0A0A0MTI2	160	S	1	+	3	0	Casein kinase II substrate motif;Pyruvate dehydrogenase kinase substrate motif	ADTSALKAAPYGHSRSSEDVSTHAATKARVR
14	RNF213	A0A0A0MTR7	88	S	8	+	3	0	b-Adrenergic Receptor kinase substrate motif;PKA kinase substrate motif;PKC kinase substrate motif	NPEEPCSKASWTVQESKKKKRKKKKKGNKSA
15	FCHO1	A0A0C3SFZ9	347	S	6	+	3	0	b-Adrenergic Receptor kinase substrate motif;Casein kinase II substrate motif;MAPKAPK2 kinase substrate motif;Pyruvate dehydrogenase kinase substrate motif	TQNSTAEPSRFSSSDSDFDDEEPRKFYVHIK
16	HLCS	A0A0C4DG27	79	S	3	+	3	0	14-3-3 domain binding motif;Calmodulin-dependent protein kinase II substrate motif;Casein kinase II substrate motif;G protein-coupled receptor kinase 1 substrate motif;GSK3 kinase substrate motif;MAPKAPK1 kinase substrate motif;PAK2 kinase substrate motif;PKA kinase substrate motif;PKC epsilon kinase substrate motif;PKC kinase substrate motif	DDPKALGEEPKQRRGSASGSEPAGDSDRG__
17	MYO18A	A0A0D9SFK2	145	S	1	+	3	0	Casein kinase II substrate motif;G protein-coupled receptor kinase 1 substrate motif;GSK3 kinase substrate motif	QNSQMIVKRFSFSQRSRDESASETSTPSEHS
18a	PPP1R18	A0A0G2JHC2	221	S	4	+	3	0	b-Adrenergic Receptor kinase substrate motif;Casein kinase I substrate motif;Casein kinase II substrate motif;G protein-coupled receptor kinase 1 substrate motif;PKA kinase substrate motif	LAESREQSPRRKEVESRLSPGESAYQKLGLT
18b	PPP1R18	A0A0G2JHC2	368	S	4	+	3	0	b-Adrenergic Receptor kinase substrate motif;ERK1,2 kinase substrate motif;GSK-3, ERK1, ERK2, CDK5 substrate motif;PKA kinase substrate motif;WW domain binding motif	TQKPEPPESAEKLLESPGVEAGEGEAEKEEA
19	PTEN	A0A0U1RR63	558	S	7	+	3	0	b-Adrenergic Receptor kinase substrate motif;Casein kinase II substrate motif	SDNEPDHYRYSDTTDSDPENEPFDEDQHTQI
20a	HLA-A	A0A140T9I0	343	S	4	+	3	0	Casein kinase II substrate motif;G protein-coupled receptor kinase 1 substrate motif;PKA kinase substrate motif;PKC kinase substrate motif	AAVMWRRKSSDRKGGSYSQAASSDSAQGSDV;AAVMWRRNSSDRKGGSYSQAASSDSAQGSDV
20b	HLA-A	A0A140T9I0	345	S	6	+	3	0	ATM kinase substrate motif;DNA dependent Protein kinase substrate motif;G protein-coupled receptor kinase 1 substrate motif;GSK3 kinase substrate motif	VMWRRKSSDRKGGSYSQAASSDSAQGSDVSL;VMWRRNSSDRKGGSYSQAASSDSAQGSDVSL
21	PXN	F5GZ78	104	S	13	+	3	0	Casein kinase II substrate motif;ERK1,2 kinase substrate motif;GSK-3, ERK1, ERK2, CDK5 substrate motif;WW domain binding motif	SAKTSSVSNPQDSVGSPCSRVGEEEHVYSFP
22	LRMP	A0A1B0GU45	1262	S	3	+	3	0	14-3-3 domain binding motif;Akt kinase substrate motif;AMP-activated protein kinase 2 substrate motif;Calmodulin-dependent protein kinase II substrate motif;Casein kinase II substrate motif;MAPKAPK1 kinase substrate motif;p70 Ribosomal S6 kinase substrate motif;Phosphorylase kinase substrate motif;PKA kinase substrate motif;PKC kinase substrate motif	PLEDDDDCQIKKRSASLNSKPSSLRRVTIAS
23a	GRAMD1B	J3KNL5	28	S	1	+	3	0	14-3-3 domain binding motif;Calmodulin-dependent protein kinase II substrate motif;Calmodulin-dependent protein kinase IV substrate motif;Casein kinase II substrate motif;Chk1 kinase substrate motif;G protein-coupled receptor kinase 1 substrate motif;PKA kinase substrate motif;PKC epsilon kinase substrate motif;PKC kinase substrate motif	SNRSTPACSPILRKRSRSPTPQNQDGDTMVE
23b	GRAMD1B	J3KNL5	30	S	3	+	3	0	14-3-3 domain binding motif;Akt kinase substrate motif;Calmodulin-dependent protein kinase II substrate motif;Casein kinase II substrate motif;ERK1,2 kinase substrate motif;Growth associated histone HI kinase substrate motif;GSK-3, ERK1, ERK2, CDK5 substrate motif;MAPKAPK1 kinase substrate motif;PKA kinase substrate motif;PKC kinase substrate motif;WW domain binding motif;ZIP kinase substrate mot…	RSTPACSPILRKRSRSPTPQNQDGDTMVEKG
24	ARPC1B	A0A1W2PNV4	642	S	3	+	3	0	Calmodulin-dependent protein kinase II substrate motif;Casein kinase II substrate motif;Chk1 kinase substrate motif;PKA kinase substrate motif;PKC kinase substrate motif	GLTARERFQNLDKKASSEGGTAAGAGLDSLH
25	JMJD1C	A0A1W2PNZ9	1871	S	13	+	3	0	ERK1,2 kinase substrate motif;G protein-coupled receptor kinase 1 substrate motif;GSK3 kinase substrate motif;GSK-3, ERK1, ERK2, CDK5 substrate motif;PKA kinase substrate motif;PKC kinase substrate motif;WW domain binding motif	EEREQDNSESPNGRTSPLVSQNNEQGSTLRD
26	RBM34	H7C5M1	17	S	1	+	3	0	14-3-3 domain binding motif;Akt kinase substrate motif;Calmodulin-dependent protein kinase II substrate motif;Casein kinase II substrate motif;MAPKAPK1 kinase substrate motif;p70 Ribosomal S6 kinase substrate motif;Phosphorylase kinase substrate motif;Pim1 kinase substrate sequence;PKA kinase substrate motif;PKC epsilon kinase substrate motif;PKC kinase substrate motif;ZIP kinase substrate motif	VRMALEGMSKRKRKRSVQEGENPDDGVRGSP
27	SHROOM1	C9JXU1	188	S	3	+	3	0	14-3-3 domain binding motif;Calmodulin-dependent protein kinase II substrate motif;Casein kinase II substrate motif;G protein-coupled receptor kinase 1 substrate motif;Phosphorylase kinase substrate motif;PKA kinase substrate motif;PKC kinase substrate motif	PTVPARPPATHPRSASLSHPGGEGEPARSRA
28	SRRM1	A9Z1X7	10	S	3	+	3	0	14-3-3 domain binding motif;Calmodulin-dependent protein kinase II substrate motif;Calmodulin-dependent protein kinase IV substrate motif;Casein kinase II substrate motif;PKA kinase substrate motif;PKC kinase substrate motif	______MDAGFFRGTSAEQDNRFSNKQKKLL
29	RERE	B1AKN3	411	S	9	+	3	0	14-3-3 domain binding motif;Calmodulin-dependent protein kinase II substrate motif;Calmodulin-dependent protein kinase IV substrate motif;Casein kinase II substrate motif;Chk1 kinase substrate motif;ERK1,2 kinase substrate motif;GSK-3, ERK1, ERK2, CDK5 substrate motif;MAPKAPK2 kinase substrate motif;PKA kinase substrate motif;PKC kinase substrate motif;WW domain binding motif	TSSKKTKTQEISRPNSPSEGEGESSDSRSVN
30	USF2	M0QZ39	64	S	5	+	3	0	ERK1,2 kinase substrate motif;Growth associated histone HI kinase substrate motif;GSK-3, ERK1, ERK2, CDK5 substrate motif;PKA kinase substrate motif;PKC kinase substrate motif;WW domain binding motif	QTGTQRTIAPRTHPYSPKIDGTRTPRDERRR
31	MYO9A	B2RTY4	1230	S	10	+	3	0	b-Adrenergic Receptor kinase substrate motif;Cdc2 kinase substrate motif;CDK kinase substrate motif;CDK1,2,4,6 kinase substrate motif;ERK1,2 kinase substrate motif;GSK-3, ERK1, ERK2, CDK5 substrate motif;PKA kinase substrate motif;PKC kinase substrate motif;WW domain binding motif	SNRISRESSVDCLKESPNKQQERAQSQSGVD
32	PHF11	B4DTX8	5	S	4	+	3	0	Cdc2 kinase substrate motif;CDK kinase substrate motif;CDK1,2,4,6 kinase substrate motif;ERK1,2 kinase substrate motif;G protein-coupled receptor kinase 1 substrate motif;GSK-3, ERK1, ERK2, CDK5 substrate motif;WW domain binding motif	___________MAQASPPRPERVLGASSPEA
33	ZNF639	C9J3R1	60	S	9	+	3	0	b-Adrenergic Receptor kinase substrate motif;Casein kinase I substrate motif;Casein kinase II substrate motif;G protein-coupled receptor kinase 1 substrate motif;PKA kinase substrate motif	MRQPDLKYFDNKDDDSDTETSNDLPKFADGI
34	NCOR2	C9J0Q5	1286	S	5	+	3	0	Casein kinase I substrate motif;Casein kinase II substrate motif;G protein-coupled receptor kinase 1 substrate motif	EGGMSVTQCSKEDGRSSSGPPHETAAPKRTY
35	TFDP2	C9JCY5	4	S	4	+	3	0		____________MIISTPQRLTSSGSVLIGS
36	RASA4B	F8W6L0	688	S	14	+	3	0	Cdc2 kinase substrate motif;CDK kinase substrate motif;CDK1,2,4,6 kinase substrate motif;ERK1,2 kinase substrate motif;Growth associated histone HI kinase substrate motif;GSK-3, ERK1, ERK2, CDK5 substrate motif;WW domain binding motif	HRELSGGAEAGTVPTSPGKVPEDSLARLLRV
37	CAMK2D	D6R938	332	S	5	+	3	0	b-Adrenergic Receptor kinase substrate motif;Casein kinase II substrate motif;G protein-coupled receptor kinase 1 substrate motif	KSLLKKPDGVKESTESSNTTIEDEDVKARKQ
38	HMCES	D6R9T3	112	S	9	+	3	0	b-Adrenergic Receptor kinase substrate motif;Casein kinase II substrate motif;ERK1,2 kinase substrate motif;GSK-3, ERK1, ERK2, CDK5 substrate motif;WW domain binding motif	PQIKTEKSGSIGAADSPENWEKVWDNWRLLT
39	TMEM33	D6RAA6	150	S	2	+	3	0	Casein kinase I substrate motif;PKA kinase substrate motif;PKC kinase substrate motif	GSNSLPLLRSVLDKLSANQQNILKFIACNEI
40	DCK	D6RFG8	11	S	4	+	3	0	Casein kinase II substrate motif;DNA dependent Protein kinase substrate motif;G protein-coupled receptor kinase 1 substrate motif;GSK3 kinase substrate motif	_____MATPPKRSCPSFSASSEGTRIKKISI
41	EIF2AK3	E7ER02	943	S	3	+	3	0	14-3-3 domain binding motif;Akt kinase substrate motif;Calmodulin-dependent protein kinase II substrate motif;Casein kinase II substrate motif;G protein-coupled receptor kinase 1 substrate motif;GSK3 kinase substrate motif;MAPKAPK1 kinase substrate motif;p70 Ribosomal S6 kinase substrate motif;Phosphorylase kinase substrate motif;PKA kinase substrate motif;PKC kinase substrate motif	DLDFPGKTVLRQRSRSLSSSGTKHSRQSNNS
42	ASXL2	E7EWD6	367	S	5	+	3	0	Casein kinase II substrate motif;ERK1,2 kinase substrate motif;G protein-coupled receptor kinase 1 substrate motif;GSK-3, ERK1, ERK2, CDK5 substrate motif;PKA kinase substrate motif;Pyruvate dehydrogenase kinase substrate motif;WW domain binding motif	QSSGLSLEDSKKLTASPSDPKVKKTPAEQPK
43	EIF4B	E7EX17	503	S	4	+	3	0	Casein kinase II substrate motif;MDC1 BRCT domain binding motif;Plk1 PBD domain binding motif	AWVKRSSNPPARSQSSDTEQQSPTSGGGKVA
44	LRRK2	E9PC85	910	S	3	+	3	0	Akt kinase substrate motif;Casein kinase II substrate motif;Phosphorylase kinase substrate motif;PKA kinase substrate motif;PKC kinase substrate motif	SEGSEGSFLVKKKSNSISVGEFYRDAVLQRC
45	RAPGEF6	E9PCH4	1207	S	5	+	3	0	ERK1,2 kinase substrate motif;GSK-3, ERK1, ERK2, CDK5 substrate motif;MAPKAPK2 kinase substrate motif;WW domain binding motif	TKNLSEKRSAKSSEMSPVPMRSAGQTTKAHL
46	RPS6KA1	E9PGT3	721	S	4	+	3	0	Calmodulin-dependent protein kinase II substrate motif;Casein kinase II substrate motif;Chk1 kinase substrate motif;DNA dependent Protein kinase substrate motif;PKA kinase substrate motif;PKC kinase substrate motif	IESSILAQRRVRKLPSTTL____________
47	PARP10	E9PK67	916	S	3	+	3	0	14-3-3 domain binding motif;Aurora-A kinase substrate motif;Calmodulin-dependent protein kinase II alpha substrate motif;Calmodulin-dependent protein kinase II substrate motif;Calmodulin-dependent protein kinase IV substrate motif;Casein kinase II substrate motif;PAK2 kinase substrate motif;Phosphorylase kinase substrate motif;PKA kinase substrate motif;PKC epsilon kinase substrate motif;PKC kina…	NATVYGKGVYFARRASLSVQDRYSPPNADGH
48	ZC3H12C	E9PP00	721	S	5	+	3	0	Casein kinase I substrate motif;Casein kinase II substrate motif	PHLGRSLVATRIDSISDSRLYDSSPSRQRKP
49	PCF11	E9PQ01	800	S	3	+	3	0	14-3-3 domain binding motif;Akt kinase substrate motif;Calmodulin-dependent protein kinase II substrate motif;Casein kinase II substrate motif;ERK1,2 kinase substrate motif;GSK-3, ERK1, ERK2, CDK5 substrate motif;MAPKAPK1 kinase substrate motif;PAK2 kinase substrate motif;PKA kinase substrate motif;PKC epsilon kinase substrate motif;PKC kinase substrate motif;WW domain binding motif	QFDRKEQFSERARRLSPISGSRTYAENLSPH
50	TRRAP	H0Y4W2	1773	S	4	+	3	0	14-3-3 domain binding motif;Calmodulin-dependent protein kinase II alpha substrate motif;Calmodulin-dependent protein kinase II substrate motif;Calmodulin-dependent protein kinase IV substrate motif;Casein kinase II substrate motif;Chk1 kinase substrate motif;G protein-coupled receptor kinase 1 substrate motif;Phosphorylase kinase substrate motif;PKA kinase substrate motif;PKC kinase substrate mo…	GEGVNSVSSSIKRGLSVDSAQEVKRFRTATG
51	SIPA1L1	F5GYF8	1187	S	3	+	3	0	Casein kinase II substrate motif;ERK1,2 kinase substrate motif;G protein-coupled receptor kinase 1 substrate motif;GSK-3, ERK1, ERK2, CDK5 substrate motif;MAPKAPK2 kinase substrate motif;MDC1 BRCT domain binding motif;PKA kinase substrate motif;PKC kinase substrate motif;Plk1 PBD domain binding motif;WW domain binding motif	DQALAQMKPYSSKDSSPTLASKVDQLEGMLK
52	CIZ1	H0Y5D5	760	S	3	+	3	0	Casein kinase II substrate motif;DNA dependent Protein kinase substrate motif;ERK1,2 kinase substrate motif;GSK-3, ERK1, ERK2, CDK5 substrate motif;PKA kinase substrate motif;PKC kinase substrate motif;WW domain binding motif	GHFENLQKYKAAKNPSPTTRPVSRRCAINAR
53	RNF10	F5H5Z1	41	S	3	+	3	0	14-3-3 domain binding motif;Calmodulin-dependent protein kinase II substrate motif;G protein-coupled receptor kinase 1 substrate motif;PKA kinase substrate motif;PKC kinase substrate motif	ASSGSSKGQQPPRSASAGPAGESKPKSELLI
54	MDM1	F5H529	258	S	6	+	3	0	Casein kinase I substrate motif;Casein kinase II substrate motif;Cdc2 kinase substrate motif;CDK kinase substrate motif;CDK1,2,4,6 kinase substrate motif;ERK1,2 kinase substrate motif;GSK-3, ERK1, ERK2, CDK5 substrate motif;WW domain binding motif	KLRNDLRENRNLETVSPERKSNKIDDRLKLE
55	EPN2	F6PQP6	173	S	3	+	3	0	14-3-3 domain binding motif;ATM kinase substrate motif;Calmodulin-dependent protein kinase I substrate motif;Calmodulin-dependent protein kinase II substrate motif;Calmodulin-dependent protein kinase IV substrate motif;DNA dependent Protein kinase substrate motif;MDC1 BRCT domain binding motif;PKA kinase substrate motif;PKC kinase substrate motif;Plk1 PBD domain binding motif	ATGMGSNQITFGRGSSQPNLSTSHSEQEYGK
56	HNRNPA1	F8W6I7	91	S	3	+	3	0	14-3-3 domain binding motif;Calmodulin-dependent protein kinase II substrate motif;Casein kinase II substrate motif;G protein-coupled receptor kinase 1 substrate motif;GSK3 kinase substrate motif;PKA kinase substrate motif;PKC kinase substrate motif;Pyruvate dehydrogenase kinase substrate motif	PHKVDGRVVEPKRAVSREDSQRPGAHLTVKK
57	SPACIA2	G1UD79	151	S	4	+	3	0	14-3-3 domain binding motif;Calmodulin-dependent protein kinase II substrate motif;Cdc2 kinase substrate motif;CDK kinase substrate motif;CDK1,2,4,6 kinase substrate motif;ERK1,2 kinase substrate motif;GSK-3, ERK1, ERK2, CDK5 substrate motif;PKA kinase substrate motif;PKC kinase substrate motif;WW domain binding motif;ZIP kinase substrate motif	PSPVPSPRRFSRRSQSPVKCIRPSVLGPLKR;SPVPSPRRFSSRRSQSPVKCIRPSVLGPLKR
58	LOH12CR1	G3V1P3	56	S	8	+	3	0	Casein kinase II substrate motif;ERK1,2 kinase substrate motif;G protein-coupled receptor kinase 1 substrate motif;GSK-3, ERK1, ERK2, CDK5 substrate motif;MAPKAPK2 kinase substrate motif;WW domain binding motif	PTFQPLLKGLLSGQTSPTNAKLEKLDSQQVL
59	CCDC132	H0Y7Q2	382	S	3	+	3	0	14-3-3 domain binding motif;Calmodulin-dependent protein kinase II substrate motif;Casein kinase II substrate motif;MAPKAPK1 kinase substrate motif;MAPKAPK2 kinase substrate motif;PKA kinase substrate motif;PKA, PKG kinase substrate motif;PKC epsilon kinase substrate motif;PKC kinase substrate motif;PKG kinase substrate motif	PVKSVSRETLKSRKKSDYSLNKVNAPILTNT
60	FRYL	H0Y9X0	848	S	3	+	3	0	14-3-3 domain binding motif;Calmodulin-dependent protein kinase I substrate motif;Calmodulin-dependent protein kinase II alpha substrate motif;Calmodulin-dependent protein kinase II substrate motif;Calmodulin-dependent protein kinase IV substrate motif;Casein kinase II substrate motif;Chk1 kinase substrate motif;Phosphorylase kinase substrate motif;PKA kinase substrate motif;PKC kinase substrate …	MDGRINHSSSLARTRSLSSLREKGMYDVQST
61a	PML	H3BT57	504	S	4	+	3	0	Casein kinase II substrate motif	IKMESEEGKEARLARSSPEQPRPSTSKAVSP
61b	PML	H3BT57	493	S	6	+	3	0	b-Adrenergic Receptor kinase substrate motif;Calmodulin-dependent protein kinase II substrate motif;Casein kinase II substrate motif;Chk1 kinase substrate motif;G protein-coupled receptor kinase 1 substrate motif;PKA kinase substrate motif;PKC kinase substrate motif	KCSQTQCPRKVIKMESEEGKEARLARSSPEQ
62	CLK3	H3BUL5	135	S	1	+	3	0	Casein kinase II substrate motif;Pyruvate dehydrogenase kinase substrate motif	SASSRSQQSSKRSSRSVEDDKEGHLVCRIGD
63	NAA38	I3L3Z2	29	S	9	+	3	0	b-Adrenergic Receptor kinase substrate motif;Casein kinase II substrate motif;MAPKAPK2 kinase substrate motif	NGCCSRRQSSSSAGDSDGEREDSAAERARQQ
64		J3KNL2	359	S	2	+	3	0	Casein kinase II substrate motif;G protein-coupled receptor kinase 1 substrate motif;PKA kinase substrate motif;PKC kinase substrate motif	LARPGARDRASRSKLSRQSATEIPLPMLPLA
65	BRAP	J3KNN7	67	S	5	+	3	0	Casein kinase II substrate motif;ERK1,2 kinase substrate motif;GSK-3, ERK1, ERK2, CDK5 substrate motif;MAPKAPK2 kinase substrate motif;WW domain binding motif	DELKTTVEERKSSEASPTAQRSKDHSKECIN
66	FAM83H	J3KPS2	597	S	2	+	3	0	Casein kinase II substrate motif;ERK1,2 kinase substrate motif;G protein-coupled receptor kinase 1 substrate motif;GSK-3, ERK1, ERK2, CDK5 substrate motif;PKA kinase substrate motif;PKC kinase substrate motif;WW domain binding motif	EGSGAHQVLHNESKGSPTSAYPERKGSPTPG
67	CXXC1	K7EJR0	143	S	2	+	3	0	ERK1,2 kinase substrate motif;GSK-3, ERK1, ERK2, CDK5 substrate motif;MDC1 BRCT domain binding motif;PKA kinase substrate motif;PKC kinase substrate motif;Plk1 PBD domain binding motif;WW domain binding motif	VGAMLARGSASPHKSSPQPLVATPSQHHQQQ
68	COPE	M0QXB4	13	S	12	+	3	0	Casein kinase II substrate motif	___MAPPAPGPASGGSGEVDELFDVKNAFYI
69	ZFP36	M0QZ04	67	S	3	+	3	0	14-3-3 domain binding motif;Calmodulin-dependent protein kinase II substrate motif;Casein kinase II substrate motif;Phosphorylase kinase substrate motif;PKA kinase substrate motif;PKC kinase substrate motif	SSPSGVTSRLPGRSTSLVEGRSCGWVPPPPG
70	HNRNPM	M0QZM1	432	S	3	+	3	0	14-3-3 domain binding motif;Calmodulin-dependent protein kinase II substrate motif;Calmodulin-dependent protein kinase IV substrate motif;Casein kinase II substrate motif;Chk1 kinase substrate motif;G protein-coupled receptor kinase 1 substrate motif;PKA kinase substrate motif;PKC kinase substrate motif	ERMGAGLGHGMDRVGSEIERMGLVMDRMGSV
71	ARHGEF1	M0QZR4	388	S	7	+	3	0	MAPKAPK2 kinase substrate motif;PKA kinase substrate motif;PKC kinase substrate motif	ERLSGRLGRSESLRVSDRRRPSRGSLGAKGR
72	BIN1	O00499	331	S	20	+	3	0	Casein kinase II substrate motif;ERK1,2 kinase substrate motif;Growth associated histone HI kinase substrate motif;GSK-3, ERK1, ERK2, CDK5 substrate motif;WW domain binding motif	PEPAGGATPGATLPKSPSQLRKGPPVPPPPK
73	KMT2D	O14686	1671	S	6	+	3	0	ERK1,2 kinase substrate motif;GSK-3, ERK1, ERK2, CDK5 substrate motif;WW domain binding motif	GVEHMECEIKLEGPVSPDVEPGKEETEESKK
74	IFIT3	O14879	237	S	15	+	3	0	ERK1,2 kinase substrate motif;G protein-coupled receptor kinase 1 substrate motif;Growth associated histone HI kinase substrate motif;GSK-3, ERK1, ERK2, CDK5 substrate motif;WW domain binding motif	KEAEGEQFVEEALEKSPCQTDVLRSAAKFYR
75	ARPC5	O15511	77	S	5	+	3	0	14-3-3 domain binding motif;AMP-activated protein kinase 2 substrate motif;Calmodulin-dependent protein kinase II substrate motif;MAPKAPK1 kinase substrate motif;p70 Ribosomal S6 kinase substrate motif;Phosphorylase kinase substrate motif;PKA kinase substrate motif;PKC kinase substrate motif	PPINTKSQAVKDRAGSIVLKVLISFKANDIE
76	SIPA1L1	O43166	1734	S	3	+	3	0	Casein kinase II substrate motif;ERK1,2 kinase substrate motif;G protein-coupled receptor kinase 1 substrate motif;GSK-3, ERK1, ERK2, CDK5 substrate motif;MAPKAPK2 kinase substrate motif;MDC1 BRCT domain binding motif;PKA kinase substrate motif;PKC kinase substrate motif;Plk1 PBD domain binding motif;WW domain binding motif	QALAQMKPYSSSKDSSPTLASKVDQLEGMLK
77	STRN	O43815	137	S	17	+	3	0	b-Adrenergic Receptor kinase substrate motif;Casein kinase II substrate motif	GTELNQGDMKPPSYDSDEGNETEVQPQQNSQ
78	MAST3	O60307	927	S	4	+	3	0	Casein kinase II substrate motif;G protein-coupled receptor kinase 1 substrate motif;GSK3 kinase substrate motif;MDC1 BRCT domain binding motif;Plk1 PBD domain binding motif	SGGPLMSPLSPRSLSSNPSSRDSSPSRDPSP
79	GMDS	O60547	14	S	2	+	3	0	MAPKAPK2 kinase substrate motif;PKA kinase substrate motif;PKC kinase substrate motif	__MAHAPARCPSARGSGDGEMGKPRNVALIT
80	PLIN3	O60664	130	S	8	+	3	0	MAPKAPK2 kinase substrate motif;PKA kinase substrate motif;PKC kinase substrate motif	EKVLADTKELVSSKVSGAQEMVSSAKDTVAT
81	SNX2	O60749	226	S	6	+	3	0	b-Adrenergic Receptor kinase substrate motif;Calmodulin-dependent protein kinase II substrate motif;Casein kinase II substrate motif;Chk1 kinase substrate motif;PKA kinase substrate motif;PKC kinase substrate motif	KSIVGMTKVKVGKEDSSSTEFVEKRRAALER
82	DKC1	O60832	485	S	5	+	3	0	b-Adrenergic Receptor kinase substrate motif;Casein kinase II substrate motif;G protein-coupled receptor kinase 1 substrate motif	KKKSKKDKKAKAGLESGAEPGDGDSDTTKKK
83a	GAS7	O60861	156	S	5	+	3	0	ATM kinase substrate motif;b-Adrenergic Receptor kinase substrate motif;DNA dependent Protein kinase substrate motif;MAPKAPK2 kinase substrate motif	PPETAHMSVRKSTGDSQNLGSSSPSKKQSKE
83b	GAS7	O60861	117	S	24	+	3	0	Casein kinase II substrate motif;ERK1,2 kinase substrate motif;GSK-3, ERK1, ERK2, CDK5 substrate motif;WW domain binding motif	ETTWERPSSSPGIPASPGSHRSSLPPTVNGY
84	NCOR1	O75376	1281	S	6	+	3	0	Casein kinase II substrate motif;ERK1,2 kinase substrate motif;GSK-3, ERK1, ERK2, CDK5 substrate motif;PKA kinase substrate motif;PKC kinase substrate motif;WW domain binding motif	SAPLEGLICRALPRGSPHSDLKERTVLSGSI
85	SASH3	O75995	7	S	4	+	3	0	14-3-3 domain binding motif;Calmodulin-dependent protein kinase II substrate motif;Calmodulin-dependent protein kinase IV substrate motif;Casein kinase II substrate motif;Chk1 kinase substrate motif;DNA dependent Protein kinase substrate motif;Pim1 kinase substrate sequence;PKA kinase substrate motif;PKA, PKG kinase substrate motif;PKC epsilon kinase substrate motif;PKC kinase substrate motif;PKG…	_________MLRRKPSNASEKEPTQKKKLSL
86	ENDOD1	O94919	79	S	5	+	3	0	G protein-coupled receptor kinase 1 substrate motif	RFATLYSTRDRIPVYSAFRAPRPAPGGAEQR
87	CDK14	O94921	134	S	6	+	3	0	b-Adrenergic Receptor kinase substrate motif;Calmodulin-dependent protein kinase II substrate motif;Casein kinase II substrate motif;PKA kinase substrate motif;PKC kinase substrate motif	SSPSSPTSPKFGKADSYEKLEKLGEGSYATV
88	APBA3	O96018	11	S	3	+	3	0	14-3-3 domain binding motif;Calmodulin-dependent protein kinase II substrate motif;Calmodulin-dependent protein kinase IV substrate motif;Chk1 kinase substrate motif;DNA dependent Protein kinase substrate motif;G protein-coupled receptor kinase 1 substrate motif;MAPKAPK2 kinase substrate motif;PKA kinase substrate motif;PKC kinase substrate motif	_____MDFPTISRSPSGPPAMDLEGPRDILV
89	LMNA	P02545	429	S	2	+	3	0	Casein kinase II substrate motif;MDC1 BRCT domain binding motif;PKA kinase substrate motif;PKC kinase substrate motif;Plk1 PBD domain binding motif	SVTKKRKLESTESRSSFSQHARTSGNSLRTA;SVTKKRKLESTESRSSFSQHARTSGRVAVEE
90	FN1	P02751	2384	S	24	+	3	0	14-3-3 domain binding motif;b-Adrenergic Receptor kinase substrate motif;Calmodulin-dependent protein kinase II substrate motif;Casein kinase II substrate motif;PKA kinase substrate motif;PKC epsilon kinase substrate motif;PKC kinase substrate motif	IECFMPLDVQADREDSRE_____________
91	PRKCB	P05771	311	S	4	+	3	0	ATM kinase substrate motif;Casein kinase II substrate motif;DNA dependent Protein kinase substrate motif;PKA kinase substrate motif;PKC kinase substrate motif	EANEELRQKFERAKISQGTKVPEEKTTNTVS
92	ATP5B	P06576	529	S	7	+	3	0	Casein kinase I substrate motif;MDC1 BRCT domain binding motif;Plk1 PBD domain binding motif	EEAVAKADKLAEEHSS_______________
93	SRPR	P08240	332	S	1	+	3	0	Casein kinase II substrate motif	LGGMFGMLKGLVGSKSLSREDMESVLDKMRD
94	RNH1	P13489	2	S	1	+	3	0		______________MSLDIQSLDIQCEELSD
95	GTF2F2	P13984	248	S	8	+	3	0	Casein kinase I substrate motif	WELKPEYRHYQGEEKSD______________
96	HSP90B1	P14625	306	S	6	+	3	0	b-Adrenergic Receptor kinase substrate motif;BARD1 BRCT domain binding motif;Casein kinase II substrate motif;G protein-coupled receptor kinase 1 substrate motif;PKA kinase substrate motif;PKC kinase substrate motif	EPMEEEEAAKEEKEESDDEAAVEEEEEEKKP
97	CREB1	P16220	142	S	6	+	3	0	G protein-coupled receptor kinase 1 substrate motif	ILSRRPSYRKILNDLSSDAPGVPRIEEEKSE
98	IFNAR1	P17181	32	S	4	+	3	0	Cdc2 kinase substrate motif;CDK kinase substrate motif;CDK1,2,4,6 kinase substrate motif;ERK1,2 kinase substrate motif;Growth associated histone HI kinase substrate motif;GSK-3, ERK1, ERK2, CDK5 substrate motif;PKA kinase substrate motif;WW domain binding motif	APWVLSAAAGGKNLKSPQKVEVDIIDDNFIL
99a	ITIH2	Q5T985	119	S	4	+	3	0	PKA kinase substrate motif	FISNFSMTVDGKTFRSSIKEKTVGRALYAQA
99b	ITIH2	Q5T985	120	S	5	+	3	0	Casein kinase II substrate motif;MDC1 BRCT domain binding motif;NIMA kinase substrate motif;PKA kinase substrate motif;PKC kinase substrate motif;Plk1 PBD domain binding motif	ISNFSMTVDGKTFRSSIKEKTVGRALYAQAR
100	NFKB1	P19838	892	S	15	+	3	0		RQMGYTEAIEVIQAASSPVKTTSQAHSLPLS
101	OSBP	P22059	190	S	5	+	3	0	b-Adrenergic Receptor kinase substrate motif;Casein kinase II substrate motif	ALELAKAKAVKMLAESDESGDEESVSQTDKT
102	HNRNPA2B1	P22626	189	S	3	+	3	0	AMP-activated protein kinase substrate motif;Calmodulin-dependent protein kinase II substrate motif;Casein kinase II substrate motif;Chk1 kinase substrate motif;PKA kinase substrate motif;PKC kinase substrate motif	YHTINGHNAEVRKALSRQEMQEVQSSRSGRG
103	WARS	P23381	351	S	2	+	3	0	Casein kinase II substrate motif;G protein-coupled receptor kinase 1 substrate motif;PKA kinase substrate motif;PKC kinase substrate motif;Pyruvate dehydrogenase kinase substrate motif	HSTFFPALQGAQTKMSASDPNSSIFLTDTAK
104	KDM5A	P29375	1330	S	7	+	3	0	MAPKAPK2 kinase substrate motif;MDC1 BRCT domain binding motif;Plk1 PBD domain binding motif	SFQQSAFNRVVSSVSSSPRQTMDYDDEETDS
105	PHB	P35232	151	S	3	+	3	0	14-3-3 domain binding motif;Calmodulin-dependent protein kinase II substrate motif;Calmodulin-dependent protein kinase IV substrate motif;Chk1 kinase substrate motif;G protein-coupled receptor kinase 1 substrate motif;MAPKAPK2 kinase substrate motif;PKA kinase substrate motif;PKC kinase substrate motif	AGELITQRELVSRQVSDDLTERAATFGLILD
106	MYH10	P35580	1952	S	9	+	3	0	Casein kinase I substrate motif;Casein kinase II substrate motif;G protein-coupled receptor kinase 1 substrate motif;GSK3 kinase substrate motif	SSSRSGRRQLHLEGASLELSDDDTESKTSDV
107	RBMX	P38159	332	S	8	+	3	0	Casein kinase II substrate motif;G protein-coupled receptor kinase 1 substrate motif;GSK3 kinase substrate motif;MAPKAPK2 kinase substrate motif	RDGYGGSRDSYSSSRSDLYSSGRDRVGRQER
108	ANP32A	P39687	17	S	5	+	3	0	14-3-3 domain binding motif;Akt kinase substrate motif;Calmodulin-dependent protein kinase II substrate motif;DNA dependent Protein kinase substrate motif;MAPKAPK1 kinase substrate motif;PKA kinase substrate motif;PKC kinase substrate motif	EMGRRIHLELRNRTPSDVKELVLDNSRSNEG
109	CD79B	P40259	221	S	7	+	3	0	Casein kinase II substrate motif;PKA kinase substrate motif;PKC kinase substrate motif	TYEDIVTLRTGEVKWSVGEHPGQE_______
110	RFC3	P40938	12	S	5	+	3	0	14-3-3 domain binding motif;Calmodulin-dependent protein kinase II substrate motif;CLK1 kinase substrate motif;MAPKAPK1 kinase substrate motif;p70 Ribosomal S6 kinase substrate motif;Phosphorylase kinase substrate motif;PKA kinase substrate motif;PKC kinase substrate motif	____MSLWVDKYRPCSLGRLDYHKEQAAQLR
111	ATRX	P46100	313	S	6	+	3	0	Casein kinase I substrate motif;Casein kinase II substrate motif;G protein-coupled receptor kinase 1 substrate motif	IKVDSEKSNKVYEHTSRFSPKKTSSNCNGEE
112a	MAP1B	P46821	1389	S	15	+	3	0	b-Adrenergic Receptor kinase substrate motif;Casein kinase I substrate motif;Casein kinase II substrate motif;ERK1,2 kinase substrate motif;GSK-3, ERK1, ERK2, CDK5 substrate motif;WW domain binding motif	RASVSPMDEPVPDSESPIEKVLSPLRSPPLI
112b	MAP1B	P46821	1252	S	12	+	3	0	Casein kinase I substrate motif;Casein kinase II substrate motif;Cdc2 kinase substrate motif;CDK kinase substrate motif;CDK1,2,4,6 kinase substrate motif;ERK1,2 kinase substrate motif;G protein-coupled receptor kinase 1 substrate motif;GSK3 kinase substrate motif;GSK-3, ERK1, ERK2, CDK5 substrate motif;MAPKAPK2 kinase substrate motif;PKA kinase substrate motif;PKC kinase substrate motif;WW domain…	LDIKDSISAVSSEKVSPSKSPSLSPSPPSPL
112c	MAP1B	P46821	1154	S	14	+	3	0	b-Adrenergic Receptor kinase substrate motif;Casein kinase I substrate motif;Casein kinase II substrate motif;ERK1,2 kinase substrate motif;GSK-3, ERK1, ERK2, CDK5 substrate motif;WW domain binding motif	PRDVMSDETNNEETESPSQEFVNITKYESSL
112d	MAP1B	P46821	614	S	9	+	3	0	Casein kinase I substrate motif;Cdc2 kinase substrate motif;CDK kinase substrate motif;CDK1,2,4,6 kinase substrate motif;DNA dependent Protein kinase substrate motif;ERK1,2 kinase substrate motif;G protein-coupled receptor kinase 1 substrate motif;GSK-3, ERK1, ERK2, CDK5 substrate motif;PKA kinase substrate motif;WW domain binding motif	KPSVTEKEVPSKEEPSPVKAEVAEKQATDVK
112e	MAP1B	P46821	561	S	3	+	3	0	14-3-3 domain binding motif;b-Adrenergic Receptor kinase substrate motif;Calmodulin-dependent protein kinase II substrate motif;Casein kinase II substrate motif;G protein-coupled receptor kinase 1 substrate motif;PKA kinase substrate motif;PKC epsilon kinase substrate motif;PKC kinase substrate motif	KPAAKPLPSKSVRKESKEETPEVTKVNHVEK
112f	MAP1B	P46821	1438	S	3	+	3	0	ERK1,2 kinase substrate motif;GSK-3, ERK1, ERK2, CDK5 substrate motif;PKA kinase substrate motif;PKC kinase substrate motif;WW domain binding motif	RGAESPFEEKSGKQGSPDQVSPVSEMTSTSL
112g	MAP1B	P46821	1666	S	2	+	3	0	ERK1,2 kinase substrate motif;G protein-coupled receptor kinase 1 substrate motif;GSK-3, ERK1, ERK2, CDK5 substrate motif;PKA kinase substrate motif;PKC kinase substrate motif;WW domain binding motif	QESPEQSLAMDFSRQSPDHPTVGAGVLHITE
112h	MAP1B	P46821	832	S	5	+	3	0	Casein kinase II substrate motif;ERK1,2 kinase substrate motif;GSK-3, ERK1, ERK2, CDK5 substrate motif;MAPKAPK2 kinase substrate motif;MDC1 BRCT domain binding motif;Plk1 PBD domain binding motif;Pyruvate dehydrogenase kinase substrate motif;WW domain binding motif	IGPAKELEAERSLMSSPEDLTKDFEELKAEE
112i	MAP1B	P46821	1915	S	4	+	3	0	Casein kinase II substrate motif;ERK1,2 kinase substrate motif;G protein-coupled receptor kinase 1 substrate motif;Growth associated histone HI kinase substrate motif;GSK3 kinase substrate motif;GSK-3, ERK1, ERK2, CDK5 substrate motif;Pyruvate dehydrogenase kinase substrate motif;WW domain binding motif	DVGGYYYEKIERTTKSPSDSGYSYETIGKTT
112j	MAP1B	P46821	1819	S	9	+	3	0	ERK1,2 kinase substrate motif;GSK-3, ERK1, ERK2, CDK5 substrate motif;MDC1 BRCT domain binding motif;Plk1 PBD domain binding motif;WW domain binding motif	TSAVKEKTATCHSSSSPPIDAASAEPYGFRA
112k	MAP1B	P46821	1322	S	6	+	3	0	Casein kinase I substrate motif;Casein kinase II substrate motif;ERK1,2 kinase substrate motif;G protein-coupled receptor kinase 1 substrate motif;GSK3 kinase substrate motif;GSK-3, ERK1, ERK2, CDK5 substrate motif;WW domain binding motif	EEHCASPEDKTLEVVSPSQSVTGSAGHTPYY
112l	MAP1B	P46821	1965	S	3	+	3	0	Casein kinase II substrate motif;ERK1,2 kinase substrate motif;GSK-3, ERK1, ERK2, CDK5 substrate motif;PKA kinase substrate motif;PKC kinase substrate motif;WW domain binding motif	PEEGGYSYDISEKTTSPPEVSGYSYEKTERS
112m	MAP1B	P46821	1298	S	11	+	3	0	Casein kinase II substrate motif;ERK1,2 kinase substrate motif;G protein-coupled receptor kinase 1 substrate motif;GSK-3, ERK1, ERK2, CDK5 substrate motif;WW domain binding motif	PNEIKVSAEAEVAPVSPEVTQEVVEEHCASP
112n	MAP1B	P46821	1312	S	25	+	3	0	Casein kinase II substrate motif;ERK1,2 kinase substrate motif;GSK-3, ERK1, ERK2, CDK5 substrate motif;Pyruvate dehydrogenase kinase substrate motif;WW domain binding motif	VSPEVTQEVVEEHCASPEDKTLEVVSPSQSV
113	PRRC2A	P48634	1004	S	9	+	3	0	ERK1,2 kinase substrate motif;GSK-3, ERK1, ERK2, CDK5 substrate motif;WW domain binding motif	GKLGGPKETPPNGNLSPAPRLRRDYSYERVG
114	NASP	P49321	726	S	6	+	3	0	b-Adrenergic Receptor kinase substrate motif;Casein kinase I substrate motif;Cdc2 kinase substrate motif;CDK kinase substrate motif;CDK1,2,4,6 kinase substrate motif;ERK1,2 kinase substrate motif;Growth associated histone HI kinase substrate motif;GSK-3, ERK1, ERK2, CDK5 substrate motif;PKA kinase substrate motif;PKC kinase substrate motif;WW domain binding motif	DISHLVRKKRKPEEESPRKDDAKKAKQEPEV
115	MCM2	P49736	26	S	7	+	3	0		ASSPAQRRRGNDPLTSSPGRSSRRTDALTSS
116	EMD	P50402	173	S	16	+	3	0	Casein kinase II substrate motif	DSAYQSITHYRPVSASRSSLDLSYYPTSSST
117	ERF	P50548	21	S	19	+	3	0	Casein kinase II substrate motif;ERK1,2 kinase substrate motif;GSK-3, ERK1, ERK2, CDK5 substrate motif;MDC1 BRCT domain binding motif;PKA kinase substrate motif;Plk1 PBD domain binding motif;WW domain binding motif	DTGFAFPDWAYKPESSPGSRQIQLWHFILEL
118	DNM2	P50570	764	S	34	+	3	0	Casein kinase II substrate motif;ERK1,2 kinase substrate motif;GSK-3, ERK1, ERK2, CDK5 substrate motif;WW domain binding motif	PPPVDDTWLQSASSHSPTPQRRPVSSIHPPG
119	CDK9	P50750	347	S	4	+	3	0	14-3-3 domain binding motif;ATM kinase substrate motif;Calmodulin-dependent protein kinase II substrate motif;Casein kinase II substrate motif;DNA dependent Protein kinase substrate motif;Pim1 kinase substrate sequence;PKA kinase substrate motif;PKC epsilon kinase substrate motif;PKC kinase substrate motif;ZIP kinase substrate motif	LTSMFEYLAPPRRKGSQITQQSTNQSRNPAT
120	CCT8	P50990	537	S	9	+	3	0	DNA dependent Protein kinase substrate motif;PKA kinase substrate motif;PKC kinase substrate motif	DQIIMAKPAGGPKPPSGKKDWDDDQND____
121	HCFC1	P51610	2019	S	4	+	3	0	14-3-3 domain binding motif;Calmodulin-dependent protein kinase II substrate motif;Casein kinase II substrate motif;MAPKAPK2 kinase substrate motif;PKA kinase substrate motif;PKC kinase substrate motif	SKDSSGTKPANKRPMSSPEMKSAPKKSKADG
122	ATN1	P54259	896	S	5	+	3	0	ERK1,2 kinase substrate motif;GSK-3, ERK1, ERK2, CDK5 substrate motif;WW domain binding motif	PALRTLSEYARPHVMSPGNRNHPFYVPLGAV
123	AQP5	P55064	7	S	4	+	3	0	Casein kinase I substrate motif;PKA kinase substrate motif	_________MKKEVCSVAFLKAVFAEFLATL
124	EIF3B	P55884	125	S	5	+	3	0	G protein-coupled receptor kinase 1 substrate motif	EQARDERSDSRAQAVSEDAGGNEGRAAEAEP
125	ITGA1	P56199	842	S	9	+	3	0	Casein kinase II substrate motif;PKA kinase substrate motif	KDLLIVRSQNDKFNVSLTVKNTKDSAYNTRT
126	RAB8A	P61006	181	S	6	+	3	0	Casein kinase I substrate motif;ERK1,2 kinase substrate motif;G protein-coupled receptor kinase 1 substrate motif;GSK3 kinase substrate motif;GSK-3, ERK1, ERK2, CDK5 substrate motif;WW domain binding motif	ARDIKAKMDKKLEGNSPQGSNQGVKITPDQQ
127	GTF2I	P78347	674	S	4	+	3	0	14-3-3 domain binding motif;Calmodulin-dependent protein kinase II substrate motif;Casein kinase II substrate motif;ERK1,2 kinase substrate motif;Growth associated histone HI kinase substrate motif;GSK-3, ERK1, ERK2, CDK5 substrate motif;PKA kinase substrate motif;PKC kinase substrate motif;WW domain binding motif;ZIP kinase substrate motif	SKINTKALQSPKRPRSPGSNSKVPEIEVTVE
128	SIM1	P81133	660	S	3	+	3	0	14-3-3 domain binding motif;Calmodulin-dependent protein kinase II substrate motif;Calmodulin-dependent protein kinase IV substrate motif;Casein kinase II substrate motif;Chk1 kinase substrate motif;ERK1,2 kinase substrate motif;GSK-3, ERK1, ERK2, CDK5 substrate motif;MAPKAPK2 kinase substrate motif;MDC1 BRCT domain binding motif;PKA kinase substrate motif;PKC kinase substrate motif;Plk1 PBD doma…	ENDYDNSPTALSRISSPNSDRISKSSLILAK
129	NFKB2	Q00653	161	S	3	+	3	0	14-3-3 domain binding motif;Akt kinase substrate motif;Calmodulin-dependent protein kinase II substrate motif;MAPKAPK1 kinase substrate motif;PKA kinase substrate motif;PKC kinase substrate motif	MMGTMIQKLQRQRLRSRPQGLTEAEQRELEQ
130	OTUD4	Q01804	545	S	5	+	3	0	Casein kinase II substrate motif	PSTLENITDDKYATVSSPSKSKKLECPSPAE
131	CENPC	Q03188	225	S	9	+	3	0	BARD1 BRCT domain binding motif;Casein kinase II substrate motif;PKA kinase substrate motif;PKC kinase substrate motif	DDKVMLKKIEIDNKVSDEEDKTSEGQERKPS
132	SRSF11	Q05519	414	S	4	+	3	0	b-Adrenergic Receptor kinase substrate motif;Casein kinase II substrate motif;PKA kinase substrate motif;PKC kinase substrate motif;Pyruvate dehydrogenase kinase substrate motif	KKSKDKEKDRERKSESDKDVKQVTRDYDEEE
133	PRKCD	Q05655	645	S	4	+	3	0	Casein kinase II substrate motif;PKA kinase substrate motif;PKC kinase substrate motif;Pyruvate dehydrogenase kinase substrate motif	YSNFDQEFLNEKARLSYSDKNLIDSMDQSAF
134	AHNAK	Q09666	5077	S	5	+	3	0	Casein kinase I substrate motif;Casein kinase II substrate motif;ERK1,2 kinase substrate motif;Growth associated histone HI kinase substrate motif;GSK-3, ERK1, ERK2, CDK5 substrate motif;PKA kinase substrate motif;PKC kinase substrate motif;WW domain binding motif	VNIAGPDAALKVDVKSPKTKKTMFGKMYFPD
135	AKAP13	Q12802	649	S	3	+	3	0	PKA kinase substrate motif;PKC kinase substrate motif	NSETNSSHAQSQKGKSSPICSTTGDDKLCAD
136a	TP53BP1	Q12888	1430	S	18	+	3	0	Casein kinase II substrate motif;ERK1,2 kinase substrate motif;GSK-3, ERK1, ERK2, CDK5 substrate motif;MAPKAPK2 kinase substrate motif;Pyruvate dehydrogenase kinase substrate motif;WW domain binding motif	AVPGPLGIEDISPNLSPDDKSFSRVVPRVPD
136b	TP53BP1	Q12888	1362	S	7	+	3	0	Cdc2 kinase substrate motif;CDK kinase substrate motif;CDK1,2,4,6 kinase substrate motif;ERK1,2 kinase substrate motif;Growth associated histone HI kinase substrate motif;GSK-3, ERK1, ERK2, CDK5 substrate motif;PKA kinase substrate motif;PKC kinase substrate motif;WW domain binding motif	ADFALPSSRGGPGKLSPRKGVSQTGTPVCEE
136c	TP53BP1	Q12888	630	S	25	+	3	0	Casein kinase II substrate motif;DNA dependent Protein kinase substrate motif;ERK1,2 kinase substrate motif;GSK-3, ERK1, ERK2, CDK5 substrate motif;WW domain binding motif	VCIDLTCDSGSQAVPSPATRSEALSSVLDQE
137	ILF3	Q12906	762	S	20	+	3	0	Casein kinase II substrate motif;ERK1,2 kinase substrate motif;GSK-3, ERK1, ERK2, CDK5 substrate motif;MAPKAPK2 kinase substrate motif;WW domain binding motif	SGYQSHQGQQQSYNQSPYSNYGPPQGKQKGY
138	STK4	Q13043	410	S	6	+	3	0	G protein-coupled receptor kinase 1 substrate motif;GSK3 kinase substrate motif	FLEYFEQKEKENQINSFGKSVPGPLKNSSDW
139	FLII	Q13045	436	S	4	+	3	0	14-3-3 domain binding motif;Akt kinase substrate motif;b-Adrenergic Receptor kinase substrate motif;Calmodulin-dependent protein kinase II substrate motif;Casein kinase II substrate motif;MAPKAPK1 kinase substrate motif;Pim1 kinase substrate sequence;PKA kinase substrate motif;PKC epsilon kinase substrate motif;PKC kinase substrate motif;Pyruvate dehydrogenase kinase substrate motif;ZIP kinase su…	KDPMARKMRLRRRKDSAQDDQAKQVLKGMSD
140	PAK1	Q13153	223	S	8	+	3	0	Casein kinase II substrate motif;ERK1,2 kinase substrate motif;GSK-3, ERK1, ERK2, CDK5 substrate motif;WW domain binding motif	PLPVTPTRDVATSPISPTENNTTPPDALTRN
141	SP140	Q13342	235	S	10	+	3	0	b-Adrenergic Receptor kinase substrate motif;Casein kinase I substrate motif;Casein kinase II substrate motif;G protein-coupled receptor kinase 1 substrate motif	GGVSCKLAIQIDEGESEEMPKLLPYDTEVLE
142	SP140	Q13342	291	S	4	+	3	0	b-Adrenergic Receptor kinase substrate motif;Casein kinase II substrate motif;ERK1,2 kinase substrate motif;GSK-3, ERK1, ERK2, CDK5 substrate motif;PKA kinase substrate motif;WW domain binding motif	NSPRKRNQDKEKYQESPEGRDKETFDLKTPQ
143	ROCK1	Q13464	1105	S	12	+	3	0	Casein kinase II substrate motif;G protein-coupled receptor kinase 1 substrate motif	LRAKLLDLSDSTSVASFPSADETDGNLPESR
144	HDAC1	Q13547	409	S	5	+	3	0		GDEDEDDPDKRISICSSDKRIACEEEFSDSE
145	RAPGEF1	Q13905	296	S	6	+	3	0	Casein kinase II substrate motif;Cdc2 kinase substrate motif;CDK kinase substrate motif;CDK1,2,4,6 kinase substrate motif;DNA dependent Protein kinase substrate motif;ERK1,2 kinase substrate motif;GSK-3, ERK1, ERK2, CDK5 substrate motif;WW domain binding motif	SPPPALPPKKRQSAPSPTRVAVVAPMSRATS
146	ZNF638	Q14966	552	S	6	+	3	0	ERK1,2 kinase substrate motif;Growth associated histone HI kinase substrate motif;GSK-3, ERK1, ERK2, CDK5 substrate motif;NIMA kinase substrate motif;PKA kinase substrate motif;PKC kinase substrate motif;WW domain binding motif	SRSRSPYRIRNPFRGSPKCFRSVSPERMSRR
147	SART3	Q15020	10	S	9	+	3	0	Casein kinase II substrate motif;G protein-coupled receptor kinase 1 substrate motif	______MATAAETSASEPEAESKAGPKADGE
148	PCBP2	Q15366	188	S	3	+	3	0	MDC1 BRCT domain binding motif;PKA kinase substrate motif;PKC kinase substrate motif;Plk1 PBD domain binding motif	SPPKGVTIPYRPKPSSSPVIFAGGQDRYSTG
149	SAFB	Q15424	507	S	4	+	3	0	Casein kinase II substrate motif;G protein-coupled receptor kinase 1 substrate motif;PKA kinase substrate motif;PKC kinase substrate motif	SDKRDSDGKKEKSSNSDRSTNLKRDDKCDRK
150	TRIP10	Q15642	299	S	6	+	3	0	Casein kinase II substrate motif;G protein-coupled receptor kinase 1 substrate motif;MDC1 BRCT domain binding motif;Plk1 PBD domain binding motif	FEDFSQPMNRAPSDSSLGTPSDGRPELRGPG
151	IFI16	Q16666	776	S	8	+	3	0	Casein kinase II substrate motif;G protein-coupled receptor kinase 1 substrate motif;GSK3 kinase substrate motif;MDC1 BRCT domain binding motif;Plk1 PBD domain binding motif	IKTRKNKKDILNPDSSMETSPDFFF______
152	IFI16	Q16666	780	S	12	+	3	0	ERK1,2 kinase substrate motif;GSK-3, ERK1, ERK2, CDK5 substrate motif;MAPKAPK2 kinase substrate motif;WW domain binding motif	KNKKDILNPDSSMETSPDFFF__________
153	LARP7	Q4G0J3	258	S	5	+	3	0	14-3-3 domain binding motif;Akt kinase substrate motif;Calmodulin-dependent protein kinase II substrate motif;Casein kinase II substrate motif;G protein-coupled receptor kinase 1 substrate motif;MAPKAPK1 kinase substrate motif;MAPKAPK2 kinase substrate motif;PKA kinase substrate motif;PKC kinase substrate motif	TSNTSISKMKRSRPTSEGSDIESTEPQKQCS
154	TBC1D10B	Q4KMP7	22	S	8	+	3	0	DNA dependent Protein kinase substrate motif;ERK1,2 kinase substrate motif;GSK-3, ERK1, ERK2, CDK5 substrate motif;WW domain binding motif	PLVAPPRRHGAPAAPSPPPRGSRAGPVVVVA
155	MIA3	Q5JRA6	1906	S	29	+	3	0	ERK1,2 kinase substrate motif;GSK-3, ERK1, ERK2, CDK5 substrate motif;PKA kinase substrate motif;PKC kinase substrate motif;WW domain binding motif	ASQSTSQDCSQALKQSP______________
156	SPECC1	Q5M775	810	S	2	+	3	0	Casein kinase II substrate motif;ERK1,2 kinase substrate motif;G protein-coupled receptor kinase 1 substrate motif;GSK-3, ERK1, ERK2, CDK5 substrate motif;PKA kinase substrate motif;PKC kinase substrate motif;WW domain binding motif	VDAAGRWPGVCVSRTSPTPPESATTVKSLIK
157	HIVEP3	Q5T1R4	805	S	10	+	3	0	Casein kinase II substrate motif;G protein-coupled receptor kinase 1 substrate motif;GSK3 kinase substrate motif;MDC1 BRCT domain binding motif;Plk1 PBD domain binding motif	RRTTSKEISVIQHTSSFEKSDSLEQPSGLEG
158	THEMIS2	Q5TEJ8	567	S	3	+	3	0	14-3-3 domain binding motif;Calmodulin-dependent protein kinase II substrate motif;Casein kinase II substrate motif;MAPKAPK1 kinase substrate motif;PAK2 kinase substrate motif;PKA kinase substrate motif;PKC epsilon kinase substrate motif;PKC kinase substrate motif	PRPPKNQGLSKQRRHSSEGGVKSSQVLGLQQ
159	TREX1	Q5TZT0	251	S	3	+	3	0	14-3-3 domain binding motif;Calmodulin-dependent protein kinase II substrate motif;Casein kinase II substrate motif;ERK1,2 kinase substrate motif;GSK-3, ERK1, ERK2, CDK5 substrate motif;PKA kinase substrate motif;PKC kinase substrate motif;WW domain binding motif	SAVTTTAHLATTRNTSPSLGESRGTKDLPPV
160a	ZNF318	Q5VUA4	2189	S	3	+	3	0	Casein kinase II substrate motif;ERK1,2 kinase substrate motif;GSK-3, ERK1, ERK2, CDK5 substrate motif;PKA kinase substrate motif;PKC kinase substrate motif;WW domain binding motif	DFVTRTSGVQKDKLCSPLSEPGDPSKCSSLE
160b	ZNF318	Q5VUA4	634	S	1	+	3	0	Casein kinase I substrate motif;Casein kinase II substrate motif;PKA kinase substrate motif;PKC kinase substrate motif;Pyruvate dehydrogenase kinase substrate motif	LHGKKPSLRSSADRRSSVDRYFSADHCSSVD
160c	ZNF318	Q5VUA4	635	S	2	+	3	0	14-3-3 domain binding motif;Aurora-A kinase substrate motif;Calmodulin-dependent protein kinase II substrate motif;CLK1 kinase substrate motif;MDC1 BRCT domain binding motif;PAK2 kinase substrate motif;Phosphorylase kinase substrate motif;PKA kinase substrate motif;PKC epsilon kinase substrate motif;PKC kinase substrate motif;Plk1 PBD domain binding motif	HGKKPSLRSSADRRSSVDRYFSADHCSSVDH
160d	RNF219	Q5W0B1	553	S	16	+	3	0	ERK1,2 kinase substrate motif;Growth associated histone HI kinase substrate motif;GSK-3, ERK1, ERK2, CDK5 substrate motif;WW domain binding motif	ISELDSMMSESDNSKSPCNNGFKSLDLDGLS
161	MSL1	Q68DK7	205	S	1	+	3	0	ERK1,2 kinase substrate motif;Growth associated histone HI kinase substrate motif;GSK-3, ERK1, ERK2, CDK5 substrate motif;MAPKAPK2 kinase substrate motif;PKA kinase substrate motif;PKC kinase substrate motif;WW domain binding motif	GTLAASEGRWKSMRKSPLGGGGGSGASSQAA
162a	KIAA1429	Q69YN4	1448	S	3	+	3	0	b-Adrenergic Receptor kinase substrate motif;Casein kinase II substrate motif;ERK1,2 kinase substrate motif;GSK-3, ERK1, ERK2, CDK5 substrate motif;MAPKAPK2 kinase substrate motif;PKA kinase substrate motif;PKC kinase substrate motif;WW domain binding motif	INAAELKQLLQSKEESPENLFLELEKLVLEH
162b	KIAA1429	Q69YN4	1578	S	7	+	3	0	DNA dependent Protein kinase substrate motif	FDLHSELERSFLSEPSSPGRTKTTKGFKLGK
163	RCSD1	Q6JBY9	351	S	5	+	3	0	ERK1,2 kinase substrate motif;GSK-3, ERK1, ERK2, CDK5 substrate motif;WW domain binding motif	TKKLEEGAAVKETPHSPPGGVKGGDVPKQEK
164	MAST2	Q6P0Q8	1256	S	3	+	3	0	14-3-3 domain binding motif;Calmodulin-dependent protein kinase II substrate motif;Calmodulin-dependent protein kinase IV substrate motif;Casein kinase II substrate motif;Chk1 kinase substrate motif;G protein-coupled receptor kinase 1 substrate motif;GSK3 kinase substrate motif;PKA kinase substrate motif;PKC kinase substrate motif	LLHTSRSLSSLNRSLSSGESGPGSPTHSHSL
165	ANKRD12	Q6UB98	1189	S	12	+	3	0	Casein kinase II substrate motif;ERK1,2 kinase substrate motif;Growth associated histone HI kinase substrate motif;GSK-3, ERK1, ERK2, CDK5 substrate motif;MAPKAPK2 kinase substrate motif;PKA kinase substrate motif;PKC kinase substrate motif;WW domain binding motif	TLGKSSFVSDNSLNRSPRSENEKPGLSSRSV
166	MEPCE	Q7L2J0	217	S	10	+	3	0	ERK1,2 kinase substrate motif;G protein-coupled receptor kinase 1 substrate motif;GSK-3, ERK1, ERK2, CDK5 substrate motif;MDC1 BRCT domain binding motif;PKA kinase substrate motif;PKC kinase substrate motif;Plk1 PBD domain binding motif;WW domain binding motif	DEEVSRTLNAETPKSSPLPAKGRDPVEILIP
167	ZC3HAV1	Q7Z2W4	302	S	6	+	3	0	ATM kinase substrate motif;DNA dependent Protein kinase substrate motif;G protein-coupled receptor kinase 1 substrate motif	DAPVDDLTRKFTYLGSQDRARPPSGSSKATD
168	HUWE1	Q7Z6Z7	2887	S	3	+	3	0	14-3-3 domain binding motif;Calmodulin-dependent protein kinase II substrate motif;Casein kinase II substrate motif;PKA kinase substrate motif;PKC kinase substrate motif	GDTSAAGSSEQPRAGSSTPGDAPPAVAEVQG
169	FERMT3	Q86UX7	218	S	6	+	3	0	14-3-3 domain binding motif;Calmodulin-dependent protein kinase II alpha substrate motif;Calmodulin-dependent protein kinase II substrate motif;Calmodulin-dependent protein kinase IV substrate motif;Casein kinase II substrate motif;Chk1 kinase substrate motif;MDC1 BRCT domain binding motif;Phosphorylase kinase substrate motif;PKA kinase substrate motif;PKC kinase substrate motif;Plk1 PBD domain b…	PPPDPLLLQRLPRPSSLSDKTQLHSRWLDSS
170	GLCCI1	Q86VQ1	398	S	6	+	3	0	Beta-TrCP1 domain binding motif;ERK1,2 kinase substrate motif;GSK-3, ERK1, ERK2, CDK5 substrate motif;MAPKAPK2 kinase substrate motif;MDC1 BRCT domain binding motif;Plk1 PBD domain binding motif;WW domain binding motif	TEDLLYDRDKDSGSSSPLPKYASSPKPNNSY
171	RALGPS2	Q86X27	308	S	16	+	3	0	Casein kinase II substrate motif;ERK1,2 kinase substrate motif;GSK-3, ERK1, ERK2, CDK5 substrate motif;WW domain binding motif	SAASREDLVGPEVGASPQSGRKSVAAEGALL
172	C2CD5	Q86YS7	260	S	13	+	3	0	Casein kinase II substrate motif;Cdc2 kinase substrate motif;CDK kinase substrate motif;CDK1,2,4,6 kinase substrate motif;ERK1,2 kinase substrate motif;GSK-3, ERK1, ERK2, CDK5 substrate motif;WW domain binding motif	LDKLSSPAAFLPACNSPSKEMKEIPFNEDPN
173	C1orf174	Q8IYL3	148	S	5	+	3	0	Casein kinase II substrate motif	AKTRDGLSVPKHSAGSGAEESNSSSTVQKQN
174	ABTB2	Q8N961	365	S	8	+	3	0	Cdc2 kinase substrate motif;CDK kinase substrate motif;CDK1,2,4,6 kinase substrate motif;ERK1,2 kinase substrate motif;GSK-3, ERK1, ERK2, CDK5 substrate motif;WW domain binding motif	AMHHMQGRHPLCPGASPARQARQPPQPITWS
175	PPFIBP2	Q8ND30	40	S	16	+	3	0	Casein kinase II substrate motif;ERK1,2 kinase substrate motif;GSK-3, ERK1, ERK2, CDK5 substrate motif;WW domain binding motif	TGADLSDGTCEPGLASPASYMNPFPVLHLIE
176	EHBP1	Q8NDI1	787	S	4	+	3	0	b-Adrenergic Receptor kinase substrate motif;Casein kinase II substrate motif;G protein-coupled receptor kinase 1 substrate motif;Pyruvate dehydrogenase kinase substrate motif	LDLAKKKHASLRQTESDPDADRTTLNHADHS
177	DOCK8	Q8NF50	948	S	14	+	3	0	ERK1,2 kinase substrate motif;G protein-coupled receptor kinase 1 substrate motif;GSK-3, ERK1, ERK2, CDK5 substrate motif;MDC1 BRCT domain binding motif;Plk1 PBD domain binding motif;WW domain binding motif	SRMSYYCSGSSDAPSSPAAPRPASKKHFHEE
178	SNIP1	Q8TAD8	52	S	8	+	3	0	Casein kinase II substrate motif;ERK1,2 kinase substrate motif;G protein-coupled receptor kinase 1 substrate motif;GSK-3, ERK1, ERK2, CDK5 substrate motif;WW domain binding motif	EVAPPAHRRPDHSGGSPSPPTSEPARSGHRG
179	PPP1R35	Q8TAP8	52	S	18	+	3	0	14-3-3 domain binding motif;b-Adrenergic Receptor kinase substrate motif;Calmodulin-dependent protein kinase II substrate motif;ERK1,2 kinase substrate motif;GSK-3, ERK1, ERK2, CDK5 substrate motif;PKA kinase substrate motif;PKC kinase substrate motif;WW domain binding motif	VPEPGLDLSLSPRPDSPQPRHGSPGRRKGRA
180	FBXO41	Q8TF61	478	S	3	+	3	0	14-3-3 domain binding motif;Akt kinase substrate motif;Calmodulin-dependent protein kinase II substrate motif;Casein kinase II substrate motif;MAPKAPK1 kinase substrate motif;PAK2 kinase substrate motif;PKA kinase substrate motif;PKC epsilon kinase substrate motif;PKC kinase substrate motif	RRQAIQNWQRRPRRHSTEGEEGDVSDVGSRT
181	BLNK	Q8WV28	293	S	6	+	3	0	ERK1,2 kinase substrate motif;G protein-coupled receptor kinase 1 substrate motif;GSK-3, ERK1, ERK2, CDK5 substrate motif;WW domain binding motif	AERHRGSSHRQEAVQSPVFPPAQKQIHQKPI
181a	ZNF592	Q92610	78	S	3	+	3	0	14-3-3 domain binding motif;b-Adrenergic Receptor kinase substrate motif;Calmodulin-dependent protein kinase II substrate motif;Casein kinase II substrate motif;MAPKAPK2 kinase substrate motif;PKA kinase substrate motif;PKC kinase substrate motif	VPAVSVIVKNTSRQESFEAEKDHITPSLLHN
181b	ZNF592	Q92610	346	S	5	+	3	0	Casein kinase II substrate motif;DNA dependent Protein kinase substrate motif;MAPKAPK2 kinase substrate motif;PKA kinase substrate motif;PKC kinase substrate motif	SPRSPLEATRKSIKPSDSPRSICSDSSSKGS
181c	ZNF516	Q92618	116	S	10	+	3	0	Casein kinase II substrate motif;Cdc2 kinase substrate motif;CDK kinase substrate motif;CDK1,2,4,6 kinase substrate motif;ERK1,2 kinase substrate motif;G protein-coupled receptor kinase 1 substrate motif;GSK3 kinase substrate motif;GSK-3, ERK1, ERK2, CDK5 substrate motif;WW domain binding motif	PLGEMRASEGLDACASPTKSASACNRLLNGA
182	HMHA1	Q92619	14	S	3	+	3	0	Calmodulin-dependent protein kinase II substrate motif;Casein kinase II substrate motif;Chk1 kinase substrate motif;DNA dependent Protein kinase substrate motif;Phosphorylase kinase substrate motif;PKA kinase substrate motif;PKC kinase substrate motif	__MFSRKKRELMKTPSISKKNRAGSPSPQPS
183	RABGGTA	Q92696	10	S	4	+	3	0	Casein kinase II substrate motif;G protein-coupled receptor kinase 1 substrate motif;PKA kinase substrate motif;PKC kinase substrate motif	______MHGRLKVKTSEEQAEAKRLEREQKL
184	CENPT	Q96BT3	397	S	3	+	3	0	14-3-3 domain binding motif;Calmodulin-dependent protein kinase II substrate motif;Casein kinase II substrate motif;ERK1,2 kinase substrate motif;G protein-coupled receptor kinase 1 substrate motif;GSK-3, ERK1, ERK2, CDK5 substrate motif;PKA kinase substrate motif;PKC kinase substrate motif;WW domain binding motif	PGASSGDEDASGRAASPESASSTPESLQARR
185	CERS2	Q96G23	341	S	7	+	3	0	Casein kinase I substrate motif;Casein kinase II substrate motif;PKA kinase substrate motif;PKC kinase substrate motif	MAHKFITGKLVEDERSDREETESSEGEEAAA
186a	COG3	Q96JB2	533	S	3	+	3	0	Calmodulin-dependent protein kinase II substrate motif;Casein kinase II substrate motif;Chk1 kinase substrate motif;PKA kinase substrate motif;PKC kinase substrate motif	VHLEEGESNSLTKSGSTESLNPRPQTTISPA
186b	COG3	Q96JB2	536	S	6	+	3	0	b-Adrenergic Receptor kinase substrate motif	EEGESNSLTKSGSTESLNPRPQTTISPADLH
187	NSD1	Q96L73	2471	S	3	+	3	0	14-3-3 domain binding motif;Calmodulin-dependent protein kinase II substrate motif;ERK1,2 kinase substrate motif;GSK-3, ERK1, ERK2, CDK5 substrate motif;MAPKAPK1 kinase substrate motif;PKA kinase substrate motif;PKC kinase substrate motif;WW domain binding motif	MDLIDLTPRQKERAASPHQVTPQADEKMPVL
188	PRICKLE1	Q96MT3	683	S	3	+	3	0	PKA kinase substrate motif;PKC kinase substrate motif	SRSHHHRRRRSRKSRSDNALNLVTERKYSPK
189	DOCK7	Q96N67	894	S	1	+	3	0	Casein kinase II substrate motif;G protein-coupled receptor kinase 1 substrate motif;GSK3 kinase substrate motif	MARSAVRPASLNLNRSRSLSNSNPDISGTPT
190	NEK1	Q96PY6	418	S	8	+	3	0	Casein kinase II substrate motif;MAPKAPK2 kinase substrate motif	RAREQGWRNVLSAGGSGEVKAPFLGSGGTIA
191	TGS1	Q96RS0	89	S	11	+	3	0	b-Adrenergic Receptor kinase substrate motif;Casein kinase I substrate motif;Casein kinase II substrate motif;G protein-coupled receptor kinase 1 substrate motif;MAPKAPK2 kinase substrate motif	SHDSKGIGLDESELDSEAELMRSMGLPLQFG
192	WRNIP1	Q96S55	75	S	3	+	3	0	14-3-3 domain binding motif;Calmodulin-dependent protein kinase II substrate motif;Casein kinase II substrate motif;G protein-coupled receptor kinase 1 substrate motif;MAPKAPK1 kinase substrate motif;PAK2 kinase substrate motif;Pim1 kinase substrate sequence;PKA kinase substrate motif;PKC epsilon kinase substrate motif;PKC kinase substrate motif;ZIP kinase substrate motif	RAKGPSPPGAKRRRLSESSALKQPATPTAAE
193	CCNL2	Q96S94	338	S	4	+	3	0	b-Adrenergic Receptor kinase substrate motif;Casein kinase II substrate motif;ERK1,2 kinase substrate motif;Growth associated histone HI kinase substrate motif;GSK-3, ERK1, ERK2, CDK5 substrate motif;PKA kinase substrate motif;PKC kinase substrate motif;WW domain binding motif	LDGTSGFSPAPKLVESPKEGKGSKPSPLSVK
194	SPEN	Q96T58	1918	S	13	+	3	0	Casein kinase I substrate motif;Cdc2 kinase substrate motif;CDK kinase substrate motif;CDK1,2,4,6 kinase substrate motif;ERK1,2 kinase substrate motif;Growth associated histone HI kinase substrate motif;GSK-3, ERK1, ERK2, CDK5 substrate motif;WW domain binding motif	NVRSVYATMGDHENRSPVKEPVEQPRVTRKR
195	MPHOSPH8	Q99549	392	S	3	+	3	0	14-3-3 domain binding motif;AMP-activated protein kinase 2 substrate motif;Calmodulin-dependent protein kinase II substrate motif;Casein kinase II substrate motif;MAPKAPK1 kinase substrate motif;PAK2 kinase substrate motif;PKA kinase substrate motif;PKC epsilon kinase substrate motif;PKC kinase substrate motif	KLMPVSAQTPKGRRLSGEERGLWSTDSAEED
196	BUD13	Q9BRD0	357	S	7	+	3	0		LDSKGDCQKATDSDLSSPRHKQSPGHQDSDS
197	RTKN	Q9BST9	106	S	3	+	3	0	14-3-3 domain binding motif;Calmodulin-dependent protein kinase II substrate motif;Casein kinase II substrate motif;DNA dependent Protein kinase substrate motif;G protein-coupled receptor kinase 1 substrate motif;MAPKAPK2 kinase substrate motif;PAK2 kinase substrate motif;PKA kinase substrate motif;PKA, PKG kinase substrate motif;PKC epsilon kinase substrate motif;PKC kinase substrate motif;PKG k…	RRKEAQVLGKTSRRPSDSGPPAERSPCRGRV
198	MKNK1	Q9BUB5	221	S	11	+	3	0	b-Adrenergic Receptor kinase substrate motif;Casein kinase II substrate motif;Cdc2 kinase substrate motif;CDK kinase substrate motif;CDK1,2,4,6 kinase substrate motif;ERK1,2 kinase substrate motif;GSK-3, ERK1, ERK2, CDK5 substrate motif;WW domain binding motif	GIAHRDLKPENILCESPEKVSPVKICDFDLG
199	TBC1D10A	Q9BXI6	383	S	7	+	3	0	Cdc2 kinase substrate motif;CDK kinase substrate motif;CDK1,2,4,6 kinase substrate motif;ERK1,2 kinase substrate motif;Growth associated histone HI kinase substrate motif;GSK-3, ERK1, ERK2, CDK5 substrate motif;WW domain binding motif	QLRRWQETRGELQCRSPPRLHGAKAILDAEP
200	HELZ2	Q9BYK8	338	S	9	+	3	0	Casein kinase II substrate motif;ERK1,2 kinase substrate motif;GSK-3, ERK1, ERK2, CDK5 substrate motif;MAPKAPK2 kinase substrate motif;WW domain binding motif	LALEFNRSSVASGPISPTNYRQRMHQFLYEE
201	ZDHHC5	Q9C0B5	590	S	8	+	3	0	b-Adrenergic Receptor kinase substrate motif;Casein kinase II substrate motif;G protein-coupled receptor kinase 1 substrate motif;MAPKAPK2 kinase substrate motif;PKA kinase substrate motif;PKC kinase substrate motif	PGSGHAPRTSSSSDDSKRSPLGKTPLGRPAV
202	EGLN1	Q9GZT9	125	S	12	+	3	0	Cdc2 kinase substrate motif;CDK kinase substrate motif;CDK1,2,4,6 kinase substrate motif;ERK1,2 kinase substrate motif;G protein-coupled receptor kinase 1 substrate motif;GSK-3, ERK1, ERK2, CDK5 substrate motif;WW domain binding motif	GKVKAKPPADPAAAASPCRAAAGGQGSAVAA
203	UNC93B1	Q9H1C4	547	S	7	+	3	0	Casein kinase I substrate motif;Casein kinase II substrate motif	PQHKVRGYRYLEEDNSDESDAEGEHGDGAEE
204	TMEM245	Q9H330	15	S	7	+	3	0	G protein-coupled receptor kinase 1 substrate motif	_MADGGGPKDAPSLRSSPGPAPRVPRAVGPS
205	OSBPL3	Q9H4L5	303	S	3	+	3	0	14-3-3 domain binding motif;Calmodulin-dependent protein kinase II substrate motif;PKA kinase substrate motif;PKC kinase substrate motif	TLQVPKPFSGPVRLHSSNPNLSTLDFGEEKN
206	ESF1	Q9H501	657	S	7	+	3	0	BARD1 BRCT domain binding motif;Casein kinase I substrate motif;Casein kinase II substrate motif;G protein-coupled receptor kinase 1 substrate motif	KKRLKRKQKALAEEASEEELPSDVDLNDPYF
207	PCNXL3	Q9H6A9	287	S	3	+	3	0	14-3-3 domain binding motif;Calmodulin-dependent protein kinase II substrate motif;Calmodulin-dependent protein kinase IV substrate motif;Casein kinase II substrate motif;Chk1 kinase substrate motif;G protein-coupled receptor kinase 1 substrate motif;PAK2 kinase substrate motif;PKA kinase substrate motif;PKC epsilon kinase substrate motif;PKC kinase substrate motif	QRRGAGGYQPLDRRGSGEPTPQKAGSSDSCF
208	ZNF395	Q9H8N7	376	S	3	+	3	0	Calmodulin-dependent protein kinase II substrate motif;Chk1 kinase substrate motif;PKA kinase substrate motif;PKC kinase substrate motif	GLPLSALPPPLHKAQSSGPEHPGPESSLPSG
209	ZNF532	Q9HCE3	278	S	12	+	3	0	G protein-coupled receptor kinase 1 substrate motif;PKA kinase substrate motif;PKC kinase substrate motif	SSSKLSSCIAAIAALSAKKAASDSCKEPVAN
210	HMG20A	Q9NP66	105	S	7	+	3	0	Casein kinase II substrate motif;ERK1,2 kinase substrate motif;Growth associated histone HI kinase substrate motif;GSK-3, ERK1, ERK2, CDK5 substrate motif;WW domain binding motif	GRKRKKPLRDSNAPKSPLTGYVRFMNERREQ
211	UTP3	Q9NQZ2	365	S	12	+	3	0	Casein kinase II substrate motif	SVSKTSAAACAVTDLSDDSDFDEKAKLKYYK
212	PDS5B	Q9NTI5	1383	S	3	+	3	0	Casein kinase II substrate motif;DNA dependent Protein kinase substrate motif;ERK1,2 kinase substrate motif;G protein-coupled receptor kinase 1 substrate motif;GSK-3, ERK1, ERK2, CDK5 substrate motif;MAPKAPK2 kinase substrate motif;PKA kinase substrate motif;PKC kinase substrate motif;WW domain binding motif	QSTPQKGRGRPSKTPSPSQPKKNVRVGRSKQ
213	MDN1	Q9NU22	25	S	3	+	3	0	G protein-coupled receptor kinase 1 substrate motif;PKA kinase substrate motif;PKC kinase substrate motif	AAPLRLIAAKNEKSRSELGRFLAKQVWTPQD
214	TXLNG	Q9NUQ3	105	S	12	+	3	0	b-Adrenergic Receptor kinase substrate motif;Casein kinase II substrate motif	TENRNLVSPAYCTQESREEIPGGEARTDPPD
215	ZNF226	Q9NYT6	638	S	13	+	3	0	14-3-3 domain binding motif;Calmodulin-dependent protein kinase II substrate motif;Casein kinase II substrate motif;G protein-coupled receptor kinase 1 substrate motif;PKA kinase substrate motif;PKC kinase substrate motif	VFRQASNLLAHQRVHSGEKPFKCEECGKSFG
216	CCDC88C	Q9P219	239	S	9	+	3	0	Casein kinase II substrate motif;DNA dependent Protein kinase substrate motif;ERK1,2 kinase substrate motif;G protein-coupled receptor kinase 1 substrate motif;GSK3 kinase substrate motif;GSK-3, ERK1, ERK2, CDK5 substrate motif;WW domain binding motif	HPPSPIKSSSADSTPSPTSSLSSEDKQHLAV
217	SLAIN2	Q9P270	87	S	3	+	3	0	14-3-3 domain binding motif;Calmodulin-dependent protein kinase II substrate motif;Casein kinase II substrate motif;PAK2 kinase substrate motif;PKA kinase substrate motif;PKC epsilon kinase substrate motif;PKC kinase substrate motif	SAKSGGGPGSGPRRTSSEELRDATSLLAAGE
218	LRWD1	Q9UFC0	259	S	13	+	3	0	ERK1,2 kinase substrate motif;GSK-3, ERK1, ERK2, CDK5 substrate motif;WW domain binding motif	PSKRACASPSAQVEGSPVAGSDGSQPAVKLE
219	TCF20	Q9UGU0	574	S	4	+	3	0	ERK1,2 kinase substrate motif;GSK-3, ERK1, ERK2, CDK5 substrate motif;WW domain binding motif	SPAQGAQNEPPRLNASPAAREEATSPGAKDM
220	AKAP11	Q9UKA4	1337	S	3	+	3	0	Calmodulin-dependent protein kinase II substrate motif;Casein kinase II substrate motif;Chk1 kinase substrate motif;DNA dependent Protein kinase substrate motif;PKA kinase substrate motif;PKC kinase substrate motif	LPPSSCMSGLMYKYPSCESVTDEYAGHLIQI
221a	KIDINS220	Q9ULH0	1410	S	1	+	3	0	G protein-coupled receptor kinase 1 substrate motif;GSK3 kinase substrate motif	SQLEGGPGSTTISGRSSPHSTYYMGQSSSGG
221b	KIDINS220	Q9ULH0	1411	S	2	+	3	0	Casein kinase II substrate motif;ERK1,2 kinase substrate motif;G protein-coupled receptor kinase 1 substrate motif;GSK-3, ERK1, ERK2, CDK5 substrate motif;MAPKAPK2 kinase substrate motif;MDC1 BRCT domain binding motif;PKA kinase substrate motif;PKC kinase substrate motif;Plk1 PBD domain binding motif;WW domain binding motif	QLEGGPGSTTISGRSSPHSTYYMGQSSSGGS
222	YEATS2	Q9ULM3	536	S	13	+	3	0	ERK1,2 kinase substrate motif;GSK-3, ERK1, ERK2, CDK5 substrate motif;WW domain binding motif	TNKISTASQVSQGTGSPVPKIHGSSFVTSTV
223	SYNRG	Q9UMZ2	772	S	8	+	3	0	Casein kinase II substrate motif;Pyruvate dehydrogenase kinase substrate motif	GLGVEDLKDNTPSGKSDDDFADFHSSKFSSI
224	PHF8	Q9UPP1	120	S	3	+	3	0	AMP-activated protein kinase substrate motif;Casein kinase II substrate motif;ERK1,2 kinase substrate motif;GSK-3, ERK1, ERK2, CDK5 substrate motif;HMGCoA Reductase kinase substrate motif;PKA kinase substrate motif;PKC kinase substrate motif;WW domain binding motif	SKGHDTHKGKPVKTGSPTFVRELRSRTFDSS
225a	SRRM2	Q9UQ35	2426	S	3	+	3	0	14-3-3 domain binding motif;Calmodulin-dependent protein kinase II substrate motif;Casein kinase II substrate motif;DNA dependent Protein kinase substrate motif;ERK1,2 kinase substrate motif;GSK-3, ERK1, ERK2, CDK5 substrate motif;PKA kinase substrate motif;PKC kinase substrate motif;WW domain binding motif	PSAPSQSRMTSERAPSPSSRMGQAPSQSLLP
225b	SRRM2	Q9UQ35	839	S	7	+	3	0	ERK1,2 kinase substrate motif;GSK-3, ERK1, ERK2, CDK5 substrate motif;MDC1 BRCT domain binding motif;Plk1 PBD domain binding motif;WW domain binding motif	KQKSKTPSRQSHSSSSPHPKVKSGTPPRQGS
225c	SRRM2	Q9UQ35	1539	S	3	+	3	0	14-3-3 domain binding motif;Calmodulin-dependent protein kinase II substrate motif;Casein kinase II substrate motif;PKA kinase substrate motif;PKC kinase substrate motif	DQKTVARTPLGQRSRSGSSQELDVKPSASPQ
225d	SRRM2	Q9UQ35	1987	S	4	+	3	0	Casein kinase II substrate motif;ERK1,2 kinase substrate motif;GSK-3, ERK1, ERK2, CDK5 substrate motif;PKA kinase substrate motif;PKC kinase substrate motif;WW domain binding motif	SRTSPITRRRSRSRTSPVTRRRSRSRTSPVT
225e	SRRM2	Q9UQ35	248	S	1	+	3	0	14-3-3 domain binding motif;Calmodulin-dependent protein kinase II substrate motif;Casein kinase II substrate motif;G protein-coupled receptor kinase 1 substrate motif;MAPKAPK1 kinase substrate motif;Pim1 kinase substrate sequence;PKA kinase substrate motif;PKC epsilon kinase substrate motif;PKC kinase substrate motif;ZIP kinase substrate motif	TPKSKRKSKDKKRKRSRSTTPAPKSRRAHRS
226	ICE1	Q9Y2F5	533	S	6	+	3	0	ERK1,2 kinase substrate motif;GSK-3, ERK1, ERK2, CDK5 substrate motif;MDC1 BRCT domain binding motif;Plk1 PBD domain binding motif;WW domain binding motif	AQEKEAAPGKSELCSSPLGKRPLNELMESEG
227	THRAP3	Q9Y2W1	408	S	12	+	3	0	Cdc2 kinase substrate motif;CDK kinase substrate motif;CDK1,2,4,6 kinase substrate motif;ERK1,2 kinase substrate motif;Growth associated histone HI kinase substrate motif;GSK-3, ERK1, ERK2, CDK5 substrate motif;PKA kinase substrate motif;PKC kinase substrate motif;WW domain binding motif	FAPKTDSEKPFRGSQSPKRYKLRDDFEKKMA
228	RBMX2	Q9Y388	313	S	4	+	3	0	b-Adrenergic Receptor kinase substrate motif;Casein kinase I substrate motif;G protein-coupled receptor kinase 1 substrate motif;GSK3 kinase substrate motif;PKA kinase substrate motif;PKC kinase substrate motif	KSHRHKRARRSRERESSNPSDRWRH______
229	PPIL1	Q9Y3C6	149	S	8	+	3	0	ATM kinase substrate motif;Casein kinase I substrate motif;DNA dependent Protein kinase substrate motif;G protein-coupled receptor kinase 1 substrate motif	QGIGMVNRVGMVETNSQDRPVDDVKIIKAYP
230	ZNF337	Q9Y3M9	412	S	5	+	3	0	Casein kinase II substrate motif	THSGEKPFVCKDCERSFSQKSTLVYHQRTHS
231	ARFGEF1	Q9Y6D6	1079	S	5	+	3	0	14-3-3 domain binding motif;Akt kinase substrate motif;Calmodulin-dependent protein kinase II substrate motif;Casein kinase II substrate motif;G protein-coupled receptor kinase 1 substrate motif;MAPKAPK1 kinase substrate motif;p70 Ribosomal S6 kinase substrate motif;Phosphorylase kinase substrate motif;PKA kinase substrate motif;PKC epsilon kinase substrate motif;PKC kinase substrate motif	VKPRYISGTVRGREGSLTGTKDQAPDEFVGL
232	DYNC1LI1	Q9Y6G9	510	S	6	+	3	0	Casein kinase II substrate motif;ERK1,2 kinase substrate motif;G protein-coupled receptor kinase 1 substrate motif;GSK-3, ERK1, ERK2, CDK5 substrate motif;WW domain binding motif	VHAELDRITRKPVTVSPTTPTSPTEGEAS__
233			683	S	3	+	3	0
234	MECP2	I6LM39	228	T	5	+	3	0		LEKSPGKLLVKMPFQTSPGGKAEGGGATTST
235	SRCAP	A0A0A0MS59	2465	T	3	+	3	0	Calmodulin-dependent protein kinase II substrate motif;Casein kinase II substrate motif;PAK2 kinase substrate motif;PKA kinase substrate motif;PKC kinase substrate motif	SSPEGPSPARPPRRRTSADVEIRGQGTGRPG
236	SYNE1	E7ENN3	7955	T	3	+	3	0	Calmodulin-dependent protein kinase II substrate motif;Calmodulin-dependent protein kinase IV substrate motif;Chk1 kinase substrate motif;G protein-coupled receptor kinase 1 substrate motif;Growth associated histone HI kinase substrate motif;GSK-3, ERK1, ERK2, CDK5 substrate motif;PKC kinase substrate motif;WW domain binding motif	SRFQIQQTENIIRSKTPTGPELDTSYKGYMK
237	DENND4A	A0A0U1RR27	792	T	4	+	3	0	AMP-activated protein kinase substrate motif;Casein kinase II substrate motif;Dual specificity protein phosphatase 6 substrate motif;PP2C delta substrate motif	PAYVKVCHSKVRALKTAYDVLKKMQSKKMDP
238	RGPD1	F8VYC4	2458	T	3	+	3	0	Calmodulin-dependent protein kinase II substrate motif;Calmodulin-dependent protein kinase IV substrate motif;Casein kinase II substrate motif;Chk1 kinase substrate motif;G protein-coupled receptor kinase 1 substrate motif;Growth associated histone HI kinase substrate motif;GSK-3, ERK1, ERK2, CDK5 substrate motif;MAPKAPK2 kinase substrate motif;MDC1 BRCT domain binding motif;PKA kinase substrate …	QEKDSLITPHVSRSSTPRESPCGKIAVAVLE
239	NXPH1	C9JE46	112	T	5	+	3	0	PKA kinase substrate motif;PKC kinase substrate motif	LQEPRPRAKRRPIVKTGKFKKMFGWGDFHSN
240	ZC3H18	E7ERS3	820	T	7	+	3	0	ERK1,2 kinase substrate motif;G protein-coupled receptor kinase 1 substrate motif;GSK3, Erk1, Erk2 and CDK5 kinase motif;GSK-3, ERK1, ERK2, CDK5 substrate motif;MDC1 BRCT domain binding motif;Plk1 PBD domain binding motif;WW domain binding motif	SAKPPAGGKSSQQPSTPQQAPPGQPQQGTFV
241	DDX24	G3V529	242	T	7	+	3	0	b-Adrenergic Receptor kinase substrate motif	TEAPPGETRTEAGAETRSPGKAEAESDALPD
242	SAP130	H7BXF5	415	T	9	+	3	0		SNIPVAKVVPQQITHTSPRIQPDYPAERSSL
243	SPEG	H7BZM6	102	T	5	+	3	0	Casein kinase I substrate motif	KEFLGEQRRRRAEAATRHKMSKAAPAKKPVA
244	CIC	I3L2J0	472	T	3	+	3	0	Calmodulin-dependent protein kinase II substrate motif;G protein-coupled receptor kinase 1 substrate motif;Growth associated histone HI kinase substrate motif;GSK-3, ERK1, ERK2, CDK5 substrate motif;PKC kinase substrate motif;WW domain binding motif	VASLEKGTAPAARARTPLTAAQQKYKKGDVV
245	LIG1	M0R0Q7	194	T	3	+	3	0	b-Adrenergic Receptor kinase substrate motif;Casein kinase II substrate motif;G protein-coupled receptor kinase 1 substrate motif;GSK-3, ERK1, ERK2, CDK5 substrate motif;MAPKAPK2 kinase substrate motif;PKA kinase substrate motif;PKC kinase substrate motif;WW domain binding motif	QPTTPPKPLKTSKAETPTESVSEPEVATKQE
246	RB1	P06400	373	T	14	+	3	0	Cdc2 kinase substrate motif;CDK1,2,4,6 kinase substrate motif;ERK1,2 kinase substrate motif;G protein-coupled receptor kinase 1 substrate motif;GSK3, Erk1, Erk2 and CDK5 kinase motif;GSK-3, ERK1, ERK2, CDK5 substrate motif;WW domain binding motif	RKSNLDEEVNVIPPHTPVRTVMNTIQQLMMI
247	RB1	P06400	353	T	12	+	3	0	b-Adrenergic Receptor kinase substrate motif;G protein-coupled receptor kinase 1 substrate motif;PKA kinase substrate motif;PKC kinase substrate motif	DHDKTLQTDSIDSFETQRTPRKSNLDEEVNV
248	VASP	P50552	284	T	8	+	3	0	Casein kinase II substrate motif;Growth associated histone HI kinase substrate motif;GSK-3, ERK1, ERK2, CDK5 substrate motif;PKA kinase substrate motif;PKC kinase substrate motif;WW domain binding motif	AMLARRRKATQVGEKTPKDESANQEEPEARV
249	SNRPD2	P62316	12	T	4	+	3	0	Casein kinase II substrate motif;GSK-3, ERK1, ERK2, CDK5 substrate motif;PKA kinase substrate motif;WW domain binding motif	____MSLLNKPKSEMTPEELQKREEEEFNTG
250	SRSF2	Q01130	25	T	8	+	3	0	Casein kinase II substrate motif;G protein-coupled receptor kinase 1 substrate motif	VEGMTSLKVDNLTYRTSPDTLRRVFEKYGRV
251	PRKAA1	Q13131	490	T	5	+	3	0	Cdc2 kinase substrate motif;CDK1,2,4,6 kinase substrate motif;G protein-coupled receptor kinase 1 substrate motif;GSK-3, ERK1, ERK2, CDK5 substrate motif;MAPKAPK2 kinase substrate motif;WW domain binding motif	RSIDDEITEAKSGTATPQRSGSVSNYRSCQR
252	CCDC88A	Q3V6T2	1819	T	2	+	3	0	PKA kinase substrate motif;PKC kinase substrate motif	RASSVISTAEGTTRRTSIHDFLTKDSRLPIS
253	LARP1	Q6PKG0	376	T	10	+	3	0	Casein kinase II substrate motif;ERK1,2 kinase substrate motif;Growth associated histone HI kinase substrate motif;GSK3, Erk1, Erk2 and CDK5 kinase motif;GSK-3, ERK1, ERK2, CDK5 substrate motif;PKA kinase substrate motif;PKC kinase substrate motif;WW domain binding motif	YQFGYRKFDGVEGPRTPKYMNNITYYFDNVS
254	RBBP6	Q7Z6E9	1468	T	3	+	3	0	Cdc2 kinase substrate motif;CDK1,2,4,6 kinase substrate motif;GSK-3, ERK1, ERK2, CDK5 substrate motif;PKA kinase substrate motif;PKC kinase substrate motif;WW domain binding motif	SDKHDSTRASSNKDFTPNRDKKTDYDTREYS
255	FNBP4	Q8N3X1	517	T	4	+	3	0	Growth associated histone HI kinase substrate motif;GSK-3, ERK1, ERK2, CDK5 substrate motif;PKA kinase substrate motif;PKC kinase substrate motif;WW domain binding motif	EMEVEESPEKIKVQTTPKVEEEQDLKFQIGE
256	MYBBP1A	Q9BQG0	1161	T	6	+	3	0		RPKLEKKDAKEIPSATQSPISKKRKKKGFLP
257	TXLNG	Q9NUQ3	102	T	9	+	3	0	Casein kinase II substrate motif	DFITENRNLVSPAYCTQESREEIPGGEARTD
258	CD274	Q9NZQ7	285	T	5	+	3	0	b-Adrenergic Receptor kinase substrate motif;Casein kinase II substrate motif;PKA kinase substrate motif	KKCGIQDTNSKKQSDTHLEET__________
259	SRRM2	Q9UQ35	1177	T	10	+	3	0	Casein kinase I substrate motif;G protein-coupled receptor kinase 1 substrate motif	AESKEKMALPPQEDATASPPRQKDKFSPFPV
260	THRAP3	Q9Y2W1	874	T	12	+	3	0	Casein kinase II substrate motif;Growth associated histone HI kinase substrate motif;GSK-3, ERK1, ERK2, CDK5 substrate motif;PKA kinase substrate motif;PKC kinase substrate motif;WW domain binding motif	DFQKRNREEEWDPEYTPKSKKYYLHDDREGE
261	GRIPAP1	A0A087WT45	643	S	9	+	3	0	Casein kinase II substrate motif;G protein-coupled receptor kinase 1 substrate motif;GSK3 kinase substrate motif	REILREKESSAVPARSLSSSPQAQPPRPAEL
262	TMEM230	Q5JWB9	24	S	3	+	3	0	14-3-3 domain binding motif;Calmodulin-dependent protein kinase II substrate motif;Calmodulin-dependent protein kinase IV substrate motif;Casein kinase II substrate motif;MAPKAPK2 kinase substrate motif;MDC1 BRCT domain binding motif;PKA kinase substrate motif;PKC kinase substrate motif;Plk1 PBD domain binding motif;Pyruvate dehydrogenase kinase substrate motif	ATGIPSSKVKYSRLSSTDDGYIDLQFKKTPP
263	ZMYND8	H7C4X9	387	S	7	+	3	0	Casein kinase II substrate motif;MAPKAPK2 kinase substrate motif	DVEQDAEKKATSSHFSASEESMDFLDKSTAS
264	HNF1B	E0YMJ8	75	S	4	+	3	0	Casein kinase II substrate motif;PKA kinase substrate motif;PKC kinase substrate motif	PVFHTLTNGHAKGRLSGDEGSEDGDDYDTPP
265	HNF1B	E0YMJ8	80	S	9	+	3	0	Casein kinase I substrate motif;G protein-coupled receptor kinase 1 substrate motif	LTNGHAKGRLSGDEGSEDGDDYDTPPILKEL
266	TJP1	A0A087X0K9	605	S	1	+	3	0	Casein kinase II substrate motif;PKA kinase substrate motif;PKC kinase substrate motif;Pyruvate dehydrogenase kinase substrate motif	WRFRGLRSSKRNLRKSREDLSAQPVQTKFPA
267	TJP1	A0A087X0K9	610	S	6	+	3	0	Casein kinase I substrate motif	LRSSKRNLRKSREDLSAQPVQTKFPAYERVV
268	WDR20	A0A088AWN2	381	S	6	+	3	0	Casein kinase II substrate motif	QDLLHFGRDRANSTQSRLSKRNSTDSRPVSV
269	ASAP1	H0YBF7	660	S	3	+	3	0	14-3-3 domain binding motif;Calmodulin-dependent protein kinase II substrate motif;G protein-coupled receptor kinase 1 substrate motif;GSK3 kinase substrate motif;PKA kinase substrate motif;PKC kinase substrate motif	KKRPPPPPPGHKRTLSDPPSPLPHGPPNKGA
270	PNKP	A0A0D9SFL2	114	S	9	+	3	0	ATM kinase substrate motif;b-Adrenergic Receptor kinase substrate motif;Casein kinase II substrate motif;DNA dependent Protein kinase substrate motif;G protein-coupled receptor kinase 1 substrate motif;Pyruvate dehydrogenase kinase substrate motif	LHPLTLRWEETRTPESQPDTPPGTPLVSQDE
271	DENND4A	A0A0U1RR27	1300	S	8	+	3	0	ERK1,2 kinase substrate motif;Growth associated histone HI kinase substrate motif;GSK-3, ERK1, ERK2, CDK5 substrate motif;PKA kinase substrate motif;PKC kinase substrate motif;WW domain binding motif	PPLVKACRRSSLPPNSPKPVRLTKSKSYTKS
272	ZBED9	A0A140T9Y6	365	S	5	+	3	0	Casein kinase II substrate motif;PKA kinase substrate motif	KPCQQKNSKLKKVLTSKSIKEVSSRCQVDLI
273	ZBED9	A0A140T9Y6	367	S	7	+	3	0	Casein kinase II substrate motif;PKA kinase substrate motif;PKC kinase substrate motif	CQQKNSKLKKVLTSKSIKEVSSRCQVDLIDM
274	RGPD1	F8VYC4	2462	S	7	+	3	0	b-Adrenergic Receptor kinase substrate motif;ERK1,2 kinase substrate motif;GSK-3, ERK1, ERK2, CDK5 substrate motif;PKA kinase substrate motif;PKC kinase substrate motif;WW domain binding motif	SLITPHVSRSSTPRESPCGKIAVAVLEETTR
275	BRPF3	A8WI62	17	S	2	+	3	0	Casein kinase II substrate motif;ERK1,2 kinase substrate motif;Growth associated histone HI kinase substrate motif;GSK-3, ERK1, ERK2, CDK5 substrate motif;PKA kinase substrate motif;PKC kinase substrate motif;WW domain binding motif	RKPRRKSRQNAEGRRSPSPYSLKCSPTRETL
276	BRPF3	A8WI62	19	S	4	+	3	0	14-3-3 domain binding motif;Calmodulin-dependent protein kinase II substrate motif;Casein kinase II substrate motif;DNA dependent Protein kinase substrate motif;ERK1,2 kinase substrate motif;GSK-3, ERK1, ERK2, CDK5 substrate motif;PKA kinase substrate motif;PKC kinase substrate motif;WW domain binding motif;ZIP kinase substrate motif	PRRKSRQNAEGRRSPSPYSLKCSPTRETLTY
277a	SRRM1	A9Z1X7	752	S	9	+	3	0	PKA kinase substrate motif;PKC kinase substrate motif	PEPKKIKKAASPSPQSVRRVSSSRSVSGSPE
277b	SRRM1	A9Z1X7	207	S	1	+	3	0	14-3-3 domain binding motif;Akt kinase substrate motif;Calmodulin-dependent protein kinase II substrate motif;Casein kinase II substrate motif;G protein-coupled receptor kinase 1 substrate motif;GSK3 kinase substrate motif;MAPKAPK1 kinase substrate motif;PKA kinase substrate motif;PKC kinase substrate motif	ERKRSHSRSPRHRTKSRSPSPAPEKKEKTPE
278	POU2F2	U3KQ96	47	S	18	+	3	0	Casein kinase II substrate motif;G protein-coupled receptor kinase 1 substrate motif	PDTNHQNPQNKTSPFSVSPTGPSTKIKAEDP
279a	NAB1	B8ZZS2	174	S	15	+	3	0	Casein kinase II substrate motif;ERK1,2 kinase substrate motif;GSK-3, ERK1, ERK2, CDK5 substrate motif;Pyruvate dehydrogenase kinase substrate motif;WW domain binding motif	RLWQGHHATESEHSLSPADLGSPASPKESSE
279b	NAB1	B8ZZS2	183	S	24	+	3	0	Casein kinase II substrate motif;ERK1,2 kinase substrate motif;G protein-coupled receptor kinase 1 substrate motif;Growth associated histone HI kinase substrate motif;GSK3 kinase substrate motif;GSK-3, ERK1, ERK2, CDK5 substrate motif;PKA kinase substrate motif;PKC kinase substrate motif;WW domain binding motif	ESEHSLSPADLGSPASPKESSEALDAAAALS
280a	C2orf49	C9J4K0	147	S	8	+	3	0	ERK1, ERK2, SAPK, CDK5 and GSK3 kinase substrate motif;ERK1,2 kinase substrate motif;G protein-coupled receptor kinase 1 substrate motif;Growth associated histone HI kinase substrate motif;GSK3 kinase substrate motif;GSK-3, ERK1, ERK2, CDK5 substrate motif;WW domain binding motif	NHDLTHRKSPSGPVKSPPLSPVGTTPVKLKR
280b	C2orf49	C9J4K0	151	S	12	+	3	0	ERK1,2 kinase substrate motif;G protein-coupled receptor kinase 1 substrate motif;GSK-3, ERK1, ERK2, CDK5 substrate motif;MAPKAPK2 kinase substrate motif;WW domain binding motif	THRKSPSGPVKSPPLSPVGTTPVKLKRAAPK
281	CAMK2D	D6R938	329	S	8	+	3	0	b-Adrenergic Receptor kinase substrate motif;Casein kinase II substrate motif;G protein-coupled receptor kinase 1 substrate motif;GSK3 kinase substrate motif;PKA kinase substrate motif;PKC kinase substrate motif	FSAKSLLKKPDGVKESTESSNTTIEDEDVKA
282a	CLASP2	E3W994	461	S	11	+	3	0	Casein kinase II substrate motif	RSRTKMVSQSQPGSRSGSPGRVLTTTALSTV
282b	CLASP2	E3W994	463	S	13	+	3	0	14-3-3 domain binding motif;Calmodulin-dependent protein kinase II substrate motif;Cdc2 kinase substrate motif;CDK kinase substrate motif;CDK1,2,4,6 kinase substrate motif;CLK1 kinase substrate motif;ERK1,2 kinase substrate motif;GSK-3, ERK1, ERK2, CDK5 substrate motif;MAPKAPK2 kinase substrate motif;PKA kinase substrate motif;PKC kinase substrate motif;WW domain binding motif	RTKMVSQSQPGSRSGSPGRVLTTTALSTVSS
283	PRRC2C	E7EPN9	1276	S	15	+	3	0	b-Adrenergic Receptor kinase substrate motif;Casein kinase II substrate motif;Pyruvate dehydrogenase kinase substrate motif	RQRGSETDTDSEIHESASDKDSLSKGKLPKR
284a	SPINK5	E7EWP9	739	S	4	+	3	0	Casein kinase II substrate motif;G protein-coupled receptor kinase 1 substrate motif;GSK3 kinase substrate motif;PKA kinase substrate motif	CKAKLEREAERKNEYSRSRSNGTGSESGKDT
284b	SPINK5	E7EWP9	741	S	6	+	3	0	Casein kinase II substrate motif	AKLEREAERKNEYSRSRSNGTGSESGKDTCD
285a	SMARCC2	F8VXC8	283	S	8	+	3	0	Casein kinase I substrate motif;Casein kinase II substrate motif;ERK1,2 kinase substrate motif;GSK-3, ERK1, ERK2, CDK5 substrate motif;WW domain binding motif	RRKKISAKTLTDEVNSPDSDRRDKKGGNYKK
285b	SMARCC2	F8VXC8	286	S	11	+	3	0	b-Adrenergic Receptor kinase substrate motif;PKA kinase substrate motif;PKC kinase substrate motif	KISAKTLTDEVNSPDSDRRDKKGGNYKKRKR
286	SCAF11	F8VXG7	213	S	6	+	3	0	b-Adrenergic Receptor kinase substrate motif;Casein kinase II substrate motif;MAPKAPK2 kinase substrate motif	LRSSVAAPEKSSSNDSVDEETAESDTSPVLE
287a	BNIP3L	H0YBC7	41	S	10	+	3	0	Casein kinase II substrate motif;MDC1 BRCT domain binding motif;Plk1 PBD domain binding motif	DNGNGKNGGLEHVPSSSSIHNGDMEKILLDA
287b	BNIP3L	H0YBC7	42	S	11	+	3	0	MDC1 BRCT domain binding motif;Plk1 PBD domain binding motif	NGNGKNGGLEHVPSSSSIHNGDMEKILLDAQ
288a	MEF2BNB-MEF2B	H3BNR1	351	S	1	+	3	0	ERK1,2 kinase substrate motif;G protein-coupled receptor kinase 1 substrate motif;Growth associated histone HI kinase substrate motif;GSK-3, ERK1, ERK2, CDK5 substrate motif;PKA kinase substrate motif;PKC kinase substrate motif;WW domain binding motif	PCAGCPWPTAGPGRRSPGGTSPERSPGTARA
288b	MEF2BNB-MEF2B	H3BNR1	356	S	6	+	3	0	Casein kinase II substrate motif;Cdc2 kinase substrate motif;CDK kinase substrate motif;CDK1,2,4,6 kinase substrate motif;ERK1,2 kinase substrate motif;G protein-coupled receptor kinase 1 substrate motif;Growth associated histone HI kinase substrate motif;GSK3 kinase substrate motif;GSK-3, ERK1, ERK2, CDK5 substrate motif;WW domain binding motif	PWPTAGPGRRSPGGTSPERSPGTARARGDPT
289a	BRAP	J3KNN7	63	S	8	+	3	0	Casein kinase I substrate motif;Casein kinase II substrate motif;G protein-coupled receptor kinase 1 substrate motif;GSK3 kinase substrate motif;PKA kinase substrate motif;PKC kinase substrate motif	KSNPDELKTTVEERKSSEASPTAQRSKDHSK
289b	BRAP	J3KNN7	67	S	5	+	3	0	Casein kinase II substrate motif;ERK1,2 kinase substrate motif;GSK-3, ERK1, ERK2, CDK5 substrate motif;MAPKAPK2 kinase substrate motif;WW domain binding motif	DELKTTVEERKSSEASPTAQRSKDHSKECIN
290	PSTPIP1	J3KPG6	312	S	3	+	3	0	Calmodulin-dependent protein kinase II substrate motif;Chk1 kinase substrate motif;PAK2 kinase substrate motif;PKA kinase substrate motif;PKC kinase substrate motif	SSPGIQPSCGMIKRFSGLLHGSPKTTSLAAS
291a	SRSF1	J3KTL2	308	S	3	+	3	0	14-3-3 domain binding motif;Akt kinase substrate motif;AMP-activated protein kinase 2 substrate motif;Calmodulin-dependent protein kinase II substrate motif;Casein kinase II substrate motif;MAPKAPK1 kinase substrate motif;MAPKAPK2 kinase substrate motif;PKA kinase substrate motif;PKC kinase substrate motif	PSHTRPRRRHRSRSRSYSPRRRPSPRRRPSP;PSPYYSRYRSRSRSRSYSPRRY_________;PYYSRGGYRSRSRSRSYSPRRY_________;RSRSRSRSRSNSRSRSYSPRRSRGSPRYSPR
291b	SRSF1	J3KTL2	310	S	5	+	3	0	14-3-3 domain binding motif;Akt kinase substrate motif;AMP-activated protein kinase 2 substrate motif;Calmodulin-dependent protein kinase II substrate motif;Cdc2 kinase substrate motif;CDK kinase substrate motif;CDK1,2,4,6 kinase substrate motif;CLK1 kinase substrate motif;ERK1,2 kinase substrate motif;G protein-coupled receptor kinase 1 substrate motif;Growth associated histone HI kinase substra…	HTRPRRRHRSRSRSYSPRRRPSPRRRPSPRR;PYYSRYRSRSRSRSYSPRRY___________;RSRSRSRSNSRSRSYSPRRSRGSPRYSPRHS;YSRGGYRSRSRSRSYSPRRY___________
292	MBP	J3QQK6	16	S	8	+	3	0	Casein kinase I substrate motif;Casein kinase II substrate motif;PKA kinase substrate motif;PKC kinase substrate motif	MGNHAGKRELNAEKASTNSETNRGESEKKRN
293a	HEXIM2	K7ESM2	71	S	23	+	3	0	Casein kinase II substrate motif;ERK1,2 kinase substrate motif;Growth associated histone HI kinase substrate motif;GSK-3, ERK1, ERK2, CDK5 substrate motif;PKA kinase substrate motif;PKC kinase substrate motif;WW domain binding motif	EDLAGAVGGLGWNSRSPRTQSPGGCSAEAVL
293b	HEXIM2	K7ESM2	29	S	7	+	3	0	Casein kinase II substrate motif;ERK1,2 kinase substrate motif;G protein-coupled receptor kinase 1 substrate motif;GSK-3, ERK1, ERK2, CDK5 substrate motif;WW domain binding motif	SPVALEEAKTSGAPGSPQTPPERHDSGGSLP
294	EPS15L1	M0R165	241	S	4	+	3	0	AMP-activated protein kinase substrate motif;Casein kinase II substrate motif;DNA dependent Protein kinase substrate motif	LPASPPPKDSLRSTPSHGSVSSLNSTGSLSP
295	EEF2K	O00418	71	S	3	+	3	0	14-3-3 domain binding motif;Calmodulin-dependent protein kinase II substrate motif;Casein kinase II substrate motif;G protein-coupled receptor kinase 1 substrate motif;MDC1 BRCT domain binding motif;PKA kinase substrate motif;PKC kinase substrate motif;Plk1 PBD domain binding motif	VNKYYSNLTKSERYSSSGSPANSFHFKEAWK
296a	GAS2	O43903	282	S	6	+	3	0	ERK1,2 kinase substrate motif;G protein-coupled receptor kinase 1 substrate motif;GSK3 kinase substrate motif;GSK-3, ERK1, ERK2, CDK5 substrate motif;PKA kinase substrate motif;PKC kinase substrate motif;WW domain binding motif	DPCRMLQISRVDGKTSPIQSKSPTLKDMNPD
296b	GAS2	O43903	288	S	12	+	3	0	Casein kinase II substrate motif;ERK1,2 kinase substrate motif;Growth associated histone HI kinase substrate motif;GSK-3, ERK1, ERK2, CDK5 substrate motif;WW domain binding motif	QISRVDGKTSPIQSKSPTLKDMNPDNYLVVS
297a	PRDM1	O75626	511	S	3	+	3	0	Casein kinase II substrate motif;ERK1,2 kinase substrate motif;GSK-3, ERK1, ERK2, CDK5 substrate motif;PKA kinase substrate motif;PKC kinase substrate motif;WW domain binding motif	FSFTGAAASMKDKACSPTSGSPTAGTAATAE
297b	PRDM1	O75626	516	S	8	+	3	0	Casein kinase II substrate motif;ERK1,2 kinase substrate motif;GSK-3, ERK1, ERK2, CDK5 substrate motif;WW domain binding motif	AAASMKDKACSPTSGSPTAGTAATAEHVVQP
298	HLA-A	Q5SRN5	349	S	4	+	3	0	Casein kinase II substrate motif;G protein-coupled receptor kinase 1 substrate motif;PKA kinase substrate motif;PKC kinase substrate motif	RKSSGGEGVKDRKGGSYTQAASSDSAQGSDV
299a	EPB41	P11171	540	S	3	+	3	0	Casein kinase II substrate motif;MAPKAPK2 kinase substrate motif;PAK2 kinase substrate motif;PKA kinase substrate motif;PKC kinase substrate motif	DRPAPHFERTASKRASRSLDGAAAVDSADRS
299b	EPB41	P11171	542	S	1	+	3	0	G protein-coupled receptor kinase 1 substrate motif	PAPHFERTASKRASRSLDGAAAVDSADRSPR
300a	HLA-E	Q6DU44	353	S	10	+	3	0	Casein kinase II substrate motif;G protein-coupled receptor kinase 1 substrate motif;GSK3 kinase substrate motif;MAPKAPK2 kinase substrate motif	GGSYSKAEWSDSAQGSESHSL__________
300b	HLA-E	Q6DU44	357	S	14	+	3	0	Casein kinase I substrate motif;MAPKAPK2 kinase substrate motif	SKAEWSDSAQGSESHSL______________
301	HIST1H1B	P16401	2	S	1	+	3	0	Casein kinase II substrate motif;G protein-coupled receptor kinase 1 substrate motif	______________MSETAPAETATPAPVEK
302	SON	P18583	1780	S	15	+	3	0	Casein kinase I substrate motif;Casein kinase II substrate motif;G protein-coupled receptor kinase 1 substrate motif;GSK3 kinase substrate motif;PKA kinase substrate motif;PKC kinase substrate motif	RSAASPVVSSMPERASESSSEEKDDYEIFVK
303a	TNFAIP3	P21580	376	S	11	+	3	0	DNA dependent Protein kinase substrate motif	EQGRREGHAQNPMEPSVPQLSLMDVKCETPN
303b	TNFAIP3	P21580	381	S	16	+	3	0	Casein kinase II substrate motif;Pyruvate dehydrogenase kinase substrate motif	EGHAQNPMEPSVPQLSLMDVKCETPNCPFFM
304	SP100	P23497	189	S	7	+	3	0	Casein kinase II substrate motif;DNA dependent Protein kinase substrate motif;G protein-coupled receptor kinase 1 substrate motif;GSK3 kinase substrate motif	QGTGENSFRSLTWPPSGSPSHAGTTPPENGL
305a	GNL1	P36915	32	S	8	+	3	0	Casein kinase II substrate motif;G protein-coupled receptor kinase 1 substrate motif;GSK3 kinase substrate motif	QDKRERKRGLQDGLRSSSNSRSGSRERREEQ
305b	GNL1	P36915	34	S	11	+	3	0	14-3-3 domain binding motif;Calmodulin-dependent protein kinase II substrate motif;Casein kinase II substrate motif;CLK1 kinase substrate motif;G protein-coupled receptor kinase 1 substrate motif;GSK3 kinase substrate motif;MDC1 BRCT domain binding motif;PKA kinase substrate motif;PKC kinase substrate motif;Plk1 PBD domain binding motif	KRERKRGLQDGLRSSSNSRSGSRERREEQTD
306a	EPS15	P42566	796	S	7	+	3	0	b-Adrenergic Receptor kinase substrate motif;Calmodulin-dependent protein kinase II substrate motif;Chk1 kinase substrate motif;ERK1,2 kinase substrate motif;GSK-3, ERK1, ERK2, CDK5 substrate motif;PKA kinase substrate motif;PKC kinase substrate motif;WW domain binding motif	PCPLPPGKRSINKLDSPDPFKLNDPFQPFPG
306b	EPS15	P42566	790	S	1	+	3	0	PKA kinase substrate motif;PKC kinase substrate motif	IGTPTRPCPLPPGKRSINKLDSPDPFKLNDP
307	MKI67	P46013	1861	S	1	+	3	0	Casein kinase II substrate motif;ERK1,2 kinase substrate motif;Growth associated histone HI kinase substrate motif;GSK-3, ERK1, ERK2, CDK5 substrate motif;WW domain binding motif	NPTTDEKTTKKILCKSPQSDPADTPTNTKQR
308a	MAP1B	P46821	1256	S	6	+	3	0	Casein kinase II substrate motif;ERK1,2 kinase substrate motif;G protein-coupled receptor kinase 1 substrate motif;Growth associated histone HI kinase substrate motif;GSK3 kinase substrate motif;GSK-3, ERK1, ERK2, CDK5 substrate motif;MAPKAPK2 kinase substrate motif;WW domain binding motif	DSISAVSSEKVSPSKSPSLSPSPPSPLEKTP
308a	MAP1B	P46821	1260	S	5	+	3	0	Casein kinase II substrate motif;ERK1,2 kinase substrate motif;G protein-coupled receptor kinase 1 substrate motif;GSK-3, ERK1, ERK2, CDK5 substrate motif;MAPKAPK2 kinase substrate motif;WW domain binding motif	AVSSEKVSPSKSPSLSPSPPSPLEKTPLGER
308b	MAP1B	P46821	1265	S	10	+	3	0	Casein kinase II substrate motif;DNA dependent Protein kinase substrate motif;ERK1,2 kinase substrate motif;GSK-3, ERK1, ERK2, CDK5 substrate motif;WW domain binding motif	KVSPSKSPSLSPSPPSPLEKTPLGERSVNFS
308c	MAP1B	P46821	1793	S	3	+	3	0	14-3-3 domain binding motif;Calmodulin-dependent protein kinase II substrate motif;Casein kinase II substrate motif;ERK1,2 kinase substrate motif;G protein-coupled receptor kinase 1 substrate motif;GSK3 kinase substrate motif;GSK-3, ERK1, ERK2, CDK5 substrate motif;MDC1 BRCT domain binding motif;PKA kinase substrate motif;PKC epsilon kinase substrate motif;PKC kinase substrate motif;Plk1 PBD doma…	LSPKSDISPLTPRESSPLYSPTFSDSTSAVK
308d	MAP1B	P46821	1797	S	7	+	3	0	Casein kinase II substrate motif;ERK1,2 kinase substrate motif;G protein-coupled receptor kinase 1 substrate motif;GSK3 kinase substrate motif;GSK-3, ERK1, ERK2, CDK5 substrate motif;MAPKAPK2 kinase substrate motif;WW domain binding motif	SDISPLTPRESSPLYSPTFSDSTSAVKEKTA
308e	MAP1B	P46821	1438	S	3	+	3	0	ERK1,2 kinase substrate motif;GSK-3, ERK1, ERK2, CDK5 substrate motif;PKA kinase substrate motif;PKC kinase substrate motif;WW domain binding motif	RGAESPFEEKSGKQGSPDQVSPVSEMTSTSL
308f	MAP1B	P46821	1443	S	8	+	3	0	Casein kinase I substrate motif;Casein kinase II substrate motif;ERK1,2 kinase substrate motif;GSK-3, ERK1, ERK2, CDK5 substrate motif;WW domain binding motif	PFEEKSGKQGSPDQVSPVSEMTSTSLYQDKQ
308g	MAP1B	P46821	992	S	3	+	3	0	Aurora-A kinase substrate motif;b-Adrenergic Receptor kinase substrate motif;Casein kinase II substrate motif;PAK2 kinase substrate motif;Phosphorylase kinase substrate motif;PKA kinase substrate motif;PKC kinase substrate motif	SAKAEADAYIREKRESVASGDDRAEEDMDEA
308h	MAP1B	P46821	995	S	6	+	3	0	Casein kinase II substrate motif;Pyruvate dehydrogenase kinase substrate motif	AEADAYIREKRESVASGDDRAEEDMDEAIEK
308i	MAP1B	P46821	1322	S	6	+	3	0	Casein kinase I substrate motif;Casein kinase II substrate motif;ERK1,2 kinase substrate motif;G protein-coupled receptor kinase 1 substrate motif;GSK3 kinase substrate motif;GSK-3, ERK1, ERK2, CDK5 substrate motif;WW domain binding motif	EEHCASPEDKTLEVVSPSQSVTGSAGHTPYY
308j	MAP1B	P46821	1339	S	23	+	3	0	Casein kinase II substrate motif;ERK1,2 kinase substrate motif;GSK-3, ERK1, ERK2, CDK5 substrate motif;Pyruvate dehydrogenase kinase substrate motif;WW domain binding motif	SQSVTGSAGHTPYYQSPTDEKSSHLPTEVIE
308k	MAP1B	P46821	1779	S	10	+	3	0	Casein kinase I substrate motif;Casein kinase II substrate motif;ERK1,2 kinase substrate motif;Growth associated histone HI kinase substrate motif;GSK-3, ERK1, ERK2, CDK5 substrate motif;PKA kinase substrate motif;PKC kinase substrate motif;WW domain binding motif	SLTSEKVQSLEGEKLSPKSDISPLTPRESSP
308l	MAP1B	P46821	1782	S	13	+	3	0	Casein kinase II substrate motif;G protein-coupled receptor kinase 1 substrate motif	SEKVQSLEGEKLSPKSDISPLTPRESSPLYS
308m	MAP1B	P46821	1312	S	25	+	3	0	Casein kinase II substrate motif;ERK1,2 kinase substrate motif;GSK-3, ERK1, ERK2, CDK5 substrate motif;Pyruvate dehydrogenase kinase substrate motif;WW domain binding motif	VSPEVTQEVVEEHCASPEDKTLEVVSPSQSV
309	PCYT1A	P49585	323	S	14	+	3	0	Casein kinase II substrate motif;Cdc2 kinase substrate motif;CDK kinase substrate motif;CDK1,2,4,6 kinase substrate motif;ERK1,2 kinase substrate motif;Growth associated histone HI kinase substrate motif;GSK-3, ERK1, ERK2, CDK5 substrate motif;MAPKAPK2 kinase substrate motif;MDC1 BRCT domain binding motif;Plk1 PBD domain binding motif;WW domain binding motif	GRMLQAISPKQSPSSSPTRERSPSPSFRWPF
310	MCM2	P49736	31	S	12	+	3	0	G protein-coupled receptor kinase 1 substrate motif;MAPKAPK2 kinase substrate motif;PKA kinase substrate motif;PKC kinase substrate motif	QRRRGNDPLTSSPGRSSRRTDALTSSPGRDL
311a	NUP98	P52948	1023	S	4	+	3	0	ATM kinase substrate motif;Casein kinase II substrate motif;DNA dependent Protein kinase substrate motif;PKA kinase substrate motif	ALDQRFSRLPSKADTSQEICSPRLPISASHS
311b	NUP98	P52948	1028	S	9	+	3	0	Casein kinase I substrate motif;ERK1,2 kinase substrate motif;G protein-coupled receptor kinase 1 substrate motif;Growth associated histone HI kinase substrate motif;GSK-3, ERK1, ERK2, CDK5 substrate motif;PKA kinase substrate motif;PKC kinase substrate motif;WW domain binding motif	FSRLPSKADTSQEICSPRLPISASHSSKTRS
312	SRSF4	Q08170	456	S	7	+	3	0	Casein kinase II substrate motif;DNA dependent Protein kinase substrate motif;G protein-coupled receptor kinase 1 substrate motif;GSK3 kinase substrate motif	RSRSRSNSKSKPNLPSESRSRSKSASKTRSR
313a	PRPF4B	Q13523	328	S	5	+	3	0	Casein kinase II substrate motif;Cdc2 kinase substrate motif;CDK kinase substrate motif;CDK1,2,4,6 kinase substrate motif;ERK1,2 kinase substrate motif;Growth associated histone HI kinase substrate motif;GSK-3, ERK1, ERK2, CDK5 substrate motif;PKA kinase substrate motif;WW domain binding motif	KSKRSETDKEKKPIKSPSKDASSGKENRSPS
313b	PRPF4B	Q13523	330	S	7	+	3	0	DNA dependent Protein kinase substrate motif;G protein-coupled receptor kinase 1 substrate motif;GSK3 kinase substrate motif;PKA kinase substrate motif;PKC kinase substrate motif	KRSETDKEKKPIKSPSKDASSGKENRSPSRR
313c	PRPF4B	Q13523	239	S	1	+	3	0	Casein kinase II substrate motif;G protein-coupled receptor kinase 1 substrate motif;PKA kinase substrate motif;PKC kinase substrate motif	KSPSKRSKSQDQARKSKSPTLRRRSQEKIGK
313d	PRPF4B	Q13523	241	S	3	+	3	0	Casein kinase II substrate motif;ERK1,2 kinase substrate motif;Growth associated histone HI kinase substrate motif;GSK-3, ERK1, ERK2, CDK5 substrate motif;PKA kinase substrate motif;PKC kinase substrate motif;WW domain binding motif	PSKRSKSQDQARKSKSPTLRRRSQEKIGKAR
314	RAPGEF1	Q13905	296	S	6	+	3	0	Casein kinase II substrate motif;Cdc2 kinase substrate motif;CDK kinase substrate motif;CDK1,2,4,6 kinase substrate motif;DNA dependent Protein kinase substrate motif;ERK1,2 kinase substrate motif;GSK-3, ERK1, ERK2, CDK5 substrate motif;WW domain binding motif	SPPPALPPKKRQSAPSPTRVAVVAPMSRATS
315a	UBAP2L	Q14157	605	S	5	+	3	0	Casein kinase II substrate motif;G protein-coupled receptor kinase 1 substrate motif;GSK3 kinase substrate motif;MDC1 BRCT domain binding motif;Plk1 PBD domain binding motif	PLYEQRSTQTRRYPSSISSSPQKDLTQAKNG
315b	UBAP2L	Q14157	609	S	9	+	3	0	Cdc2 kinase substrate motif;CDK kinase substrate motif;CDK1,2,4,6 kinase substrate motif;ERK1,2 kinase substrate motif;Growth associated histone HI kinase substrate motif;GSK-3, ERK1, ERK2, CDK5 substrate motif;MAPKAPK2 kinase substrate motif;MDC1 BRCT domain binding motif;Plk1 PBD domain binding motif;WW domain binding motif	QRSTQTRRYPSSISSSPQKDLTQAKNGFSSV
316a	SNX17	Q15036	409	S	4	+	3	0	14-3-3 domain binding motif;AMP-activated protein kinase substrate motif;ATM kinase substrate motif;b-Adrenergic Receptor kinase substrate motif;Calmodulin-dependent protein kinase I substrate motif;Calmodulin-dependent protein kinase II substrate motif;Calmodulin-dependent protein kinase IV substrate motif;Chk1 kinase substrate motif;DNA dependent Protein kinase substrate motif;PKA kinase substr…	KMLRRRVGGTLRRSDSQQAVKSPPLLESPDA
316b	SNX17	Q15036	415	S	10	+	3	0	ERK1, ERK2, SAPK, CDK5 and GSK3 kinase substrate motif;ERK1,2 kinase substrate motif;Growth associated histone HI kinase substrate motif;GSK-3, ERK1, ERK2, CDK5 substrate motif;WW domain binding motif	VGGTLRRSDSQQAVKSPPLLESPDATRESMV
317	MIA3	Q5JRA6	1745	S	3	+	3	0	14-3-3 domain binding motif;Calmodulin-dependent protein kinase II substrate motif;Casein kinase II substrate motif;Cdc2 kinase substrate motif;CDK kinase substrate motif;CDK1,2,4,6 kinase substrate motif;CLK1 kinase substrate motif;ERK1,2 kinase substrate motif;Growth associated histone HI kinase substrate motif;GSK-3, ERK1, ERK2, CDK5 substrate motif;MAPKAPK2 kinase substrate motif;MDC1 BRCT do…	GSGTATMMNSSSRGSSPTRVLDEGKVNMAPK
318	ATF7IP	Q6VMQ6	21	S	2	+	3	0	PKA kinase substrate motif;PKC kinase substrate motif	EPQKKVFKARKTMRVSDRQQLEAVYKVKEEL
319	HSD17B13	Q7Z5P4	201	S	4	+	3	0	G protein-coupled receptor kinase 1 substrate motif	CSSKFAAVGFHRGLTSELQALGKTGIKTSCL
320	PARG	Q86W56	133	S	8	+	3	0	G protein-coupled receptor kinase 1 substrate motif;GSK3 kinase substrate motif	FYQHNVEKLENVSQLSLDKSPTEKSTQYLNQ
321a	RALGPS2	Q86X27	296	S	4	+	3	0	Casein kinase II substrate motif;Pyruvate dehydrogenase kinase substrate motif	SLKIEPGTSTPRSAASREDLVGPEVGASPQS
321b	RALGPS2	Q86X27	308	S	16	+	3	0	Casein kinase II substrate motif;ERK1,2 kinase substrate motif;GSK-3, ERK1, ERK2, CDK5 substrate motif;WW domain binding motif	SAASREDLVGPEVGASPQSGRKSVAAEGALL
322	MIER1	Q8N108	491	S	12	+	3	0	Casein kinase II substrate motif	AKRRRVNSNGKESPGSSEFFQEAVSHGKFEE
323a	RYBP	Q8N488	213	S	1	+	3	0	Casein kinase II substrate motif	QSSSGSESTDKGSSRSSTPKGDMSAVNDESF
323b	RYBP	Q8N488	214	S	2	+	3	0	MAPKAPK2 kinase substrate motif;MDC1 BRCT domain binding motif;PKA kinase substrate motif;PKC kinase substrate motif;Plk1 PBD domain binding motif	SSSGSESTDKGSSRSSTPKGDMSAVNDESF_
324	NUP133	Q8WUM0	60	S	6	+	3	0	Casein kinase II substrate motif;G protein-coupled receptor kinase 1 substrate motif;MAPKAPK2 kinase substrate motif;MDC1 BRCT domain binding motif;Plk1 PBD domain binding motif	SPVLFSPVGRRSSLSSRGTPTRMFPHHSITE
325a	BLNK	Q8WV28	125	S	9	+	3	0	ATM kinase substrate motif;DNA dependent Protein kinase substrate motif;G protein-coupled receptor kinase 1 substrate motif;GSK3 kinase substrate motif;MDC1 BRCT domain binding motif;PKA kinase substrate motif;PKC kinase substrate motif;Plk1 PBD domain binding motif	PALPFARGEYIDNRSSQRHSPPFSKTLPSKP
325b	BLNK	Q8WV28	129	S	6	+	3	0	ERK1,2 kinase substrate motif;G protein-coupled receptor kinase 1 substrate motif;GSK3 kinase substrate motif;GSK-3, ERK1, ERK2, CDK5 substrate motif;MAPKAPK2 kinase substrate motif;PKA kinase substrate motif;PKC kinase substrate motif;WW domain binding motif	FARGEYIDNRSSQRHSPPFSKTLPSKPSWPS
326	TBC1D5	Q92609	554	S	5	+	3	0	Casein kinase II substrate motif;ERK1,2 kinase substrate motif;G protein-coupled receptor kinase 1 substrate motif;GSK3 kinase substrate motif;GSK-3, ERK1, ERK2, CDK5 substrate motif;WW domain binding motif	SPSVESLPGGREFTGSPPSSATKKDSFFSNI
327a	ARHGEF2	V9GYM8	690	S	3	+	3	0	14-3-3 domain binding motif;b-Adrenergic Receptor kinase substrate motif;Calmodulin-dependent protein kinase II alpha substrate motif;Calmodulin-dependent protein kinase II substrate motif;Calmodulin-dependent protein kinase IV substrate motif;Casein kinase II substrate motif;Chk1 kinase substrate motif;G protein-coupled receptor kinase 1 substrate motif;Phosphorylase kinase substrate motif;PKA k…	GMALPTLPRGLFRSESLESPRGERLLQDAIR
327b	ARHGEF2	V9GYM8	693	S	6	+	3	0	b-Adrenergic Receptor kinase substrate motif;ERK1,2 kinase substrate motif;Growth associated histone HI kinase substrate motif;GSK-3, ERK1, ERK2, CDK5 substrate motif;PKA kinase substrate motif;PKC kinase substrate motif;WW domain binding motif	LPTLPRGLFRSESLESPRGERLLQDAIREVE
328a	ISL2	Q96A47	154	S	5	+	3	0	Casein kinase II substrate motif;ERK1,2 kinase substrate motif;G protein-coupled receptor kinase 1 substrate motif;Growth associated histone HI kinase substrate motif;GSK-3, ERK1, ERK2, CDK5 substrate motif;PKA kinase substrate motif;PKC kinase substrate motif;WW domain binding motif	CRADHGLLLERAAAGSPRSPGPLPGARGLHL
328b	ISL2	Q96A47	157	S	8	+	3	0	ERK1,2 kinase substrate motif;Growth associated histone HI kinase substrate motif;GSK-3, ERK1, ERK2, CDK5 substrate motif;WW domain binding motif	DHGLLLERAAAGSPRSPGPLPGARGLHLPDA
329	LIN37	Q96GY3	197	S	20	+	3	0	Casein kinase I substrate motif;Casein kinase II substrate motif;DNA dependent Protein kinase substrate motif;G protein-coupled receptor kinase 1 substrate motif	SPLQPEMQGTPDDEPSEPEPSPSTLIYRNMQ
330a	TOX2	Q96NM4	199	S	7	+	3	0	Casein kinase II substrate motif;ERK1,2 kinase substrate motif;G protein-coupled receptor kinase 1 substrate motif;GSK-3, ERK1, ERK2, CDK5 substrate motif;MDC1 BRCT domain binding motif;Plk1 PBD domain binding motif;WW domain binding motif	QLISQMGIRSSIAHSSPSPPGSKSATPSPSS
330b	TOX2	Q96NM4	201	S	9	+	3	0	DNA dependent Protein kinase substrate motif;ERK1,2 kinase substrate motif;G protein-coupled receptor kinase 1 substrate motif;GSK3 kinase substrate motif;GSK-3, ERK1, ERK2, CDK5 substrate motif;WW domain binding motif	ISQMGIRSSIAHSSPSPPGSKSATPSPSSST
331	IWS1	Q96ST2	720	S	3	+	3	0	14-3-3 domain binding motif;Akt kinase substrate motif;Calmodulin-dependent protein kinase II substrate motif;MAPKAPK1 kinase substrate motif;PKA kinase substrate motif;PKC kinase substrate motif;ZIP kinase substrate motif	EQRDLEQMPQRRRMNSTGGQTPRRDLEKVLT
332	ARID3A	Q99856	101	S	6	+	3	0	Cdc2 kinase substrate motif;CDK kinase substrate motif;CDK1,2,4,6 kinase substrate motif;ERK1,2 kinase substrate motif;GSK-3, ERK1, ERK2, CDK5 substrate motif;WW domain binding motif	PGSEEEDAAREGTPGSPGRGREGPGEEHFED
333	IRF2BPL	Q9H1B7	658	S	4	+	3	0	14-3-3 domain binding motif;Calmodulin-dependent protein kinase II substrate motif;G protein-coupled receptor kinase 1 substrate motif;GSK3 kinase substrate motif;MDC1 BRCT domain binding motif;PKA kinase substrate motif;PKC kinase substrate motif;Plk1 PBD domain binding motif;ZIP kinase substrate motif	GSSVHSTTASARRNSSSPVSPASVPGQRRLA
334a	NUCKS1	Q9H1E3	75	S	6	+	3	0	Casein kinase I substrate motif;Casein kinase II substrate motif;G protein-coupled receptor kinase 1 substrate motif;GSK3 kinase substrate motif;Pyruvate dehydrogenase kinase substrate motif	DSEDKDVKTKKDDSHSAEDSEDEKEDHKNVR
334b	NUCKS1	Q9H1E3	79	S	10	+	3	0	b-Adrenergic Receptor kinase substrate motif;BARD1 BRCT domain binding motif;Casein kinase II substrate motif;G protein-coupled receptor kinase 1 substrate motif;MAPKAPK2 kinase substrate motif	KDVKTKKDDSHSAEDSEDEKEDHKNVRQQRQ
335a	SCAF1	Q9H7N4	933	S	5	+	3	0	Casein kinase II substrate motif;MAPKAPK2 kinase substrate motif	TKPSKTRKKVRSGGGSGGSGGQVSLKKSKAD
335b	SCAF1	Q9H7N4	936	S	8	+	3	0		SKTRKKVRSGGGSGGSGGQVSLKKSKADSCS
336	EXOC1	Q9NV70	472	S	6	+	3	0		TESLHGSSGKLTGSTSSLNKLSVQSSGNRRS
337a	BCLAF1	Q9NYF8	102	S	3	+	3	0	14-3-3 domain binding motif;Calmodulin-dependent protein kinase II substrate motif;Casein kinase II substrate motif;PAK2 kinase substrate motif;PKA kinase substrate motif;PKC epsilon kinase substrate motif;PKC kinase substrate motif	RYHRGGYRPVWNRRHSRSPRRGRSRSRSPKR
337b	BCLAF1	Q9NYF8	104	S	5	+	3	0	Cdc2 kinase substrate motif;CDK kinase substrate motif;CDK1,2,4,6 kinase substrate motif;ERK1,2 kinase substrate motif;Growth associated histone HI kinase substrate motif;GSK-3, ERK1, ERK2, CDK5 substrate motif;PKA kinase substrate motif;PKC kinase substrate motif;WW domain binding motif	HRGGYRPVWNRRHSRSPRRGRSRSRSPKRRS
337c	BCLAF1	Q9NYF8	883	S	3	+	3	0	Calmodulin-dependent protein kinase II substrate motif;PKA kinase substrate motif;PKC kinase substrate motif	TFQRGRGRFNFKKSGSSPKWTHDKYQGDGIV
337d	BCLAF1	Q9NYF8	884	S	4	+	3	0	ERK1,2 kinase substrate motif;G protein-coupled receptor kinase 1 substrate motif;Growth associated histone HI kinase substrate motif;GSK-3, ERK1, ERK2, CDK5 substrate motif;MDC1 BRCT domain binding motif;PKA kinase substrate motif;PKC kinase substrate motif;Plk1 PBD domain binding motif;WW domain binding motif	FQRGRGRFNFKKSGSSPKWTHDKYQGDGIVE
338	TNIK	Q9UKE5	766	S	7	+	3	0	Casein kinase II substrate motif;G protein-coupled receptor kinase 1 substrate motif	QAGSSERTRVRANSKSEGSPVLPHEPAKVKP
339a	USP24	Q9UPU5	2077	S	17	+	3	0	Casein kinase II substrate motif;ERK1,2 kinase substrate motif;G protein-coupled receptor kinase 1 substrate motif;GSK3 kinase substrate motif;GSK-3, ERK1, ERK2, CDK5 substrate motif;MAPKAPK2 kinase substrate motif;WW domain binding motif	EAEDLSLSAPSSPEISPQSSPRPHRPNNDRL
339b	USP24	Q9UPU5	2080	S	20	+	3	0	G protein-coupled receptor kinase 1 substrate motif	DLSLSAPSSPEISPQSSPRPHRPNNDRLSIL
340a	SRRM2	Q9UQ35	1460	S	12	+	3	0	Casein kinase II substrate motif;G protein-coupled receptor kinase 1 substrate motif	PGLRDGSGTPSRHSLSGSSPGMKDIPRTPSR
340b	SRRM2	Q9UQ35	1818	S	3	+	3	0	14-3-3 domain binding motif;Akt kinase substrate motif;Calmodulin-dependent protein kinase II substrate motif;G protein-coupled receptor kinase 1 substrate motif;GSK3 kinase substrate motif;MAPKAPK1 kinase substrate motif;PKA kinase substrate motif;PKC kinase substrate motif;ZIP kinase substrate motif	RSRSRSRVTRRRRGGSGYHSRSPARQESSRT
340c	SRRM2	Q9UQ35	1822	S	7	+	3	0	Casein kinase II substrate motif;G protein-coupled receptor kinase 1 substrate motif;MAPKAPK2 kinase substrate motif	RSRVTRRRRGGSGYHSRSPARQESSRTSSRR
340d	SRRM2	Q9UQ35	1824	S	9	+	3	0	Cdc2 kinase substrate motif;CDK kinase substrate motif;CDK1,2,4,6 kinase substrate motif;ERK1,2 kinase substrate motif;Growth associated histone HI kinase substrate motif;GSK-3, ERK1, ERK2, CDK5 substrate motif;WW domain binding motif	RVTRRRRGGSGYHSRSPARQESSRTSSRRRR
340e	SRRM2	Q9UQ35	1478	S	3	+	3	0	14-3-3 domain binding motif;Calmodulin-dependent protein kinase II substrate motif;Casein kinase II substrate motif;G protein-coupled receptor kinase 1 substrate motif;GSK3 kinase substrate motif;MAPKAPK2 kinase substrate motif;PKA kinase substrate motif;PKC kinase substrate motif;Pyruvate dehydrogenase kinase substrate motif	SPGMKDIPRTPSRGRSECDSSPEPKALPQTP
340f	SRRM2	Q9UQ35	231	S	3	+	3	0	Casein kinase II substrate motif;ERK1,2 kinase substrate motif;Growth associated histone HI kinase substrate motif;GSK-3, ERK1, ERK2, CDK5 substrate motif;PKA kinase substrate motif;PKC kinase substrate motif;WW domain binding motif	KKHRSESESKKRKHRSPTPKSKRKSKDKKRK
340g	SRRM2	Q9UQ35	892	S	8	+	3	0	Casein kinase II substrate motif;G protein-coupled receptor kinase 1 substrate motif	PDPELKSRTPSRHSCSGSSPPRVKSSTPPRQ
340h	SRRM2	Q9UQ35	573	S	1	+	3	0	14-3-3 domain binding motif;Calmodulin-dependent protein kinase II substrate motif;Casein kinase II substrate motif;CLK1 kinase substrate motif;G protein-coupled receptor kinase 1 substrate motif;PKA kinase substrate motif;PKC kinase substrate motif	RRGRSHSRSPATRGRSRSRTPARRGRSRSRT
340i	SRRM2	Q9UQ35	575	S	3	+	3	0	14-3-3 domain binding motif;Akt kinase substrate motif;Calmodulin-dependent protein kinase II substrate motif;Casein kinase II substrate motif;G protein-coupled receptor kinase 1 substrate motif;MAPKAPK1 kinase substrate motif;PKA kinase substrate motif;PKC kinase substrate motif	GRSHSRSPATRGRSRSRTPARRGRSRSRTPA
340j	SRRM2	Q9UQ35	1878	S	1	+	3	0	14-3-3 domain binding motif;Calmodulin-dependent protein kinase II substrate motif;Casein kinase II substrate motif;PKA kinase substrate motif;PKC kinase substrate motif;ZIP kinase substrate motif	RSRSRASPATHRRSRSRTPLISRRRSRSRTS
341a	CHKB	Q9Y259	39	S	3	+	3	0	14-3-3 domain binding motif;AMP-activated protein kinase 2 substrate motif;Calmodulin-dependent protein kinase II substrate motif;Casein kinase II substrate motif;MAPKAPK1 kinase substrate motif;PAK2 kinase substrate motif;Pim1 kinase substrate sequence;PKA kinase substrate motif;PKC epsilon kinase substrate motif;PKC kinase substrate motif;ZIP kinase substrate motif	QQSKCPDTTPKRRRASSLSRDAERRAYQWCR
341b	CHKB	Q9Y259	40	S	4	+	3	0	14-3-3 domain binding motif;Akt kinase substrate motif;Calmodulin-dependent protein kinase II substrate motif;Casein kinase II substrate motif;CLK1 kinase substrate motif;MAPKAPK1 kinase substrate motif;MDC1 BRCT domain binding motif;p70 Ribosomal S6 kinase substrate motif;Phosphorylase kinase substrate motif;PKA kinase substrate motif;PKC kinase substrate motif;Plk1 PBD domain binding motif;ZIP …	QSKCPDTTPKRRRASSLSRDAERRAYQWCRE
342	PNKP	A0A0D9SFL2	118	T	8	+	3	0	b-Adrenergic Receptor kinase substrate motif;ERK1,2 kinase substrate motif;G protein-coupled receptor kinase 1 substrate motif;GSK3, Erk1, Erk2 and CDK5 kinase motif;GSK-3, ERK1, ERK2, CDK5 substrate motif;MAPKAPK2 kinase substrate motif;WW domain binding motif	TLRWEETRTPESQPDTPPGTPLVSQDEKRDA
343	RGPD1	F8VYC4	2458	T	3	+	3	0	Calmodulin-dependent protein kinase II substrate motif;Calmodulin-dependent protein kinase IV substrate motif;Casein kinase II substrate motif;Chk1 kinase substrate motif;G protein-coupled receptor kinase 1 substrate motif;Growth associated histone HI kinase substrate motif;GSK-3, ERK1, ERK2, CDK5 substrate motif;MAPKAPK2 kinase substrate motif;MDC1 BRCT domain binding motif;PKA kinase substrate …	QEKDSLITPHVSRSSTPRESPCGKIAVAVLE
344	CAMK2D	D6R938	335	T	8	+	3	0	Casein kinase II substrate motif	LKKPDGVKESTESSNTTIEDEDVKARKQEII
345	PIKFYVE	E9PDH4	22	T	16	+	3	0	14-3-3 domain binding motif;Calmodulin-dependent protein kinase II substrate motif;Calmodulin-dependent protein kinase IV substrate motif;Casein kinase II substrate motif;Chk1 kinase substrate motif;DNA dependent Protein kinase substrate motif;PKC kinase substrate motif	TSPTLDSANDLPRSPTSPSHLTHFKPLTPDQ
346	HEXIM2	K7ESM2	32	T	10	+	3	0	Casein kinase II substrate motif;ERK1,2 kinase substrate motif;GSK3, Erk1, Erk2 and CDK5 kinase motif;GSK-3, ERK1, ERK2, CDK5 substrate motif;WW domain binding motif	ALEEAKTSGAPGSPQTPPERHDSGGSLPLTP
347	SRRM1	M0R088	396	T	8	+	3	0	MAPKAPK2 kinase substrate motif	SNRTRKSRVSVSPGRTSVTKHKGTEKRESPS
348	SGTA	O43765	303	T	3	+	3	0	Calmodulin-dependent protein kinase II substrate motif;G protein-coupled receptor kinase 1 substrate motif;Growth associated histone HI kinase substrate motif;GSK-3, ERK1, ERK2, CDK5 substrate motif;PKC kinase substrate motif;WW domain binding motif	NPELIEQLRSQIRSRTPSASNDDQQE_____
349	TMPO	P42166	154	T	4	+	3	0	Casein kinase I substrate motif;G protein-coupled receptor kinase 1 substrate motif	RKLYEKKLLKLREQGTESRSSTPLPTISSSA
350	MKI67	P46013	1869	T	9	+	3	0	b-Adrenergic Receptor kinase substrate motif;G protein-coupled receptor kinase 1 substrate motif;GSK-3, ERK1, ERK2, CDK5 substrate motif;WW domain binding motif	TKKILCKSPQSDPADTPTNTKQRPKRSLKKA
351	PRRC2A	P48634	1087	T	7	+	3	0	b-Adrenergic Receptor kinase substrate motif;Casein kinase II substrate motif	GPNHPPAPRGRTASETRSEGSEYEEIPKRRR
352	ARID5A	Q03989	13	T	4	+	3	0	Casein kinase II substrate motif;G protein-coupled receptor kinase 1 substrate motif;MDC1 BRCT domain binding motif;PKA kinase substrate motif;PKC kinase substrate motif;Plk1 PBD domain binding motif	___MAAPVKGNRKQSTEGDALDPPASPKPAG
353	TP53BP1	Q12888	1319	T	5	+	3	0	Casein kinase II substrate motif;G protein-coupled receptor kinase 1 substrate motif	SFSSKASSLHRTSSGTSLSAMHSSGSSGKGA
354	HSD17B13	Q7Z5P4	200	T	3	+	3	0	Calmodulin-dependent protein kinase II substrate motif;Calmodulin-dependent protein kinase IV substrate motif;PKC kinase substrate motif	YCSSKFAAVGFHRGLTSELQALGKTGIKTSC
355	C2CD5	Q86YS7	278	T	12	+	3	0	Casein kinase II substrate motif	KEMKEIPFNEDPNPNTHSSGPSTPLKNQTYS
356	RYBP	Q8N488	215	T	7	+	3	0	Calmodulin-dependent protein kinase II substrate motif;Growth associated histone HI kinase substrate motif;GSK-3, ERK1, ERK2, CDK5 substrate motif;MAPKAPK2 kinase substrate motif;MDC1 BRCT domain binding motif;PKA kinase substrate motif;PKC kinase substrate motif;Plk1 PBD domain binding motif;WW domain binding motif	SSGSESTDKGSSRSSTPKGDMSAVNDESF__
357	BICD2	Q8TD16	573	T	7	+	3	0	Casein kinase II substrate motif;G protein-coupled receptor kinase 1 substrate motif	REGQGGAGRTSPGGRTSPEARGRRSPILLPK
358	SUN2	Q9UH99	107	T	3	+	3	0	Akt kinase substrate motif;Calmodulin-dependent protein kinase II substrate motif;Casein kinase II substrate motif;PAK2 kinase substrate motif;Pim1 kinase substrate sequence;PKA kinase substrate motif;PKC kinase substrate motif	DANWGEDLRVRRRRGTGGSESSRASGLVGRK
359a	SRRM2	Q9UQ35	1453	T	5	+	3	0	Cdc2 kinase substrate motif;CDK1,2,4,6 kinase substrate motif;GSK-3, ERK1, ERK2, CDK5 substrate motif;WW domain binding motif	RSRSGSSPGLRDGSGTPSRHSLSGSSPGMKD
359b	SRRM2	Q9UQ35	318	T	15	+	3	0	G protein-coupled receptor kinase 1 substrate motif;MDC1 BRCT domain binding motif;PKA kinase substrate motif;PKC kinase substrate motif;Plk1 PBD domain binding motif	RGEGDAPFSEPGTTSTQRPSSPETATKQPSS
359c	SRRM2	Q9UQ35	1880	T	5	+	3	0	Akt kinase substrate motif;Calmodulin-dependent protein kinase II substrate motif;G protein-coupled receptor kinase 1 substrate motif;Growth associated histone HI kinase substrate motif;GSK-3, ERK1, ERK2, CDK5 substrate motif;MAPKAPK2 kinase substrate motif;PKC kinase substrate motif;WW domain binding motif	RSRASPATHRRSRSRTPLISRRRSRSRTSPV
360	CCDC61	Q9Y6R9	338	T	9	+	3	0	DNA dependent Protein kinase substrate motif;G protein-coupled receptor kinase 1 substrate motif;MAPKAPK2 kinase substrate motif	GSRGRGRPARPSPSPTGGRALRFDPTAFVKA
361a	PRKD2	B4DTS2	197	S	3	+	3	0	14-3-3 domain binding motif;Akt kinase substrate motif;Calmodulin-dependent protein kinase II substrate motif;Casein kinase II substrate motif;MAPKAPK1 kinase substrate motif;PAK2 kinase substrate motif;Pim1 kinase substrate sequence;PKA kinase substrate motif;PKC epsilon kinase substrate motif;PKC kinase substrate motif	FSIPNNCSGARKRRLSSTSLASGHSVRLGTS
361b	PRKD2	B4DTS2	200	S	7	+	3	0	Casein kinase II substrate motif	PNNCSGARKRRLSSTSLASGHSVRLGTSESL
361c	PRKD2	B4DTS2	203	S	10	+	3	0	Casein kinase II substrate motif	CSGARKRRLSSTSLASGHSVRLGTSESLPCT
362a	SEC16A	F1T0I1	1356	S	1	+	3	0	Casein kinase II substrate motif;G protein-coupled receptor kinase 1 substrate motif	EEVDRRSVHSEHSARSLHSAHSLASRRSSLS
362b	SEC16A	F1T0I1	1347	S	1	+	3	0	Casein kinase I substrate motif;Casein kinase II substrate motif;PKA kinase substrate motif;PKC kinase substrate motif	PDPHRDPYGEEVDRRSVHSEHSARSLHSAHS
362c	SEC16A	F1T0I1	1350	S	4	+	3	0	Casein kinase II substrate motif;G protein-coupled receptor kinase 1 substrate motif	HRDPYGEEVDRRSVHSEHSARSLHSAHSLAS
362d	SEC16A	F1T0I1	1353	S	7	+	3	0	AMP-activated protein kinase substrate motif;Casein kinase II substrate motif;PKA kinase substrate motif;PKC kinase substrate motif	PYGEEVDRRSVHSEHSARSLHSAHSLASRRS
363a	CTAGE5	G3V599	1125	S	9	+	3	0	14-3-3 domain binding motif;Calmodulin-dependent protein kinase II substrate motif;Casein kinase II substrate motif;DNA dependent Protein kinase substrate motif;G protein-coupled receptor kinase 1 substrate motif;GSK3 kinase substrate motif;PKA kinase substrate motif;PKC kinase substrate motif	GESSCDRLTDPHRAPSDTGSLSPPWDQDRRM
363b	CTAGE5	G3V599	1129	S	13	+	3	0	Casein kinase I substrate motif;Casein kinase II substrate motif;G protein-coupled receptor kinase 1 substrate motif;MAPKAPK2 kinase substrate motif	CDRLTDPHRAPSDTGSLSPPWDQDRRMMFPP
363c	CTAGE5	G3V599	1131	S	15	+	3	0	ERK1,2 kinase substrate motif;GSK-3, ERK1, ERK2, CDK5 substrate motif;WW domain binding motif	RLTDPHRAPSDTGSLSPPWDQDRRMMFPPPG
364a	SASH3	O75995	34	S	1	+	3	0	Casein kinase II substrate motif;G protein-coupled receptor kinase 1 substrate motif;GSK3 kinase substrate motif	KLSLQRSSSFKDFAKSKPSSPVVSEKEFNLD
364b	SASH3	O75995	38	S	5	+	3	0	ERK1,2 kinase substrate motif;G protein-coupled receptor kinase 1 substrate motif;GSK3 kinase substrate motif;GSK-3, ERK1, ERK2, CDK5 substrate motif;MAPKAPK2 kinase substrate motif;MDC1 BRCT domain binding motif;PKA kinase substrate motif;PKC kinase substrate motif;Plk1 PBD domain binding motif;WW domain binding motif	QRSSSFKDFAKSKPSSPVVSEKEFNLDDNIP
365	APOB	P04114	3943	S	8	+	3	0	Casein kinase II substrate motif	LNVLGTHKIEDGTLASKTKGTFAHRDFSAEY
366	KAL1	P23352	596	S	24	+	3	0	b-Adrenergic Receptor kinase substrate motif;G protein-coupled receptor kinase 1 substrate motif;GSK3 kinase substrate motif	PMTGFQVTWAEVTTESRQNSLPNSIISQSQI
367	OXTR	P30559	370	S	14	+	3	0	G protein-coupled receptor kinase 1 substrate motif;GSK3 kinase substrate motif;MAPKAPK2 kinase substrate motif;MDC1 BRCT domain binding motif;Plk1 PBD domain binding motif	RRLGETSASKKSNSSSFVLSHRSSSQRSCSQ
368a	MAP1B	P46821	1256	S	6	+	3	0	Casein kinase II substrate motif;ERK1,2 kinase substrate motif;G protein-coupled receptor kinase 1 substrate motif;Growth associated histone HI kinase substrate motif;GSK3 kinase substrate motif;GSK-3, ERK1, ERK2, CDK5 substrate motif;MAPKAPK2 kinase substrate motif;WW domain binding motif	DSISAVSSEKVSPSKSPSLSPSPPSPLEKTP
368b	MAP1B	P46821	1260	S	5	+	3	0	Casein kinase II substrate motif;ERK1,2 kinase substrate motif;G protein-coupled receptor kinase 1 substrate motif;GSK-3, ERK1, ERK2, CDK5 substrate motif;MAPKAPK2 kinase substrate motif;WW domain binding motif	AVSSEKVSPSKSPSLSPSPPSPLEKTPLGER
368c	MAP1B	P46821	1265	S	10	+	3	0	Casein kinase II substrate motif;DNA dependent Protein kinase substrate motif;ERK1,2 kinase substrate motif;GSK-3, ERK1, ERK2, CDK5 substrate motif;WW domain binding motif	KVSPSKSPSLSPSPPSPLEKTPLGERSVNFS
369	RPS6	P62753	247	S	14	+	3	0	ATM kinase substrate motif;DNA dependent Protein kinase substrate motif;MDC1 BRCT domain binding motif;PKA kinase substrate motif;PKC kinase substrate motif;Plk1 PBD domain binding motif	RRLSSLRASTSKSESSQK_____________
370a	BTK	Q06187	174	S	3	+	3	0	14-3-3 domain binding motif;Calmodulin-dependent protein kinase II substrate motif;Phosphorylase kinase substrate motif;PKA kinase substrate motif;PKC kinase substrate motif	AKNAMGCQILENRNGSLKPGSSHRKTKKPLP
370b	BTK	Q06187	179	S	8	+	3	0	PKA kinase substrate motif;PKC kinase substrate motif	GCQILENRNGSLKPGSSHRKTKKPLPPTPEE
370c	BTK	Q06187	180	S	9	+	3	0	G protein-coupled receptor kinase 1 substrate motif;MDC1 BRCT domain binding motif;PKA kinase substrate motif;PKC kinase substrate motif;Plk1 PBD domain binding motif	CQILENRNGSLKPGSSHRKTKKPLPPTPEED
371a	TRA2A	Q13595	14	S	2	+	3	0	b-Adrenergic Receptor kinase substrate motif;Casein kinase II substrate motif;G protein-coupled receptor kinase 1 substrate motif;GSK3 kinase substrate motif;PKA kinase substrate motif;PKC kinase substrate motif	__MSDVEENNFEGRESRSQSKSPTGTPARVK
371b	TRA2A	Q13595	16	S	4	+	3	0	ATM kinase substrate motif;Casein kinase I substrate motif;Casein kinase II substrate motif;DNA dependent Protein kinase substrate motif;G protein-coupled receptor kinase 1 substrate motif;GSK3 kinase substrate motif	MSDVEENNFEGRESRSQSKSPTGTPARVKSE
371c	TRA2A	Q13595	18	S	6	+	3	0	14-3-3 domain binding motif;Calmodulin-dependent protein kinase II substrate motif;Casein kinase II substrate motif;G protein-coupled receptor kinase 1 substrate motif;MAPKAPK2 kinase substrate motif;PKA kinase substrate motif;PKC kinase substrate motif	DVEENNFEGRESRSQSKSPTGTPARVKSESR
371d	TRA2A	Q13595	20	S	8	+	3	0	Casein kinase II substrate motif;ERK1,2 kinase substrate motif;G protein-coupled receptor kinase 1 substrate motif;Growth associated histone HI kinase substrate motif;GSK-3, ERK1, ERK2, CDK5 substrate motif;MAPKAPK2 kinase substrate motif;WW domain binding motif	EENNFEGRESRSQSKSPTGTPARVKSESRSG
372a	SRSF7	Q16629	165	S	1	+	3	0	14-3-3 domain binding motif;Calmodulin-dependent protein kinase II substrate motif;Casein kinase II substrate motif;Phosphorylase kinase substrate motif;PKA kinase substrate motif;PKC kinase substrate motif;ZIP kinase substrate motif	SRGRRSRSASPRRSRSISLRRSRSASLRRSR
372b	SRSF7	Q16629	167	S	3	+	3	0	14-3-3 domain binding motif;Akt kinase substrate motif;Calmodulin-dependent protein kinase II substrate motif;CLK1 kinase substrate motif;DMPK1,2 kinase substrate motif;G protein-coupled receptor kinase 1 substrate motif;GSK3 kinase substrate motif;MAPKAPK1 kinase substrate motif;MAPKAPK2 kinase substrate motif;p70 Ribosomal S6 kinase substrate motif;Phosphorylase kinase substrate motif;PKA kinas…	GRRSRSASPRRSRSISLRRSRSASLRRSRSG
373	CEP135	Q66GS9	1132	S	16	+	3	0	14-3-3 domain binding motif;Calmodulin-dependent protein kinase II substrate motif;Casein kinase II substrate motif;DNA dependent Protein kinase substrate motif;PKA kinase substrate motif;PKC kinase substrate motif	HGLATPPLSSTLRSPSHSPEHRNV_______
374a	SPEN	Q96T58	736	S	4	+	3	0	14-3-3 domain binding motif;Calmodulin-dependent protein kinase II substrate motif;Calmodulin-dependent protein kinase IV substrate motif;Chk1 kinase substrate motif;ERK1,2 kinase substrate motif;G protein-coupled receptor kinase 1 substrate motif;GSK3 kinase substrate motif;GSK-3, ERK1, ERK2, CDK5 substrate motif;PKA kinase substrate motif;PKC kinase substrate motif;WW domain binding motif;ZIP k…	PIERSQSPVHLRRPQSPGASPSQAERLPSDS
374b	SPEN	Q96T58	740	S	8	+	3	0	Casein kinase II substrate motif;ERK1,2 kinase substrate motif;G protein-coupled receptor kinase 1 substrate motif;GSK-3, ERK1, ERK2, CDK5 substrate motif;MAPKAPK2 kinase substrate motif;WW domain binding motif	SQSPVHLRRPQSPGASPSQAERLPSDSERRL
374c	SPEN	Q96T58	749	S	17	+	3	0	14-3-3 domain binding motif;Calmodulin-dependent protein kinase II substrate motif;Casein kinase II substrate motif;DNA dependent Protein kinase substrate motif;PKA kinase substrate motif;PKC kinase substrate motif	PQSPGASPSQAERLPSDSERRLYSRSSDRSG
375a	ZC3H4	Q9UPT8	1104	S	11	+	3	0	Casein kinase I substrate motif;Casein kinase II substrate motif;DNA dependent Protein kinase substrate motif;ERK1,2 kinase substrate motif;G protein-coupled receptor kinase 1 substrate motif;GSK3 kinase substrate motif;GSK-3, ERK1, ERK2, CDK5 substrate motif;WW domain binding motif	TASSRAAKPGPAEAPSPTASPSGDASPPATA
375b	ZC3H4	Q9UPT8	1108	S	15	+	3	0	Casein kinase II substrate motif;ERK1,2 kinase substrate motif;GSK-3, ERK1, ERK2, CDK5 substrate motif;MAPKAPK2 kinase substrate motif;WW domain binding motif	RAAKPGPAEAPSPTASPSGDASPPATAPYDP
375c	ZC3H4	Q9UPT8	1114	S	18	+	3	0	ERK1,2 kinase substrate motif;G protein-coupled receptor kinase 1 substrate motif;GSK-3, ERK1, ERK2, CDK5 substrate motif;MAPKAPK2 kinase substrate motif;WW domain binding motif	PAEAPSPTASPSGDASPPATAPYDPRVLAAG
376a	SRRM2	Q9UQ35	1403	S	10	+	3	0		PDAVEKAGMSSNQSISSPVLDAVPRTPSRER
376b	SRRM2	Q9UQ35	454	S	3	+	3	0	14-3-3 domain binding motif;Calmodulin-dependent protein kinase II substrate motif;Casein kinase II substrate motif;G protein-coupled receptor kinase 1 substrate motif;PKA kinase substrate motif;PKC epsilon kinase substrate motif;PKC kinase substrate motif	ESPKPAPAPGSHREISSSPTSKNRSHGRAKR
376c	SRRM2	Q9UQ35	455	S	4	+	3	0	Casein kinase I substrate motif;Casein kinase II substrate motif;G protein-coupled receptor kinase 1 substrate motif;GSK3 kinase substrate motif;MDC1 BRCT domain binding motif;Plk1 PBD domain binding motif	SPKPAPAPGSHREISSSPTSKNRSHGRAKRD
376d	SRRM2	Q9UQ35	456	S	5	+	3	0	Casein kinase II substrate motif;ERK1,2 kinase substrate motif;GSK-3, ERK1, ERK2, CDK5 substrate motif;MDC1 BRCT domain binding motif;Plk1 PBD domain binding motif;WW domain binding motif	PKPAPAPGSHREISSSPTSKNRSHGRAKRDK
376e	SRRM2	Q9UQ35	562	S	1	+	3	0	14-3-3 domain binding motif;Calmodulin-dependent protein kinase II substrate motif;Casein kinase II substrate motif;CLK1 kinase substrate motif;G protein-coupled receptor kinase 1 substrate motif;GSK3 kinase substrate motif;PKA kinase substrate motif;PKC kinase substrate motif;ZIP kinase substrate motif	NTQRRGRSRSARRGRSHSRSPATRGRSRSRT
376f	SRRM2	Q9UQ35	564	S	3	+	3	0	14-3-3 domain binding motif;Akt kinase substrate motif;Calmodulin-dependent protein kinase II substrate motif;Casein kinase II substrate motif;G protein-coupled receptor kinase 1 substrate motif;MAPKAPK1 kinase substrate motif;PKA kinase substrate motif;PKC kinase substrate motif	QRRGRSRSARRGRSHSRSPATRGRSRSRTPA
376g	SRRM2	Q9UQ35	566	S	5	+	3	0	Casein kinase II substrate motif;ERK1,2 kinase substrate motif;Growth associated histone HI kinase substrate motif;GSK-3, ERK1, ERK2, CDK5 substrate motif;MAPKAPK2 kinase substrate motif;WW domain binding motif	RGRSRSARRGRSHSRSPATRGRSRSRTPARR
376h	SRRM2	Q9UQ35	1935	S	1	+	3	0	14-3-3 domain binding motif;Calmodulin-dependent protein kinase II substrate motif;Calmodulin-dependent protein kinase IV substrate motif;Casein kinase II substrate motif;Chk1 kinase substrate motif;CLK1 kinase substrate motif;G protein-coupled receptor kinase 1 substrate motif;PAK2 kinase substrate motif;PKA kinase substrate motif;PKC epsilon kinase substrate motif;PKC kinase substrate motif	RRRSRSRTPPVTRRRSRSRTPTTRRRSRSRT
376i	SRRM2	Q9UQ35	1937	S	3	+	3	0	14-3-3 domain binding motif;Akt kinase substrate motif;Calmodulin-dependent protein kinase II substrate motif;Casein kinase II substrate motif;G protein-coupled receptor kinase 1 substrate motif;MAPKAPK1 kinase substrate motif;PKA kinase substrate motif;PKC kinase substrate motif;ZIP kinase substrate motif	RSRSRTPPVTRRRSRSRTPTTRRRSRSRTPP
377a	FNDC3A	Q9Y2H6	203	S	3	+	3	0	Casein kinase II substrate motif;ERK1,2 kinase substrate motif;G protein-coupled receptor kinase 1 substrate motif;GSK3 kinase substrate motif;GSK-3, ERK1, ERK2, CDK5 substrate motif;MDC1 BRCT domain binding motif;PKA kinase substrate motif;PKC kinase substrate motif;Plk1 PBD domain binding motif;WW domain binding motif	KKLKDRQGTQKDKMSSPPSSPQKCPSPINEH
377b	FNDC3A	Q9Y2H6	207	S	7	+	3	0	Cdc2 kinase substrate motif;CDK kinase substrate motif;CDK1,2,4,6 kinase substrate motif;ERK1,2 kinase substrate motif;Growth associated histone HI kinase substrate motif;GSK-3, ERK1, ERK2, CDK5 substrate motif;MAPKAPK2 kinase substrate motif;MDC1 BRCT domain binding motif;Plk1 PBD domain binding motif;WW domain binding motif	DRQGTQKDKMSSPPSSPQKCPSPINEHNGLI
377c	FNDC3A	Q9Y2H6	213	S	13	+	3	0	DNA dependent Protein kinase substrate motif;ERK1,2 kinase substrate motif;GSK-3, ERK1, ERK2, CDK5 substrate motif;PKA kinase substrate motif;PKC kinase substrate motif;WW domain binding motif	KDKMSSPPSSPQKCPSPINEHNGLIKGQIAG
378a	ARGLU1	X6R9F1	17	S	5	+	3	0	Casein kinase II substrate motif;G protein-coupled receptor kinase 1 substrate motif;GSK3 kinase substrate motif;PKA kinase substrate motif;PKC kinase substrate motif	KLNEKFSEGWRKPNASWKSSCSKNSSDRDKL
378b	ARGLU1	X6R9F1	20	S	8	+	3	0	Casein kinase II substrate motif	EKFSEGWRKPNASWKSSCSKNSSDRDKLSLP
378c	ARGLU1	X6R9F1	21	S	9	+	3	0	Casein kinase II substrate motif;MAPKAPK2 kinase substrate motif;MDC1 BRCT domain binding motif;PKA kinase substrate motif;PKC kinase substrate motif;Plk1 PBD domain binding motif	KFSEGWRKPNASWKSSCSKNSSDRDKLSLPH
379a	APOB	P04114	3945	T	10	+	3	0		VLGTHKIEDGTLASKTKGTFAHRDFSAEYEE
379b	APOB	P04114	3948	T	13	+	3	0	PKA kinase substrate motif;PKC kinase substrate motif	THKIEDGTLASKTKGTFAHRDFSAEYEEDGK
380	KAL1	P23352	583	T	11	+	3	0		HFSWKMAKANLYQPMTGFQVTWAEVTTESRQ
381a	SRRM2	Q9UQ35	476	T	7	+	3	0	Cdc2 kinase substrate motif;CDK1,2,4,6 kinase substrate motif;GSK-3, ERK1, ERK2, CDK5 substrate motif;MAPKAPK2 kinase substrate motif;WW domain binding motif	NRSHGRAKRDKSHSHTPSRRMGRSRSPATAK
381b	SRRM2	Q9UQ35	829	T	3	+	3	0	Cdc2 kinase substrate motif;CDK1,2,4,6 kinase substrate motif;Growth associated histone HI kinase substrate motif;GSK-3, ERK1, ERK2, CDK5 substrate motif;PKA kinase substrate motif;PKC kinase substrate motif;WW domain binding motif	RSRSSSSPPPKQKSKTPSRQSHSSSSPHPKV
381c	SRRM2	Q9UQ35	1939	T	5	+	3	0	Akt kinase substrate motif;Calmodulin-dependent protein kinase II substrate motif;Growth associated histone HI kinase substrate motif;GSK-3, ERK1, ERK2, CDK5 substrate motif;MAPKAPK2 kinase substrate motif;PKC kinase substrate motif;WW domain binding motif	RSRTPPVTRRRSRSRTPTTRRRSRSRTPPVT
382	KAL1	P23352	579	Y	7	+	3	0	PI3 kinase p85 SH2 domain binding motif	NITGHFSWKMAKANLYQPMTGFQVTWAEVTT
383	OAS2	A0A087X0V5	715	S	6	+	3	1	PKA kinase substrate motif;PKC kinase substrate motif	NEMFSSRSHRILNNNSKRNFRSSGNRF____
384	PTPN22	A0A0A0MTD9	564	S	8	+	3	1	G protein-coupled receptor kinase 1 substrate motif	SVKLRSPKSELHQDRSSPPPPLPERTLESFF
385	TESPA1	A2RU30	454	S	1	+	3	1	G protein-coupled receptor kinase 1 substrate motif;GSK3 kinase substrate motif;Phosphorylase kinase substrate motif;PKA kinase substrate motif;PKC kinase substrate motif	RKSLFQKNLMGRKVKSLDLSITQQKWKQSVD
386	ARHGEF7	B1ALK7	71	S	7	+	3	1	Casein kinase II substrate motif;ERK1,2 kinase substrate motif;Growth associated histone HI kinase substrate motif;GSK-3, ERK1, ERK2, CDK5 substrate motif;PKA kinase substrate motif;PKC kinase substrate motif;WW domain binding motif	PSNYVREVKASEKPVSPKSGTLKSPPKGFDT
387	EIF4G1	E7EX73	541	S	2	+	3	1	ATM kinase substrate motif;DNA dependent Protein kinase substrate motif;G protein-coupled receptor kinase 1 substrate motif;PKA kinase substrate motif;PKC kinase substrate motif	GELPRGPQAGLGPRRSQQGPRKEPRKIIATV;GGELPRGPAGLGPRRSQQGPRKEPRKIIATV
388	EIF4B	E7EX17	502	S	3	+	3	1	14-3-3 domain binding motif;Calmodulin-dependent protein kinase II substrate motif;Casein kinase II substrate motif;PKA kinase substrate motif;PKC kinase substrate motif	NAWVKRSSNPPARSQSSDTEQQSPTSGGGKV
389	CELF1	G5EA30	21	S	16	+	3	1	G protein-coupled receptor kinase 1 substrate motif;GSK3 kinase substrate motif	LDFLPEMMVDHCSLNSSPVSKKMNGTLDHPD
390	CTU2	H3BSW6	579	S	7	+	3	1	b-Adrenergic Receptor kinase substrate motif;BARD1 BRCT domain binding motif;Casein kinase II substrate motif;G protein-coupled receptor kinase 1 substrate motif	RAWGLQEIRDCLIEDSDDEAGQS________
391	HDAC7	J3KPH8	461	S	4	+	3	1	AMP-activated protein kinase substrate motif;Casein kinase II substrate motif;DNA dependent Protein kinase substrate motif;Pyruvate dehydrogenase kinase substrate motif	RSAKPSEKPRLRQIPSAEDLETDGGGPGQVV
392	SEC22B	O75396	177	S	8	+	3	1	Casein kinase II substrate motif;PKA kinase substrate motif;PKC kinase substrate motif	ALSALDSKANNLSSLSKKYRQDAKYLNMHST
393	PSMA5	P28066	56	S	3	+	3	1	14-3-3 domain binding motif;Calmodulin-dependent protein kinase II substrate motif;ERK1,2 kinase substrate motif;GSK-3, ERK1, ERK2, CDK5 substrate motif;PKA kinase substrate motif;PKC kinase substrate motif;WW domain binding motif	QTSEGVCLAVEKRITSPLMEPSSIEKIVEID
394	CLIP1	P30622	1009	S	3	+	3	1	14-3-3 domain binding motif;Calmodulin-dependent protein kinase II substrate motif;Calmodulin-dependent protein kinase IV substrate motif;Casein kinase II substrate motif;Chk1 kinase substrate motif;PKA kinase substrate motif;PKA, PKG kinase substrate motif;PKC epsilon kinase substrate motif;PKC kinase substrate motif;PKG kinase substrate motif	AKKHEEEKKELERKLSDLEKKMETSHNQCQE
395a	MAP1B	P46821	1265	S	10	+	3	1	Casein kinase II substrate motif;DNA dependent Protein kinase substrate motif;ERK1,2 kinase substrate motif;GSK-3, ERK1, ERK2, CDK5 substrate motif;WW domain binding motif	KVSPSKSPSLSPSPPSPLEKTPLGERSVNFS
395b	MAP1B	P46821	995	S	6	+	3	1	Casein kinase II substrate motif;Pyruvate dehydrogenase kinase substrate motif	AEADAYIREKRESVASGDDRAEEDMDEAIEK
396	TRAPPC10	P48553	1203	S	10	+	3	1	Casein kinase I substrate motif;Casein kinase II substrate motif;MDC1 BRCT domain binding motif;PKA kinase substrate motif;PKC kinase substrate motif;Plk1 PBD domain binding motif	SLSVDKHGDDQPDSSSLKSRGSVHSACSSEH
397	MEF2A	Q02078	408	S	5	+	3	1	Casein kinase I substrate motif;Cdc2 kinase substrate motif;CDK kinase substrate motif;CDK1,2,4,6 kinase substrate motif;CDK4 kinase substrate motif;ERK1,2 kinase substrate motif;GSK-3, ERK1, ERK2, CDK5 substrate motif;MAPKAPK2 kinase substrate motif;WW domain binding motif	SINTNQNISIKSEPISPPRDRMTPSGFQQQQ
398	CD69	Q07108	3	S	2	+	3	1	G protein-coupled receptor kinase 1 substrate motif;MDC1 BRCT domain binding motif;Plk1 PBD domain binding motif	_____________MSSENCFVAENSSLHPES
399	SRSF6	Q13247	45	S	11	+	3	1	b-Adrenergic Receptor kinase substrate motif	EVDLKNGYGFVEFEDSRDADDAVYELNGKEL
400	PDAP1	Q13442	178	S	6	+	3	1		AKDDATLSGKRMQSLSLNK____________
401	PEA15	Q15121	104	S	6	+	3	1	14-3-3 domain binding motif;Calmodulin-dependent protein kinase II substrate motif;Calmodulin-dependent protein kinase IV substrate motif;Chk1 kinase substrate motif;DNA dependent Protein kinase substrate motif;PKA kinase substrate motif;PKC kinase substrate motif	ISEEDELDTKLTRIPSAKKYKDIIRQPSEEE
402	FERMT3	Q86UX7	484	S	3	+	3	1	14-3-3 domain binding motif;Calmodulin-dependent protein kinase II substrate motif;Calmodulin-dependent protein kinase IV substrate motif;Chk1 kinase substrate motif;PKA kinase substrate motif;PKC kinase substrate motif	EVQAILAFLSLQRTGSGGPGNHPHGPDASAE
403	SSH1	Q8WYL5	778	S	14	+	3	1	Casein kinase I substrate motif;Cdc2 kinase substrate motif;CDK kinase substrate motif;CDK1,2,4,6 kinase substrate motif;ERK1,2 kinase substrate motif;Growth associated histone HI kinase substrate motif;GSK-3, ERK1, ERK2, CDK5 substrate motif;MDC1 BRCT domain binding motif;PKA kinase substrate motif;PKC kinase substrate motif;Plk1 PBD domain binding motif;WW domain binding motif	DKNPPSTEVVIKEESSPKKDMKPAKDLRLLF
404	RANBP9	Q96S59	467	S	6	+	3	1	Casein kinase II substrate motif;ERK1,2 kinase substrate motif;Growth associated histone HI kinase substrate motif;GSK-3, ERK1, ERK2, CDK5 substrate motif;PKA kinase substrate motif;PKC kinase substrate motif;WW domain binding motif	MVNGTDSEVRCLGGRSPKSQDSYPVSPRPFS
405	PPP1R16B	Q96T49	350	S	3	+	3	1	14-3-3 domain binding motif;Aurora-A kinase substrate motif;Calmodulin-dependent protein kinase II alpha substrate motif;Calmodulin-dependent protein kinase II substrate motif;Calmodulin-dependent protein kinase IV substrate motif;Casein kinase II substrate motif;Chk1 kinase substrate motif;PAK2 kinase substrate motif;Phosphorylase kinase substrate motif;PKA kinase substrate motif;PKC epsilon kin…	RTSSAGSRGKVVRRASLSDRTNLYRKEYEGE
406	NUCKS1	Q9H1E3	198	S	10	+	3	1	Casein kinase II substrate motif;G protein-coupled receptor kinase 1 substrate motif;PKA kinase substrate motif;PKC kinase substrate motif	VKGKGKVGRPTASKASKEKTPSPKEEDEEPE
407	RAD18	Q9NS91	158	S	4	+	3	1	Cdc2 kinase substrate motif;CDK kinase substrate motif;CDK1,2,4,6 kinase substrate motif;ERK1,2 kinase substrate motif;GSK-3, ERK1, ERK2, CDK5 substrate motif;PKA kinase substrate motif;PKC kinase substrate motif;WW domain binding motif	GSTSELLIKENKSKFSPQKEASPAAKTKETR
408	PAK1IP1	Q9NWT1	320	S	10	+	3	1	Casein kinase II substrate motif;DNA dependent Protein kinase substrate motif;ERK1,2 kinase substrate motif;GSK-3, ERK1, ERK2, CDK5 substrate motif;WW domain binding motif	KVADMKESLPPAAEPSPVSKEQSKIGKKEPG
409	VPS4A	Q9UN37	97	S	4	+	3	1	b-Adrenergic Receptor kinase substrate motif;Casein kinase II substrate motif;PKA kinase substrate motif	KKPVKENQSEGKGSDSDSEGDNPEKKKLQEQ
410	HNRNPA2B1	P22626	145	T	8	+	3	1	Casein kinase I substrate motif;G protein-coupled receptor kinase 1 substrate motif;PKA kinase substrate motif;PKC kinase substrate motif	DYFEEYGKIDTIEIITDRQSGKKRGFGFVTF
411a	ABI1	A0A0A0MRT6	217	S	3	+	3	1	14-3-3 domain binding motif;ATM kinase substrate motif;Calmodulin-dependent protein kinase II substrate motif;Casein kinase II substrate motif;DNA dependent Protein kinase substrate motif;G protein-coupled receptor kinase 1 substrate motif;PKA kinase substrate motif;PKC kinase substrate motif	PTVPNDYMTSPARLGSQHSPGRTASLNQRPR
411b	ABI1	A0A0A0MRT6	220	S	6	+	3	1	Cdc2 kinase substrate motif;CDK kinase substrate motif;CDK1,2,4,6 kinase substrate motif;ERK1,2 kinase substrate motif;G protein-coupled receptor kinase 1 substrate motif;GSK-3, ERK1, ERK2, CDK5 substrate motif;WW domain binding motif	PNDYMTSPARLGSQHSPGRTASLNQRPRTHS
412a	BIVM-ERCC5	A0A1W2PS85	607	S	10	+	3	1	Casein kinase I substrate motif;Casein kinase II substrate motif	RQARGRNAPAAVDEGSISPRTLSAIKRALDD
412b	BIVM-ERCC5	A0A1W2PS85	609	S	12	+	3	1	Casein kinase II substrate motif;ERK1,2 kinase substrate motif;Growth associated histone HI kinase substrate motif;GSK-3, ERK1, ERK2, CDK5 substrate motif;PKA kinase substrate motif;PKC kinase substrate motif;WW domain binding motif	ARGRNAPAAVDEGSISPRTLSAIKRALDDDE
413	CAMK2D	D6R938	332	S	5	+	3	1	b-Adrenergic Receptor kinase substrate motif;Casein kinase II substrate motif;G protein-coupled receptor kinase 1 substrate motif	KSLLKKPDGVKESTESSNTTIEDEDVKARKQ
414	TCOF1	J3KQ96	1378	S	12	+	3	1	Casein kinase II substrate motif;Cdc2 kinase substrate motif;CDK kinase substrate motif;CDK1,2,4,6 kinase substrate motif;ERK1,2 kinase substrate motif;G protein-coupled receptor kinase 1 substrate motif;GSK-3, ERK1, ERK2, CDK5 substrate motif;WW domain binding motif	KKKKLGAGEGGEASVSPEKTSTTSKGKAKRD
415a	MAP1B	P46821	1396	S	3	+	3	1	Calmodulin-dependent protein kinase II substrate motif;Cdc2 kinase substrate motif;CDK kinase substrate motif;CDK1,2,4,6 kinase substrate motif;Chk1 kinase substrate motif;ERK1,2 kinase substrate motif;G protein-coupled receptor kinase 1 substrate motif;GSK3 kinase substrate motif;GSK-3, ERK1, ERK2, CDK5 substrate motif;PKA kinase substrate motif;PKC kinase substrate motif;WW domain binding motif	DEPVPDSESPIEKVLSPLRSPPLIGSESAYE
415b	MAP1B	P46821	1400	S	7	+	3	1	ERK1,2 kinase substrate motif;Growth associated histone HI kinase substrate motif;GSK-3, ERK1, ERK2, CDK5 substrate motif;MAPKAPK2 kinase substrate motif;WW domain binding motif	PDSESPIEKVLSPLRSPPLIGSESAYESFLS
416	SRSF8	Q9BRL6	156	S	4	+	3	1	Casein kinase II substrate motif;PKA kinase substrate motif;PKC kinase substrate motif	CSRSRSRSRYRGSRYSRSPYSRSPYSRSRYS
417	OSBPL3	Q9H4L5	262	S	14	+	3	1	Casein kinase II substrate motif;G protein-coupled receptor kinase 1 substrate motif	HRTYSAPAINAIQGGSFESPKKEKRSHRRWR
418a	DDX41	Q9UJV9	21	S	9	+	3	1	Casein kinase II substrate motif;G protein-coupled receptor kinase 1 substrate motif	PERKRARTDEVPAGGSRSEAEDEDDEDYVPY
418b	DDX41	Q9UJV9	23	S	11	+	3	1	Casein kinase II substrate motif;G protein-coupled receptor kinase 1 substrate motif	RKRARTDEVPAGGSRSEAEDEDDEDYVPYVP
419a	SRRM2	Q9UQ35	1073	S	15	+	3	1	Casein kinase I substrate motif;Casein kinase II substrate motif;ERK1,2 kinase substrate motif;GSK-3, ERK1, ERK2, CDK5 substrate motif;MAPKAPK2 kinase substrate motif;MDC1 BRCT domain binding motif;Plk1 PBD domain binding motif;WW domain binding motif	KGQSQTSPDHRSDTSSPEVRQSHSESPSLQS
419b	SRRM2	Q9UQ35	1441	S	3	+	3	1	14-3-3 domain binding motif;Calmodulin-dependent protein kinase II substrate motif;Casein kinase II substrate motif;G protein-coupled receptor kinase 1 substrate motif;PKA kinase substrate motif;PKC kinase substrate motif;ZIP kinase substrate motif	EMKDGLPRTPSRRSRSGSSPGLRDGSGTPSR
420a	ACIN1	S4R3H4	182	S	5	+	3	1	Casein kinase II substrate motif;G protein-coupled receptor kinase 1 substrate motif;PKA kinase substrate motif;PKC kinase substrate motif	ERRSSRVRQARAAKLSEGSQPAEEEEDQETP
420b	ACIN1	S4R3H4	185	S	8	+	3	1	ATM kinase substrate motif;DNA dependent Protein kinase substrate motif	SSRVRQARAAKLSEGSQPAEEEEDQETPSRN
421	KAT7	O95251	128	T	12	+	3	1	ERK1,2 kinase substrate motif;Growth associated histone HI kinase substrate motif;GSK3, Erk1, Erk2 and CDK5 kinase motif;GSK-3, ERK1, ERK2, CDK5 substrate motif;MAPKAPK2 kinase substrate motif;WW domain binding motif	RETKNTADHDESPPRTPTGNAPSSESDIDIS
422	KNOP1	Q1ED39	47	T	19	+	3	1	Casein kinase II substrate motif;PKA kinase substrate motif;PKC kinase substrate motif	LNNDDYFADVSPLRATSPSKSVAHGQAPEMP
423	DYNC1LI1	Q9Y6G9	513	T	9	+	3	1	Casein kinase II substrate motif;ERK1,2 kinase substrate motif;G protein-coupled receptor kinase 1 substrate motif;GSK3, Erk1, Erk2 and CDK5 kinase motif;GSK-3, ERK1, ERK2, CDK5 substrate motif;WW domain binding motif	ELDRITRKPVTVSPTTPTSPTEGEAS_____
424a	INPP5D	Q92835	960	S	11	+	3	1	14-3-3 domain binding motif;b-Adrenergic Receptor kinase substrate motif;Calmodulin-dependent protein kinase II substrate motif;Casein kinase II substrate motif;ERK1,2 kinase substrate motif;G protein-coupled receptor kinase 1 substrate motif;GSK-3, ERK1, ERK2, CDK5 substrate motif;PKA kinase substrate motif;PKC kinase substrate motif;WW domain binding motif	DQPPKDSPLGPCRGESPPTPPGQPPISPKKF
424b	INPP5D	Q92835	971	S	14	+	3	1	Cdc2 kinase substrate motif;CDK kinase substrate motif;CDK1,2,4,6 kinase substrate motif;CDK4 kinase substrate motif;ERK1,2 kinase substrate motif;Growth associated histone HI kinase substrate motif;GSK-3, ERK1, ERK2, CDK5 substrate motif;PKA kinase substrate motif;PKC kinase substrate motif;WW domain binding motif	CRGESPPTPPGQPPISPKKFLPSTANRGLPP
424c	INPP5D	Q92835	963	T	14	+	3	1	DNA dependent Protein kinase substrate motif;ERK1,2 kinase substrate motif;GSK3, Erk1, Erk2 and CDK5 kinase motif;GSK-3, ERK1, ERK2, CDK5 substrate motif;WW domain binding motif	PKDSPLGPCRGESPPTPPGQPPISPKKFLPS
425	IQSEC1	A0A087WWK8	91	S	1	+	3	2	14-3-3 domain binding motif;Calmodulin-dependent protein kinase II alpha substrate motif;Calmodulin-dependent protein kinase II substrate motif;Calmodulin-dependent protein kinase IV substrate motif;Casein kinase II substrate motif;Chk1 kinase substrate motif;G protein-coupled receptor kinase 1 substrate motif;GSK3 kinase substrate motif;Phosphorylase kinase substrate motif;PKA kinase substrate m…	ILRKQAEEEAIKRSRSLSESYELSSDLQDKQ
426	SYTL1	A0A087X1N4	327	S	4	+	3	2	AMP-activated protein kinase substrate motif;Casein kinase II substrate motif;DNA dependent Protein kinase substrate motif;ERK1,2 kinase substrate motif;GSK-3, ERK1, ERK2, CDK5 substrate motif;Pyruvate dehydrogenase kinase substrate motif;WW domain binding motif	RNLNPVFNETLRVPPSPDDLPSRGLLALSLK
427	TBC1D31	E7EWW7	259	S	4	+	3	2	MDC1 BRCT domain binding motif;PKA kinase substrate motif;Plk1 PBD domain binding motif	LVKVIEDLPKNKLSSSDLKMKVTSGRVQQPA
428	EEF1D	E9PL71	41	S	3	+	3	2	14-3-3 domain binding motif;Calmodulin-dependent protein kinase II substrate motif;G protein-coupled receptor kinase 1 substrate motif;MAPKAPK2 kinase substrate motif;MDC1 BRCT domain binding motif;PKA kinase substrate motif;PKC kinase substrate motif;Plk1 PBD domain binding motif	YEQMNGPVAGASRQSSGPGASSGTSGDHGEL
429	KIAA0226	H7C3H3	20	S	3	+	3	2	14-3-3 domain binding motif;Calmodulin-dependent protein kinase II alpha substrate motif;Calmodulin-dependent protein kinase II substrate motif;Calmodulin-dependent protein kinase IV substrate motif;Casein kinase II substrate motif;Chk1 kinase substrate motif;MDC1 BRCT domain binding motif;PAK2 kinase substrate motif;PKA kinase substrate motif;PKC epsilon kinase substrate motif;PKC kinase substra…	EGGGESQLSSVLRRSSFSEGQTLTVTSGAKK
430a	CDK14	O94921	95	S	4	+	3	2	14-3-3 domain binding motif;Calmodulin-dependent protein kinase II substrate motif;Calmodulin-dependent protein kinase IV substrate motif;Chk1 kinase substrate motif;G protein-coupled receptor kinase 1 substrate motif;PKA kinase substrate motif;PKC kinase substrate motif	FDPFEKPANQVKRVHSENNACINFKTSSTGK
430b	CDK14	O94921	78	S	3	+	3	2	14-3-3 domain binding motif;Calmodulin-dependent protein kinase II substrate motif;Calmodulin-dependent protein kinase IV substrate motif;Casein kinase II substrate motif;Chk1 kinase substrate motif;G protein-coupled receptor kinase 1 substrate motif;PKA kinase substrate motif;PKC kinase substrate motif;Pyruvate dehydrogenase kinase substrate motif	DTIPEDKKVRVQRTQSTFDPFEKPANQVKRV
431	PIGR	P01833	735	S	3	+	3	2	Casein kinase II substrate motif;G protein-coupled receptor kinase 1 substrate motif;MDC1 BRCT domain binding motif;PAK2 kinase substrate motif;PKA kinase substrate motif;PKC kinase substrate motif;Plk1 PBD domain binding motif	ESTTETKEPKKAKRSSKEEAEMAYKDFLLQS
432	NCL	P19338	580	S	3	+	3	2	Calmodulin-dependent protein kinase II substrate motif;Casein kinase II substrate motif;G protein-coupled receptor kinase 1 substrate motif;PKA kinase substrate motif;PKC kinase substrate motif	NARSQPSKTLFVKGLSEDTTEETLKESFDGS
433	STAT3	P40763	727	S	18	+	3	2	Casein kinase II substrate motif;ERK1,2 kinase substrate motif;Growth associated histone HI kinase substrate motif;GSK-3, ERK1, ERK2, CDK5 substrate motif;PKA kinase substrate motif;PKC kinase substrate motif;WW domain binding motif	CVTPTTCSNTIDLPMSPRTLDSLMQFGNNGE
434	CAPZB	P47756	2	S	1	+	3	2		______________MSDQQLDCALDLMRRLP
435	ATP7A	Q04656	357	S	13	+	3	2	Casein kinase II substrate motif;ERK1,2 kinase substrate motif;G protein-coupled receptor kinase 1 substrate motif;GSK3 kinase substrate motif;GSK-3, ERK1, ERK2, CDK5 substrate motif;MAPKAPK2 kinase substrate motif;WW domain binding motif	LYRVSITSEVESTSNSPSSSSLQKIPLNVVS
436	ARHGAP12	Q1RLN5	545	S	24	+	3	2	b-Adrenergic Receptor kinase substrate motif;ERK1,2 kinase substrate motif;GSK-3, ERK1, ERK2, CDK5 substrate motif;WW domain binding motif	QAVETDEGIEEEIPDSPGIEKHDKEKEQKDP
437	SERBP1	Q8NC51	243	S	3	+	3	2	Calmodulin-dependent protein kinase II substrate motif;Casein kinase II substrate motif;Chk1 kinase substrate motif;G protein-coupled receptor kinase 1 substrate motif;GSK3 kinase substrate motif;PKA kinase substrate motif;PKC kinase substrate motif	KDELTESPKYIQKQISYNYSDLDQSNVTEET
438	RRAGC	Q9HB90	385	S	10	+	3	2	MDC1 BRCT domain binding motif;PKA kinase substrate motif;PKC kinase substrate motif;Plk1 PBD domain binding motif	GVTSHRSCGHQTSASSLKALTHNGTPRNAI_
439	FAM114A2	Q9NRY5	146	S	6	+	3	2	Casein kinase I substrate motif;ERK1,2 kinase substrate motif;GSK-3, ERK1, ERK2, CDK5 substrate motif;MDC1 BRCT domain binding motif;Plk1 PBD domain binding motif;WW domain binding motif	KYVAGETNAKENENSSPVAGAFGVFSTISTA
440	HSPBP1	Q9NZL4	354	S	8	+	3	2	Casein kinase II substrate motif;ERK1,2 kinase substrate motif;GSK-3, ERK1, ERK2, CDK5 substrate motif;MDC1 BRCT domain binding motif;Plk1 PBD domain binding motif;Pyruvate dehydrogenase kinase substrate motif;WW domain binding motif	EELEFCEKLLQTCFSSPADDSMDR_______
441	ANP32B	Q92688	244	T	4	+	3	2	b-Adrenergic Receptor kinase substrate motif;Casein kinase II substrate motif;PAK2 kinase substrate motif;Pim1 kinase substrate sequence;PKA kinase substrate motif;PKC kinase substrate motif	EEEEEGGKGEKRKRETDDEGEDD________
442	TOR1AIP1	A0A0A0MSK5	33	S	6	+	3	2	b-Adrenergic Receptor kinase substrate motif;Casein kinase II substrate motif;PKA kinase substrate motif;PKC kinase substrate motif	PLQPSPVMTRRGLRDSHSSEEDEASSQTDLS
443a	SRRM1	A9Z1X7	599	S	3	+	3	2	14-3-3 domain binding motif;Akt kinase substrate motif;AMP-activated protein kinase 2 substrate motif;Calmodulin-dependent protein kinase II substrate motif;Casein kinase II substrate motif;ERK1,2 kinase substrate motif;Growth associated histone HI kinase substrate motif;GSK-3, ERK1, ERK2, CDK5 substrate motif;MAPKAPK1 kinase substrate motif;PAK2 kinase substrate motif;PKA kinase substrate motif;…	;PPPRRRTPSPPPRRRSPSPRRYSPPIQRRYS;PSFTSGTRNYRQRRRSPSPRFLDPEFRELDL;RSRSPRRRSRSPKRRSPSPRRERHRSKSPRR;SPRRGRSRSRSPKRRSPSPRSRSHSRNSDKS
443b	SRRM1	A9Z1X7	601	S	5	+	3	2	14-3-3 domain binding motif;Akt kinase substrate motif;AMP-activated protein kinase 2 substrate motif;Calmodulin-dependent protein kinase II substrate motif;Casein kinase II substrate motif;Cdc2 kinase substrate motif;CDK kinase substrate motif;CDK1,2,4,6 kinase substrate motif;CLK1 kinase substrate motif;DNA dependent Protein kinase substrate motif;ERK1,2 kinase substrate motif;Growth associated…	;FTSGTRNYRQRRRSPSPRFLDPEFRELDLAR;PRRRTPSPPPRRRSPSPRRYSPPIQRRYSPS;RRGRSRSRSPKRRSPSPRSRSHSRNSDKSSS;RSPRRRSRSPKRRSPSPRRERHRSKSPRRHR
444	MEF2B	B8ZZJ5	228	S	3	+	3	2	14-3-3 domain binding motif;Calmodulin-dependent protein kinase II substrate motif;Casein kinase II substrate motif;ERK1,2 kinase substrate motif;G protein-coupled receptor kinase 1 substrate motif;GSK-3, ERK1, ERK2, CDK5 substrate motif;PKA kinase substrate motif;PKC kinase substrate motif;WW domain binding motif	GGRSLGEEGPPTRGASPPTPPVSIKSERLSP
445	REPS1	E9PMG1	455	S	11	+	3	2	ERK1,2 kinase substrate motif;GSK-3, ERK1, ERK2, CDK5 substrate motif;WW domain binding motif	EMELKRTGSDHTNPTSPLLVKPSDLLEENKI
446	MAP1B	P46821	1298	S	11	+	3	2	Casein kinase II substrate motif;ERK1,2 kinase substrate motif;G protein-coupled receptor kinase 1 substrate motif;GSK-3, ERK1, ERK2, CDK5 substrate motif;WW domain binding motif	PNEIKVSAEAEVAPVSPEVTQEVVEEHCASP
447	SRRM2	Q9UQ35	857	S	6	+	3	2	ERK1,2 kinase substrate motif;GSK-3, ERK1, ERK2, CDK5 substrate motif;WW domain binding motif	PKVKSGTPPRQGSITSPQANEQSVTPQRRSC
448	MEF2B	B8ZZJ5	231	T	6	+	3	2	DNA dependent Protein kinase substrate motif;ERK1,2 kinase substrate motif;G protein-coupled receptor kinase 1 substrate motif;GSK3, Erk1, Erk2 and CDK5 kinase motif;GSK-3, ERK1, ERK2, CDK5 substrate motif;WW domain binding motif	SLGEEGPPTRGASPPTPPVSIKSERLSPAPG
449a	MAP1B	P46821	1779	S	10	+	3	2	Casein kinase I substrate motif;Casein kinase II substrate motif;ERK1,2 kinase substrate motif;Growth associated histone HI kinase substrate motif;GSK-3, ERK1, ERK2, CDK5 substrate motif;PKA kinase substrate motif;PKC kinase substrate motif;WW domain binding motif	SLTSEKVQSLEGEKLSPKSDISPLTPRESSP
449b	MAP1B	P46821	1788	T	19	+	3	2	Casein kinase II substrate motif;ERK1,2 kinase substrate motif;G protein-coupled receptor kinase 1 substrate motif;Growth associated histone HI kinase substrate motif;GSK3, Erk1, Erk2 and CDK5 kinase motif;GSK-3, ERK1, ERK2, CDK5 substrate motif;PKA kinase substrate motif;PKC kinase substrate motif;RAF1 kinase substrate motif;WW domain binding motif	LEGEKLSPKSDISPLTPRESSPLYSPTFSDS
450	DMD	A0A087WV90	3618	S	3	+	3	3	14-3-3 domain binding motif;b-Adrenergic Receptor kinase substrate motif;Calmodulin-dependent protein kinase I substrate motif;Calmodulin-dependent protein kinase II substrate motif;Calmodulin-dependent protein kinase IV substrate motif;Chk1 kinase substrate motif;PKA kinase substrate motif;PKC kinase substrate motif	GTTVSSPSTSLQRSDSSQPMLLRVVGSQTSD
451	COG1	A0A087WVI0	459	S	17	+	3	3	Casein kinase II substrate motif;ERK1,2 kinase substrate motif;GSK-3, ERK1, ERK2, CDK5 substrate motif;MAPKAPK2 kinase substrate motif;WW domain binding motif	LLVSALQELESSTSNSPSNKHIHFEYNMSLF
452	OAS2	A0A087X0V5	407	S	3	+	3	3	AMP-activated protein kinase substrate motif;Casein kinase II substrate motif;HMGCoA Reductase kinase substrate motif;PKA kinase substrate motif;PKC kinase substrate motif;Pyruvate dehydrogenase kinase substrate motif	VRGGSTAKGTALKTGSDADLVVFHNSLKSYT
453	KSR1	A0A0A0MQW1	329	S	3	+	3	3	14-3-3 domain binding motif;b-Adrenergic Receptor kinase substrate motif;Calmodulin-dependent protein kinase II alpha substrate motif;Calmodulin-dependent protein kinase II substrate motif;Calmodulin-dependent protein kinase IV substrate motif;Casein kinase II substrate motif;Chk1 kinase substrate motif;Doublecortin kinase-1 kinase substrate motif;Phosphorylase kinase substrate motif;PKA kinase s…	CRISFLPLTRLRRTESVPSDINNPVDRAAEP
454	SH2B2	A0A0A0MTI2	200	S	3	+	3	3	14-3-3 domain binding motif;Calmodulin-dependent protein kinase II substrate motif;Casein kinase II substrate motif;ERK1,2 kinase substrate motif;GSK-3, ERK1, ERK2, CDK5 substrate motif;PAK2 kinase substrate motif;PKA kinase substrate motif;PKC epsilon kinase substrate motif;PKC kinase substrate motif;WW domain binding motif	LCVVDGVRDMWHRRASPEPDAAAAPRTAEPR
455a	RNF213	A0A0A0MTR7	2273	S	13	+	3	3	Cdc2 kinase substrate motif;CDK kinase substrate motif;CDK1,2,4,6 kinase substrate motif;ERK1,2 kinase substrate motif;GSK-3, ERK1, ERK2, CDK5 substrate motif;WW domain binding motif	MARDFATPSLHTSDQSPGKHMVTMDGVREED
455b	RNF213	A0A0A0MTR7	1258	S	10	+	3	3	Casein kinase I substrate motif;Casein kinase II substrate motif;G protein-coupled receptor kinase 1 substrate motif	PLSEPKEDQEAAELLSEPEEESERHILELEE
456	BET1L	H7BXT7	9	S	3	+	3	3	14-3-3 domain binding motif;Calmodulin-dependent protein kinase II substrate motif;ERK1,2 kinase substrate motif;GSK-3, ERK1, ERK2, CDK5 substrate motif;PKA kinase substrate motif;PKC kinase substrate motif;WW domain binding motif	_______MADWARAQSPGAVEEILDRENKRM
457	DDX3X	A0A0D9SFB3	90	S	9	+	3	3	Casein kinase I substrate motif;Casein kinase II substrate motif;MAPKAPK2 kinase substrate motif;PKA kinase substrate motif;PKC kinase substrate motif	RSDSRGKSSFFSDRGSGSRGRFDDRGRSDYD
458	MYO18A	A0A0D9SFK2	1066	S	3	+	3	3	14-3-3 domain binding motif;Calmodulin-dependent protein kinase II substrate motif;Casein kinase II substrate motif;MAPKAPK2 kinase substrate motif;PAK2 kinase substrate motif;PKA kinase substrate motif;PKC epsilon kinase substrate motif;PKC kinase substrate motif	EGWAGEPRSASSRRVSSSSELDLPSGDHCEA
459	PPP1R18	A0A0G2JHC2	145	S	5	+	3	3	Casein kinase I substrate motif;Casein kinase II substrate motif;ERK1,2 kinase substrate motif;G protein-coupled receptor kinase 1 substrate motif;Growth associated histone HI kinase substrate motif;GSK-3, ERK1, ERK2, CDK5 substrate motif;PKA kinase substrate motif;PKC kinase substrate motif;WW domain binding motif	RDQSPKGRESREERLSPRETRERRLGIGGAQ
460	NCF4	A0A0G2JR51	161	S	3	+	3	3	Akt kinase substrate motif;ERK1,2 kinase substrate motif;GSK-3, ERK1, ERK2, CDK5 substrate motif;PKA kinase substrate motif;PKC kinase substrate motif;WW domain binding motif	ALRRLRPRTRKVKSVSPQGNSVDRMAAPRAE
461a	HLA-A	A0A140T9I0	352	S	13	+	3	3	b-Adrenergic Receptor kinase substrate motif;G protein-coupled receptor kinase 1 substrate motif;GSK3 kinase substrate motif	SDRKGGSYSQAASSDSAQGSDVSLTACKV__
461b	HLA-A	A0A140T9I0	356	S	17	+	3	3	Casein kinase II substrate motif;MAPKAPK2 kinase substrate motif	GGSYSQAASSDSAQGSDVSLTACKV______
462a	TJP2	A0A1B0GTW1	303	S	3	+	3	3	14-3-3 domain binding motif;Akt kinase substrate motif;Calmodulin-dependent protein kinase II substrate motif;MAPKAPK1 kinase substrate motif;MAPKAPK2 kinase substrate motif;p70 Ribosomal S6 kinase substrate motif;Phosphorylase kinase substrate motif;PKA kinase substrate motif;PKC kinase substrate motif	FGPSRDRDRDRSRGRSIDQDYERAYHRAYDP
462b	TJP2	A0A1B0GTW1	1218	S	5	+	3	3	Casein kinase II substrate motif	KAPSRPYQDTRGSYGSDAEEEEYRQQLSEHS
463	BIVM-ERCC5	A0A1W2PS85	751	S	6	+	3	3	Casein kinase II substrate motif;ERK1,2 kinase substrate motif;G protein-coupled receptor kinase 1 substrate motif;GSK-3, ERK1, ERK2, CDK5 substrate motif;WW domain binding motif	SDAPGLPNGRELTPASPTCTNSVSKNETHAE
464	TESPA1	A2RU30	311	S	3	+	3	3	Aurora-A kinase substrate motif;PAK2 kinase substrate motif;Phosphorylase kinase substrate motif;PKA kinase substrate motif;PKC kinase substrate motif	PRDRPPPPHNTPKRNSLDQVVLEVMDKVKEE
465	MPP1	A6NFY0	93	S	3	+	3	3	14-3-3 domain binding motif;Calmodulin-dependent protein kinase II alpha substrate motif;Calmodulin-dependent protein kinase II substrate motif;Calmodulin-dependent protein kinase IV substrate motif;Chk1 kinase substrate motif;Phosphorylase kinase substrate motif;PKA kinase substrate motif;PKC kinase substrate motif	TVARILHGGMIHRQGSLHVGDEILEINGTNV
466	HMX3	A6NHT5	153	S	12	+	3	3	b-Adrenergic Receptor kinase substrate motif;Casein kinase I substrate motif;Casein kinase II substrate motif;ERK1,2 kinase substrate motif;GSK-3, ERK1, ERK2, CDK5 substrate motif;PKA kinase substrate motif;PKC kinase substrate motif;WW domain binding motif	ALLRDSSPASGTDRDSPEPLLKADPDHKELD
467	CCDC69	A6NI79	241	S	3	+	3	3	14-3-3 domain binding motif;Calmodulin-dependent protein kinase I substrate motif;Calmodulin-dependent protein kinase II substrate motif;Calmodulin-dependent protein kinase IV substrate motif;Chk1 kinase substrate motif;G protein-coupled receptor kinase 1 substrate motif;MAPKAPK2 kinase substrate motif;PKA kinase substrate motif;PKC kinase substrate motif	LHVRSRNQVVLSRQLSEDLLLTREALEKEVQ
468	SRRM1	A9Z1X7	749	S	6	+	3	3	Casein kinase II substrate motif;DNA dependent Protein kinase substrate motif;ERK1,2 kinase substrate motif;GSK-3, ERK1, ERK2, CDK5 substrate motif;WW domain binding motif	SRTPEPKKIKKAASPSPQSVRRVSSSRSVSG
469	ISCU	F5H5N2	14	S	3	+	3	3	14-3-3 domain binding motif;AMP-activated protein kinase substrate motif;Calmodulin-dependent protein kinase I substrate motif;Calmodulin-dependent protein kinase II substrate motif;Calmodulin-dependent protein kinase IV substrate motif;Chk1 kinase substrate motif;PKA kinase substrate motif;PKC kinase substrate motif;ZIP kinase substrate motif	__MAAAGAFRLRRAASALLLRSPRLPARELS
470	FAF1	B3KT28	582	S	5	+	3	3	14-3-3 domain binding motif;Akt kinase substrate motif;AMP-activated protein kinase substrate motif;Calmodulin-dependent protein kinase II substrate motif;Casein kinase II substrate motif;DNA dependent Protein kinase substrate motif;HMGCoA Reductase kinase substrate motif;MAPKAPK1 kinase substrate motif;PKA kinase substrate motif;PKC kinase substrate motif	EENAEPVSKLRIRTPSGEFLERRFLASNKLQ
471	POU2F2	U3KQ96	49	S	7	+	3	3	Casein kinase II substrate motif;ERK1,2 kinase substrate motif;G protein-coupled receptor kinase 1 substrate motif;GSK-3, ERK1, ERK2, CDK5 substrate motif;WW domain binding motif	TNHQNPQNKTSPFSVSPTGPSTKIKAEDPSG
471a	FAM65B	F5H029	37	S	3	+	3	3	14-3-3 domain binding motif;Akt kinase substrate motif;Calmodulin-dependent protein kinase II substrate motif;Casein kinase II substrate motif;MAPKAPK1 kinase substrate motif;MAPKAPK2 kinase substrate motif;PKA kinase substrate motif;PKC kinase substrate motif	FAGFSGLQERRSRCNSFIENSSALKKPQAKL
471b	FAM65B	F5H029	21	S	3	+	3	3	14-3-3 domain binding motif;AMP-activated protein kinase substrate motif;Calmodulin-dependent protein kinase I substrate motif;Calmodulin-dependent protein kinase II alpha substrate motif;Calmodulin-dependent protein kinase II substrate motif;Calmodulin-dependent protein kinase IV substrate motif;Chk1 kinase substrate motif;HMGCoA Reductase kinase substrate motif;PKA kinase substrate motif;PKC ki…	QSFSPGGPNGIIRSQSFAGFSGLQERRSRCN
472	PPHLN1	B7Z8L1	37	S	4	+	3	3	Casein kinase I substrate motif;Casein kinase II substrate motif	HPSDESGYRWTRDDHSASRQPEYRDMRDGFR
473	CPEB4	E5RJM0	97	S	4	+	3	3	Casein kinase II substrate motif;ERK1,2 kinase substrate motif;GSK-3, ERK1, ERK2, CDK5 substrate motif;PKA kinase substrate motif;WW domain binding motif	SQQQEQQDPLEKQQLSPSPGQEAGILPETEK
474	USP39	B9A018	82	S	6	+	3	3	b-Adrenergic Receptor kinase substrate motif;Casein kinase I substrate motif;Casein kinase II substrate motif;G protein-coupled receptor kinase 1 substrate motif	VPFVRVKREREVDEDSEPEREVRAKNGRVDS
475	CDC42EP3	C9JEZ4	89	S	3	+	3	3	14-3-3 domain binding motif;Calmodulin-dependent protein kinase II substrate motif;Calmodulin-dependent protein kinase IV substrate motif;Casein kinase II substrate motif;G protein-coupled receptor kinase 1 substrate motif;GSK3 kinase substrate motif;PKA kinase substrate motif;PKC kinase substrate motif;Pyruvate dehydrogenase kinase substrate motif	HLGQFPGHNEFFRANSTSDSVFTETPSPVLK
476	UBR5	E7EMW7	321	S	6	+	3	3	Casein kinase I substrate motif	ESVLRLRERRWLDGASFDNERGSTSKEGEPN
477	C12orf43	F5H3K2	92	S	5	+	3	3	b-Adrenergic Receptor kinase substrate motif;ERK1,2 kinase substrate motif;GSK-3, ERK1, ERK2, CDK5 substrate motif;PKA kinase substrate motif;PKC kinase substrate motif;WW domain binding motif	RLFFTSVPGGREKEESPQPRRKRQPSSSSSE
478	CLASP2	E7ERI8	241	S	3	+	3	3	Calmodulin-dependent protein kinase II substrate motif;Casein kinase II substrate motif;Chk1 kinase substrate motif;PKA kinase substrate motif;PKC kinase substrate motif;Pyruvate dehydrogenase kinase substrate motif	VQSSGGMILSVCKDKSFDDEESVDGNRPSSA
479	TCOF1	J3KQ96	381	S	9	+	3	3	b-Adrenergic Receptor kinase substrate motif;Cdc2 kinase substrate motif;CDK kinase substrate motif;CDK1,2,4,6 kinase substrate motif;ERK1,2 kinase substrate motif;Growth associated histone HI kinase substrate motif;GSK-3, ERK1, ERK2, CDK5 substrate motif;PKA kinase substrate motif;PKC kinase substrate motif;WW domain binding motif	GKTSQVGAASAPAKESPRKGAAPAPPGKTGP
480	EIF4B	E7EX17	422	S	3	+	3	3	14-3-3 domain binding motif;Akt kinase substrate motif;Calmodulin-dependent protein kinase II substrate motif;Casein kinase II substrate motif;G protein-coupled receptor kinase 1 substrate motif;MAPKAPK1 kinase substrate motif;MAPKAPK2 kinase substrate motif;PKA kinase substrate motif;PKC kinase substrate motif	WRSEETQERERSRTGSESSQTGTSTTSSRSK
481	EPB41L2	E9PHY5	39	S	11	+	3	3	Casein kinase II substrate motif;MDC1 BRCT domain binding motif;Plk1 PBD domain binding motif	KEKPKEVAENQQNQSSDPEEEKGSQPPPAAE
482	MUS81	E9PL60	20	S	10	+	3	3	b-Adrenergic Receptor kinase substrate motif;Casein kinase II substrate motif;ERK1,2 kinase substrate motif;GSK-3, ERK1, ERK2, CDK5 substrate motif;WW domain binding motif	RLQRHRTSGGDHAPDSPSGENSPAPQGRLAE
483	PARP10	E9PK67	431	S	5	+	3	3	ERK1,2 kinase substrate motif;GSK-3, ERK1, ERK2, CDK5 substrate motif;WW domain binding motif	PMEITMGSLEKAGPVSPGCVKLAGQEGLVEM
484	MS4A1	E9PKH8	36	S	4	+	3	3	14-3-3 domain binding motif;Calmodulin-dependent protein kinase II alpha substrate motif;Calmodulin-dependent protein kinase II substrate motif;Calmodulin-dependent protein kinase IV substrate motif;Doublecortin kinase-1 kinase substrate motif;G protein-coupled receptor kinase 1 substrate motif;MDC1 BRCT domain binding motif;Phosphorylase kinase substrate motif;PKA kinase substrate motif;PKC kina…	IAMQSGPKPLFRRMSSLVGPTQSFFMRESKT
485a	TIAM2	E9PKT1	913	S	6	+	3	3	Casein kinase I substrate motif;Casein kinase II substrate motif;MAPKAPK2 kinase substrate motif;Pyruvate dehydrogenase kinase substrate motif	LADFADNLIKESDILSDEDDDHRQTVKQGSP
485b	TIAM2	E9PKT1	1002	S	3	+	3	3	14-3-3 domain binding motif;Calmodulin-dependent protein kinase II substrate motif;Casein kinase II substrate motif;Phosphorylase kinase substrate motif;PKA kinase substrate motif;PKC kinase substrate motif	KRDRGTLLKAQIRHQSLDSQSENATIDLNSV
486	SAAL1	J3KND1	6	S	3	+	3	3	14-3-3 domain binding motif;Calmodulin-dependent protein kinase II substrate motif;Calmodulin-dependent protein kinase IV substrate motif;Chk1 kinase substrate motif;DNA dependent Protein kinase substrate motif;ERK1,2 kinase substrate motif;G protein-coupled receptor kinase 1 substrate motif;GSK-3, ERK1, ERK2, CDK5 substrate motif;PKA kinase substrate motif;PKC kinase substrate motif;WW domain bi…	__________MDRNPSPPPPGRDKEEEEEVA
487	HECTD4	F8VWT9	1395	S	3	+	3	3	14-3-3 domain binding motif;Calmodulin-dependent protein kinase II substrate motif;Calmodulin-dependent protein kinase IV substrate motif;Casein kinase II substrate motif;PKA kinase substrate motif;PKC kinase substrate motif	VISHAVRQPVFLRSMSAPSDLEMIGNEDLEF
488	HNRNPA1	F8W6I7	142	S	12	+	3	3	Casein kinase I substrate motif;PKA kinase substrate motif;PKC kinase substrate motif	QYGKIEVIEIMTDRGSGKKRGFAFVTFDDHD
489	IPCEF1	G3V132	383	S	2	+	3	3	ERK1,2 kinase substrate motif;GSK-3, ERK1, ERK2, CDK5 substrate motif;PKA kinase substrate motif;PKC kinase substrate motif;WW domain binding motif	MNTLLIQDIYQQQRASPAPDDTDDTPQELKK
490	CTAGE5	G3V599	674	S	3	+	3	3	14-3-3 domain binding motif;Calmodulin-dependent protein kinase II substrate motif;Calmodulin-dependent protein kinase IV substrate motif;Casein kinase II substrate motif;Chk1 kinase substrate motif;G protein-coupled receptor kinase 1 substrate motif;PKA kinase substrate motif;PKC kinase substrate motif	AQSLEATCEKLNRSNSELEDEILCLEKELKE
491	CD44	H0YD13	170	S	1	+	3	3	ATM kinase substrate motif;Casein kinase II substrate motif;DNA dependent Protein kinase substrate motif	VEDRKPSGLNGEASKSQEMVHLVNKESSETP
492	MACF1	H3BPE1	4516	S	10	+	3	3	Casein kinase I substrate motif;ERK1,2 kinase substrate motif;Growth associated histone HI kinase substrate motif;GSK-3, ERK1, ERK2, CDK5 substrate motif;PKA kinase substrate motif;PKC kinase substrate motif;WW domain binding motif	QAESNKAFLAELEQNSPKIQKVKEALAGLLV
493	ALDOA	H3BPS8	39	S	11	+	3	3		VAPGKGILAADESTGSIAKRLQSIGTENTEE
494	SP1	H3BUU5	7	S	6	+	3	3	Casein kinase II substrate motif;Plk1 kinase substrate motif	_________MSDQDHSMDEMTAVVKIEKGVG
495	ARHGAP25	H7C4P1	347	S	3	+	3	3	14-3-3 domain binding motif;ATM kinase substrate motif;Calmodulin-dependent protein kinase II substrate motif;DNA dependent Protein kinase substrate motif;PKA kinase substrate motif;PKC kinase substrate motif;ZIP kinase substrate motif	PSSEAKAGEGHRRTMSQDLRQLSDSQRTSTY
496a	SE-P01	J3KNL2	362	S	2	+	3	3	Casein kinase II substrate motif;PKA kinase substrate motif;PKC kinase substrate motif	PGARDRASRSKLSRQSATEIPLPMLPLADTE
496b	SE-P01	J3KNL2	295	S	2	+	3	3	14-3-3 domain binding motif;Akt kinase substrate motif;Calmodulin-dependent protein kinase II substrate motif;Casein kinase II substrate motif;MAPKAPK1 kinase substrate motif;PAK2 kinase substrate motif;PKA kinase substrate motif;PKC epsilon kinase substrate motif;PKC kinase substrate motif	VVRDGGNRPVRGRRYSWGTVEVENPHHCDFL
497	SEMA4B	J3KNP4	830	S	3	+	3	3	14-3-3 domain binding motif;Akt kinase substrate motif;Calmodulin-dependent protein kinase II substrate motif;CLK1 kinase substrate motif;G protein-coupled receptor kinase 1 substrate motif;MAPKAPK1 kinase substrate motif;PKA kinase substrate motif;PKC kinase substrate motif	VEVSPVCPRPRVRLGSEIRDSVV________
498	CBX1	J3KS05	89	S	3	+	3	3	b-Adrenergic Receptor kinase substrate motif;Casein kinase II substrate motif;PKA kinase substrate motif;PKC kinase substrate motif	AHETDKSEGGKRKADSDSEDKGEESKPKKKK
499	PQLC1	K7ERV4	110	S	1	+	3	3	14-3-3 domain binding motif;Calmodulin-dependent protein kinase II substrate motif;Casein kinase II substrate motif;G protein-coupled receptor kinase 1 substrate motif;MAPKAPK2 kinase substrate motif;PAK2 kinase substrate motif;PKA kinase substrate motif;PKC epsilon kinase substrate motif;PKC kinase substrate motif	CTEVRVANELNARRRSFTAADSKDEEVKVAP
500	PGRMC1	O00264	181	S	9	+	3	3	BARD1 BRCT domain binding motif;Casein kinase II substrate motif	HVGKLLKEGEEPTVYSDEEEPKDESARKND_
501	TRAFD1	O14545	278	S	14	+	3	3	Casein kinase II substrate motif;Pyruvate dehydrogenase kinase substrate motif	WRAVCEADQSHGGPRSLSDIKGAADEIMLPC
502	KMT2D	O14686	1180	S	7	+	3	3	Casein kinase II substrate motif;ERK1,2 kinase substrate motif;GSK-3, ERK1, ERK2, CDK5 substrate motif;WW domain binding motif	PMEVYPECKQTAGQGSPCEEQEEPRAPVAPT
503	IFIT3	O14879	478	S	31	+	3	3	Casein kinase II substrate motif;ERK1,2 kinase substrate motif;Growth associated histone HI kinase substrate motif;GSK-3, ERK1, ERK2, CDK5 substrate motif;MDC1 BRCT domain binding motif;PKA kinase substrate motif;PKC kinase substrate motif;Plk1 PBD domain binding motif;WW domain binding motif	LEDGSEEMGQGAVSSSPRELLSNSEQLN___
504	STX7	O15400	45	S	11	+	3	3	b-Adrenergic Receptor kinase substrate motif;Casein kinase II substrate motif;ERK1,2 kinase substrate motif;GSK-3, ERK1, ERK2, CDK5 substrate motif;WW domain binding motif	VEIQRTLNQLGTPQDSPELRQQLQQKQQYTN
505	SIPA1L1	O43166	318	S	9	+	3	3	Casein kinase I substrate motif;Casein kinase II substrate motif;G protein-coupled receptor kinase 1 substrate motif	KGEELGKSSDLEDNRSEDSVRPWTCPKCFAH
506	ARHGAP6	O43182	37	S	1	+	3	3	G protein-coupled receptor kinase 1 substrate motif	ASAKGFSKRKLRQTRSLDPALIGGCGSDEAG
507	TBC1D4	O60343	341	S	3	+	3	3	14-3-3 domain binding motif;Akt kinase substrate motif;Calmodulin-dependent protein kinase II substrate motif;Casein kinase II substrate motif;MAPKAPK1 kinase substrate motif;PKA kinase substrate motif;PKC kinase substrate motif;ZIP kinase substrate motif	VHEGSQKSQPRRRHASAPSHVQPSDSEKNRT
508	PDE8A	O60658	457	S	3	+	3	3	14-3-3 domain binding motif;Calmodulin-dependent protein kinase II substrate motif;Casein kinase II substrate motif;PAK2 kinase substrate motif;PKA kinase substrate motif;PKC epsilon kinase substrate motif;PKC kinase substrate motif	NDLVGGLMSDGLRRLSGNEYVLSTKNTQMVS
509	CYTIP	O60759	279	S	3	+	3	3	14-3-3 domain binding motif;Calmodulin-dependent protein kinase II substrate motif;Calmodulin-dependent protein kinase IV substrate motif;Casein kinase II substrate motif;MAPKAPK2 kinase substrate motif;PKA kinase substrate motif;PKC kinase substrate motif;Pyruvate dehydrogenase kinase substrate motif	CVSEDSSRGAFSRQTSTDDECFIPKEGDDFL
510	N4BP1	O75113	300	S	3	+	3	3	Casein kinase II substrate motif;Phosphorylase kinase substrate motif;PKA kinase substrate motif;PKC kinase substrate motif	RRFSDSEERHTKKQFSLENVQEGEILHDAKT
511	PSIP1	O75475	275	S	9	+	3	3	b-Adrenergic Receptor kinase substrate motif;BARD1 BRCT domain binding motif;Casein kinase II substrate motif;G protein-coupled receptor kinase 1 substrate motif;MAPKAPK2 kinase substrate motif	KRKNLAKTGVTSTSDSEEEGDDQEGEKKRKG
512	EIF3G	O75821	42	S	10	+	3	3	Casein kinase II substrate motif;ERK1,2 kinase substrate motif;GSK-3, ERK1, ERK2, CDK5 substrate motif;WW domain binding motif	TSELLKGIPLATGDTSPEPELLPGAPLPPPK
513	EIF3J	O75822	11	S	10	+	3	3	b-Adrenergic Receptor kinase substrate motif;Casein kinase II substrate motif	_____MAAAAAAAGDSDSWDADAFSVEDPVR
514	SNUPN	O95149	350	S	5	+	3	3	ERK1,2 kinase substrate motif;G protein-coupled receptor kinase 1 substrate motif;GSK-3, ERK1, ERK2, CDK5 substrate motif;WW domain binding motif	ELEHLSTPKLKGSSHSPDHPGCLMEN_____
515	ASMTL	O95671	239	S	14	+	3	3	Casein kinase I substrate motif;Casein kinase II substrate motif	VKHDSIPAADTFEDLSDVEGGGSEPTQRDAG
516	ABL1	P00519	718	S	3	+	3	3	14-3-3 domain binding motif;AMP-activated protein kinase substrate motif;Calmodulin-dependent protein kinase I substrate motif;Calmodulin-dependent protein kinase II substrate motif;Calmodulin-dependent protein kinase IV substrate motif;Casein kinase II substrate motif;HMGCoA Reductase kinase substrate motif;PKA kinase substrate motif;PKC kinase substrate motif	EEGGGSSSKRFLRSCSASCVPHGAKDTEWRS
517	RAF1	P04049	642	S	15	+	3	3	ERK1,2 kinase substrate motif;G protein-coupled receptor kinase 1 substrate motif;Growth associated histone HI kinase substrate motif;GSK-3, ERK1, ERK2, CDK5 substrate motif;PKA kinase substrate motif;PKC kinase substrate motif;WW domain binding motif	RAAHTEDINACTLTTSPRLPVF_________
518	PLEK	P08567	117	S	1	+	3	3	G protein-coupled receptor kinase 1 substrate motif;MAPKAPK2 kinase substrate motif;PKA kinase substrate motif;PKC kinase substrate motif	CIEGGQKFARKSTRRSIRLPETIDLGALYLS
519	BCR	P11274	459	S	11	+	3	3	b-Adrenergic Receptor kinase substrate motif;Casein kinase II substrate motif;ERK1,2 kinase substrate motif;G protein-coupled receptor kinase 1 substrate motif;GSK3 kinase substrate motif;GSK-3, ERK1, ERK2, CDK5 substrate motif;WW domain binding motif	EEQRRHQDGLPYIDDSPSSSPHLSSKGRGSR
520	IGF2R	P11717	2409	S	12	+	3	3	b-Adrenergic Receptor kinase substrate motif;BARD1 BRCT domain binding motif;Casein kinase I substrate motif;Casein kinase II substrate motif;G protein-coupled receptor kinase 1 substrate motif	KSVKALSSLHGDDQDSEDEVLTIPEVKVHSG
521	ATP2A2	P16615	663	S	8	+	3	3	DNA dependent Protein kinase substrate motif	TSKAFTGREFDELNPSAQRDACLNARCFARV
522	STMN1	P16949	25	S	12	+	3	3	Casein kinase II substrate motif;ERK1,2 kinase substrate motif;Growth associated histone HI kinase substrate motif;GSK-3, ERK1, ERK2, CDK5 substrate motif;PKA kinase substrate motif;PKC kinase substrate motif;WW domain binding motif	ELEKRASGQAFELILSPRSKESVPEFPLSPP
523	HMGA1	P17096	44	S	14	+	3	3	ATM kinase substrate motif;Casein kinase II substrate motif;DNA dependent Protein kinase substrate motif;G protein-coupled receptor kinase 1 substrate motif;PKA kinase substrate motif;PKC kinase substrate motif	PRKQPPVSPGTALVGSQKEPSEVPTPKRPRG
524	NCF2	P19878	332	S	8	+	3	3	ERK1,2 kinase substrate motif;GSK-3, ERK1, ERK2, CDK5 substrate motif;WW domain binding motif	IPAPPSSKAPGRPQLSPGQKQKEEPKEVKLS
525	FLNA	Q5HY54	1459	S	7	+	3	3	ERK1,2 kinase substrate motif;GSK-3, ERK1, ERK2, CDK5 substrate motif;WW domain binding motif	DVTDASKVKCSGPGLSPGMVRANLPQSFQVD
526	TNFAIP3	P21580	220	S	4	+	3	3	AMP-activated protein kinase substrate motif;b-Adrenergic Receptor kinase substrate motif;Casein kinase II substrate motif	RPIIVISDKMLRSLESGSNFAPLKVGGIYLP
527a	SP100	P23497	157	S	6	+	3	3	b-Adrenergic Receptor kinase substrate motif;BARD1 BRCT domain binding motif;Casein kinase II substrate motif;G protein-coupled receptor kinase 1 substrate motif	KGFENVIHDKLPLQESEEEEREERSGLQLSL
527b	SP100	P23497	18	S	7	+	3	3	Casein kinase I substrate motif;ERK1,2 kinase substrate motif;GSK-3, ERK1, ERK2, CDK5 substrate motif;WW domain binding motif	GGGGDLSTRRLNECISPVANEMNHLPAHSHD
528	PIK3R1	P27986	154	S	3	+	3	3	14-3-3 domain binding motif;Calmodulin-dependent protein kinase I substrate motif;Calmodulin-dependent protein kinase II substrate motif;Calmodulin-dependent protein kinase IV substrate motif;Casein kinase II substrate motif;Chk1 kinase substrate motif;PKA kinase substrate motif;PKC kinase substrate motif	IEKKGLECSTLYRTQSSSNLAELRQLLDCDT
529	ITPKB	P27987	269	S	3	+	3	3	14-3-3 domain binding motif;Calmodulin-dependent protein kinase II substrate motif;Casein kinase II substrate motif;ERK1,2 kinase substrate motif;GSK-3, ERK1, ERK2, CDK5 substrate motif;PKA kinase substrate motif;PKC kinase substrate motif;WW domain binding motif	FVRMEKGIPASPRCGSPTAMEIDKRGSPTPG
530	MARCKS	P29966	101	S	14	+	3	3	Casein kinase II substrate motif;ERK1,2 kinase substrate motif;GSK-3, ERK1, ERK2, CDK5 substrate motif;WW domain binding motif	EKGEPAAAAAPEAGASPVEKEAPAEGEAAEP
531	NKTR	P30414	390	S	5	+	3	3	Casein kinase I substrate motif;G protein-coupled receptor kinase 1 substrate motif;GSK3 kinase substrate motif;PKA kinase substrate motif;PKC kinase substrate motif	YRPPSGEKWSKGDKLSDPCSSRWDERSLSQR
532	GPR183	P32249	343	S	7	+	3	3	Casein kinase I substrate motif;Casein kinase II substrate motif;G protein-coupled receptor kinase 1 substrate motif	SVSISSAVKSAPEENSREMTETQMMIHSKSS
533	LSP1	P33241	177	S	3	+	3	3	14-3-3 domain binding motif;Calmodulin-dependent protein kinase II substrate motif;DNA dependent Protein kinase substrate motif;ERK1,2 kinase substrate motif;GSK-3, ERK1, ERK2, CDK5 substrate motif;PKA kinase substrate motif;PKC kinase substrate motif;WW domain binding motif	EEQEEHQKCQQPRTPSPLVLEGTIEQSSPPL
534	ADD1	P35611	12	S	6	+	3	3	ERK1,2 kinase substrate motif;G protein-coupled receptor kinase 1 substrate motif;GSK-3, ERK1, ERK2, CDK5 substrate motif;WW domain binding motif	____MNGDSRAAVVTSPPPTTAPHKERYFDR
535	NAA10	P41227	205	S	7	+	3	3	b-Adrenergic Receptor kinase substrate motif;Casein kinase II substrate motif;G protein-coupled receptor kinase 1 substrate motif;GSK3 kinase substrate motif;Pyruvate dehydrogenase kinase substrate motif	SGEACREEKGLAAEDSGGDSKDLSEVSETTE
536	EPS15	P42566	324	S	6	+	3	3	ERK1,2 kinase substrate motif;GSK-3, ERK1, ERK2, CDK5 substrate motif;MDC1 BRCT domain binding motif;Plk1 PBD domain binding motif;WW domain binding motif	PPSDRASLQKNIIGSSPVADFSAIKELDTLN
537	NCAPD3	P42695	1382	S	11	+	3	3	Casein kinase II substrate motif	RHRSRSLGVLPFTLNSGSPEKTCSQVSSYSL
538a	MAP1B	P46821	1427	S	4	+	3	3	b-Adrenergic Receptor kinase substrate motif;Casein kinase II substrate motif;ERK1,2 kinase substrate motif;GSK-3, ERK1, ERK2, CDK5 substrate motif;WW domain binding motif	SFLSADDKASGRGAESPFEEKSGKQGSPDQV
538b	MAP1B	P46821	1779	S	10	+	3	3	Casein kinase I substrate motif;Casein kinase II substrate motif;ERK1,2 kinase substrate motif;Growth associated histone HI kinase substrate motif;GSK-3, ERK1, ERK2, CDK5 substrate motif;PKA kinase substrate motif;PKC kinase substrate motif;WW domain binding motif	SLTSEKVQSLEGEKLSPKSDISPLTPRESSP
539	RANBP2	P49792	21	S	11	+	3	3	DNA dependent Protein kinase substrate motif;ERK1,2 kinase substrate motif;Growth associated histone HI kinase substrate motif;GSK-3, ERK1, ERK2, CDK5 substrate motif;PKA kinase substrate motif;PKC kinase substrate motif;WW domain binding motif	ADVERYIASVQGSTPSPRQKSMKGFYFAKLY
540	TPMT	P51580	14	S	9	+	3	3	Casein kinase I substrate motif;Casein kinase II substrate motif	__MDGTRTSLDIEEYSDTEVQKNQVLTLEEW
541	HDAC4	P56524	565	S	6	+	3	3	b-Adrenergic Receptor kinase substrate motif;BARD1 BRCT domain binding motif;Casein kinase II substrate motif	AHAQAGVQVKQEPIESDEEEAEPPREVEPGQ
542	MLLT1	Q03111	475	S	2	+	3	3	Casein kinase II substrate motif;ERK1,2 kinase substrate motif;Growth associated histone HI kinase substrate motif;GSK-3, ERK1, ERK2, CDK5 substrate motif;MAPKAPK2 kinase substrate motif;PKA kinase substrate motif;PKC kinase substrate motif;WW domain binding motif	PQKPPPPNSKVSGRRSPESCSKPEKILKKGT
543	CD69	Q07108	2	S	1	+	3	3	Casein kinase II substrate motif	______________MSSENCFVAENSSLHPE
544	NCBP1	Q09161	22	S	3	+	3	3	14-3-3 domain binding motif;Calmodulin-dependent protein kinase II substrate motif;MAPKAPK1 kinase substrate motif;Pim1 kinase substrate sequence;PKA kinase substrate motif;PKA, PKG kinase substrate motif;PKC epsilon kinase substrate motif;PKC kinase substrate motif;PKG kinase substrate motif;ZIP kinase substrate motif	SDENDGGQPHKRRKTSDANETEDHLESLICK
545	FOXO1	Q12778	287	S	13	+	3	3	b-Adrenergic Receptor kinase substrate motif;Casein kinase II substrate motif;ERK1,2 kinase substrate motif;GSK-3, ERK1, ERK2, CDK5 substrate motif;WW domain binding motif	KKKASLQSGQEGAGDSPGSQFSKWPASPGSH
546	GTF3C1	Q12789	1068	S	11	+	3	3	BARD1 BRCT domain binding motif;Casein kinase I substrate motif;Casein kinase II substrate motif	VRCPRVRKNSSTDQGSDEEGSLQKEQESAMD
547	CSTF3	Q12996	691	S	6	+	3	3	b-Adrenergic Receptor kinase substrate motif;Casein kinase II substrate motif;Pyruvate dehydrogenase kinase substrate motif	SNAVLTKAVKRPNEDSDEDEEKGAVVPPVHD
548	TRAF1	Q13077	66	S	10	+	3	3	Casein kinase II substrate motif;ERK1,2 kinase substrate motif;GSK-3, ERK1, ERK2, CDK5 substrate motif;WW domain binding motif	DQICPKCRGEDLQSISPGSRLRTQEKAHPEV
549	SP140	Q13342	467	S	14	+	3	3	Casein kinase II substrate motif;ERK1,2 kinase substrate motif;GSK-3, ERK1, ERK2, CDK5 substrate motif;WW domain binding motif	EKCSCVMCFSEEVPGSPEARTESDQACGTMD
550	IL16	Q14005	922	S	7	+	3	3	b-Adrenergic Receptor kinase substrate motif;ERK1,2 kinase substrate motif;GSK-3, ERK1, ERK2, CDK5 substrate motif;WW domain binding motif	GSPAASEARDPGVSESPPPGRQPNQKTLPPG
551	PTK2B	Q14289	375	S	3	+	3	3	Aurora-A kinase substrate motif;PAK2 kinase substrate motif;Phosphorylase kinase substrate motif;PKA kinase substrate motif;PKC kinase substrate motif	GSLIIHPRKDGEKRNSLPQIPMLNLEARRSH
552	RAB3GAP1	Q15042	537	S	3	+	3	3	Casein kinase II substrate motif;PKA kinase substrate motif;PKC kinase substrate motif;Pyruvate dehydrogenase kinase substrate motif	CCIERKKARDEGKKTSASDVTNIYPGDAGKA
553	PLEC	Q15149	4386	S	3	+	3	3	14-3-3 domain binding motif;Akt kinase substrate motif;Calmodulin-dependent protein kinase II substrate motif;Casein kinase II substrate motif;G protein-coupled receptor kinase 1 substrate motif;GSK3 kinase substrate motif;MAPKAPK1 kinase substrate motif;MAPKAPK2 kinase substrate motif;MDC1 BRCT domain binding motif;p70 Ribosomal S6 kinase substrate motif;Phosphorylase kinase substrate motif;PKA …	DMLSGNAGGFRSRSSSVGSSSSYPISPAVSR
554	PTGES3	Q15185	64	S	16	+	3	3	b-Adrenergic Receptor kinase substrate motif	HLNEIDLFHCIDPNDSKHKRTDRSILCCLRK
555	PVRL1	Q15223	422	S	20	+	3	3	b-Adrenergic Receptor kinase substrate motif;BARD1 BRCT domain binding motif;Casein kinase II substrate motif	QHHPPMAQNLQYPDDSDDEKKAGPLGGSSYE
556	ZYX	Q15942	259	S	6	+	3	3	ERK1,2 kinase substrate motif;G protein-coupled receptor kinase 1 substrate motif;GSK-3, ERK1, ERK2, CDK5 substrate motif;MDC1 BRCT domain binding motif;Plk1 PBD domain binding motif;WW domain binding motif	PVSLANTQPRGPPASSPAPAPKFSPVTPKFT
557	ADRM1	Q16186	405	S	10	+	3	3	Casein kinase I substrate motif	KEGDTKDKKDEEEDMSLD_____________
558	PLEKHO1	Q5T4P9	88	S	3	+	3	3	14-3-3 domain binding motif;Calmodulin-dependent protein kinase II substrate motif;Casein kinase II substrate motif;MAPKAPK1 kinase substrate motif;p70 Ribosomal S6 kinase substrate motif;Phosphorylase kinase substrate motif;PKA kinase substrate motif;PKC kinase substrate motif	QAPKKLTPTEKGRCASLEEILSQRDAASART
559	ARHGAP15	Q53QZ3	243	S	6	+	3	3	Casein kinase II substrate motif	PEHRKSLMFRLHHSASDTSDKNRVKSRLKKF
560	UBR4	Q5T4S7	362	S	3	+	3	3	14-3-3 domain binding motif;Calmodulin-dependent protein kinase II substrate motif;Casein kinase II substrate motif;PKA kinase substrate motif;PKC kinase substrate motif	MAILHVGSAQQVRTGSTSSKEDDYESDAATI
561	TBC1D9B	Q66K14	411	S	3	+	3	3	14-3-3 domain binding motif;Calmodulin-dependent protein kinase II substrate motif;Casein kinase II substrate motif;G protein-coupled receptor kinase 1 substrate motif;MAPKAPK2 kinase substrate motif;Phosphorylase kinase substrate motif;PKA kinase substrate motif;PKC epsilon kinase substrate motif;PKC kinase substrate motif;Pyruvate dehydrogenase kinase substrate motif	KTPSKQPGSIGSRKASVVDPSTESSPAPQEG
562	ARHGAP17	Q68EM7	625	S	33	+	3	3	Casein kinase II substrate motif;DNA dependent Protein kinase substrate motif;ERK1,2 kinase substrate motif;GSK-3, ERK1, ERK2, CDK5 substrate motif;WW domain binding motif	SHQLSMGQPHNAAGPSPHTLRRAVKKPAPAP
563	NIPBL	Q6KC79	350	S	9	+	3	3	Casein kinase II substrate motif;Cdc2 kinase substrate motif;CDK kinase substrate motif;CDK1,2,4,6 kinase substrate motif;ERK1,2 kinase substrate motif;Growth associated histone HI kinase substrate motif;GSK-3, ERK1, ERK2, CDK5 substrate motif;MDC1 BRCT domain binding motif;Plk1 PBD domain binding motif;WW domain binding motif	EKEQSEKAAMYDIISSPSKDSTKLTLRLSRV
564	RAB11FIP1	Q6WKZ4	202	S	20	+	3	3	b-Adrenergic Receptor kinase substrate motif;BARD1 BRCT domain binding motif;Casein kinase II substrate motif;G protein-coupled receptor kinase 1 substrate motif;GSK3 kinase substrate motif	DTASAIIPSTTPSVDSDDESVVKDKKKKSKI
565	WDFY4	Q6ZS81	3123	S	18	+	3	3	DNA dependent Protein kinase substrate motif;ERK1,2 kinase substrate motif;Growth associated histone HI kinase substrate motif;GSK-3, ERK1, ERK2, CDK5 substrate motif;PKA kinase substrate motif;PKC kinase substrate motif;WW domain binding motif	VPGRPAGEEPPAQPPSPRGHKWEKNLALSRE
566	IRF2BP2	Q7Z5L9	457	S	4	+	3	3	Casein kinase II substrate motif;ERK1,2 kinase substrate motif;G protein-coupled receptor kinase 1 substrate motif;GSK-3, ERK1, ERK2, CDK5 substrate motif;WW domain binding motif	KDANQVHSTTRRNSNSPPSPSSMNQRRLGPR
567	LDB1	Q86U70	302	S	3	+	3	3	14-3-3 domain binding motif;Akt kinase substrate motif;Calmodulin-dependent protein kinase II substrate motif;Casein kinase II substrate motif;G protein-coupled receptor kinase 1 substrate motif;MAPKAPK1 kinase substrate motif;Pim1 kinase substrate sequence;PKA kinase substrate motif;PKC epsilon kinase substrate motif;PKC kinase substrate motif	EPTRQQPSKRRKRKMSGGSTMSSGGGNTNNS
568	SGK223	Q86YV5	696	S	3	+	3	3	Calmodulin-dependent protein kinase II substrate motif;Chk1 kinase substrate motif;MAPKAPK2 kinase substrate motif;PKA kinase substrate motif;PKC kinase substrate motif	SGQNSKVGTGMSKSASFAFEFPKDRSGIETF
569	GCSAM	Q8N6F7	120	S	7	+	3	3	b-Adrenergic Receptor kinase substrate motif;G protein-coupled receptor kinase 1 substrate motif;PKA kinase substrate motif;PKC kinase substrate motif	EYYENVPCKAERPRESLGGTETEYSLLHMPS
570	ARFGAP1	Q8N6T3	150	S	2	+	3	3	PKA kinase substrate motif;PKC kinase substrate motif	TPPQPRTLPSMVHRVSGQPQSVTASSDKAFE
571	KRI1	Q8N9T8	136	S	7	+	3	3	Casein kinase I substrate motif;Casein kinase II substrate motif;G protein-coupled receptor kinase 1 substrate motif	KVILEKAGKYVDEENSDGETSNHRLQETSSQ
572	SLC35B2	Q8TB61	427	S	7	+	3	3	b-Adrenergic Receptor kinase substrate motif;ERK1,2 kinase substrate motif;GSK-3, ERK1, ERK2, CDK5 substrate motif;WW domain binding motif	RGRLKQRGKKAVPVESPVQKV__________
573	STT3B	Q8TCJ2	498	S	9	+	3	3	b-Adrenergic Receptor kinase substrate motif;Casein kinase II substrate motif	YLGDDMKRENPPVEDSSDEDDKRNQGNLYDK
574	PLEKHO2	Q8TD55	390	S	3	+	3	3	14-3-3 domain binding motif;Calmodulin-dependent protein kinase II substrate motif;Casein kinase II substrate motif;MDC1 BRCT domain binding motif;Phosphorylase kinase substrate motif;PKA kinase substrate motif;PKC kinase substrate motif;Plk1 PBD domain binding motif;Pyruvate dehydrogenase kinase substrate motif	LPPWDLPPQFHPRCSSLGDLLGEGPRHPLQP
575	DTX3L	Q8TDB6	221	S	5	+	3	3	Casein kinase II substrate motif;ERK1,2 kinase substrate motif;G protein-coupled receptor kinase 1 substrate motif;GSK-3, ERK1, ERK2, CDK5 substrate motif;WW domain binding motif	TERKPLSQQERDSCISPSEPETKAEQKSNYF
576a	PARD3	Q8TEW0	143	S	2	+	3	3	G protein-coupled receptor kinase 1 substrate motif;PKA kinase substrate motif;PKC kinase substrate motif	TPSVLRANMPLHVRRSSDPALIGLSTSVSDS
576b	PARD3	Q8TEW0	144	S	3	+	3	3	14-3-3 domain binding motif;AMP-activated protein kinase substrate motif;Calmodulin-dependent protein kinase II substrate motif;HMGCoA Reductase kinase substrate motif;MDC1 BRCT domain binding motif;PAK2 kinase substrate motif;PKA kinase substrate motif;PKA, PKG kinase substrate motif;PKC epsilon kinase substrate motif;PKC kinase substrate motif;PKG kinase substrate motif;Plk1 PBD domain binding …	PSVLRANMPLHVRRSSDPALIGLSTSVSDSN
577	PNISR	Q8TF01	290	S	5	+	3	3	b-Adrenergic Receptor kinase substrate motif;BARD1 BRCT domain binding motif;Casein kinase II substrate motif;MAPKAPK2 kinase substrate motif;PKA kinase substrate motif;PKC kinase substrate motif	EGGDGPRLPQRSKFDSDEEEEDTENVEAASS
578	JADE3	Q92613	566	S	12	+	3	3	Casein kinase II substrate motif;ERK1,2 kinase substrate motif;G protein-coupled receptor kinase 1 substrate motif;GSK3 kinase substrate motif;GSK-3, ERK1, ERK2, CDK5 substrate motif;WW domain binding motif	EDHRNSSTETDQQPHSPDSSSSVHSIRNMQV
579	ANKS1A	Q92625	663	S	3	+	3	3	Calmodulin-dependent protein kinase II substrate motif;Casein kinase II substrate motif;Chk1 kinase substrate motif;DNA dependent Protein kinase substrate motif;PKA kinase substrate motif;PKC kinase substrate motif	LSNCSIGKKRLEKSPSFASEWDEIEKIMSSI
580	OSTF1	Q92882	213	S	14	+	3	3	b-Adrenergic Receptor kinase substrate motif;Casein kinase I substrate motif	VRTLSNAEDYLDDEDSD______________
581	DOCK10	Q96BY6	877	S	5	+	3	3	Casein kinase II substrate motif;ERK1,2 kinase substrate motif;GSK-3, ERK1, ERK2, CDK5 substrate motif;WW domain binding motif	AFFQECQKREKDMSQSPTSNFIRSCKNLLNV
582	SGTB	Q96EQ0	297	S	3	+	3	3	14-3-3 domain binding motif;Akt kinase substrate motif;Calmodulin-dependent protein kinase II substrate motif;Casein kinase II substrate motif;MAPKAPK1 kinase substrate motif;MAPKAPK2 kinase substrate motif;PKA kinase substrate motif;PKC kinase substrate motif	ELIEQLRNHIRSRSFSSSAEEHS________
583	RRP36	Q96EU6	73	S	7	+	3	3	Cdc2 kinase substrate motif;CDK kinase substrate motif;CDK1,2,4,6 kinase substrate motif;ERK1,2 kinase substrate motif;Growth associated histone HI kinase substrate motif;GSK-3, ERK1, ERK2, CDK5 substrate motif;PKA kinase substrate motif;PKC kinase substrate motif;WW domain binding motif	SQVGTKTYKQLVAGNSPKKQASRPPIQNACV
584	NDNL2	Q96MG7	57	S	5	+	3	3	ATM kinase substrate motif;Casein kinase II substrate motif;DNA dependent Protein kinase substrate motif	GFAEEAPSTSRGPGGSQGSQGPSPQGARRAQ
585	NEK1	Q96PY6	1126	S	8	+	3	3	BARD1 BRCT domain binding motif;Casein kinase I substrate motif;Casein kinase II substrate motif;G protein-coupled receptor kinase 1 substrate motif	ASMEQLLREQPGEEYSEEEESVLKNSDVEPT
586	CARD11	Q9BXL7	448	S	8	+	3	3		SKLRRLSKDSNNLDQSLPRNLPVTIISQDFG
587	TAOK3	Q9H2K8	324	S	7	+	3	3	ATM kinase substrate motif;b-Adrenergic Receptor kinase substrate motif;Casein kinase II substrate motif;DNA dependent Protein kinase substrate motif;Pyruvate dehydrogenase kinase substrate motif	KKILFQETRNGPLNESQEDEEDSEHGTSLNR
588	PLEKHF2	Q9H8W4	226	S	3	+	3	3	14-3-3 domain binding motif;b-Adrenergic Receptor kinase substrate motif;Calmodulin-dependent protein kinase II substrate motif;Casein kinase II substrate motif;G protein-coupled receptor kinase 1 substrate motif;GSK3 kinase substrate motif;PKA kinase substrate motif;PKC kinase substrate motif	LSAGDMATCQPARSDSYSQSLKSPLNDMSDD
589	EML4	Q9HC35	146	S	4	+	3	3	DNA dependent Protein kinase substrate motif;ERK1,2 kinase substrate motif;G protein-coupled receptor kinase 1 substrate motif;GSK3 kinase substrate motif;GSK-3, ERK1, ERK2, CDK5 substrate motif;WW domain binding motif	ESHSNDQSPQIRASPSPQPSSQPLQIHRQTP
590	ACSS2	Q9NR19	30	S	3	+	3	3	14-3-3 domain binding motif;Akt kinase substrate motif;Calmodulin-dependent protein kinase II substrate motif;ERK1,2 kinase substrate motif;GSK-3, ERK1, ERK2, CDK5 substrate motif;MAPKAPK1 kinase substrate motif;PKA kinase substrate motif;PKC kinase substrate motif;WW domain binding motif	RGQEEAGAGGRARSWSPPPEVSRSAHVPSLQ
591	HECW2	Q9P2P5	852	S	3	+	3	3	14-3-3 domain binding motif;Calmodulin-dependent protein kinase I substrate motif;Calmodulin-dependent protein kinase II alpha substrate motif;Calmodulin-dependent protein kinase II substrate motif;Calmodulin-dependent protein kinase IV substrate motif;Chk1 kinase substrate motif;Phosphorylase kinase substrate motif;PKA kinase substrate motif;PKC kinase substrate motif	RPTAPPAPQVLQRSNSIQQMEQLNRRYQSIR
592	DICER1	Q9UPY3	1142	S	3	+	3	3	14-3-3 domain binding motif;Calmodulin-dependent protein kinase II substrate motif;Casein kinase II substrate motif;MDC1 BRCT domain binding motif;Phosphorylase kinase substrate motif;PKA kinase substrate motif;PKC kinase substrate motif;Plk1 PBD domain binding motif	IVPENAAHQGANRTSSLENHDQMSVNCRTLL
593	SRRM2	Q9UQ35	1132	S	4	+	3	3	Casein kinase II substrate motif;ERK1,2 kinase substrate motif;G protein-coupled receptor kinase 1 substrate motif;GSK3 kinase substrate motif;GSK-3, ERK1, ERK2, CDK5 substrate motif;PKA kinase substrate motif;WW domain binding motif	DRGEFSASPMLKSGMSPEQSRFQSDSSSYPT
594	SMC3	Q9UQE7	1067	S	8	+	3	3	ATM kinase substrate motif;Casein kinase II substrate motif;DNA dependent Protein kinase substrate motif	KATLVMKKGDVEGSQSQDEGEGSGESERGSG
595	AKAP2	Q9Y2D5	778	S	6	+	3	3	Casein kinase II substrate motif;DNA dependent Protein kinase substrate motif;ERK1,2 kinase substrate motif;GSK-3, ERK1, ERK2, CDK5 substrate motif;PKA kinase substrate motif;WW domain binding motif	YKTAPGKIEKVKPPPSPTTEGPSLQPDLAPE
596	THRAP3	Q9Y2W1	672	S	1	+	3	3	Casein kinase II substrate motif;ERK1,2 kinase substrate motif;Growth associated histone HI kinase substrate motif;GSK-3, ERK1, ERK2, CDK5 substrate motif;PKA kinase substrate motif;PKC kinase substrate motif;WW domain binding motif	YLKRGTEQEAAKNKKSPEIHRRIDISPSTFR
597	SH3BP1	Q9Y3L3	695	S	3	+	3	3	14-3-3 domain binding motif;Calmodulin-dependent protein kinase II substrate motif;Casein kinase II substrate motif;Phosphorylase kinase substrate motif;PKA kinase substrate motif;PKC kinase substrate motif	GVPTPPAIPPQPRPRSLASETN_________
598	ATG4B	Q9Y4P1	383	S	4	+	3	3	b-Adrenergic Receptor kinase substrate motif;BARD1 BRCT domain binding motif;Casein kinase II substrate motif;G protein-coupled receptor kinase 1 substrate motif	SLDSSDVERLERFFDSEDEDFEILSL_____
599	RIPK3	Q9Y572	410	S	5	+	3	3	Casein kinase II substrate motif;DNA dependent Protein kinase substrate motif;ERK1,2 kinase substrate motif;G protein-coupled receptor kinase 1 substrate motif;GSK-3, ERK1, ERK2, CDK5 substrate motif;WW domain binding motif	PPQTPETSTFRNQMPSPTSTGTPSPGPRGNQ
600	TRPV2	Q9Y5S1	751	S	19	+	3	3	Casein kinase I substrate motif;Casein kinase II substrate motif;G protein-coupled receptor kinase 1 substrate motif	NPVLASPPKEDEDGASEENYVPVQLLQSN__
601	IVNS1ABP	Q9Y6Y0	338	S	3	+	3	3	Calmodulin-dependent protein kinase II substrate motif;Casein kinase II substrate motif;Chk1 kinase substrate motif;MAPKAPK2 kinase substrate motif;PKA kinase substrate motif;PKC kinase substrate motif	PQSSPTSTPKLSKSLSFEMQQDELIEKPMSP
602	DPYSL2	A0A1C7CYX9	614	T	13	+	3	3	Growth associated histone HI kinase substrate motif;GSK-3, ERK1, ERK2, CDK5 substrate motif;PKA kinase substrate motif;PKC kinase substrate motif;WW domain binding motif	VPRGLYDGPVCEVSVTPKTVTPASSAKTSPA
603	SMARCD2	J3KMX2	142	T	11	+	3	3	G protein-coupled receptor kinase 1 substrate motif;GSK-3, ERK1, ERK2, CDK5 substrate motif;WW domain binding motif	FSPSKAEGDSAGTAGTPGGTPAGDKVASWEL
604	2007-09-01	G3V1Q4	390	T	10	+	3	3		WEAQQRILEQQNSSRTLEKNKKKGKIF____
605a	LCK	P06239	192	Y	8	+	3	3	Crk SH2 domain binding motif;RasGAP C-terminal SH2 domain binding motif	VVKHYKIRNLDNGGFYISPRITFPGLHELVR
605b	LCK	P06239	505	Y	14	+	3	3	ALK kinase substrate motif;STAT3 SH2 domain binding motif	LRSVLEDFFTATEGQYQPQP___________
606a	LIME1	A0A087WT39	166	S	12	+	3	3	14-3-3 domain binding motif;ATM kinase substrate motif;Calmodulin-dependent protein kinase II substrate motif;Casein kinase II substrate motif;DNA dependent Protein kinase substrate motif;PKA kinase substrate motif;PKC kinase substrate motif	CGGRVCPRPEAQRDPSQSPRATAGED_____
606b	LIME1	A0A087WT39	168	S	14	+	3	3	ERK1,2 kinase substrate motif;G protein-coupled receptor kinase 1 substrate motif;Growth associated histone HI kinase substrate motif;GSK-3, ERK1, ERK2, CDK5 substrate motif;PKA kinase substrate motif;PKC kinase substrate motif;WW domain binding motif	GRVCPRPEAQRDPSQSPRATAGED_______
607a	PHRF1	A0A0J9YX88	1360	S	6	+	3	3	ERK1,2 kinase substrate motif;G protein-coupled receptor kinase 1 substrate motif;GSK-3, ERK1, ERK2, CDK5 substrate motif;MDC1 BRCT domain binding motif;Plk1 PBD domain binding motif;WW domain binding motif	HLLRPDAAEKAEAPSSPDVAPAGKEDSPSAS
607b	PHRF1	A0A0J9YX88	1371	S	17	+	3	3	b-Adrenergic Receptor kinase substrate motif;Casein kinase II substrate motif;ERK1,2 kinase substrate motif;G protein-coupled receptor kinase 1 substrate motif;GSK3 kinase substrate motif;GSK-3, ERK1, ERK2, CDK5 substrate motif;PKA kinase substrate motif;PKC kinase substrate motif;WW domain binding motif	EAPSSPDVAPAGKEDSPSASGRVQEAARPEE
608a	HLA-A	A0A140T9I0	352	S	13	+	3	3	b-Adrenergic Receptor kinase substrate motif;G protein-coupled receptor kinase 1 substrate motif;GSK3 kinase substrate motif	SDRKGGSYSQAASSDSAQGSDVSLTACKV__
608b	HLA-A	A0A140T9I0	356	S	17	+	3	3	Casein kinase II substrate motif;MAPKAPK2 kinase substrate motif	GGSYSQAASSDSAQGSDVSLTACKV______
609a	TJP2	A0A1B0GTW1	229	S	3	+	3	3	14-3-3 domain binding motif;Calmodulin-dependent protein kinase II substrate motif;Casein kinase II substrate motif;G protein-coupled receptor kinase 1 substrate motif;GSK3 kinase substrate motif;PKA kinase substrate motif;PKC kinase substrate motif;Pyruvate dehydrogenase kinase substrate motif	YSERSRLNSHGGRSRSWEDSPERGRPHERAR
609b	TJP2	A0A1B0GTW1	233	S	7	+	3	3	b-Adrenergic Receptor kinase substrate motif;Casein kinase II substrate motif;Cdc2 kinase substrate motif;CDK kinase substrate motif;CDK1,2,4,6 kinase substrate motif;ERK1,2 kinase substrate motif;GSK-3, ERK1, ERK2, CDK5 substrate motif;MAPKAPK2 kinase substrate motif;WW domain binding motif	SRLNSHGGRSRSWEDSPERGRPHERARSRER
610a	LRMP	A0A1B0GU45	1343	S	5	+	3	3	b-Adrenergic Receptor kinase substrate motif;Casein kinase II substrate motif;G protein-coupled receptor kinase 1 substrate motif;PKA kinase substrate motif;PKC kinase substrate motif	ADAEEEKCELKTKDDSEPSGEETVERTRKPS
610b	LRMP	A0A1B0GU45	1346	S	8	+	3	3	Casein kinase II substrate motif;DNA dependent Protein kinase substrate motif;G protein-coupled receptor kinase 1 substrate motif	EEEKCELKTKDDSEPSGEETVERTRKPSLSE
611	JMJD1C	A0A1W2PNZ9	459	S	6	+	3	3	AMP-activated protein kinase substrate motif;Casein kinase II substrate motif;DNA dependent Protein kinase substrate motif;ERK1,2 kinase substrate motif;GSK-3, ERK1, ERK2, CDK5 substrate motif;PKA kinase substrate motif;WW domain binding motif	KLNTSVDTHKIKSSPSPEVVKPKITHSPDSV
612a	BIVM-ERCC5	A0A1W2PS85	381	S	17	+	3	3	Casein kinase I substrate motif;Casein kinase II substrate motif;PKA kinase substrate motif;PKC kinase substrate motif	NDLYVLPPLQEEEKHSSEEEDEKEWQERMNQ
612b	BIVM-ERCC5	A0A1W2PS85	382	S	18	+	3	3	BARD1 BRCT domain binding motif;Casein kinase II substrate motif;G protein-coupled receptor kinase 1 substrate motif;MDC1 BRCT domain binding motif;PKA kinase substrate motif;PKC kinase substrate motif;Plk1 PBD domain binding motif	DLYVLPPLQEEEKHSSEEEDEKEWQERMNQK
613a	ISCU	F5H5N2	14	S	3	+	3	3	14-3-3 domain binding motif;AMP-activated protein kinase substrate motif;Calmodulin-dependent protein kinase I substrate motif;Calmodulin-dependent protein kinase II substrate motif;Calmodulin-dependent protein kinase IV substrate motif;Chk1 kinase substrate motif;PKA kinase substrate motif;PKC kinase substrate motif;ZIP kinase substrate motif	__MAAAGAFRLRRAASALLLRSPRLPARELS
613b	ISCU	F5H5N2	20	S	9	+	3	3	ERK1,2 kinase substrate motif;G protein-coupled receptor kinase 1 substrate motif;Growth associated histone HI kinase substrate motif;GSK-3, ERK1, ERK2, CDK5 substrate motif;PKA kinase substrate motif;PKC kinase substrate motif;WW domain binding motif	GAFRLRRAASALLLRSPRLPARELSAPARLY
614a	SLBP	E7EUV9	20	S	6	+	3	3	Casein kinase II substrate motif;ERK1,2 kinase substrate motif;G protein-coupled receptor kinase 1 substrate motif;GSK-3, ERK1, ERK2, CDK5 substrate motif;WW domain binding motif	PRSPPRHQSRCDGDASPPSPARWSLGRKRRA
614b	SLBP	E7EUV9	23	S	9	+	3	3	Cdc2 kinase substrate motif;CDK kinase substrate motif;CDK1,2,4,6 kinase substrate motif;DNA dependent Protein kinase substrate motif;ERK1,2 kinase substrate motif;GSK-3, ERK1, ERK2, CDK5 substrate motif;WW domain binding motif	PPRHQSRCDGDASPPSPARWSLGRKRRADGR
615a	MS4A1	E9PKH8	35	S	3	+	3	3	14-3-3 domain binding motif;Calmodulin-dependent protein kinase II substrate motif;Calmodulin-dependent protein kinase IV substrate motif;Chk1 kinase substrate motif;PAK2 kinase substrate motif;PKA kinase substrate motif;PKC epsilon kinase substrate motif;PKC kinase substrate motif	PIAMQSGPKPLFRRMSSLVGPTQSFFMRESK
615b	MS4A1	E9PKH8	36	S	4	+	3	3	14-3-3 domain binding motif;Calmodulin-dependent protein kinase II alpha substrate motif;Calmodulin-dependent protein kinase II substrate motif;Calmodulin-dependent protein kinase IV substrate motif;Doublecortin kinase-1 kinase substrate motif;G protein-coupled receptor kinase 1 substrate motif;MDC1 BRCT domain binding motif;Phosphorylase kinase substrate motif;PKA kinase substrate motif;PKC kina…	IAMQSGPKPLFRRMSSLVGPTQSFFMRESKT
616a	RRP8	E9PPY3	62	S	17	+	3	3	Casein kinase II substrate motif;MAPKAPK2 kinase substrate motif	LEAASLSQHPPSLCISDSEEEEEERKKKCPK
616b	RRP8	E9PPY3	64	S	19	+	3	3	b-Adrenergic Receptor kinase substrate motif;BARD1 BRCT domain binding motif;Casein kinase II substrate motif;G protein-coupled receptor kinase 1 substrate motif	AASLSQHPPSLCISDSEEEEEERKKKCPKKA
617	WNK1	F5GWT4	1779	S	6	+	3	3	Casein kinase I substrate motif;Casein kinase II substrate motif	SDPEAAFLSRDVDDGSGSPHSPHQLSSKSLP
617a	SIPA1	F6RY50	735	S	9	+	3	3	Casein kinase II substrate motif	GDLAEERTEFLHSQNSLSPRSSLSDEAPVLP
617b	SIPA1	F6RY50	737	S	11	+	3	3	Casein kinase II substrate motif;ERK1,2 kinase substrate motif;G protein-coupled receptor kinase 1 substrate motif;Growth associated histone HI kinase substrate motif;GSK3 kinase substrate motif;GSK-3, ERK1, ERK2, CDK5 substrate motif;PKA kinase substrate motif;PKC kinase substrate motif;WW domain binding motif	LAEERTEFLHSQNSLSPRSSLSDEAPVLPNT
618a	CLASP1	F8WA11	646	S	3	+	3	3	14-3-3 domain binding motif;Akt kinase substrate motif;Calmodulin-dependent protein kinase II substrate motif;Casein kinase II substrate motif;G protein-coupled receptor kinase 1 substrate motif;MAPKAPK1 kinase substrate motif;PAK2 kinase substrate motif;PKA kinase substrate motif;PKC epsilon kinase substrate motif;PKC kinase substrate motif	GTTTKAEGRIRTRRQSSGSATNVASTPDNRG;PGSYASLGRIRTRRQSSGSATNVASTPDNRG
618b	CLASP1	F8WA11	649	S	6	+	3	3	Casein kinase II substrate motif	TKAEGRIRTRRQSSGSATNVASTPDNRGRSR;YASLGRIRTRRQSSGSATNVASTPDNRGRSR
619a	CD44	H0YD13	161	S	3	+	3	3	14-3-3 domain binding motif;Calmodulin-dependent protein kinase II substrate motif;DNA dependent Protein kinase substrate motif;PKA kinase substrate motif;PKC epsilon kinase substrate motif;PKC kinase substrate motif	LVINSGNGAVEDRKPSGLNGEASKSQEMVHL
619b	CD44	H0YD13	170	S	1	+	3	3	ATM kinase substrate motif;Casein kinase II substrate motif;DNA dependent Protein kinase substrate motif	VEDRKPSGLNGEASKSQEMVHLVNKESSETP
620a	CHERP	J3QK89	826	S	3	+	3	3	14-3-3 domain binding motif;Akt kinase substrate motif;Calmodulin-dependent protein kinase II substrate motif;Casein kinase II substrate motif;G protein-coupled receptor kinase 1 substrate motif;MAPKAPK1 kinase substrate motif;PKA kinase substrate motif;PKC kinase substrate motif;ZIP kinase substrate motif	SRSKSYSPGRRRRSRSRSPTPPSSAGLGSNS
620b	CHERP	J3QK89	828	S	5	+	3	3	14-3-3 domain binding motif;Akt kinase substrate motif;Calmodulin-dependent protein kinase II substrate motif;Casein kinase II substrate motif;ERK1,2 kinase substrate motif;G protein-coupled receptor kinase 1 substrate motif;Growth associated histone HI kinase substrate motif;GSK-3, ERK1, ERK2, CDK5 substrate motif;MAPKAPK1 kinase substrate motif;MAPKAPK2 kinase substrate motif;PKA kinase substra…	SKSYSPGRRRRSRSRSPTPPSSAGLGSNSAP
621	GTF2F1	M0QXD6	301	S	3	+	3	3	14-3-3 domain binding motif;Calmodulin-dependent protein kinase II substrate motif;G protein-coupled receptor kinase 1 substrate motif;MAPKAPK2 kinase substrate motif;PKA kinase substrate motif;PKC kinase substrate motif	PKRERKPSGGSSRGNSRPGTPSAEGGSTSST
622a	HTATSF1	O43719	494	S	11	+	3	3	Casein kinase II substrate motif;G protein-coupled receptor kinase 1 substrate motif;GSK3 kinase substrate motif;PKA kinase substrate motif;PKC kinase substrate motif;Pyruvate dehydrogenase kinase substrate motif	SCSQKESEEGNPVRGSEEDSPKKESKKKTLK
622b	HTATSF1	O43719	498	S	15	+	3	3	b-Adrenergic Receptor kinase substrate motif;Casein kinase I substrate motif;Cdc2 kinase substrate motif;CDK kinase substrate motif;CDK1,2,4,6 kinase substrate motif;ERK1,2 kinase substrate motif;Growth associated histone HI kinase substrate motif;GSK-3, ERK1, ERK2, CDK5 substrate motif;MAPKAPK2 kinase substrate motif;PKA kinase substrate motif;PKC kinase substrate motif;WW domain binding motif	KESEEGNPVRGSEEDSPKKESKKKTLKNDCE
623a	TBC1D4	O60343	588	S	3	+	3	3	14-3-3 domain binding motif;Akt kinase substrate motif;Calmodulin-dependent protein kinase II substrate motif;Casein kinase II substrate motif;MAPKAPK1 kinase substrate motif;p70 Ribosomal S6 kinase substrate motif;Phosphorylase kinase substrate motif;PKA kinase substrate motif;PKC kinase substrate motif	NIFSRGANRMRGRLGSVDSFERSNSLASEKD
623b	TBC1D4	O60343	591	S	6	+	3	3	b-Adrenergic Receptor kinase substrate motif;Casein kinase II substrate motif;G protein-coupled receptor kinase 1 substrate motif;GSK3 kinase substrate motif	SRGANRMRGRLGSVDSFERSNSLASEKDYSP
624	PSIP1	O75475	129	S	16	+	3	3	Casein kinase I substrate motif;Casein kinase II substrate motif;PKA kinase substrate motif;PKC kinase substrate motif;Pyruvate dehydrogenase kinase substrate motif	ETSVSKEDTDHEEKASNEDVTKAVDITTPKA
625	SASH3	O75995	320	S	15	+	3	3	Casein kinase I substrate motif;Casein kinase II substrate motif;G protein-coupled receptor kinase 1 substrate motif	KLLTAAELLLDYDTGSEEAEEGAESSQEPVA
626a	LMNA	P02545	404	S	3	+	3	3	14-3-3 domain binding motif;Akt kinase substrate motif;Calmodulin-dependent protein kinase II substrate motif;Casein kinase II substrate motif;MAPKAPK1 kinase substrate motif;MDC1 BRCT domain binding motif;PKA kinase substrate motif;PKC kinase substrate motif;Plk1 PBD domain binding motif	LSPSPTSQRSRGRASSHSSQTQGGGSVTKKR
626b	LMNA	P02545	407	S	6	+	3	3	ATM kinase substrate motif;Casein kinase II substrate motif;DNA dependent Protein kinase substrate motif;MAPKAPK2 kinase substrate motif;MDC1 BRCT domain binding motif;Plk1 PBD domain binding motif	SPTSQRSRGRASSHSSQTQGGGSVTKKRKLE
627a	PDHA1	P08559	293	S	5	+	3	3	Casein kinase II substrate motif;G protein-coupled receptor kinase 1 substrate motif;Pyruvate dehydrogenase kinase substrate motif	GPILMELQTYRYHGHSMSDPGVSYRTREEIQ
628b	PDHA1	P08559	300	S	12	+	3	3	Casein kinase II substrate motif;PKA kinase substrate motif;PKC kinase substrate motif	QTYRYHGHSMSDPGVSYRTREEIQEVRSKSD
629	JUNB	P17275	259	S	9	+	3	3	ERK1,2 kinase substrate motif;GSK-3, ERK1, ERK2, CDK5 substrate motif;WW domain binding motif	QTVPEARSRDATPPVSPINMEDQERIKVERK
630a	HLA-B	P30475	356	S	16	+	3	3	Casein kinase II substrate motif;MAPKAPK2 kinase substrate motif	GGSYSQAASSDSAQGSDVSLTA_________
630b	HLA-B	P30475	359	S	19	+	3	3	Casein kinase II substrate motif	YSQAASSDSAQGSDVSLTA____________
631a	GPR183	P32249	337	S	1	+	3	3	Casein kinase II substrate motif;MAPKAPK2 kinase substrate motif	MLKRQVSVSISSAVKSAPEENSREMTETQMM
631b	GPR183	P32249	343	S	7	+	3	3	Casein kinase I substrate motif;Casein kinase II substrate motif;G protein-coupled receptor kinase 1 substrate motif	SVSISSAVKSAPEENSREMTETQMMIHSKSS
632	LSP1	P33241	177	S	3	+	3	3	14-3-3 domain binding motif;Calmodulin-dependent protein kinase II substrate motif;DNA dependent Protein kinase substrate motif;ERK1,2 kinase substrate motif;GSK-3, ERK1, ERK2, CDK5 substrate motif;PKA kinase substrate motif;PKC kinase substrate motif;WW domain binding motif	EEQEEHQKCQQPRTPSPLVLEGTIEQSSPPL
633a	MAP1B	P46821	831	S	4	+	3	3	Casein kinase II substrate motif	AIGPAKELEAERSLMSSPEDLTKDFEELKAE
633b	MAP1B	P46821	832	S	5	+	3	3	Casein kinase II substrate motif;ERK1,2 kinase substrate motif;GSK-3, ERK1, ERK2, CDK5 substrate motif;MAPKAPK2 kinase substrate motif;MDC1 BRCT domain binding motif;Plk1 PBD domain binding motif;Pyruvate dehydrogenase kinase substrate motif;WW domain binding motif	IGPAKELEAERSLMSSPEDLTKDFEELKAEE
634a	SMARCA4	Q9HBD4	610	S	23	+	3	3	ATM kinase substrate motif;Casein kinase I substrate motif;Casein kinase II substrate motif;DNA dependent Protein kinase substrate motif	QTPAIGPDGEPLDETSQMSDLPVKVIHVESG
634b	SMARCA4	Q9HBD4	613	S	26	+	3	3		AIGPDGEPLDETSQMSDLPVKVIHVESGKIL
635a	SRSF2	Q01130	189	S	1	+	3	3	14-3-3 domain binding motif;Akt kinase substrate motif;Calmodulin-dependent protein kinase II substrate motif;Casein kinase II substrate motif;G protein-coupled receptor kinase 1 substrate motif;MAPKAPK1 kinase substrate motif;MAPKAPK2 kinase substrate motif;PKA kinase substrate motif;PKC kinase substrate motif	SSVSRSRSRSRSRSRSRSPPPVSKRESKSRS
635b	SRSF2	Q01130	191	S	3	+	3	3	14-3-3 domain binding motif;Akt kinase substrate motif;Calmodulin-dependent protein kinase II substrate motif;ERK1,2 kinase substrate motif;Growth associated histone HI kinase substrate motif;GSK-3, ERK1, ERK2, CDK5 substrate motif;MAPKAPK1 kinase substrate motif;MAPKAPK2 kinase substrate motif;PKA kinase substrate motif;PKC kinase substrate motif;WW domain binding motif	VSRSRSRSRSRSRSRSPPPVSKRESKSRSRS
636a	SSRP1	Q08945	672	S	9	+	3	3	Casein kinase I substrate motif;Casein kinase II substrate motif;MAPKAPK2 kinase substrate motif;MDC1 BRCT domain binding motif;Plk1 PBD domain binding motif	SESFKSKEFVSSDESSSGENKSKKKRRRSED
636b	SSRP1	Q08945	673	S	10	+	3	3	Casein kinase I substrate motif;Casein kinase II substrate motif;MDC1 BRCT domain binding motif;Plk1 PBD domain binding motif	ESFKSKEFVSSDESSSGENKSKKKRRRSEDS
637	RUNX3	Q13761	214	S	7	+	3	3	DNA dependent Protein kinase substrate motif;ERK1,2 kinase substrate motif;G protein-coupled receptor kinase 1 substrate motif;Growth associated histone HI kinase substrate motif;GSK3 kinase substrate motif;GSK-3, ERK1, ERK2, CDK5 substrate motif;PKA kinase substrate motif;PKC kinase substrate motif;WW domain binding motif	GDLERLRMRVTPSTPSPRGSLSTTSHFSSQP
638	CTTN	Q14247	405	S	7	+	3	3	ERK1,2 kinase substrate motif;GSK-3, ERK1, ERK2, CDK5 substrate motif;WW domain binding motif	KLEEQARAKTQTPPVSPAPQPTEERLPSSPV
639	ARID4B	Q4LE39	790	S	6	+	3	3	Casein kinase I substrate motif;Casein kinase II substrate motif;G protein-coupled receptor kinase 1 substrate motif	VSKSPERLRKDIEVLSEDTDYEEDEVTKKRK
640a	ZC3H13	Q5T200	318	S	3	+	3	3	14-3-3 domain binding motif;Akt kinase substrate motif;Calmodulin-dependent protein kinase II substrate motif;ERK1,2 kinase substrate motif;GSK-3, ERK1, ERK2, CDK5 substrate motif;MAPKAPK1 kinase substrate motif;PKA kinase substrate motif;PKC kinase substrate motif;WW domain binding motif	DFERQREKRDKPRSTSPAGQHHSPISSRHHS
640b	ZC3H13	Q5T200	325	S	10	+	3	3	Casein kinase II substrate motif;ERK1,2 kinase substrate motif;G protein-coupled receptor kinase 1 substrate motif;GSK3 kinase substrate motif;GSK-3, ERK1, ERK2, CDK5 substrate motif;WW domain binding motif	KRDKPRSTSPAGQHHSPISSRHHSSSSQSGS
640c	ZC3H13	Q5T200	1014	S	5	+	3	3	b-Adrenergic Receptor kinase substrate motif;Casein kinase II substrate motif;MAPKAPK2 kinase substrate motif;PKA kinase substrate motif;PKC kinase substrate motif	KKKSIEKKRKKSKGDSDISDEEAAQQSKKKR
640d	ZC3H13	Q5T200	1017	S	8	+	3	3	BARD1 BRCT domain binding motif;Casein kinase II substrate motif;G protein-coupled receptor kinase 1 substrate motif	SIEKKRKKSKGDSDISDEEAAQQSKKKRGPR
641a	RCSD1	Q6JBY9	267	S	4	+	3	3	Casein kinase II substrate motif;PKA kinase substrate motif;PKC kinase substrate motif	DRATEEAKNGEKARRSSEEVDGQHPAQEEVP
641b	RCSD1	Q6JBY9	268	S	5	+	3	3	14-3-3 domain binding motif;Calmodulin-dependent protein kinase II substrate motif;Casein kinase II substrate motif;G protein-coupled receptor kinase 1 substrate motif;MAPKAPK1 kinase substrate motif;MDC1 BRCT domain binding motif;PAK2 kinase substrate motif;PKA kinase substrate motif;PKC epsilon kinase substrate motif;PKC kinase substrate motif;Plk1 PBD domain binding motif	RATEEAKNGEKARRSSEEVDGQHPAQEEVPE
642	LARP1	Q6PKG0	90	S	17	+	3	3	Casein kinase II substrate motif	SPRPLQLPGAEGPAISDGEEGGGEPGAGGGA
643a	KIF21A	Q7Z4S6	1271	S	12	+	3	3	Casein kinase II substrate motif;ERK1,2 kinase substrate motif;G protein-coupled receptor kinase 1 substrate motif;GSK3 kinase substrate motif;GSK-3, ERK1, ERK2, CDK5 substrate motif;WW domain binding motif	KEQKHSDSGTSEASLSPPSSPPSRPRNELNV
643b	KIF21A	Q7Z4S6	1275	S	16	+	3	3	Casein kinase II substrate motif;ERK1,2 kinase substrate motif;GSK-3, ERK1, ERK2, CDK5 substrate motif;MAPKAPK2 kinase substrate motif;MDC1 BRCT domain binding motif;Plk1 PBD domain binding motif;WW domain binding motif	HSDSGTSEASLSPPSSPPSRPRNELNVFNRL
644	IRF2BP2	Q7Z5L9	455	S	3	+	3	3	14-3-3 domain binding motif;Calmodulin-dependent protein kinase II substrate motif;Casein kinase II substrate motif;G protein-coupled receptor kinase 1 substrate motif;PAK2 kinase substrate motif;PKA kinase substrate motif;PKA, PKG kinase substrate motif;PKC epsilon kinase substrate motif;PKC kinase substrate motif;PKG kinase substrate motif	ASKDANQVHSTTRRNSNSPPSPSSMNQRRLG
645a	TBC1D1	Q86TI0	565	S	4	+	3	3	AMP-activated protein kinase substrate motif;Casein kinase II substrate motif;PKA kinase substrate motif;Pyruvate dehydrogenase kinase substrate motif	KEALPISESSFKLLGSSEDLSSDSESHLPEE
645b	TBC1D1	Q86TI0	585	S	24	+	3	3	ERK1,2 kinase substrate motif;G protein-coupled receptor kinase 1 substrate motif;GSK-3, ERK1, ERK2, CDK5 substrate motif;WW domain binding motif	SSDSESHLPEEPAPLSPQQAFRRRANTLSHF
646	RASAL3	Q86YV0	231	S	12	+	3	3	AMP-activated protein kinase substrate motif;b-Adrenergic Receptor kinase substrate motif;Casein kinase II substrate motif;PKA kinase substrate motif;PKC kinase substrate motif	LEPRDGPPSALGSRESLATLSELDLGAERDV
647a	DOCK8	Q8NF50	2077	S	3	+	3	3	14-3-3 domain binding motif;ATM kinase substrate motif;b-Adrenergic Receptor kinase substrate motif;Calmodulin-dependent protein kinase II substrate motif;Calmodulin-dependent protein kinase IV substrate motif;Chk1 kinase substrate motif;CLK1 kinase substrate motif;DNA dependent Protein kinase substrate motif;PKA kinase substrate motif;PKC kinase substrate motif	ERKIPELYKPIFRVESQKRDSFHRSSFRKCE
647b	DOCK8	Q8NF50	2082	S	8	+	3	3	b-Adrenergic Receptor kinase substrate motif;G protein-coupled receptor kinase 1 substrate motif;GSK3 kinase substrate motif;PAK2 kinase substrate motif;PKA kinase substrate motif;PKC kinase substrate motif	ELYKPIFRVESQKRDSFHRSSFRKCETQLSQ
648a	STT3B	Q8TCJ2	498	S	9	+	3	3	b-Adrenergic Receptor kinase substrate motif;Casein kinase II substrate motif	YLGDDMKRENPPVEDSSDEDDKRNQGNLYDK
648b	STT3B	Q8TCJ2	499	S	10	+	3	3	Casein kinase I substrate motif;Casein kinase II substrate motif;MDC1 BRCT domain binding motif;Plk1 PBD domain binding motif;Pyruvate dehydrogenase kinase substrate motif	LGDDMKRENPPVEDSSDEDDKRNQGNLYDKA
649	ARHGEF2	V9GYM8	986	S	5	+	3	3	Casein kinase II substrate motif;G protein-coupled receptor kinase 1 substrate motif;MDC1 BRCT domain binding motif;Plk1 PBD domain binding motif;Pyruvate dehydrogenase kinase substrate motif	ERQELGSPEERLQDSSDPDTGSEEEGSSRLS
650a	PHKB	Q93100	700	S	3	+	3	3	Casein kinase II substrate motif;G protein-coupled receptor kinase 1 substrate motif;GSK3 kinase substrate motif;PAK2 kinase substrate motif;PKA kinase substrate motif;PKC kinase substrate motif	FEELEPPKHSKVKRQSSTPSAPELGQQPDVN
650b	PHKB	Q93100	701	S	4	+	3	3	14-3-3 domain binding motif;Calmodulin-dependent protein kinase II substrate motif;Calmodulin-dependent protein kinase IV substrate motif;Casein kinase II substrate motif;Chk1 kinase substrate motif;G protein-coupled receptor kinase 1 substrate motif;MDC1 BRCT domain binding motif;PKA kinase substrate motif;PKC kinase substrate motif;Plk1 PBD domain binding motif	EELEPPKHSKVKRQSSTPSAPELGQQPDVNI
651a	CHAMP1	Q96JM3	651	S	4	+	3	3	b-Adrenergic Receptor kinase substrate motif;Casein kinase II substrate motif;PKA kinase substrate motif;Pyruvate dehydrogenase kinase substrate motif	YIKTDLDAMDIKGQESSSDQEQVDVESIDFS
651b	CHAMP1	Q96JM3	653	S	6	+	3	3	Casein kinase I substrate motif;Casein kinase II substrate motif;MDC1 BRCT domain binding motif;Plk1 PBD domain binding motif	KTDLDAMDIKGQESSSDQEQVDVESIDFSKE
652a	SPEN	Q96T58	1268	S	3	+	3	3	14-3-3 domain binding motif;Calmodulin-dependent protein kinase II substrate motif;Casein kinase II substrate motif;PKA kinase substrate motif;PKC kinase substrate motif	EDSERTGGSPSVRHGSFHEDEDPIGSPRLLS
652b	SPEN	Q96T58	1278	S	13	+	3	3	ERK1,2 kinase substrate motif;Growth associated histone HI kinase substrate motif;GSK-3, ERK1, ERK2, CDK5 substrate motif;PKA kinase substrate motif;PKC kinase substrate motif;WW domain binding motif	SVRHGSFHEDEDPIGSPRLLSVKGSPKVDEK
653	BAIAP2L1	Q9UHR4	261	S	14	+	3	3	ERK1,2 kinase substrate motif;GSK-3, ERK1, ERK2, CDK5 substrate motif;WW domain binding motif	IKTPASTPVSGTPQASPMIERSNVVRKDYDT
654a	TNIK	Q9UKE5	678	S	3	+	3	3	14-3-3 domain binding motif;Calmodulin-dependent protein kinase II substrate motif;Casein kinase II substrate motif;G protein-coupled receptor kinase 1 substrate motif;Phosphorylase kinase substrate motif;PKA kinase substrate motif;PKC kinase substrate motif	RQEEDIPPKVPQRTTSISPALARKNSPGNGS
654b	TNIK	Q9UKE5	680	S	5	+	3	3	ERK1,2 kinase substrate motif;G protein-coupled receptor kinase 1 substrate motif;GSK-3, ERK1, ERK2, CDK5 substrate motif;WW domain binding motif	EEDIPPKVPQRTTSISPALARKNSPGNGSAL
655a	SRRM2	Q9UQ35	1762	S	3	+	3	3	14-3-3 domain binding motif;Calmodulin-dependent protein kinase II substrate motif;Casein kinase II substrate motif;ERK1,2 kinase substrate motif;Growth associated histone HI kinase substrate motif;GSK-3, ERK1, ERK2, CDK5 substrate motif;PKA kinase substrate motif;PKC kinase substrate motif;WW domain binding motif;ZIP kinase substrate motif	SASSPRTKTTSRRGRSPSPKPRGLQRSRSRS
655b	SRRM2	Q9UQ35	1764	S	5	+	3	3	14-3-3 domain binding motif;Akt kinase substrate motif;AMP-activated protein kinase 2 substrate motif;Calmodulin-dependent protein kinase II substrate motif;DNA dependent Protein kinase substrate motif;ERK1,2 kinase substrate motif;Growth associated histone HI kinase substrate motif;GSK-3, ERK1, ERK2, CDK5 substrate motif;MAPKAPK1 kinase substrate motif;PKA kinase substrate motif;PKC kinase subst…	SSPRTKTTSRRGRSPSPKPRGLQRSRSRSRR
655c	SRRM2	Q9UQ35	2067	S	1	+	3	3	Casein kinase II substrate motif;G protein-coupled receptor kinase 1 substrate motif;GSK3 kinase substrate motif;PKA kinase substrate motif;PKC kinase substrate motif	RRSRSRTPRTARGKRSLTRSPPAIRRRSASG
655d	SRRM2	Q9UQ35	2071	S	5	+	3	3	ERK1,2 kinase substrate motif;Growth associated histone HI kinase substrate motif;GSK-3, ERK1, ERK2, CDK5 substrate motif;MAPKAPK2 kinase substrate motif;WW domain binding motif	SRTPRTARGKRSLTRSPPAIRRRSASGSSSD
655e	SRRM2	Q9UQ35	1890	S	1	+	3	3	14-3-3 domain binding motif;Akt kinase substrate motif;Calmodulin-dependent protein kinase II substrate motif;Casein kinase II substrate motif;G protein-coupled receptor kinase 1 substrate motif;MAPKAPK1 kinase substrate motif;PKA kinase substrate motif;PKC kinase substrate motif;ZIP kinase substrate motif	RSRSRTPLISRRRSRSRTSPVSRRRSRSRTS
655f	SRRM2	Q9UQ35	1893	S	4	+	3	3	Casein kinase II substrate motif;ERK1,2 kinase substrate motif;GSK-3, ERK1, ERK2, CDK5 substrate motif;PKA kinase substrate motif;PKC kinase substrate motif;WW domain binding motif	SRTPLISRRRSRSRTSPVSRRRSRSRTSVTR
656	ARHGEF2	V9GYF0	208	S	5	+	3	3	Casein kinase II substrate motif;G protein-coupled receptor kinase 1 substrate motif;MDC1 BRCT domain binding motif;Plk1 PBD domain binding motif;Pyruvate dehydrogenase kinase substrate motif	ERQELGSPEERLQDSSDPDTGSEEEGSSRLS
657	CAMK2D	D6R938	336	T	9	+	3	3	Casein kinase II substrate motif;MAPKAPK2 kinase substrate motif	KKPDGVKESTESSNTTIEDEDVKARKQEIIK
658	CHERP	J3QK89	830	T	7	+	3	3	14-3-3 domain binding motif;Akt kinase substrate motif;Calmodulin-dependent protein kinase II substrate motif;Casein kinase II substrate motif;DNA dependent Protein kinase substrate motif;G protein-coupled receptor kinase 1 substrate motif;GSK-3, ERK1, ERK2, CDK5 substrate motif;MAPKAPK2 kinase substrate motif;PKC kinase substrate motif;WW domain binding motif	SYSPGRRRRSRSRSPTPPSSAGLGSNSAPPI
659	GTF2F1	M0QXD6	305	T	7	+	3	3	Calmodulin-dependent protein kinase II substrate motif;ERK1,2 kinase substrate motif;GSK3, Erk1, Erk2 and CDK5 kinase motif;GSK-3, ERK1, ERK2, CDK5 substrate motif;MAPKAPK2 kinase substrate motif;PKC kinase substrate motif;WW domain binding motif	RKPSGGSSRGNSRPGTPSAEGGSTSSTLRAA
660	PSIP1	O75475	122	T	9	+	3	3	b-Adrenergic Receptor kinase substrate motif;Calmodulin-dependent protein kinase II substrate motif;Casein kinase II substrate motif;Chk1 kinase substrate motif;MAPKAPK2 kinase substrate motif;PKA kinase substrate motif;PKC kinase substrate motif	DVEVEEKETSVSKEDTDHEEKASNEDVTKAV
661	SASH3	O75995	318	T	13	+	3	3	b-Adrenergic Receptor kinase substrate motif;Casein kinase I substrate motif;Casein kinase II substrate motif	RAKLLTAAELLLDYDTGSEEAEEGAESSQEP
662	RB1	P06400	821	T	7	+	3	3	Cdc2 kinase substrate motif;CDK1,2,4,6 kinase substrate motif;CDK5 kinase substrate motif;DNA dependent Protein kinase substrate motif;GSK-3, ERK1, ERK2, CDK5 substrate motif;WW domain binding motif	ISPLKSPYKISEGLPTPTKMTPRSRILVSIG
663	RB1	P06400	826	T	12	+	3	3	Casein kinase II substrate motif;Growth associated histone HI kinase substrate motif;GSK-3, ERK1, ERK2, CDK5 substrate motif;PKA kinase substrate motif;PKC kinase substrate motif;WW domain binding motif	SPYKISEGLPTPTKMTPRSRILVSIGESFGT
664	JUNB	P17275	255	T	5	+	3	3	Akt kinase substrate motif;Calmodulin-dependent protein kinase II substrate motif;G protein-coupled receptor kinase 1 substrate motif;GSK-3, ERK1, ERK2, CDK5 substrate motif;MAPKAPK2 kinase substrate motif;PKC kinase substrate motif;WW domain binding motif	KEEPQTVPEARSRDATPPVSPINMEDQERIK
665	LSP1	P33241	175	T	6	+	3	3	ERK1,2 kinase substrate motif;Growth associated histone HI kinase substrate motif;GSK3, Erk1, Erk2 and CDK5 kinase motif;GSK-3, ERK1, ERK2, CDK5 substrate motif;WW domain binding motif	AEEEQEEHQKCQQPRTPSPLVLEGTIEQSSP
666	TMPO	P42166	160	T	12	+	3	3	Calmodulin-dependent protein kinase II substrate motif;G protein-coupled receptor kinase 1 substrate motif;GSK-3, ERK1, ERK2, CDK5 substrate motif;MAPKAPK2 kinase substrate motif;MDC1 BRCT domain binding motif;PKC kinase substrate motif;Plk1 PBD domain binding motif;WW domain binding motif	KLLKLREQGTESRSSTPLPTISSSAENTRQN
667	RUNX3	Q13761	212	T	5	+	3	3	ERK1,2 kinase substrate motif;GSK3, Erk1, Erk2 and CDK5 kinase motif;GSK-3, ERK1, ERK2, CDK5 substrate motif;MDC1 BRCT domain binding motif;Plk1 PBD domain binding motif;WW domain binding motif	RFGDLERLRMRVTPSTPSPRGSLSTTSHFSS
668	CTTN	Q14247	401	T	3	+	3	3	G protein-coupled receptor kinase 1 substrate motif;GSK-3, ERK1, ERK2, CDK5 substrate motif;PKA kinase substrate motif;PKC kinase substrate motif;WW domain binding motif	EARRKLEEQARAKTQTPPVSPAPQPTEERLP
669	ARID4B	Q4LE39	793	T	9	+	3	3	b-Adrenergic Receptor kinase substrate motif;Casein kinase II substrate motif;Dual specificity protein phosphatase 6 substrate motif;PP2C delta substrate motif	SPERLRKDIEVLSEDTDYEEDEVTKKRKDVK
670	EML4	Q9HC35	899	T	16	+	3	3	DNA dependent Protein kinase substrate motif;G protein-coupled receptor kinase 1 substrate motif;GSK-3, ERK1, ERK2, CDK5 substrate motif;MAPKAPK2 kinase substrate motif;WW domain binding motif	APVSSTESVIQSNTPTPPPSQPLNETAEEES
671	BAIAP2L1	Q9UHR4	257	T	10	+	3	3	G protein-coupled receptor kinase 1 substrate motif;GSK-3, ERK1, ERK2, CDK5 substrate motif;WW domain binding motif	MIEEIKTPASTPVSGTPQASPMIERSNVVRK
672	SRRM2	Q9UQ35	1684	T	5	+	3	3	Cdc2 kinase substrate motif;CDK1,2,4,6 kinase substrate motif;Growth associated histone HI kinase substrate motif;GSK-3, ERK1, ERK2, CDK5 substrate motif;PKA kinase substrate motif;PKC kinase substrate motif;WW domain binding motif	RRGSRSSPEPKTKSRTPPRRRSSRSSPELTR
673	DPYSL2	A0A1C7CYX9	623	S	7	+	3	3	Casein kinase II substrate motif;G protein-coupled receptor kinase 1 substrate motif;GSK3 kinase substrate motif;MDC1 BRCT domain binding motif;PKA kinase substrate motif;PKC kinase substrate motif;Plk1 PBD domain binding motif	VCEVSVTPKTVTPASSAKTSPAKQQAPPVRN
674a	SMARCC2	F8VXC8	302	S	3	+	3	3	14-3-3 domain binding motif;Calmodulin-dependent protein kinase II substrate motif;Casein kinase II substrate motif;ERK1,2 kinase substrate motif;G protein-coupled receptor kinase 1 substrate motif;Growth associated histone HI kinase substrate motif;GSK3 kinase substrate motif;GSK-3, ERK1, ERK2, CDK5 substrate motif;MAPKAPK1 kinase substrate motif;Pim1 kinase substrate sequence;PKA kinase substra…	DRRDKKGGNYKKRKRSPSPSPTPEAKKKNAK
674b	SMARCC2	F8VXC8	304	S	5	+	3	3	14-3-3 domain binding motif;Akt kinase substrate motif;Calmodulin-dependent protein kinase II substrate motif;Casein kinase II substrate motif;DNA dependent Protein kinase substrate motif;ERK1,2 kinase substrate motif;G protein-coupled receptor kinase 1 substrate motif;GSK-3, ERK1, ERK2, CDK5 substrate motif;MAPKAPK1 kinase substrate motif;PKA kinase substrate motif;PKC kinase substrate motif;WW …	RDKKGGNYKKRKRSPSPSPTPEAKKKNAKKG
674c	SMARCC2	F8VXC8	306	S	7	+	3	3	Casein kinase II substrate motif;DNA dependent Protein kinase substrate motif;ERK1,2 kinase substrate motif;GSK-3, ERK1, ERK2, CDK5 substrate motif;MAPKAPK2 kinase substrate motif;WW domain binding motif	KKGGNYKKRKRSPSPSPTPEAKKKNAKKGPS
675a	BCL7C	I3L1Q2	114	S	5	+	3	3	DNA dependent Protein kinase substrate motif;ERK1,2 kinase substrate motif;G protein-coupled receptor kinase 1 substrate motif;GSK-3, ERK1, ERK2, CDK5 substrate motif;WW domain binding motif	QSFHSEGSLQKGTEPSPGGTPQPSRPVSPAG
675b	BCL7C	I3L1Q2	126	S	17	+	3	3	14-3-3 domain binding motif;Calmodulin-dependent protein kinase II substrate motif;ERK1,2 kinase substrate motif;G protein-coupled receptor kinase 1 substrate motif;GSK-3, ERK1, ERK2, CDK5 substrate motif;MAPKAPK2 kinase substrate motif;PKA kinase substrate motif;PKC kinase substrate motif;WW domain binding motif	TEPSPGGTPQPSRPVSPAGPPEGVPEEAQPP
676a	DKC1	O60832	451	S	4	+	3	3	b-Adrenergic Receptor kinase substrate motif;Casein kinase II substrate motif;G protein-coupled receptor kinase 1 substrate motif;GSK3 kinase substrate motif;PAK2 kinase substrate motif;Pim1 kinase substrate sequence;PKA kinase substrate motif;PKC kinase substrate motif	QVVAEAAKTAKRKRESESESDETPPAAPQLI
676b	DKC1	O60832	453	S	6	+	3	3	b-Adrenergic Receptor kinase substrate motif;Casein kinase I substrate motif;Casein kinase II substrate motif;G protein-coupled receptor kinase 1 substrate motif;Pyruvate dehydrogenase kinase substrate motif	VAEAAKTAKRKRESESESDETPPAAPQLIKK
676c	DKC1	O60832	455	S	8	+	3	3	b-Adrenergic Receptor kinase substrate motif;Casein kinase I substrate motif;Casein kinase II substrate motif;G protein-coupled receptor kinase 1 substrate motif;MAPKAPK2 kinase substrate motif	EAAKTAKRKRESESESDETPPAAPQLIKKEK
677a	SON	P18583	2009	S	3	+	3	3	14-3-3 domain binding motif;Calmodulin-dependent protein kinase II alpha substrate motif;Calmodulin-dependent protein kinase II substrate motif;Calmodulin-dependent protein kinase IV substrate motif;Casein kinase II substrate motif;Chk1 kinase substrate motif;G protein-coupled receptor kinase 1 substrate motif;GSK3 kinase substrate motif;PAK2 kinase substrate motif;PKA kinase substrate motif;PKC …	TPSRRRRSRSVVRRRSFSISPVRLRRSRTPL
677b	SON	P18583	2011	S	5	+	3	3	14-3-3 domain binding motif;Akt kinase substrate motif;Calmodulin-dependent protein kinase II substrate motif;Casein kinase II substrate motif;MAPKAPK1 kinase substrate motif;p70 Ribosomal S6 kinase substrate motif;Phosphorylase kinase substrate motif;PKA kinase substrate motif;PKC kinase substrate motif;ZIP kinase substrate motif	SRRRRSRSVVRRRSFSISPVRLRRSRTPLRR
677c	SON	P18583	2013	S	7	+	3	3	Cdc2 kinase substrate motif;CDK kinase substrate motif;CDK1,2,4,6 kinase substrate motif;ERK1,2 kinase substrate motif;GSK-3, ERK1, ERK2, CDK5 substrate motif;MAPKAPK2 kinase substrate motif;WW domain binding motif	RRRSRSVVRRRSFSISPVRLRRSRTPLRRRF
678a	BRCA1	P38398	1187	S	4	+	3	3	Casein kinase II substrate motif;G protein-coupled receptor kinase 1 substrate motif;GSK3 kinase substrate motif;PKA kinase substrate motif	ESSAVFSKSVQKGELSRSPSPFTHTHLAQGY
678b	BRCA1	P38398	1189	S	6	+	3	3	Casein kinase II substrate motif;ERK1,2 kinase substrate motif;Growth associated histone HI kinase substrate motif;GSK-3, ERK1, ERK2, CDK5 substrate motif;WW domain binding motif	SAVFSKSVQKGELSRSPSPFTHTHLAQGYRR
678c	BRCA1	P38398	1191	S	8	+	3	3	14-3-3 domain binding motif;Calmodulin-dependent protein kinase II substrate motif;Calmodulin-dependent protein kinase IV substrate motif;Casein kinase II substrate motif;Chk1 kinase substrate motif;DNA dependent Protein kinase substrate motif;ERK1,2 kinase substrate motif;GSK-3, ERK1, ERK2, CDK5 substrate motif;MAPKAPK2 kinase substrate motif;PKA kinase substrate motif;PKC kinase substrate motif…	VFSKSVQKGELSRSPSPFTHTHLAQGYRRGA
679	TMPO	P42166	159	S	11	+	3	3	G protein-coupled receptor kinase 1 substrate motif;MDC1 BRCT domain binding motif;PKA kinase substrate motif;PKC kinase substrate motif;Plk1 PBD domain binding motif	KKLLKLREQGTESRSSTPLPTISSSAENTRQ
680	RPS6	P62753	236	S	4	+	3	3	14-3-3 domain binding motif;Akt kinase substrate motif;Calmodulin-dependent protein kinase II substrate motif;DMPK1,2 kinase substrate motif;G protein-coupled receptor kinase 1 substrate motif;GSK3 kinase substrate motif;MAPKAPK1 kinase substrate motif;MDC1 BRCT domain binding motif;p70 Ribosomal S6 kinase substrate motif;Phosphorylase kinase substrate motif;PKA kinase substrate motif;PKC kinase …	KEKRQEQIAKRRRLSSLRASTSKSESSQK__
681	RPS6	P62753	244	S	11	+	3	3	Casein kinase II substrate motif;G protein-coupled receptor kinase 1 substrate motif;MAPKAPK2 kinase substrate motif	AKRRRLSSLRASTSKSESSQK__________
682	DPYSL2	A0A1C7CYX9	619	T	3	+	3	3	Casein kinase II substrate motif;G protein-coupled receptor kinase 1 substrate motif;GSK-3, ERK1, ERK2, CDK5 substrate motif;PKA kinase substrate motif;PKC kinase substrate motif;WW domain binding motif	YDGPVCEVSVTPKTVTPASSAKTSPAKQQAP
683	BCL7C	I3L1Q2	118	T	9	+	3	3	G protein-coupled receptor kinase 1 substrate motif;GSK-3, ERK1, ERK2, CDK5 substrate motif;MAPKAPK2 kinase substrate motif;WW domain binding motif	SEGSLQKGTEPSPGGTPQPSRPVSPAGPPEG
684	SLAIN1	X6RGK9	38	S	3	+	2	3	14-3-3 domain binding motif;AMP-activated protein kinase substrate motif;Calmodulin-dependent protein kinase I substrate motif;Calmodulin-dependent protein kinase II substrate motif;Calmodulin-dependent protein kinase IV substrate motif;Casein kinase II substrate motif;Chk1 kinase substrate motif;MAPKAPK2 kinase substrate motif;MDC1 BRCT domain binding motif;PKA kinase substrate motif;PKC kinase …	RQDYASTSASVSRHSSSVSLSSGKKGTCSDQ
685	FAM65B	F5H029	523	S	4	+	2	3	14-3-3 domain binding motif;Calmodulin-dependent protein kinase II substrate motif;Calmodulin-dependent protein kinase IV substrate motif;Casein kinase II substrate motif;Chk1 kinase substrate motif;G protein-coupled receptor kinase 1 substrate motif;PKA kinase substrate motif;PKC kinase substrate motif	TSEGNITKQLVKRLTSAEVPMATDRLLSEGS
686	ANKRD54	H7BZV9	76	S	7	+	2	3	Cdc2 kinase substrate motif;CDK kinase substrate motif;CDK1,2,4,6 kinase substrate motif;ERK1,2 kinase substrate motif;GSK-3, ERK1, ERK2, CDK5 substrate motif;WW domain binding motif	GGGAGLSGRASGGAQSPLRYLHVLWQQDAEP
687	NCKAP5L	H7C1V4	208	S	4	+	2	3	Casein kinase II substrate motif;G protein-coupled receptor kinase 1 substrate motif	PQLPRNSRIPCRNSGSDGSPSPLLARRGLGG
688	ABCC1	I3L4X2	839	S	4	+	2	3	Casein kinase II substrate motif	SSSSSYSGDISRHHNSTAELQKAEAKKEETW
689	TBC1D4	O60343	588	S	3	+	2	3	14-3-3 domain binding motif;Akt kinase substrate motif;Calmodulin-dependent protein kinase II substrate motif;Casein kinase II substrate motif;MAPKAPK1 kinase substrate motif;p70 Ribosomal S6 kinase substrate motif;Phosphorylase kinase substrate motif;PKA kinase substrate motif;PKC kinase substrate motif	NIFSRGANRMRGRLGSVDSFERSNSLASEKD
690	DPM1	Q5QPK2	9	S	8	+	2	3	Cdc2 kinase substrate motif;CDK kinase substrate motif;CDK1,2,4,6 kinase substrate motif;ERK1,2 kinase substrate motif;G protein-coupled receptor kinase 1 substrate motif;Growth associated histone HI kinase substrate motif;GSK3 kinase substrate motif;GSK-3, ERK1, ERK2, CDK5 substrate motif;PKA kinase substrate motif;PKC kinase substrate motif;WW domain binding motif	_______MASLEVSRSPRRSRRELEVRSPRQ
691	PRPF6	O94906	143	S	6	+	2	3		IEKYRMERPKIQQQFSDLKRKLAEVTEEEWL
692	STAU1	Q5JW30	307	S	8	+	2	3	Casein kinase I substrate motif;Casein kinase II substrate motif	KKPGDGRKVTFFEPGSGDENGTSNKEDEFRM
693	TPR	P12270	523	S	12	+	2	3	Casein kinase I substrate motif;G protein-coupled receptor kinase 1 substrate motif;GSK3 kinase substrate motif;MDC1 BRCT domain binding motif;Plk1 PBD domain binding motif	EEARGNHVIRDEEVSSADISSSSEVISQHLV
694	SP4	Q02446	136	S	23	+	2	3	Casein kinase II substrate motif;Cdc2 kinase substrate motif;CDK kinase substrate motif;CDK1,2,4,6 kinase substrate motif;ERK1,2 kinase substrate motif;G protein-coupled receptor kinase 1 substrate motif;GSK-3, ERK1, ERK2, CDK5 substrate motif;WW domain binding motif	ASSSSSSSSSNNGSASPTKTKSGNSSTPGQF
695	AKAP13	Q12802	395	S	17	+	2	3	Beta-TrCP1 domain binding motif;Casein kinase II substrate motif;G protein-coupled receptor kinase 1 substrate motif;GSK3 kinase substrate motif;MAPKAPK2 kinase substrate motif;Pyruvate dehydrogenase kinase substrate motif	GEEVEPAPIVDSGTVSDQDSCLQSLPDCGVK
696	ACACA	Q13085	80	S	4	+	2	3	AMP-activated protein kinase substrate motif	SSLQDGLALHIRSSMSGLHLVKQGRDRKKID
697	PAK2	Q13177	152	S	5	+	2	3	Casein kinase II substrate motif;DNA dependent Protein kinase substrate motif;G protein-coupled receptor kinase 1 substrate motif	QKYLSFTPPEKDGFPSGTPALNAKGTEAPAV
698	TNIP1	Q15025	266	S	9	+	2	3	14-3-3 domain binding motif;Calmodulin-dependent protein kinase II substrate motif;ERK1,2 kinase substrate motif;Growth associated histone HI kinase substrate motif;GSK-3, ERK1, ERK2, CDK5 substrate motif;PKA kinase substrate motif;PKC kinase substrate motif;WW domain binding motif	LMSNGNKEGASGRPGSPKMEGTGKKAVAGQQ
699	DLGAP5	Q15398	662	S	11	+	2	3	Casein kinase II substrate motif;ERK1,2 kinase substrate motif;G protein-coupled receptor kinase 1 substrate motif;GSK-3, ERK1, ERK2, CDK5 substrate motif;WW domain binding motif	VSQSRNEMGIPQQTTSPENAGPQNTKSEHVK
700	RIF1	Q5UIP0	782	S	3	+	2	3	Cdc2 kinase substrate motif;CDK kinase substrate motif;CDK1,2,4,6 kinase substrate motif;ERK1,2 kinase substrate motif;G protein-coupled receptor kinase 1 substrate motif;Growth associated histone HI kinase substrate motif;GSK-3, ERK1, ERK2, CDK5 substrate motif;PKA kinase substrate motif;PKC kinase substrate motif;WW domain binding motif	IDFSPYNIKYQPKVKSPQRPSDWSKKKNEPL
701	RPRD2	Q5VT52	374	S	8	+	2	3	Casein kinase II substrate motif	PEPVTDNRDVEDMELSDVEDDGSKIIVEDRK
702	LSR	S4R3V8	595	S	5	+	2	3	Casein kinase II substrate motif	SQASRERRLKKNLALSRESLVV_________
703	LSR	S4R3V8	482	S	1	+	2	3	14-3-3 domain binding motif;Calmodulin-dependent protein kinase II substrate motif;Casein kinase II substrate motif;PKA kinase substrate motif;PKC kinase substrate motif;Pyruvate dehydrogenase kinase substrate motif	SNGGRSRAYMPPRSRSRDDLYDQDDSRDFPR
704	SKA3	Q8IX90	119	S	11	+	2	3	Casein kinase II substrate motif	PRVKKNSVHEQEAINSDPELSNCENFQKTDV
705	TOPBP1	Q92547	888	S	8	+	2	3	ERK1,2 kinase substrate motif;GSK-3, ERK1, ERK2, CDK5 substrate motif;WW domain binding motif	LALANSSRNAVALSASPQLKEAQSEKEEAPK
706	DOCK7	Q96N67	1438	S	9	+	2	3	ATM kinase substrate motif;Casein kinase II substrate motif;DNA dependent Protein kinase substrate motif;MAPKAPK2 kinase substrate motif	IASPPERSPSGSAFGSQENLRWRKDMTHWRQ
707	UBE2O	Q9C0C9	87	S	7	+	2	3	b-Adrenergic Receptor kinase substrate motif;Casein kinase II substrate motif	GSVHFGLVRLIHGEDSDSEGEEEGRGSSGCS
708	FAM114A2	Q9NRY5	2	S	1	+	2	3	Casein kinase II substrate motif;PKA kinase substrate motif;PKC kinase substrate motif;Pyruvate dehydrogenase kinase substrate motif	______________MSDKDDIETPLLTEAAP
709	BAIAP2L1	Q9UHR4	261	S	14	+	2	3	ERK1,2 kinase substrate motif;GSK-3, ERK1, ERK2, CDK5 substrate motif;WW domain binding motif	IKTPASTPVSGTPQASPMIERSNVVRKDYDT
710	LEMD3	Q9Y2U8	144	S	10	+	2	3	b-Adrenergic Receptor kinase substrate motif;Casein kinase II substrate motif;G protein-coupled receptor kinase 1 substrate motif;MAPKAPK2 kinase substrate motif	PAAGSKVLLGFSSDESDVEASPRDQAGGGGR
711	MARK3	A0A0A0MST9	321	S	14	+	2	3	ERK1,2 kinase substrate motif;GSK-3, ERK1, ERK2, CDK5 substrate motif;MAPKAPK2 kinase substrate motif;WW domain binding motif	AKVRPSSDLNNSTGQSPHHKVQRSVSSSQKQ
712a	TJP2	A0A1B0GTW1	251	S	3	+	2	3	14-3-3 domain binding motif;Akt kinase substrate motif;Calmodulin-dependent protein kinase II substrate motif;CLK1 kinase substrate motif;G protein-coupled receptor kinase 1 substrate motif;GSK3 kinase substrate motif;MAPKAPK1 kinase substrate motif;PKA kinase substrate motif;PKC kinase substrate motif	RGRPHERARSRERDLSRDRSRGRSLERGLDQ
712b	TJP2	A0A1B0GTW1	255	S	7	+	2	3	14-3-3 domain binding motif;Calmodulin-dependent protein kinase II substrate motif;Calmodulin-dependent protein kinase IV substrate motif;Chk1 kinase substrate motif;CLK1 kinase substrate motif;G protein-coupled receptor kinase 1 substrate motif;GSK3 kinase substrate motif;MAPKAPK2 kinase substrate motif;PKA kinase substrate motif;PKC kinase substrate motif	HERARSRERDLSRDRSRGRSLERGLDQDHAR
713	HMX3	A6NHT5	144	S	3	+	2	3	14-3-3 domain binding motif;Calmodulin-dependent protein kinase II substrate motif;Calmodulin-dependent protein kinase IV substrate motif;Casein kinase II substrate motif;Chk1 kinase substrate motif;ERK1,2 kinase substrate motif;GSK-3, ERK1, ERK2, CDK5 substrate motif;MDC1 BRCT domain binding motif;PKA kinase substrate motif;PKC kinase substrate motif;Plk1 PBD domain binding motif;WW domain bindi…	LPRPEASEKALLRDSSPASGTDRDSPEPLLK
714a	RABL6	H0Y4Z8	471	S	18	+	2	3	Casein kinase II substrate motif	PPLPAGPVPSQDITLSSEEEAEVAAPTKGPA
714b	RABL6	H0Y4Z8	472	S	19	+	2	3	BARD1 BRCT domain binding motif;Casein kinase II substrate motif;G protein-coupled receptor kinase 1 substrate motif;MDC1 BRCT domain binding motif;Plk1 PBD domain binding motif	PLPAGPVPSQDITLSSEEEAEVAAPTKGPAP
715a	BCL7C	I3L1Q2	97	S	15	+	2	3	Casein kinase I substrate motif;Casein kinase II substrate motif	RGGGPLILLDLNDENSNQSFHSEGSLQKGTE
715b	BCL7C	I3L1Q2	100	S	18	+	2	3	Casein kinase II substrate motif	GPLILLDLNDENSNQSFHSEGSLQKGTEPSP
716	RGS14	O43566	45	S	8	+	2	3	Casein kinase II substrate motif	PQGQGEGRGSSLSIHSLPSGPSSPFPTEEQP
717	SMARCA5	O60264	116	S	19	+	2	3	Cdc2 kinase substrate motif;CDK kinase substrate motif;CDK1,2,4,6 kinase substrate motif;ERK1,2 kinase substrate motif;Growth associated histone HI kinase substrate motif;GSK-3, ERK1, ERK2, CDK5 substrate motif;PKA kinase substrate motif;WW domain binding motif	LFAHFIQPAAQKTPTSPLKMKPGRPRIKKDE
718	PRPF4B	Q13523	394	S	1	+	2	3	14-3-3 domain binding motif;Calmodulin-dependent protein kinase II substrate motif;Casein kinase II substrate motif;PKA kinase substrate motif;PKC kinase substrate motif;ZIP kinase substrate motif	SKSPSRTLSPGRRAKSRSLERKRREPERRRL
719	TLK2	Q86UE8	117	S	8	+	2	3	G protein-coupled receptor kinase 1 substrate motif	RSVPPVARSSPQHSLSNPLPRRVEQPLYGLD
720	RASAL3	Q86YV0	228	S	9	+	2	3	Casein kinase II substrate motif;MAPKAPK2 kinase substrate motif	KARLEPRDGPPSALGSRESLATLSELDLGAE
721	SRRM2	Q9UQ35	1682	S	3	+	2	3	Casein kinase II substrate motif;G protein-coupled receptor kinase 1 substrate motif;PKA kinase substrate motif;PKC kinase substrate motif	TARRGSRSSPEPKTKSRTPPRRRSSRSSPEL
722	SMARCA5	O60264	113	T	16	+	2	3	Casein kinase II substrate motif;G protein-coupled receptor kinase 1 substrate motif;Growth associated histone HI kinase substrate motif;GSK-3, ERK1, ERK2, CDK5 substrate motif;WW domain binding motif	QTELFAHFIQPAAQKTPTSPLKMKPGRPRIK
723	KIF23	Q02241	913	T	5	+	2	3	Calmodulin-dependent protein kinase II substrate motif;G protein-coupled receptor kinase 1 substrate motif;MDC1 BRCT domain binding motif;p70 Ribosomal S6 kinase substrate motif;PKC kinase substrate motif;Plk1 PBD domain binding motif	LKQESPNGSRKRRSSTVAPAQPDGAESEWTD
724	EML4	Q9HC35	897	T	14	+	2	3	G protein-coupled receptor kinase 1 substrate motif;GSK-3, ERK1, ERK2, CDK5 substrate motif;WW domain binding motif	TKAPVSSTESVIQSNTPTPPPSQPLNETAEE
725a	RBM12	Q9NTZ6	422	S	3	+	2	3	14-3-3 domain binding motif;Calmodulin-dependent protein kinase II substrate motif;Casein kinase II substrate motif;PKA kinase substrate motif;PKC kinase substrate motif;ZIP kinase substrate motif	TLPRSKSPSGQKRSRSRSPHEAGFCVYLKGL
725b	RBM12	Q9NTZ6	424	S	5	+	2	3	14-3-3 domain binding motif;Akt kinase substrate motif;Calmodulin-dependent protein kinase II substrate motif;Casein kinase II substrate motif;ERK1,2 kinase substrate motif;G protein-coupled receptor kinase 1 substrate motif;Growth associated histone HI kinase substrate motif;GSK-3, ERK1, ERK2, CDK5 substrate motif;MAPKAPK1 kinase substrate motif;MAPKAPK2 kinase substrate motif;PKA kinase substra…	PRSKSPSGQKRSRSRSPHEAGFCVYLKGLPF
725c	RBM12	Q9NTZ6	420	S	1	+	2	3	Casein kinase II substrate motif;G protein-coupled receptor kinase 1 substrate motif;GSK3 kinase substrate motif;PKA kinase substrate motif;PKC kinase substrate motif	PQTLPRSKSPSGQKRSRSRSPHEAGFCVYLK
726	PPIP5K2	A0A087WZV0	1021	S	1	+	1	3	14-3-3 domain binding motif;Akt kinase substrate motif;Calmodulin-dependent protein kinase II substrate motif;Casein kinase II substrate motif;MAPKAPK1 kinase substrate motif;PAK2 kinase substrate motif;Pim1 kinase substrate sequence;PKA kinase substrate motif;PKC epsilon kinase substrate motif;PKC kinase substrate motif;ZIP kinase substrate motif	LHYTSGVGTGRRRRRSGEQITSSPVSPKSLA
727	MADD	A0A0A0MRB5	156	S	37	+	1	3	ERK1,2 kinase substrate motif;Growth associated histone HI kinase substrate motif;GSK-3, ERK1, ERK2, CDK5 substrate motif;PKA kinase substrate motif;PKC kinase substrate motif;WW domain binding motif	SLQPLSADSTPDVNQSPRGKRRAKAGSRSRN
728	DENND4A	A0A0U1RR27	1631	S	1	+	1	3	Casein kinase II substrate motif;G protein-coupled receptor kinase 1 substrate motif;GSK3 kinase substrate motif	SKTAMSKCPIFPMARSISTSGPLDKEDTGRQ
729	LRMP	A0A1B0GU45	961	S	6	+	1	3	Casein kinase I substrate motif;Casein kinase II substrate motif;DNA dependent Protein kinase substrate motif;Plk1 kinase substrate motif	PGTNLSGCIRMNDDPSMEENGVERVCPESLL
730	SRRM1	A9Z1X7	388	S	7	+	1	3	Cdc2 kinase substrate motif;CDK kinase substrate motif;CDK1,2,4,6 kinase substrate motif;ERK1,2 kinase substrate motif;GSK-3, ERK1, ERK2, CDK5 substrate motif;MAPKAPK2 kinase substrate motif;WW domain binding motif	TSSPPRKTRRLSPSASPPRRRHRPSPPATPP
731	ZNF655	C9JUB9	12	S	12	+	1	3	ERK1,2 kinase substrate motif;Growth associated histone HI kinase substrate motif;GSK-3, ERK1, ERK2, CDK5 substrate motif;PKA kinase substrate motif;PKC kinase substrate motif;WW domain binding motif	____MEEIPAQEAAGSPRVQFQSLETQSECL
732	MTA1	E7ESY4	576	S	9	+	1	3	Casein kinase II substrate motif;ERK1,2 kinase substrate motif;GSK-3, ERK1, ERK2, CDK5 substrate motif;WW domain binding motif	SSLTPAKVAPVINNGSPTILGKRSYEQHNGV
733	SOGA1	H0YDM2	1155	S	3	+	1	3	14-3-3 domain binding motif;Calmodulin-dependent protein kinase II substrate motif;Casein kinase II substrate motif;DNA dependent Protein kinase substrate motif;ERK1,2 kinase substrate motif;G protein-coupled receptor kinase 1 substrate motif;GSK3 kinase substrate motif;GSK-3, ERK1, ERK2, CDK5 substrate motif;PKA kinase substrate motif;PKC kinase substrate motif;WW domain binding motif	GIVQEFFRNVCGRAPSPTSSAGEEGTKKPEP
734	U2SURP	O15042	974	S	6	+	1	3	b-Adrenergic Receptor kinase substrate motif;Casein kinase II substrate motif;ERK1,2 kinase substrate motif;Growth associated histone HI kinase substrate motif;GSK-3, ERK1, ERK2, CDK5 substrate motif;MAPKAPK2 kinase substrate motif;PKA kinase substrate motif;PKC kinase substrate motif;Pyruvate dehydrogenase kinase substrate motif;WW domain binding motif	RSHKESSRSRSSHKDSPRDVSKKAKRSPSGS
735	UBE4B	O95155	124	S	9	+	1	3	b-Adrenergic Receptor kinase substrate motif;Casein kinase I substrate motif;Casein kinase II substrate motif	DGVSCEKSMSQVDVDSGIENMEVDENDRREK
736	NOP2	P46087	732	S	11	+	1	3	Casein kinase II substrate motif;Cdc2 kinase substrate motif;CDK kinase substrate motif;CDK1,2,4,6 kinase substrate motif;ERK1,2 kinase substrate motif;G protein-coupled receptor kinase 1 substrate motif;GSK-3, ERK1, ERK2, CDK5 substrate motif;WW domain binding motif	NAPPKGTDTQTPAVLSPSKTQATLKPKDHHQ
737	KIF23	Q02241	867	S	10	+	1	3	Casein kinase I substrate motif;Casein kinase II substrate motif	LAKCEKYMLTHQELASDGEIETKLIKGDIYK
738	CENPC	Q03188	709	S	11	+	1	3	Casein kinase II substrate motif;G protein-coupled receptor kinase 1 substrate motif;GSK3 kinase substrate motif;Pyruvate dehydrogenase kinase substrate motif	LMSGKNDVDDEEVHGSSDDSKQSKVIPKNRI
739	IL16	Q14005	946	S	3	+	1	3	14-3-3 domain binding motif;Calmodulin-dependent protein kinase II substrate motif;Calmodulin-dependent protein kinase IV substrate motif;Chk1 kinase substrate motif;PKA kinase substrate motif;PKC kinase substrate motif	QKTLPPGPDPLLRLLSTQAEESQGPVLKMPS
740	UBAP2L	Q14157	493	S	3	+	1	3	Casein kinase II substrate motif;Phosphorylase kinase substrate motif;Pim1 kinase substrate sequence;PKA kinase substrate motif;PKC kinase substrate motif	PQPAQQKLKQQKKKASLTSKIPALAVEMPGS
741	PTK2B	Q14289	778	S	3	+	1	3	Aurora-A kinase substrate motif;Calmodulin-dependent protein kinase II substrate motif;Casein kinase II substrate motif;Chk1 kinase substrate motif;PAK2 kinase substrate motif;PKA kinase substrate motif;PKC kinase substrate motif	LHTPPLHRHNVFKRHSMREEDFIQPSSREEA
742	HABP4	Q5JVS0	108	S	12	+	1	3	14-3-3 domain binding motif;b-Adrenergic Receptor kinase substrate motif;Calmodulin-dependent protein kinase II substrate motif;ERK1,2 kinase substrate motif;GSK-3, ERK1, ERK2, CDK5 substrate motif;PKA kinase substrate motif;PKC kinase substrate motif;WW domain binding motif	KERKSLPAPVAQRPDSPGGGLQAPGQKRTPR
743	ZNF318	Q5VUA4	1558	S	3	+	1	3	Calmodulin-dependent protein kinase II substrate motif;Chk1 kinase substrate motif;G protein-coupled receptor kinase 1 substrate motif;PAK2 kinase substrate motif;PKA kinase substrate motif;PKC kinase substrate motif	SSVFSEQAKKLEKRNSCLATANAKDLYDIFY
744	RNF219	Q5W0B1	719	S	9	+	1	3	Casein kinase II substrate motif;Cdc2 kinase substrate motif;CDK kinase substrate motif;CDK1,2,4,6 kinase substrate motif;ERK1,2 kinase substrate motif;G protein-coupled receptor kinase 1 substrate motif;GSK-3, ERK1, ERK2, CDK5 substrate motif;WW domain binding motif	NQSTKRKIQSSLSSASPSKATKS________
745	ARHGEF18	Q6ZSZ5	1103	S	3	+	1	3	14-3-3 domain binding motif;Calmodulin-dependent protein kinase II substrate motif;ERK1,2 kinase substrate motif;G protein-coupled receptor kinase 1 substrate motif;GSK-3, ERK1, ERK2, CDK5 substrate motif;MAPKAPK2 kinase substrate motif;PKA kinase substrate motif;PKC kinase substrate motif;WW domain binding motif;ZIP kinase substrate motif	LMGKDESTSRNRRSLSPILPGRHSPAPPPDP
746	ATP11C	Q8NB49	1126	S	3	+	1	3	14-3-3 domain binding motif;Calmodulin-dependent protein kinase II substrate motif;Calmodulin-dependent protein kinase IV substrate motif;Casein kinase II substrate motif;Chk1 kinase substrate motif;PKA kinase substrate motif;PKC kinase substrate motif	LSARPSVRPLLLRTFSDESNVL_________
747	METTL14	Q9HCE5	399	S	5	+	1	3	14-3-3 domain binding motif;Akt kinase substrate motif;AMP-activated protein kinase 2 substrate motif;Calmodulin-dependent protein kinase II substrate motif;ERK1, ERK2, SAPK, CDK5 and GSK3 kinase substrate motif;ERK1,2 kinase substrate motif;Growth associated histone HI kinase substrate motif;GSK-3, ERK1, ERK2, CDK5 substrate motif;MAPKAPK1 kinase substrate motif;PKA kinase substrate motif;PKC ki…	YLTGCTEEIERLRPKSPPPKSKSDRGGGAPR
748	TMEM51	Q9NW97	192	S	16	+	1	3	14-3-3 domain binding motif;Calmodulin-dependent protein kinase II substrate motif;PKA kinase substrate motif;PKC kinase substrate motif	ADVEASPGNPPDRQNSKLAKRLKPLKVRRIK
749	ANAPC2	Q9UJX6	218	S	4	+	1	3	ERK1,2 kinase substrate motif;G protein-coupled receptor kinase 1 substrate motif;GSK-3, ERK1, ERK2, CDK5 substrate motif;WW domain binding motif	LDSRYARRRYYRLLQSPLCAGCSSDKQQCWC
750	FAM208A	Q9UK61	694	S	1	+	1	3	14-3-3 domain binding motif;Calmodulin-dependent protein kinase II substrate motif;Phosphorylase kinase substrate motif;PKA kinase substrate motif;PKC epsilon kinase substrate motif;PKC kinase substrate motif	DRVKELINLIQCRKKSVGGDSDTEDMRSKTV
751	RCOR1	Q9UKL0	260	S	6	+	1	3	14-3-3 domain binding motif;Akt kinase substrate motif;b-Adrenergic Receptor kinase substrate motif;BARD1 BRCT domain binding motif;Calmodulin-dependent protein kinase II substrate motif;Casein kinase II substrate motif;G protein-coupled receptor kinase 1 substrate motif;MAPKAPK1 kinase substrate motif;PKA kinase substrate motif;PKC epsilon kinase substrate motif;PKC kinase substrate motif	VMDRHARKQKREREESEDELEEANGNNPIDI
752	DYNC1LI1	Q9Y6G9	414	S	3	+	1	3	14-3-3 domain binding motif;Calmodulin-dependent protein kinase II substrate motif;G protein-coupled receptor kinase 1 substrate motif;PKA kinase substrate motif;PKC kinase substrate motif	PRVPGGSPRTPNRSVSSNVASVSPIPAGSKK
753	UTP20	O75691	1741	T	10	+	1	3	ERK1,2 kinase substrate motif;G protein-coupled receptor kinase 1 substrate motif;GSK3, Erk1, Erk2 and CDK5 kinase motif;GSK-3, ERK1, ERK2, CDK5 substrate motif;WW domain binding motif	KEYTCKSLSDNGQPGTPDPADSGGTSAKESE
754	MFSD6	Q6ZSS7	10	T	5	+	1	3	Casein kinase II substrate motif	______MADDKVAILTDDEEEQKRKYVLADP
755	RANBP10	A0A0D9SEU5	369	S	12	+	1	3	ERK1,2 kinase substrate motif;Growth associated histone HI kinase substrate motif;GSK-3, ERK1, ERK2, CDK5 substrate motif;MAPKAPK2 kinase substrate motif;PKA kinase substrate motif;PKC kinase substrate motif;WW domain binding motif	RSPKSQDSYPGSPSLSPRHGPSSSHMHNTGA
756a	RALGAPB	A2A2F0	554	S	9	+	1	3	Casein kinase II substrate motif;G protein-coupled receptor kinase 1 substrate motif	NLKSHSRTNSGISSASGGSTEPTTPDSERPA
756b	RALGAPB	A2A2F0	557	S	12	+	1	3	Casein kinase II substrate motif;G protein-coupled receptor kinase 1 substrate motif	SHSRTNSGISSASGGSTEPTTPDSERPAQAL
757a	HMX3	A6NHT5	171	S	6	+	1	3	Casein kinase I substrate motif;Casein kinase II substrate motif;ERK1,2 kinase substrate motif;Growth associated histone HI kinase substrate motif;GSK-3, ERK1, ERK2, CDK5 substrate motif;WW domain binding motif	PLLKADPDHKELDSKSPDEIILEESDSEESK
757b	HMX3	A6NHT5	180	S	15	+	1	3	b-Adrenergic Receptor kinase substrate motif;Casein kinase II substrate motif	KELDSKSPDEIILEESDSEESKKEGEAAPGA
758	LRCH4	O75427	513	S	3	+	1	3	14-3-3 domain binding motif;ATM kinase substrate motif;Calmodulin-dependent protein kinase II substrate motif;Calmodulin-dependent protein kinase IV substrate motif;Casein kinase II substrate motif;Chk1 kinase substrate motif;DNA dependent Protein kinase substrate motif;G protein-coupled receptor kinase 1 substrate motif;GSK3 kinase substrate motif;MDC1 BRCT domain binding motif;PKA kinase substr…	LGSIQRPNSFLFRSSSQSGSGPSSPDSVLRP
759a	DEK	P35659	306	S	8	+	1	3	b-Adrenergic Receptor kinase substrate motif;Casein kinase II substrate motif;Pyruvate dehydrogenase kinase substrate motif	KKNQNSSKKESESEDSSDDEPLIKKLKKPPT
759b	DEK	P35659	307	S	9	+	1	3	BARD1 BRCT domain binding motif;Casein kinase I substrate motif;Casein kinase II substrate motif;G protein-coupled receptor kinase 1 substrate motif;MAPKAPK2 kinase substrate motif;MDC1 BRCT domain binding motif;Plk1 PBD domain binding motif	KNQNSSKKESESEDSSDDEPLIKKLKKPPTD
760	ATRX	P46100	594	S	5	+	1	3	Casein kinase II substrate motif;G protein-coupled receptor kinase 1 substrate motif;GSK3 kinase substrate motif	TAKVTKELYVKLTPVSLSNSPIKGADCQEVP
761	AKAP13	Q12802	2563	S	3	+	1	3	14-3-3 domain binding motif;Calmodulin-dependent protein kinase II substrate motif;Calmodulin-dependent protein kinase IV substrate motif;Casein kinase II substrate motif;Chk1 kinase substrate motif;G protein-coupled receptor kinase 1 substrate motif;GSK3 kinase substrate motif;PKA kinase substrate motif;PKC kinase substrate motif	DQKLVLSERALTRSLSRPSSLIEQEKQRSLE
762	MAP1S	Q66K74	729	S	1	+	1	3	Casein kinase II substrate motif;PKA kinase substrate motif;PKC kinase substrate motif	EAGLSLPLRGPRARRSASPHDVDLCLVSPCE
763a	MICALL1	Q8N3F8	484	S	3	+	1	3	14-3-3 domain binding motif;Calmodulin-dependent protein kinase II substrate motif;Casein kinase II substrate motif;DNA dependent Protein kinase substrate motif;PKA kinase substrate motif;PKC kinase substrate motif	TSSPKTKKRPAPRAPSASPLALHASRLSHSE
763b	MICALL1	Q8N3F8	486	S	5	+	1	3	ERK1,2 kinase substrate motif;GSK-3, ERK1, ERK2, CDK5 substrate motif;WW domain binding motif	SPKTKKRPAPRAPSASPLALHASRLSHSEPP
764a	SF3B1	O75533	207	T	8	+	1	3	G protein-coupled receptor kinase 1 substrate motif;GSK-3, ERK1, ERK2, CDK5 substrate motif;WW domain binding motif	PPSKRKRRWDQTADQTPGATPKKLSSWDQAE
764b	SF3B1	O75533	211	T	12	+	1	3	Cdc2 kinase substrate motif;CDK1,2,4,6 kinase substrate motif;CDK5 kinase substrate motif;Growth associated histone HI kinase substrate motif;GSK-3, ERK1, ERK2, CDK5 substrate motif;PKA kinase substrate motif;PKC kinase substrate motif;WW domain binding motif	RKRRWDQTADQTPGATPKKLSSWDQAETPGH
765a	AHCTF1	Q8WYP5	1214	S	10	+	1	3	Casein kinase II substrate motif;ERK1,2 kinase substrate motif;G protein-coupled receptor kinase 1 substrate motif;GSK3 kinase substrate motif;GSK-3, ERK1, ERK2, CDK5 substrate motif;WW domain binding motif	PQSILRSTLRSTPLASPSPSPGRSPQRLKET
765b	AHCTF1	Q8WYP5	1222	S	18	+	1	3	Cdc2 kinase substrate motif;CDK kinase substrate motif;CDK1,2,4,6 kinase substrate motif;ERK1,2 kinase substrate motif;Growth associated histone HI kinase substrate motif;GSK-3, ERK1, ERK2, CDK5 substrate motif;MAPKAPK2 kinase substrate motif;WW domain binding motif	LRSTPLASPSPSPGRSPQRLKETRISFVEED
766	FAM129A	Q9BZQ8	592	S	27	+	1	3	G protein-coupled receptor kinase 1 substrate motif;GSK3 kinase substrate motif	SESVSSLTDLKPPTGSNQASPARRASAILPG
767	SUDS3	Q9H7L9	234	S	4	+	1	3	14-3-3 domain binding motif;Calmodulin-dependent protein kinase II substrate motif;Casein kinase II substrate motif;ERK1,2 kinase substrate motif;G protein-coupled receptor kinase 1 substrate motif;GSK-3, ERK1, ERK2, CDK5 substrate motif;PKA kinase substrate motif;PKC kinase substrate motif;WW domain binding motif	DLRTLNKLKSPKRPASPSSPEHLPATPAESP
768a	SRRM2	Q9UQ35	759	S	1	+	1	3	Casein kinase II substrate motif;G protein-coupled receptor kinase 1 substrate motif;GSK3 kinase substrate motif;MAPKAPK2 kinase substrate motif;PKA kinase substrate motif;PKC kinase substrate motif	NSSPEMKKSRISSRRSRSLSSPRSKAKSRLS
768b	SRRM2	Q9UQ35	761	S	4	+	1	3	14-3-3 domain binding motif;Calmodulin-dependent protein kinase II substrate motif;Casein kinase II substrate motif;G protein-coupled receptor kinase 1 substrate motif;Phosphorylase kinase substrate motif;PKA kinase substrate motif;PKC kinase substrate motif;ZIP kinase substrate motif	SPEMKKSRISSRRSRSLSSPRSKAKSRLSLR
768c	SRRM2	Q9UQ35	763	S	6	+	1	3	14-3-3 domain binding motif;Akt kinase substrate motif;Calmodulin-dependent protein kinase II substrate motif;CLK1 kinase substrate motif;G protein-coupled receptor kinase 1 substrate motif;GSK3 kinase substrate motif;MAPKAPK1 kinase substrate motif;MAPKAPK2 kinase substrate motif;PKA kinase substrate motif;PKC kinase substrate motif	EMKKSRISSRRSRSLSSPRSKAKSRLSLRRS
768d	SRRM2	Q9UQ35	764	S	7	+	1	3	Casein kinase II substrate motif;ERK1,2 kinase substrate motif;Growth associated histone HI kinase substrate motif;GSK-3, ERK1, ERK2, CDK5 substrate motif;MDC1 BRCT domain binding motif;PKA kinase substrate motif;PKC kinase substrate motif;Plk1 PBD domain binding motif;WW domain binding motif	MKKSRISSRRSRSLSSPRSKAKSRLSLRRSL
769	SUDS3	Q9H7L9	244	T	14	+	1	3	Casein kinase II substrate motif;ERK1,2 kinase substrate motif;G protein-coupled receptor kinase 1 substrate motif;GSK3, Erk1, Erk2 and CDK5 kinase motif;GSK-3, ERK1, ERK2, CDK5 substrate motif;WW domain binding motif	PKRPASPSSPEHLPATPAESPAQRFEARIED
770	MYO18B	H0YGQ4	246	S	3	+	0	3	14-3-3 domain binding motif;Akt kinase substrate motif;Calmodulin-dependent protein kinase II substrate motif;Casein kinase II substrate motif;MAPKAPK1 kinase substrate motif;PKA kinase substrate motif;PKC kinase substrate motif	YQTTGASTLRRGRAGSDEGNLSLRVGAKSPL
771	AMBRA1	H0YE34	163	S	15	+	0	3	ERK1,2 kinase substrate motif;G protein-coupled receptor kinase 1 substrate motif;GSK3 kinase substrate motif;GSK-3, ERK1, ERK2, CDK5 substrate motif;MDC1 BRCT domain binding motif;Plk1 PBD domain binding motif;WW domain binding motif	RSSQTGTEPGAAHTSSPQPSTSRGLLPEAGQ
772	C13orf34	B5LMG6	385	S	8	+	0	3	Casein kinase I substrate motif;Cdc2 kinase substrate motif;CDK kinase substrate motif;CDK1,2,4,6 kinase substrate motif;ERK1,2 kinase substrate motif;GSK-3, ERK1, ERK2, CDK5 substrate motif;WW domain binding motif	GITNPCIRSPYIDGCSPIKNWSPMRLQMYSG
773	TEX2	A0A087WVA8	196	S	3	+	0	3	Calmodulin-dependent protein kinase II substrate motif;Casein kinase II substrate motif;Chk1 kinase substrate motif;PKA kinase substrate motif;PKC kinase substrate motif	TLSSAKPFMSLVKSLSTEVEPKESPHPARHR
774	CLTC	A0A087WVQ6	1498	S	13	+	0	3	Casein kinase I substrate motif	ALRTSIDAYDNFDNISLAQRLEKHELIEFRR
775	RSBN1	A0A0C4DH79	33	S	8	+	0	3	ERK1,2 kinase substrate motif;Growth associated histone HI kinase substrate motif;GSK-3, ERK1, ERK2, CDK5 substrate motif;PKA kinase substrate motif;PKC kinase substrate motif;WW domain binding motif	EEPDKEGKEKPHAGVSPRGVKRQRRSSSGGS
776	CADM1	A0A087X105	365	S	22	+	0	3	Casein kinase II substrate motif;G protein-coupled receptor kinase 1 substrate motif	DADTAIINAEGGQNNSEEKKEYFI_______
777	MECP2	I6LM39	229	S	6	+	0	3	ERK1,2 kinase substrate motif;GSK-3, ERK1, ERK2, CDK5 substrate motif;WW domain binding motif	EKSPGKLLVKMPFQTSPGGKAEGGGATTSTQ
778	MARK3	H0YIY6	152	S	17	+	0	3	ERK1,2 kinase substrate motif;GSK-3, ERK1, ERK2, CDK5 substrate motif;MAPKAPK2 kinase substrate motif;WW domain binding motif	SEVRPSSDLNNSTGQSPHHKVQRSVSSSQKQ
779	EXOC7	A0A0A0MRE1	238	S	3	+	0	3	AMP-activated protein kinase substrate motif;ATM kinase substrate motif;Calmodulin-dependent protein kinase II substrate motif;Chk1 kinase substrate motif;DNA dependent Protein kinase substrate motif;HMGCoA Reductase kinase substrate motif;PKA kinase substrate motif;PKC kinase substrate motif	RPGTIRKAQNLLKQYSQHGLDGKKGGSNLIP
780	ASAP1	H0YBF7	538	S	7	+	0	3	b-Adrenergic Receptor kinase substrate motif;Casein kinase II substrate motif;Pyruvate dehydrogenase kinase substrate motif	HVEYEWNLRQEEIDESDDDLDDKPSPIKKER
781	ASAP1	H0YBF7	731	S	5	+	0	3	Casein kinase I substrate motif;G protein-coupled receptor kinase 1 substrate motif	PKLPQKVALRKTDHLSLDKATIPPEIFQKSS
782	RRBP1	A0A0A0MRV0	1277	S	15	+	0	3	Casein kinase II substrate motif;ERK1,2 kinase substrate motif;G protein-coupled receptor kinase 1 substrate motif;GSK-3, ERK1, ERK2, CDK5 substrate motif;MDC1 BRCT domain binding motif;Plk1 PBD domain binding motif;WW domain binding motif	KSHVEDGDIAGAPASSPEAPPAEQDPVQLKT
783	NOL6	A0A0A0MRW6	289	S	9	+	0	3	Casein kinase II substrate motif;ERK1,2 kinase substrate motif;G protein-coupled receptor kinase 1 substrate motif;GSK-3, ERK1, ERK2, CDK5 substrate motif;WW domain binding motif	VRSAWYRGQSPAGDGSPEPPTPRYNTWVLQD
784	APTX	A0A0A0MRW7	132	S	1	+	0	3	14-3-3 domain binding motif;Akt kinase substrate motif;Calmodulin-dependent protein kinase II substrate motif;Casein kinase II substrate motif;MAPKAPK1 kinase substrate motif;Pim1 kinase substrate sequence;PKA kinase substrate motif;PKC epsilon kinase substrate motif;PKC kinase substrate motif;ZIP kinase substrate motif	EAKNPGLETHRKRKRSGNSDSIERDAAQEAE
785	TANC1	A0A0A0MSM4	58	S	6	+	0	3	Casein kinase I substrate motif;ERK1,2 kinase substrate motif;GSK-3, ERK1, ERK2, CDK5 substrate motif;WW domain binding motif	GVQKGVLHDRRADNCSPVAEEETTGSAESTL
786	SLAIN1	X6RGK9	140	S	1	+	0	3	PKA kinase substrate motif;PKC kinase substrate motif	PDQQPNRTNGDKLRRSMPNLARMPSTTAISS
787	CCM2	A0A0A0MT72	387	S	3	+	0	3	14-3-3 domain binding motif;Calmodulin-dependent protein kinase II substrate motif;Casein kinase II substrate motif;G protein-coupled receptor kinase 1 substrate motif;GSK3 kinase substrate motif;PKA kinase substrate motif;PKC kinase substrate motif;ZIP kinase substrate motif	RGIITDSFGRHRRALSTTSSSTTNGNRATGS
788		A0A0A6YYC8	94	S	3	+	0	3	14-3-3 domain binding motif;Aurora-A kinase substrate motif;Calmodulin-dependent protein kinase II substrate motif;G protein-coupled receptor kinase 1 substrate motif;GSK3 kinase substrate motif;PAK2 kinase substrate motif;Phosphorylase kinase substrate motif;PKA kinase substrate motif;PKC epsilon kinase substrate motif;PKC kinase substrate motif	SWERSRSCSESWRRLSLDASAVDEEPCLPRT
789	KDM4B	A0A0C4DFL8	633	S	5	+	0	3	BARD1 BRCT domain binding motif;Casein kinase I substrate motif;Casein kinase II substrate motif;G protein-coupled receptor kinase 1 substrate motif;MDC1 BRCT domain binding motif;Plk1 PBD domain binding motif	PPTRSPLSVVKQEASSDEEASPFSGEEDVSD
790	ARHGAP27	A0A0C4DGE6	264	S	5	+	0	3	Casein kinase I substrate motif;Casein kinase II substrate motif	ELPPEESESSRVDFGSSERLGSWQEKEEDAR
791	MAP4K4	E7EX83	430	S	5	+	0	3	ERK1,2 kinase substrate motif;G protein-coupled receptor kinase 1 substrate motif;Growth associated histone HI kinase substrate motif;GSK3 kinase substrate motif;GSK-3, ERK1, ERK2, CDK5 substrate motif;WW domain binding motif	PADRAREVPVRTTSRSPVLSRRDSPLQGSGQ
792	MLLT3	A0A0D9SF09	77	S	11	+	0	3	Casein kinase I substrate motif;Cdc2 kinase substrate motif;CDK kinase substrate motif;CDK1,2,4,6 kinase substrate motif;ERK1,2 kinase substrate motif;Growth associated histone HI kinase substrate motif;GSK-3, ERK1, ERK2, CDK5 substrate motif;WW domain binding motif	PPLLKTNNNQILEVKSPIKQSKSDKQIKNGE
793	MEF2C	A0A0D9SGI5	419	S	6	+	0	3	Casein kinase II substrate motif;ERK1,2 kinase substrate motif;G protein-coupled receptor kinase 1 substrate motif;Growth associated histone HI kinase substrate motif;GSK3 kinase substrate motif;GSK-3, ERK1, ERK2, CDK5 substrate motif;Pyruvate dehydrogenase kinase substrate motif;WW domain binding motif	TPSRYPQHTRHEAGRSPVDSLSSCSSSYDGS
794	SCRIB	A0A0G2JMS7	1297	S	3	+	0	3	Aurora-A kinase substrate motif;G protein-coupled receptor kinase 1 substrate motif;PAK2 kinase substrate motif;Phosphorylase kinase substrate motif;PKA kinase substrate motif;PKC kinase substrate motif	LEVRVPQAEGPPKRVSLVGADDLRKMQEEEA
795	OCLN	A0A0G2JMZ8	369	S	2	+	0	3	PKA kinase substrate motif;PKC kinase substrate motif	LPLTSPVDDFRQPRYSSGGNFETPSKRAPAK
796	MARVELD2	A1BQX2	161	S	5	+	0	3		SRKEADAVFPRDPYGSLDRHTQTVRTYSEKV
797	BNIP3	F6RP06	134	S	5	+	0	3	Casein kinase II substrate motif;G protein-coupled receptor kinase 1 substrate motif;Pyruvate dehydrogenase kinase substrate motif	SETDTHSIGEKNSSQSEEDDIERRKEVESIL
798	PHRF1	A0A0J9YX88	1034	S	3	+	0	3	14-3-3 domain binding motif;Calmodulin-dependent protein kinase II substrate motif;Casein kinase II substrate motif;ERK1,2 kinase substrate motif;GSK-3, ERK1, ERK2, CDK5 substrate motif;MAPKAPK2 kinase substrate motif;PKA kinase substrate motif;PKC kinase substrate motif;WW domain binding motif	SGTRSESRDRSSRSASPSVGEERPRRQRSKA
799	MATR3	A0A0R4J2E8	604	S	9	+	0	3	b-Adrenergic Receptor kinase substrate motif;Casein kinase II substrate motif;ERK1,2 kinase substrate motif;GSK-3, ERK1, ERK2, CDK5 substrate motif;PKA kinase substrate motif;PKC kinase substrate motif;Pyruvate dehydrogenase kinase substrate motif;WW domain binding motif	KDKSRKRSYSPDGKESPSDKKSKTDGSQKTE
800	ATRIP	A0A0U1RQJ8	37	S	10	+	0	3	Cdc2 kinase substrate motif;CDK kinase substrate motif;CDK1,2,4,6 kinase substrate motif;ERK1,2 kinase substrate motif;Growth associated histone HI kinase substrate motif;GSK-3, ERK1, ERK2, CDK5 substrate motif;PKA kinase substrate motif;PKC kinase substrate motif;WW domain binding motif	SERANKLAAPSVSHVSPRKNPSVVIKPEACS
801	DENND4A	A0A0U1RR27	966	S	5	+	0	3	Casein kinase II substrate motif;Pyruvate dehydrogenase kinase substrate motif	GYNSLSKDEVRRGDTSTEDIQEEKDKKGSDC
802	IL10RB	A0A1B0GU52	36	S	2	+	0	3	MAPKAPK2 kinase substrate motif;PKA kinase substrate motif;PKC kinase substrate motif	WCVYKKTKYAFSPRNSLPQHLKEE_______
803	TJP2	A0A1B0GTW1	229	S	3	+	0	3	14-3-3 domain binding motif;Calmodulin-dependent protein kinase II substrate motif;Casein kinase II substrate motif;G protein-coupled receptor kinase 1 substrate motif;GSK3 kinase substrate motif;PKA kinase substrate motif;PKC kinase substrate motif;Pyruvate dehydrogenase kinase substrate motif	YSERSRLNSHGGRSRSWEDSPERGRPHERAR
804	ENTHD2	A0A1B0GV70	419	S	5	+	0	3		PVTNKATKILRHFEASCGQLSPARGTSAEPG
805	ABR	A0A1C7CYZ0	65	S	15	+	0	3	b-Adrenergic Receptor kinase substrate motif;Casein kinase II substrate motif;ERK1,2 kinase substrate motif;G protein-coupled receptor kinase 1 substrate motif;GSK3 kinase substrate motif;GSK-3, ERK1, ERK2, CDK5 substrate motif;WW domain binding motif	KGPPEGSETMPYIDESPTMSPQLSARSQGGG
806	ARPC1A	A0A1W2PNV4	298	S	3	+	0	3	14-3-3 domain binding motif;Calmodulin-dependent protein kinase II substrate motif;Calmodulin-dependent protein kinase IV substrate motif;Casein kinase II substrate motif;Chk1 kinase substrate motif;PKA kinase substrate motif;PKC kinase substrate motif	VSKLDIPKQSIQRNMSAMERFRNMDKRATTE
807a	HLA-C	A2AEA2	359	S	12	+	0	3	G protein-coupled receptor kinase 1 substrate motif;GSK3 kinase substrate motif	TGGKGGSCSQAACSNSAQGSDESLITCKA__
807b	HLA-C	A2AEA2	363	S	16	+	0	3	Casein kinase II substrate motif;MAPKAPK2 kinase substrate motif	GGSCSQAACSNSAQGSDESLITCKA______
808	CCDC88B	A6NC98	597	S	3	+	0	3	14-3-3 domain binding motif;Aurora-A kinase substrate motif;Calmodulin-dependent protein kinase II substrate motif;Casein kinase II substrate motif;G protein-coupled receptor kinase 1 substrate motif;MDC1 BRCT domain binding motif;PAK2 kinase substrate motif;Phosphorylase kinase substrate motif;PKA kinase substrate motif;PKC epsilon kinase substrate motif;PKC kinase substrate motif;Plk1 PBD domai…	PVETQESPEKAGRRSSLQSPASVAPPQGPGT
809	FAM90A24P	P0C7X0	122	S	8	+	0	3	G protein-coupled receptor kinase 1 substrate motif;PKA kinase substrate motif;PKC kinase substrate motif	PRQQDPQRKALLHMFSGKPPEKPLPNGKGST
810	HMX3	A6NHT5	180	S	15	+	0	3	b-Adrenergic Receptor kinase substrate motif;Casein kinase II substrate motif	KELDSKSPDEIILEESDSEESKKEGEAAPGA
811	ITGB1BP1	C9J6Y2	41	S	6	+	0	3	Casein kinase II substrate motif;MAPKAPK2 kinase substrate motif	VDSSLGGLSRSSTVASLDTDSTKSSGQSNNN
812a	SRRM1	A9Z1X7	806	S	9	+	0	3	Cdc2 kinase substrate motif;CDK kinase substrate motif;CDK1,2,4,6 kinase substrate motif;DNA dependent Protein kinase substrate motif;ERK1,2 kinase substrate motif;GSK-3, ERK1, ERK2, CDK5 substrate motif;WW domain binding motif	PAVPVKKAKSPTPSPSPPRNSDQEGGGKKKK
812b	SRRM1	A9Z1X7	724	S	4	+	0	3	Casein kinase II substrate motif;DNA dependent Protein kinase substrate motif;ERK1,2 kinase substrate motif;GSK-3, ERK1, ERK2, CDK5 substrate motif;WW domain binding motif	VRRGASSSPQRRQSPSPSTRPIRRVSRTPEP
813	TFEB	B0QYS6	346	S	8	+	0	3	Casein kinase II substrate motif;ERK1,2 kinase substrate motif;GSK-3, ERK1, ERK2, CDK5 substrate motif;WW domain binding motif	QELEMQARVHGLPTTSPSGMNMAELAQQVVK
814	EIF4ENIF1	B1AKL4	78	S	13	+	0	3	Casein kinase II substrate motif;ERK1,2 kinase substrate motif;G protein-coupled receptor kinase 1 substrate motif;GSK3 kinase substrate motif;GSK-3, ERK1, ERK2, CDK5 substrate motif;MAPKAPK2 kinase substrate motif;MDC1 BRCT domain binding motif;PKA kinase substrate motif;PKC kinase substrate motif;Plk1 PBD domain binding motif;WW domain binding motif	PEKWHASLYPASGRSSPVESLKKELDTDRPS
815	DBNL	B4DDD6	141	S	7	+	0	3		ECIMEKVAKASGANYSFHKESGRFQDVGPQA
816	PRKD2	B4DTS2	214	S	6	+	0	3	b-Adrenergic Receptor kinase substrate motif;G protein-coupled receptor kinase 1 substrate motif	TSLASGHSVRLGTSESLPCTAEELSRSTTEL
817	PPHLN1	B7Z8L1	55	S	1	+	0	3	14-3-3 domain binding motif;Calmodulin-dependent protein kinase II substrate motif;Casein kinase II substrate motif;G protein-coupled receptor kinase 1 substrate motif;GSK3 kinase substrate motif;PAK2 kinase substrate motif;PKA kinase substrate motif;PKC epsilon kinase substrate motif;PKC kinase substrate motif	RQPEYRDMRDGFRRKSFYSSHYARERSPYKR
818	FOXP4	B7ZBM3	291	S	3	+	0	3	14-3-3 domain binding motif;b-Adrenergic Receptor kinase substrate motif;Calmodulin-dependent protein kinase II substrate motif;Casein kinase II substrate motif;MAPKAPK2 kinase substrate motif;PAK2 kinase substrate motif;PKA kinase substrate motif;PKC epsilon kinase substrate motif;PKC kinase substrate motif	TLPNGQPTVLTSRRDSSSHEETPGSHPLYGH
819	ATF2	B8ZZU6	118	S	14	+	0	3	b-Adrenergic Receptor kinase substrate motif;ERK1,2 kinase substrate motif;GSK-3, ERK1, ERK2, CDK5 substrate motif;WW domain binding motif	SKIEEPSVVETTHQDSPLPHPESTTSDEKLV
820	USP39	B9A018	43	S	7	+	0	3	Casein kinase II substrate motif;G protein-coupled receptor kinase 1 substrate motif;MDC1 BRCT domain binding motif;Plk1 PBD domain binding motif	VKRERDREREPEAASSRGSPVRVKREFEPAS
821	NIN	E9PN67	152	S	4	+	0	3	Casein kinase II substrate motif;G protein-coupled receptor kinase 1 substrate motif;PKA kinase substrate motif	HIPAGDCSEHWKTQRSEEYEAEGQLRFWNPD
822	POLR2B	C9J2Y9	68	S	18	+	0	3	Casein kinase II substrate motif	EDAPPIDLQAEAQHASGEVEEPPRYLLKFEQ
823	VPS8	C9JJN9	1338	S	2	+	0	3	Casein kinase II substrate motif;ERK1,2 kinase substrate motif;GSK-3, ERK1, ERK2, CDK5 substrate motif;PKA kinase substrate motif;PKC kinase substrate motif;WW domain binding motif	SEIKKGRITPSQVKMSPSYHQSKGDPTAKKG
824a	KIAA0195	C9JL75	523	S	3	+	0	3	Casein kinase II substrate motif;DNA dependent Protein kinase substrate motif;MAPKAPK2 kinase substrate motif;PKA kinase substrate motif;PKC kinase substrate motif	EPYSHHKAHGRSKHPSGSNVSFSRDTEGGEE
824b	KIAA0195	C9JL75	455	S	7	+	0	3	Casein kinase II substrate motif;MDC1 BRCT domain binding motif;Plk1 PBD domain binding motif;Pyruvate dehydrogenase kinase substrate motif	ETVLFFSGKVEPPHSSHEDLTDGLSTRSFCH
825a	SRRT	C9JUL9	11	S	5	+	0	3	b-Adrenergic Receptor kinase substrate motif;BARD1 BRCT domain binding motif;Casein kinase II substrate motif	_____MAPSDRAMGDSDDEYDRRRRDKFRRE
825b	SRRT	C9JUL9	74	S	4	+	0	3	ERK1,2 kinase substrate motif;GSK-3, ERK1, ERK2, CDK5 substrate motif;WW domain binding motif	DRNRRERFSPPRHELSPPQKRMRRDWDEHSS
826	HJURP	C9JWC4	557	S	4	+	0	3	ERK1,2 kinase substrate motif;GSK-3, ERK1, ERK2, CDK5 substrate motif;MDC1 BRCT domain binding motif;PKA kinase substrate motif;Plk1 PBD domain binding motif;WW domain binding motif	LNPDPHFQGFQKLPSSPLGCRKSLLGSTA__
827	DOK3	D6RAM3	308	S	10	+	0	3		PPTSRKMHLAEPGPQSLPLLLGPEPNDLASG
828	USP45	E2QRF0	402	S	3	+	0	3	14-3-3 domain binding motif;Calmodulin-dependent protein kinase II substrate motif;Casein kinase II substrate motif;G protein-coupled receptor kinase 1 substrate motif;PKA kinase substrate motif;PKC epsilon kinase substrate motif;PKC kinase substrate motif	ERSQLIHDRKCIRKLSSGETVTYQKNENLEM
829	TDP1	G3V2F4	61	S	4	+	0	3	14-3-3 domain binding motif;Calmodulin-dependent protein kinase II substrate motif;Cdc2 kinase substrate motif;CDK kinase substrate motif;CDK1,2,4,6 kinase substrate motif;ERK1,2 kinase substrate motif;GSK-3, ERK1, ERK2, CDK5 substrate motif;Pim1 kinase substrate sequence;PKA kinase substrate motif;PKC epsilon kinase substrate motif;PKC kinase substrate motif;WW domain binding motif	YTCSEAQKAAHKRKISPVKFSNTDSVLPPKR
830	TRIO	E7EPJ7	1547	S	6	+	0	3	ATM kinase substrate motif;Casein kinase I substrate motif;Casein kinase II substrate motif;DNA dependent Protein kinase substrate motif;G protein-coupled receptor kinase 1 substrate motif;GSK3 kinase substrate motif;PKA kinase substrate motif;PKC kinase substrate motif;Pyruvate dehydrogenase kinase substrate motif	KHKKSREVRKSADAGSQKDSDDSAATPQDET
831	CHEK1	J3KN87	280	S	3	+	0	3	14-3-3 domain binding motif;Akt kinase substrate motif;Calmodulin-dependent protein kinase II substrate motif;G protein-coupled receptor kinase 1 substrate motif;GSK3 kinase substrate motif;MAPKAPK1 kinase substrate motif;PKA kinase substrate motif;PKC kinase substrate motif	YNKPLKKGAKRPRVTSGGVSESPSGFSKHIQ
832	BPTF	E7ETD6	624	S	8	+	0	3	b-Adrenergic Receptor kinase substrate motif;ERK1,2 kinase substrate motif;GSK-3, ERK1, ERK2, CDK5 substrate motif;WW domain binding motif	VGDFKSEKSNGELSESPGAGKGASGSTRIIT
824a	TCOF1	J3KQ96	349	S	18	+	0	3	b-Adrenergic Receptor kinase substrate motif;BARD1 BRCT domain binding motif;Casein kinase II substrate motif;G protein-coupled receptor kinase 1 substrate motif	KPEEDSESSSEESSDSEEETPAAKALLQAKA
824b	TCOF1	J3KQ96	701	S	33	+	0	3	b-Adrenergic Receptor kinase substrate motif;BARD1 BRCT domain binding motif;Casein kinase I substrate motif;Casein kinase II substrate motif;G protein-coupled receptor kinase 1 substrate motif	TQRPAEDSSSSEESDSEEEKTGLAVTVGQAK
824c	TCOF1	J3KQ96	583	S	13	+	0	3	Cdc2 kinase substrate motif;CDK kinase substrate motif;CDK1,2,4,6 kinase substrate motif;ERK1,2 kinase substrate motif;Growth associated histone HI kinase substrate motif;GSK-3, ERK1, ERK2, CDK5 substrate motif;MDC1 BRCT domain binding motif;PKA kinase substrate motif;Plk1 PBD domain binding motif;WW domain binding motif	QEKSLGNILQAKPTSSPAKGPPQKAGPVAVQ
824d	TCOF1	J3KQ96	982	S	16	+	0	3		SPAGPAATPAQAQAASTPRKARASESTARSS
825	SLBP	E7EUV9	147	S	1	+	0	3	PKA kinase substrate motif;PKC kinase substrate motif	IHPKTPNKFKKYSRRSWDQQIKLWKVALHFW
826	MAP4	E7EVA0	2013	S	6	+	0	3	G protein-coupled receptor kinase 1 substrate motif;MDC1 BRCT domain binding motif;PKA kinase substrate motif;PKC kinase substrate motif;Plk1 PBD domain binding motif	SVPADLSRPKSTSTSSMKKTTTLSGTAPAAG
827	NEK4	E7EX48	572	S	3	+	0	3	14-3-3 domain binding motif;Calmodulin-dependent protein kinase II substrate motif;G protein-coupled receptor kinase 1 substrate motif;GSK3 kinase substrate motif;PAK2 kinase substrate motif;PKA kinase substrate motif;PKC epsilon kinase substrate motif;PKC kinase substrate motif	GKPQEEDQPLPARRLSSDCSVTQERKQIHCL
828	LIMK1	E9PC47	340	S	9	+	0	3	Casein kinase II substrate motif;ERK1,2 kinase substrate motif;GSK-3, ERK1, ERK2, CDK5 substrate motif;WW domain binding motif	RSCSIDRSPGAGSLGSPASQRKDLGRSESLR
828a	MARK2	E9PC69	390	S	12	+	0	3	Casein kinase II substrate motif;DNA dependent Protein kinase substrate motif;ERK1,2 kinase substrate motif;GSK-3, ERK1, ERK2, CDK5 substrate motif;MAPKAPK2 kinase substrate motif;WW domain binding motif	LKPRPSADLTNSSAPSPSHKVQRSVSANPKQ
828b	MARK2	E9PC69	534	S	3	+	0	3	Casein kinase II substrate motif;PKA kinase substrate motif;PKC kinase substrate motif	AAVSAARPRQHQKSMSASVHPNKASGLPPTE
829	CDCA2	E9PEI0	695	S	5	+	0	3	b-Adrenergic Receptor kinase substrate motif;Casein kinase II substrate motif;ERK1,2 kinase substrate motif;GSK-3, ERK1, ERK2, CDK5 substrate motif;WW domain binding motif	KNKSESENEPKAGTDSPVSCASVTEERVASD
830	SSFA2	E9PHV5	92	S	6	+	0	3	Casein kinase II substrate motif	KIAIWLKDCRTPLGASLDEQSSSTLKGVLVR
831	C14orf105	Q05C89	46	S	4	+	0	3	PKA kinase substrate motif	VDFAFNQNLEEKTSYSLARLQDQNKALEGQL
832	GPSM3	E9PIP3	32	S	1	+	0	3	G protein-coupled receptor kinase 1 substrate motif;GSK3 kinase substrate motif	EEGWPPPNSTTRPWRSAPPSPPPPGTRHTAL
833	PARP2	E9PJ27	34	S	13	+	0	3	Casein kinase I substrate motif;Cdc2 kinase substrate motif;CDK kinase substrate motif;CDK1,2,4,6 kinase substrate motif;ERK1,2 kinase substrate motif;Growth associated histone HI kinase substrate motif;GSK-3, ERK1, ERK2, CDK5 substrate motif;MDC1 BRCT domain binding motif;Plk1 PBD domain binding motif;WW domain binding motif	ESKRVNNGNTAPEDSSPAKKTRRCQRQESKK
834	TIAM2	E9PKT1	847	S	4	+	0	3	Casein kinase II substrate motif;G protein-coupled receptor kinase 1 substrate motif;MDC1 BRCT domain binding motif;PKA kinase substrate motif;Plk1 PBD domain binding motif	TVASSRSLKVLKNSSSNEWTGETGKGTLLDS
835	LMO7	E9PMS6	316	S	1	+	0	3	14-3-3 domain binding motif;Calmodulin-dependent protein kinase II substrate motif;Casein kinase II substrate motif;MAPKAPK1 kinase substrate motif;PAK2 kinase substrate motif;PKA kinase substrate motif;PKC epsilon kinase substrate motif;PKC kinase substrate motif	QKWQDDLAKWKDRRKSYTSDLQKKKEEREEI
836	RRP8	E9PPY3	223	S	4	+	0	3	ERK1,2 kinase substrate motif;GSK-3, ERK1, ERK2, CDK5 substrate motif;PKA kinase substrate motif;WW domain binding motif	PDQAPAEAPTEKTEVSPVPRTDSHEARAGAL
837	PPFIBP1	F5GZP6	297	S	3	+	0	3	Calmodulin-dependent protein kinase II substrate motif;Chk1 kinase substrate motif;MDC1 BRCT domain binding motif;Phosphorylase kinase substrate motif;PKA kinase substrate motif;PKC kinase substrate motif;Plk1 PBD domain binding motif	QLCDKLLTSSLQKSSSLGNLKKETSDGEKET
838	HIVEP1	F5H212	1735	S	7	+	0	3	ERK1,2 kinase substrate motif;GSK-3, ERK1, ERK2, CDK5 substrate motif;PKA kinase substrate motif;PKC kinase substrate motif;WW domain binding motif	SESLPITQKISVGRLSPQQESSASSKRMLSP
839	SSH2	F5H527	1244	S	6	+	0	3	Casein kinase II substrate motif;MDC1 BRCT domain binding motif;Plk1 PBD domain binding motif	KMDPLPVACRLPHSSSSENIKSLSHSPGVVK
840	CCDC82	F5H777	219	S	8	+	0	3	Casein kinase I substrate motif;Casein kinase II substrate motif	KVGVKRPRRVVEDEGSSVEMEQKTPEKTLAA
841	CAD	F8VPD4	1343	S	3	+	0	3	14-3-3 domain binding motif;Calmodulin-dependent protein kinase II substrate motif;G protein-coupled receptor kinase 1 substrate motif;PAK2 kinase substrate motif;PKA kinase substrate motif;PKC epsilon kinase substrate motif;PKC kinase substrate motif	LVINLSMRGAGGRRLSSFVTKGYRTRRLAAD
842	C12orf75	F8VQD4	28	S	6	+	0	3	b-Adrenergic Receptor kinase substrate motif;Casein kinase II substrate motif;Plk1 kinase substrate motif	AGQGPAGAAKDVTEESVTEDDKRRNYGGVYV
843	E2F7	F8VSE7	410	S	3	+	0	3	14-3-3 domain binding motif;AMP-activated protein kinase substrate motif;Calmodulin-dependent protein kinase I substrate motif;Calmodulin-dependent protein kinase II alpha substrate motif;Calmodulin-dependent protein kinase II substrate motif;Calmodulin-dependent protein kinase IV substrate motif;Casein kinase II substrate motif;Chk1 kinase substrate motif;PKA kinase substrate motif;PKC kinase su…	GQIQVCAKQKLARHGSFNTVQASERIQRKVN
844a	SMARCC2	F8VXC8	844	S	5	+	0	3	Casein kinase II substrate motif;G protein-coupled receptor kinase 1 substrate motif;Pyruvate dehydrogenase kinase substrate motif	EEKGKEGDSEKESEKSDGDPIVDPEKEKEPK
844b	SMARCC2	F8VXC8	302	S	3	+	0	3	14-3-3 domain binding motif;Calmodulin-dependent protein kinase II substrate motif;Casein kinase II substrate motif;ERK1,2 kinase substrate motif;G protein-coupled receptor kinase 1 substrate motif;Growth associated histone HI kinase substrate motif;GSK3 kinase substrate motif;GSK-3, ERK1, ERK2, CDK5 substrate motif;MAPKAPK1 kinase substrate motif;Pim1 kinase substrate sequence;PKA kinase substra…	DRRDKKGGNYKKRKRSPSPSPTPEAKKKNAK
845	HNRNPA1	F8W6I7	298	S	11	+	0	3	Casein kinase II substrate motif;MDC1 BRCT domain binding motif;Plk1 PBD domain binding motif	FAKPRNQGGYGGSSSSSSYGSGRRF______
846a	CLASP1	F8WA11	598	S	1	+	0	3	Casein kinase II substrate motif;MAPKAPK2 kinase substrate motif;Pyruvate dehydrogenase kinase substrate motif	TVSTKSVSTTGSLQRSRSDIDVNAAASAKSK
846b	CLASP1	F8WA11	594	S	7	+	0	3	G protein-coupled receptor kinase 1 substrate motif;GSK3 kinase substrate motif;MAPKAPK2 kinase substrate motif	SRASTVSTKSVSTTGSLQRSRSDIDVNAAAS
847	GPATCH2L	G3V5D0	16	S	16	+	0	3	Casein kinase I substrate motif;G protein-coupled receptor kinase 1 substrate motif	MDELVHDLASALEQTSEQNKLGELWEEMALS
848	CCNK	G3V5E1	324	S	3	+	0	3	DNA dependent Protein kinase substrate motif;ERK1,2 kinase substrate motif;G protein-coupled receptor kinase 1 substrate motif;GSK3 kinase substrate motif;GSK-3, ERK1, ERK2, CDK5 substrate motif;PKA kinase substrate motif;PKC kinase substrate motif;WW domain binding motif	QPAQQQQPAQQPKKPSPQPSSPRQVKRAVVV
849a	CEP170	H0Y2V6	1489	S	30	+	0	3	Cdc2 kinase substrate motif;CDK kinase substrate motif;CDK1,2,4,6 kinase substrate motif;DNA dependent Protein kinase substrate motif;ERK1,2 kinase substrate motif;GSK-3, ERK1, ERK2, CDK5 substrate motif;WW domain binding motif	LEALNNMGFPSAMLPSPPKQKSSPVNNHHSP
849b	CEP170	H0Y2V6	922	S	1	+	0	3	Casein kinase II substrate motif;PAK2 kinase substrate motif;PKA kinase substrate motif;PKC kinase substrate motif	LVTGETERKSTQKRKSFTSLYKDRCSTGSPS
850	TMEM201	H0Y4R5	351	S	3	+	0	3	14-3-3 domain binding motif;Calmodulin-dependent protein kinase II substrate motif;Casein kinase II substrate motif;ERK1,2 kinase substrate motif;GSK-3, ERK1, ERK2, CDK5 substrate motif;PAK2 kinase substrate motif;PKA kinase substrate motif;PKC epsilon kinase substrate motif;PKC kinase substrate motif;WW domain binding motif	LPLANQQLFRSPRRTSPSSLPGRLSRALSLG
851	ARID1B	H0Y7H8	15	S	4	+	0	3	Casein kinase II substrate motif;ERK1,2 kinase substrate motif;G protein-coupled receptor kinase 1 substrate motif;GSK-3, ERK1, ERK2, CDK5 substrate motif;Pyruvate dehydrogenase kinase substrate motif;WW domain binding motif	_SPGTPGPTMGRSQGSPMDPMVMKRPQLYGM
852	AGAP3	H0Y873	67	S	6	+	0	3	Casein kinase II substrate motif;DNA dependent Protein kinase substrate motif;ERK1,2 kinase substrate motif;GSK-3, ERK1, ERK2, CDK5 substrate motif;WW domain binding motif	PAEVLSSSPKLDPPPSPHSNRKKHRRKKSTG
853	DPYSL3	H0YBT4	161	S	2	+	0	3	Casein kinase II substrate motif;Cdc2 kinase substrate motif;CDK kinase substrate motif;CDK1,2,4,6 kinase substrate motif;ERK1,2 kinase substrate motif;G protein-coupled receptor kinase 1 substrate motif;GSK-3, ERK1, ERK2, CDK5 substrate motif;MAPKAPK2 kinase substrate motif;PKA kinase substrate motif;PKC kinase substrate motif;WW domain binding motif	TTTPKGGTPAGSARGSPTRPNPPVRNLHQSG
854	CD44	H0YD13	161	S	3	+	0	3	14-3-3 domain binding motif;Calmodulin-dependent protein kinase II substrate motif;DNA dependent Protein kinase substrate motif;PKA kinase substrate motif;PKC epsilon kinase substrate motif;PKC kinase substrate motif	LVINSGNGAVEDRKPSGLNGEASKSQEMVHL
855	ATG16L2	H0YFG0	142	S	3	+	0	3	14-3-3 domain binding motif;Calmodulin-dependent protein kinase II substrate motif;G protein-coupled receptor kinase 1 substrate motif;MAPKAPK1 kinase substrate motif;p70 Ribosomal S6 kinase substrate motif;Phosphorylase kinase substrate motif;PKA kinase substrate motif;PKC kinase substrate motif;ZIP kinase substrate motif	DVVKGLLDFKKRRGHSIGGAPEQRYQIIPVC
856	TRPM7	H0YLN8	1255	S	8	+	0	3	Casein kinase II substrate motif;G protein-coupled receptor kinase 1 substrate motif;PKA kinase substrate motif;PKC kinase substrate motif	ALTVDTLKTLTAQKASEASKVHNEITRELSI
857	RFX7	H0YLX2	321	S	8	+	0	3	ERK1,2 kinase substrate motif;GSK-3, ERK1, ERK2, CDK5 substrate motif;WW domain binding motif	QSVKQAPKTPQNVPASPGGDRSARHRYPQIL
858	ANKRD17	H0YM23	1593	S	5	+	0	3	Cdc2 kinase substrate motif;CDK kinase substrate motif;CDK1,2,4,6 kinase substrate motif;ERK1,2 kinase substrate motif;Growth associated histone HI kinase substrate motif;GSK-3, ERK1, ERK2, CDK5 substrate motif;PKA kinase substrate motif;PKC kinase substrate motif;WW domain binding motif	GPSPLSSPNGKLTVASPKRGQKREEGWKEVV
859	ZFYVE19	H3BRF9	121	S	2	+	0	3	ERK1,2 kinase substrate motif;GSK-3, ERK1, ERK2, CDK5 substrate motif;PKA kinase substrate motif;PKC kinase substrate motif;WW domain binding motif	HEVLTRGSSANASKWSPPQNYKKRVAALEAK
860	PML	H3BT57	38	S	5	+	0	3	Casein kinase II substrate motif;DNA dependent Protein kinase substrate motif;ERK1,2 kinase substrate motif;G protein-coupled receptor kinase 1 substrate motif;GSK-3, ERK1, ERK2, CDK5 substrate motif;WW domain binding motif	MPPPETPSEGRQPSPSPSPTERAPASEEEFQ
861a	SAP130	H7BXF5	682	S	5	+	0	3	ERK1,2 kinase substrate motif;G protein-coupled receptor kinase 1 substrate motif;Growth associated histone HI kinase substrate motif;GSK-3, ERK1, ERK2, CDK5 substrate motif;MAPKAPK2 kinase substrate motif;PKA kinase substrate motif;PKC kinase substrate motif;WW domain binding motif	VASPRVESSMRSTSGSPRPAGAKPKSEIHVS
861b	SAP130	H7BXF5	416	S	10	+	0	3	ERK1,2 kinase substrate motif;Growth associated histone HI kinase substrate motif;GSK-3, ERK1, ERK2, CDK5 substrate motif;PKA kinase substrate motif;PKC kinase substrate motif;WW domain binding motif	NIPVAKVVPQQITHTSPRIQPDYPAERSSLI
862	ANKHD1-EIF4EBP3	H7C0V5	617	S	7	+	0	3	Casein kinase II substrate motif;ERK1,2 kinase substrate motif;GSK-3, ERK1, ERK2, CDK5 substrate motif;WW domain binding motif	PLLPPSDSRGHNSSNSPSLQAGGAEGAGDRG
863	ECT2	H7C103	206	S	13	+	0	3	Casein kinase I substrate motif;Casein kinase II substrate motif;ERK1,2 kinase substrate motif;Growth associated histone HI kinase substrate motif;GSK-3, ERK1, ERK2, CDK5 substrate motif;WW domain binding motif	LRRALMTSHGSVEGRSPSSNDKHVMSRLSST
864	CHD3	H7C2H0	195	S	15	+	0	3	b-Adrenergic Receptor kinase substrate motif;Casein kinase II substrate motif;G protein-coupled receptor kinase 1 substrate motif;GSK3 kinase substrate motif;Pyruvate dehydrogenase kinase substrate motif	KGGSSDEGPEPEAEESDLDSGSVHSASGRPD
865	HBP1	H7C4S2	127	S	2	+	0	3	ERK1,2 kinase substrate motif;GSK-3, ERK1, ERK2, CDK5 substrate motif;MDC1 BRCT domain binding motif;PKA kinase substrate motif;PKC kinase substrate motif;Plk1 PBD domain binding motif;WW domain binding motif	SPQSPLMQCSFYNRSSPVHIIATSKSLHSYA
866	CIC	I3L2J0	664	S	3	+	0	3	14-3-3 domain binding motif;Akt kinase substrate motif;Calmodulin-dependent protein kinase II substrate motif;Casein kinase II substrate motif;G protein-coupled receptor kinase 1 substrate motif;MAPKAPK1 kinase substrate motif;MAPKAPK2 kinase substrate motif;PKA kinase substrate motif;PKC kinase substrate motif	ASPVIQRTAVRSRHLSASTPKAGVLTPPDLG
867	CEP131	I3L2J8	47	S	3	+	0	3	14-3-3 domain binding motif;Calmodulin-dependent protein kinase II alpha substrate motif;Calmodulin-dependent protein kinase II substrate motif;Calmodulin-dependent protein kinase IV substrate motif;Casein kinase II substrate motif;Chk1 kinase substrate motif;Phosphorylase kinase substrate motif;PKA kinase substrate motif;PKC kinase substrate motif	RPGSAATTKPIVRSVSVVTGSEQKRKVLEAT
868	ANK2	I6L894	3790	S	3	+	0	3	14-3-3 domain binding motif;Calmodulin-dependent protein kinase II substrate motif;ERK1,2 kinase substrate motif;GSK-3, ERK1, ERK2, CDK5 substrate motif;PKA kinase substrate motif;PKC kinase substrate motif;WW domain binding motif	EKLYLQTPTSSERGGSPIIQEPEEPSEHREE
869a	RBBP8	I6L8A6	163	S	22	+	0	3	b-Adrenergic Receptor kinase substrate motif;Casein kinase II substrate motif;ERK1,2 kinase substrate motif;G protein-coupled receptor kinase 1 substrate motif;GSK-3, ERK1, ERK2, CDK5 substrate motif;WW domain binding motif	HQAAELECEEDVIPDSPITAFSFSGVNRLRR
869b	RBBP8	I6L8A6	233	S	25	+	0	3	ERK1,2 kinase substrate motif;GSK-3, ERK1, ERK2, CDK5 substrate motif;WW domain binding motif	NENEILVADTYDQSQSPMAKAHGTSSYTPDK
870	HDAC7	J3KPH8	543	S	4	+	0	3	ERK1,2 kinase substrate motif;G protein-coupled receptor kinase 1 substrate motif;GSK-3, ERK1, ERK2, CDK5 substrate motif;MDC1 BRCT domain binding motif;Plk1 PBD domain binding motif;WW domain binding motif	PLAQGGHRPLSRAQSSPAAPASLSAPEPASQ
871	MAP3K3	J3KRN4	166	S	3	+	0	3	14-3-3 domain binding motif;Akt kinase substrate motif;Calmodulin-dependent protein kinase II substrate motif;Casein kinase II substrate motif;MAPKAPK1 kinase substrate motif;MAPKAPK2 kinase substrate motif;p70 Ribosomal S6 kinase substrate motif;Phosphorylase kinase substrate motif;PKA kinase substrate motif;PKC kinase substrate motif	INTIYQPPEPRSRHLSVSSQNPGRSSPPPGY
872	SNX11	J3QLV8	194	S	5	+	0	3	DNA dependent Protein kinase substrate motif;ERK1,2 kinase substrate motif;G protein-coupled receptor kinase 1 substrate motif;GSK3 kinase substrate motif;GSK-3, ERK1, ERK2, CDK5 substrate motif;WW domain binding motif	KSCCFLPRSGRRSSPSPPPSEEKDHLEVWAP
873	MBP	J3QQK6	19	S	5	+	0	3	Casein kinase II substrate motif;G protein-coupled receptor kinase 1 substrate motif	HAGKRELNAEKASTNSETNRGESEKKRNLGE
874	HEXIM2	K7ESM2	29	S	7	+	0	3	Casein kinase II substrate motif;ERK1,2 kinase substrate motif;G protein-coupled receptor kinase 1 substrate motif;GSK-3, ERK1, ERK2, CDK5 substrate motif;WW domain binding motif	SPVALEEAKTSGAPGSPQTPPERHDSGGSLP
875	FMNL1	K7EK60	624	S	3	+	0	3	14-3-3 domain binding motif;b-Adrenergic Receptor kinase substrate motif;Calmodulin-dependent protein kinase II substrate motif;Calmodulin-dependent protein kinase IV substrate motif;Chk1 kinase substrate motif;G protein-coupled receptor kinase 1 substrate motif;PAK2 kinase substrate motif;PKA kinase substrate motif;PKC epsilon kinase substrate motif;PKC kinase substrate motif	PPPPGGPPDALGRRDSELGPGVKAKKPIQTK
876	PPP1R12C	K7EL81	383	S	3	+	0	3	AMP-activated protein kinase substrate motif;Calmodulin-dependent protein kinase II substrate motif;Chk1 kinase substrate motif;HMGCoA Reductase kinase substrate motif;PKA kinase substrate motif;PKC kinase substrate motif	EEAPFSRRFGLLKTGSSGALGPPERRTAEGA
877	MGRN1	K7EPJ5	498	S	3	+	0	3	14-3-3 domain binding motif;Calmodulin-dependent protein kinase II substrate motif;DNA dependent Protein kinase substrate motif;PKA kinase substrate motif;PKC kinase substrate motif	GRPQSKAPDSTLRSPSSPIHEEDEEKLSEDV
878a	CCR10	K7ER70	126	S	3	+	0	3	14-3-3 domain binding motif;Akt kinase substrate motif;Calmodulin-dependent protein kinase II substrate motif;Casein kinase II substrate motif;G protein-coupled receptor kinase 1 substrate motif;MAPKAPK1 kinase substrate motif;MDC1 BRCT domain binding motif;PKA kinase substrate motif;PKC kinase substrate motif;Plk1 PBD domain binding motif	GPQPRRGCPRRPRLSSCSAPTETHSLSWDN_
878b	CCR10	K7ER70	135	S	12	+	0	3	Casein kinase I substrate motif;Casein kinase II substrate motif	RRPRLSSCSAPTETHSLSWDN__________
879	FHOD3	K7ER94	541	S	4	+	0	3	ERK1,2 kinase substrate motif;GSK-3, ERK1, ERK2, CDK5 substrate motif;WW domain binding motif	FAEKFNSGDLGRGSISPDAEPNDKVPETAPV
880	GRAMD1A	M0QZ12	354	S	5	+	0	3	DNA dependent Protein kinase substrate motif;ERK1,2 kinase substrate motif;G protein-coupled receptor kinase 1 substrate motif;GSK3 kinase substrate motif;GSK-3, ERK1, ERK2, CDK5 substrate motif;MAPKAPK2 kinase substrate motif;WW domain binding motif	SDITSSGAADRSQEPSPVGSRRGHVTPNLSR
881	LIG1	M0R0Q7	51	S	11	+	0	3	b-Adrenergic Receptor kinase substrate motif;Casein kinase I substrate motif;Cdc2 kinase substrate motif;CDK kinase substrate motif;CDK1,2,4,6 kinase substrate motif;ERK1,2 kinase substrate motif;GSK-3, ERK1, ERK2, CDK5 substrate motif;MAPKAPK2 kinase substrate motif;WW domain binding motif	KAALKEWNGVVSESDSPVKRPGRKAARVLGS
882	EPS15L1	M0R165	575	S	16	+	0	3	Casein kinase II substrate motif;Pyruvate dehydrogenase kinase substrate motif	SLEQYDQVLDGAHGASLTDLANLSEGVSLAE
883	FOXN3	O00409	448	S	7	+	0	3	b-Adrenergic Receptor kinase substrate motif;BARD1 BRCT domain binding motif;Casein kinase II substrate motif;PKA kinase substrate motif	DTLPLKKRRTEKPPESDDEEMKEAAGSLLHL
884	PITPNM1	O00562	593	S	3	+	0	3	14-3-3 domain binding motif;Aurora-A kinase substrate motif;Calmodulin-dependent protein kinase II substrate motif;MAPKAPK2 kinase substrate motif;PAK2 kinase substrate motif;PKA kinase substrate motif;PKC epsilon kinase substrate motif;PKC kinase substrate motif	SANAGTGSRGSSRRGSMNNELLSPEFGPVRD
885	CHD2	O14647	1373	S	6	+	0	3	Casein kinase I substrate motif;Casein kinase II substrate motif;DNA dependent Protein kinase substrate motif;G protein-coupled receptor kinase 1 substrate motif;MAPKAPK2 kinase substrate motif	EHGIELSSPRHSDNPSEEGEVKDDGLEKSPM
886	ZNF609	O15014	804	S	10	+	0	3	Casein kinase II substrate motif;DNA dependent Protein kinase substrate motif;ERK1,2 kinase substrate motif;GSK-3, ERK1, ERK2, CDK5 substrate motif;WW domain binding motif	KAEADKIYSFTDNAPSPSIGGSSRLENTTPT
887	FYB	O15117	209	S	14	+	0	3	Casein kinase II substrate motif;MAPKAPK2 kinase substrate motif;Pyruvate dehydrogenase kinase substrate motif	PKPAFGQKPPLSTENSHEDESPMKNVSSSKG
888	PPM1G	O15355	183	S	11	+	0	3	ATM kinase substrate motif;Casein kinase I substrate motif;DNA dependent Protein kinase substrate motif	PPHSKSGGGTGEEPGSQGLNGEAGPEDSTRE
889	MAP3K7	O43318	389	S	3	+	0	3	G protein-coupled receptor kinase 1 substrate motif;GSK3 kinase substrate motif;PAK2 kinase substrate motif;PKA kinase substrate motif;PKC kinase substrate motif	SSVESLPPTSEGKRMSADMSEIEARIAATTA
890	WDR62	O43379	49	S	4	+	0	3	Casein kinase II substrate motif;PKA kinase substrate motif;PKC kinase substrate motif	PPPAPPICLRRRTRLSTASEETVQNRVSLEK
891	RGS14	O43566	198	S	17	+	0	3	Casein kinase I substrate motif;PKA kinase substrate motif;PKC kinase substrate motif	CLLAEAEGRPLREPGSSRLGSPDATRKKPKL
892	KIF1C	O43896	1092	S	3	+	0	3	14-3-3 domain binding motif;AMP-activated protein kinase substrate motif;Calmodulin-dependent protein kinase I substrate motif;Calmodulin-dependent protein kinase II substrate motif;Calmodulin-dependent protein kinase IV substrate motif;Casein kinase II substrate motif;Chk1 kinase substrate motif;PKA kinase substrate motif;PKC kinase substrate motif;Pyruvate dehydrogenase kinase substrate motif;Z…	RYPPYTTPPRMRRQRSAPDLKESGAAV____
893a	TBC1D4	O60343	666	S	6	+	0	3	ERK1,2 kinase substrate motif;Growth associated histone HI kinase substrate motif;GSK-3, ERK1, ERK2, CDK5 substrate motif;WW domain binding motif	KRKLNLQDGRAQGVRSPLLRQSSSEQCSDGE;KRKLNLQDGRAQGVRSPLLRQSSSEQCSNLS
893b	TBC1D4	O60343	591	S	6	+	0	3	b-Adrenergic Receptor kinase substrate motif;Casein kinase II substrate motif;G protein-coupled receptor kinase 1 substrate motif;GSK3 kinase substrate motif	SRGANRMRGRLGSVDSFERSNSLASEKDYSP
893c	TBC1D4	O60343	754	S	6	+	0	3	Casein kinase II substrate motif;MAPKAPK2 kinase substrate motif	ESSDGEGRKRTSSTCSNESLSVGGTSVTPRR;QCSDGEGRKRTSSTCSNESLSVGGTSVTPRR
894	KIF21B	O75037	1215	S	5	+	0	3	Casein kinase II substrate motif;ERK1,2 kinase substrate motif;GSK-3, ERK1, ERK2, CDK5 substrate motif;WW domain binding motif	TRGSTFPRQSRATETSPLTRRKSYDRGQPIR
895	ZBED4	O75132	624	S	11	+	0	3	14-3-3 domain binding motif;Calmodulin-dependent protein kinase II substrate motif;Casein kinase II substrate motif;ERK1,2 kinase substrate motif;GSK-3, ERK1, ERK2, CDK5 substrate motif;MDC1 BRCT domain binding motif;PKA kinase substrate motif;PKC kinase substrate motif;Plk1 PBD domain binding motif;WW domain binding motif	SNVLKTEVSETARPSSPDTRVPRGTELSGAS
896	TRIM3	O75382	454	S	3	+	0	3	14-3-3 domain binding motif;Calmodulin-dependent protein kinase II substrate motif;Casein kinase II substrate motif;DNA dependent Protein kinase substrate motif;G protein-coupled receptor kinase 1 substrate motif;GSK3 kinase substrate motif;PAK2 kinase substrate motif;PKA kinase substrate motif;PKC epsilon kinase substrate motif;PKC kinase substrate motif	GGPGSHVRQKAVRRPSSMYSTGGKRKDNPIE
897	LRCH4	O75427	513	S	3	+	0	3	14-3-3 domain binding motif;ATM kinase substrate motif;Calmodulin-dependent protein kinase II substrate motif;Calmodulin-dependent protein kinase IV substrate motif;Casein kinase II substrate motif;Chk1 kinase substrate motif;DNA dependent Protein kinase substrate motif;G protein-coupled receptor kinase 1 substrate motif;GSK3 kinase substrate motif;MDC1 BRCT domain binding motif;PKA kinase substr…	LGSIQRPNSFLFRSSSQSGSGPSSPDSVLRP
898	SKAP2	O75563	6	S	5	+	0	3	Casein kinase II substrate motif;G protein-coupled receptor kinase 1 substrate motif;MDC1 BRCT domain binding motif;Plk1 PBD domain binding motif	__________MPNPSSTSSPYPLPEEIRNLL
899	WDHD1	O75717	907	S	8	+	0	3	ATM kinase substrate motif;DNA dependent Protein kinase substrate motif;MDC1 BRCT domain binding motif;Plk1 PBD domain binding motif	NSSDVSAKSGAVTFSSQGRVNPFKVSASSKE
900a	GRAP2	O75791	159	S	3	+	0	3	14-3-3 domain binding motif;Calmodulin-dependent protein kinase II substrate motif;CLK1 kinase substrate motif;Phosphorylase kinase substrate motif;PKA kinase substrate motif;PKC kinase substrate motif	FLRDRTREDQGHRGNSLDRRSQGGPHLSGAV
900b	GRAP2	O75791	187	S	3	+	0	3	14-3-3 domain binding motif;Calmodulin-dependent protein kinase II substrate motif;Calmodulin-dependent protein kinase IV substrate motif;Chk1 kinase substrate motif;G protein-coupled receptor kinase 1 substrate motif;PKA kinase substrate motif;PKA, PKG kinase substrate motif;PKC epsilon kinase substrate motif;PKC kinase substrate motif;PKG kinase substrate motif	GAVGEEIRPSMNRKLSDHPPTLPLQQHQHQP
901	SASH3	O75995	320	S	15	+	0	3	Casein kinase I substrate motif;Casein kinase II substrate motif;G protein-coupled receptor kinase 1 substrate motif	KLLTAAELLLDYDTGSEEAEEGAESSQEPVA
902	MTA2	O94776	54	S	5	+	0	3	Casein kinase II substrate motif;MDC1 BRCT domain binding motif;Plk1 PBD domain binding motif	EAKVVCLFRRRDISSSLNSLADSNAREFEEE
903	IKBKAP	O95163	1174	S	29	+	0	3	Casein kinase II substrate motif;MAPKAPK2 kinase substrate motif	HGQESDLFSETSSVVSGSEMSGKYSHSNSRI
904	ZRANB2	O95218	181	S	15	+	0	3		KYKLDEDEDEDDADLSKYNLDASEEEDSNKK
905	CD2BP2	O95400	194	S	7	+	0	3	DNA dependent Protein kinase substrate motif	GARGGGKGRKGPGQPSSPQRLDRLSGLADQM
906a	OXSR1	O95747	359	S	8	+	0	3	ERK1,2 kinase substrate motif;Growth associated histone HI kinase substrate motif;GSK-3, ERK1, ERK2, CDK5 substrate motif;MAPKAPK2 kinase substrate motif;PKA kinase substrate motif;PKC kinase substrate motif;WW domain binding motif	DEESEEGKAAISQLRSPRVKESISNSELFPT
906b	OXSR1	O95747	324	S	5	+	0	3		PTISERAKKVRRVPGSSGRLHKTEDGGWEWS
907a	HLA-B	P01889	66	S	7	+	0	3	Casein kinase I substrate motif;Casein kinase II substrate motif;ERK1,2 kinase substrate motif;Growth associated histone HI kinase substrate motif;GSK-3, ERK1, ERK2, CDK5 substrate motif;MAPKAPK2 kinase substrate motif;PKA kinase substrate motif;PKC kinase substrate motif;WW domain binding motif	YVDDTQFVRFDSDAASPREEPRAPWIEQEGP
907b	HLA-B	P01889	352	S	12	+	0	3	b-Adrenergic Receptor kinase substrate motif;G protein-coupled receptor kinase 1 substrate motif;GSK3 kinase substrate motif	SGGKGGSYSQAACSDSAQGSDVSLTA_____
907c	HLA-B	P01889	359	S	19	+	0	3	Casein kinase II substrate motif	YSQAACSDSAQGSDVSLTA____________
908a	LMNA	P02545	426	S	6	+	0	3	b-Adrenergic Receptor kinase substrate motif;Casein kinase II substrate motif	GGGSVTKKRKLESTESRSSFSQHARTSGNSL;GGGSVTKKRKLESTESRSSFSQHARTSGRVA
908b	LMNA	P02545	392	S	6	+	0	3	Casein kinase II substrate motif;DNA dependent Protein kinase substrate motif;ERK1,2 kinase substrate motif;GSK-3, ERK1, ERK2, CDK5 substrate motif;WW domain binding motif	RKLLEGEEERLRLSPSPTSQRSRGRASSHSS
909	EPB41	P11171	188	S	7	+	0	3	b-Adrenergic Receptor kinase substrate motif;Casein kinase II substrate motif;ERK1,2 kinase substrate motif;GSK-3, ERK1, ERK2, CDK5 substrate motif;PKA kinase substrate motif;PKC kinase substrate motif;WW domain binding motif	GEGLEECSKIEVKEESPQSKAETELKASQKP
910	BCR	P11274	122	S	26	+	0	3	Cdc2 kinase substrate motif;CDK kinase substrate motif;CDK1,2,4,6 kinase substrate motif;ERK1,2 kinase substrate motif;G protein-coupled receptor kinase 1 substrate motif;GSK-3, ERK1, ERK2, CDK5 substrate motif;WW domain binding motif	PPPAEEPEARPDGEGSPGKARPGTARRPGAA
911	LCP1	P13796	7	S	4	+	0	3	BARD1 BRCT domain binding motif;Casein kinase II substrate motif	_________MARGSVSDEEMMELREAFAKVD
912	CD99	P14209	168	S	12	+	0	3	b-Adrenergic Receptor kinase substrate motif;Casein kinase I substrate motif;G protein-coupled receptor kinase 1 substrate motif;PKA kinase substrate motif;PKC kinase substrate motif	LCFKENAEQGEVDMESHRNANAEPAVQRTLL
913	RPA2	P15927	238	S	3	+	0	3	AMP-activated protein kinase substrate motif;Casein kinase II substrate motif;HMGCoA Reductase kinase substrate motif;Phosphorylase kinase substrate motif;PKA kinase substrate motif;PKC kinase substrate motif	EGLNFQDLKNQLKHMSVSSIKQAVDFLSNEG
914a	HLA-A	P16189	350	S	11	+	0	3	Casein kinase II substrate motif;MDC1 BRCT domain binding motif;Plk1 PBD domain binding motif	KSSDRKGGSYSQAASSDSAQGSDMSLTACKV
914b	HLA-A	P16189	352	S	12	+	0	3	b-Adrenergic Receptor kinase substrate motif;G protein-coupled receptor kinase 1 substrate motif;GSK3 kinase substrate motif	SDRKGGSYSQAASSDSAQGSDMSLTACKV__
914c	HLA-A	P16189	356	S	17	+	0	3	Casein kinase II substrate motif;MAPKAPK2 kinase substrate motif	GGSYSQAASSDSAQGSDMSLTACKV______
914d	HLA-A	P16189	359	S	20	+	0	3	Casein kinase II substrate motif	YSQAASSDSAQGSDMSLTACKV_________
915	PPP3CB	P16298	478	S	3	+	0	3	14-3-3 domain binding motif;Calmodulin-dependent protein kinase II substrate motif;Casein kinase II substrate motif;G protein-coupled receptor kinase 1 substrate motif;PKA kinase substrate motif;PKC kinase substrate motif	AEKAIRGFSPPHRICSFEEAKGLDRINERMP
916	GCFC2	P16383	180	S	9	+	0	3	b-Adrenergic Receptor kinase substrate motif;Casein kinase I substrate motif;Casein kinase II substrate motif;G protein-coupled receptor kinase 1 substrate motif;Pyruvate dehydrogenase kinase substrate motif	SSISGMKRESEDDPESEPDDHEKRIPFTLRP
917	PLCG2	P16885	160	S	3	+	0	3	14-3-3 domain binding motif;Aurora-A kinase substrate motif;Calmodulin-dependent protein kinase II substrate motif;Casein kinase II substrate motif;PAK2 kinase substrate motif;Phosphorylase kinase substrate motif;PKA kinase substrate motif;PKC epsilon kinase substrate motif;PKC kinase substrate motif	WLRKQIYSVDQTRRNSISLRELKTILPLINF
918	CTPS1	P17812	562	S	5	+	0	3	Casein kinase II substrate motif;ERK1,2 kinase substrate motif;G protein-coupled receptor kinase 1 substrate motif;Growth associated histone HI kinase substrate motif;GSK-3, ERK1, ERK2, CDK5 substrate motif;PKA kinase substrate motif;PKC kinase substrate motif;Pyruvate dehydrogenase kinase substrate motif;WW domain binding motif	SVGRLSHYLQKGCRLSPRDTYSDRSGSSSPD
919	PFKL	P17858	775	S	4	+	0	3	14-3-3 domain binding motif;Calmodulin-dependent protein kinase II substrate motif;PKA kinase substrate motif;PKC kinase substrate motif;ZIP kinase substrate motif	AYVSGELEHVTRRTLSMDKGF__________
920a	SON	P18583	2129	S	19	+	0	3	BARD1 BRCT domain binding motif;Casein kinase II substrate motif;PKA kinase substrate motif	QSKEDDDVIVNKPHVSDEEEEEPPFYHHPFK
920b	SON	P18583	1952	S	7	+	0	3	Casein kinase II substrate motif;Cdc2 kinase substrate motif;CDK kinase substrate motif;CDK1,2,4,6 kinase substrate motif;ERK1,2 kinase substrate motif;GSK-3, ERK1, ERK2, CDK5 substrate motif;MAPKAPK2 kinase substrate motif;WW domain binding motif	RRRSRSVGRRRSFSISPSRRSRTPSRRSRTP
921	PGAM1	P18669	14	S	4	+	0	3	AMP-activated protein kinase substrate motif;b-Adrenergic Receptor kinase substrate motif	__MAAYKLVLIRHGESAWNLENRFSGWYDAD
922	SLC9A1	P19634	693	S	3	+	0	3	b-Adrenergic Receptor kinase substrate motif;Casein kinase II substrate motif;ERK1,2 kinase substrate motif;G protein-coupled receptor kinase 1 substrate motif;GSK3 kinase substrate motif;GSK-3, ERK1, ERK2, CDK5 substrate motif;PKA kinase substrate motif;PKC kinase substrate motif;WW domain binding motif	QKINNYLTVPAHKLDSPTMSRARIGSDPLAY
923	BTF3	P20290	173	S	9	+	0	3	PKA kinase substrate motif;PKC kinase substrate motif	SLTSLRRLAEALPKQSVDGKAPLATGEDDDD
924	LMNB1	P20700	278	S	7	+	0	3	Casein kinase II substrate motif;PKA kinase substrate motif;PKC kinase substrate motif	ELEQTYHAKLENARLSSEMNTSTVNSAREEL
925	BCL3	P20749	41	S	3	+	0	3	14-3-3 domain binding motif;Calmodulin-dependent protein kinase II substrate motif;Casein kinase II substrate motif;DNA dependent Protein kinase substrate motif;ERK1,2 kinase substrate motif;G protein-coupled receptor kinase 1 substrate motif;GSK-3, ERK1, ERK2, CDK5 substrate motif;PKA kinase substrate motif;PKC kinase substrate motif;WW domain binding motif	PGAALPLRKRPLRAPSPEPAAPRGAAGLVVP
926	CSRP1	P21291	192	S	14	+	0	3	G protein-coupled receptor kinase 1 substrate motif	PKGFGFGQGAGALVHSE______________
927	TNFAIP3	P21580	459	S	20	+	0	3	G protein-coupled receptor kinase 1 substrate motif	EPLAWNPEESTGGPHSAPPTAPSPFLFSETT
928	RPL13	P26373	106	S	3	+	0	3	14-3-3 domain binding motif;Akt kinase substrate motif;Calmodulin-dependent protein kinase II substrate motif;Casein kinase II substrate motif;MAPKAPK1 kinase substrate motif;PKA kinase substrate motif;PKC kinase substrate motif;ZIP kinase substrate motif	ARTIGISVDPRRRNKSTESLQANVQRLKEYR
929	SHC1	Q5T181	29	S	3	+	0	3	14-3-3 domain binding motif;Calmodulin-dependent protein kinase II substrate motif;PKA kinase substrate motif;PKC kinase substrate motif	VEGGQLGGEEWTRHGSFVNKPTRGWLHPNDK
930	CCND2	P30279	271	S	5	+	0	3	BARD1 BRCT domain binding motif;Casein kinase II substrate motif;G protein-coupled receptor kinase 1 substrate motif	NSLQQYRQDQRDGSKSEDELDQASTPTDVRD
931	DEK	P35659	231	S	10	+	0	3	Casein kinase I substrate motif;Casein kinase II substrate motif;MAPKAPK2 kinase substrate motif;MDC1 BRCT domain binding motif;Plk1 PBD domain binding motif	KAKRTKCPEILSDESSSDEDEKKNKEESSDD
932a	RBMX	P38159	221	S	4	+	0	3	Casein kinase I substrate motif;Casein kinase II substrate motif;PKA kinase substrate motif;PKC kinase substrate motif;Pyruvate dehydrogenase kinase substrate motif	YLSPRDDGYSTKDSYSSRDYPSSRDTRDYAP
932b	RBMX	P38159	316	S	7	+	0	3	MDC1 BRCT domain binding motif;Plk1 PBD domain binding motif	PPSYGGSSRYDDYSSSRDGYGGSRDSYSSSR
933	BRCA1	P38398	1642	S	8	+	0	3	Casein kinase II substrate motif	AMEESVSREKPELTASTERVNKRMSMVVSGL
934	RPL3	P39023	350	S	1	+	0	3	PKA kinase substrate motif;PKC kinase substrate motif	GCVVGTKKRVLTLRKSLLVQTKRRALEKIDL
935	ETV6	P41212	439	S	9	+	0	3	ATM kinase substrate motif;b-Adrenergic Receptor kinase substrate motif;Casein kinase II substrate motif;DNA dependent Protein kinase substrate motif	DEIMSGRTDRLEHLESQELDEQIYQEDEC__
936	HTT	P42858	2934	S	4	+	0	3	Casein kinase I substrate motif;Cdc2 kinase substrate motif;CDK kinase substrate motif;CDK1,2,4,6 kinase substrate motif;ERK1,2 kinase substrate motif;G protein-coupled receptor kinase 1 substrate motif;GSK-3, ERK1, ERK2, CDK5 substrate motif;PKA kinase substrate motif;PKC kinase substrate motif;WW domain binding motif	LGLMLTCMYTGKEKVSPGRTSDPNPAAPDSE
937a	MKI67	P46013	827	S	4	+	0	3	ERK1,2 kinase substrate motif;GSK-3, ERK1, ERK2, CDK5 substrate motif;PKA kinase substrate motif;WW domain binding motif	SAQNAAKQPSDKCSASPPLRRQCIRENGNVA
937b	MKI67	P46013	1815	S	10	+	0	3	PKA kinase substrate motif;PKC kinase substrate motif	GTPVQKLDQPGNLPGSNRRLQTRKEKAQALE
937c	MKI67	P46013	859	S	9	+	0	3	Casein kinase II substrate motif;G protein-coupled receptor kinase 1 substrate motif;PKA kinase substrate motif;PKC kinase substrate motif	TPRNTYKMTSLETKTSDTETEPSKTVSTANR
937d	MKI67	P46013	1071	S	5	+	0	3	b-Adrenergic Receptor kinase substrate motif;ERK1,2 kinase substrate motif;Growth associated histone HI kinase substrate motif;GSK-3, ERK1, ERK2, CDK5 substrate motif;PKA kinase substrate motif;PKC kinase substrate motif;WW domain binding motif	REPAGDGKSIRTFKESPKQILDPAARVTGMK
938	PHKA2	P46019	729	S	1	+	0	3	PKA kinase substrate motif;PKC kinase substrate motif	VPMTLPTKVLSAHRKSLNLVDSPQPLLEKVP
939	ARRB1	P49407	412	S	12	+	0	3	ERK1,2 kinase substrate motif;GSK-3, ERK1, ERK2, CDK5 substrate motif;WW domain binding motif	KGMKDDKEEEEDGTGSPQLNNR_________
940	AARS	P49588	399	S	3	+	0	3	Casein kinase II substrate motif;G protein-coupled receptor kinase 1 substrate motif;GSK3 kinase substrate motif;Phosphorylase kinase substrate motif;PKA kinase substrate motif;PKC kinase substrate motif;Pyruvate dehydrogenase kinase substrate motif	KTLSRGRRILDRKIQSLGDSKTIPGDTAWLL
941	PSEN1	P49768	367	S	9	+	0	3	MDC1 BRCT domain binding motif;Plk1 PBD domain binding motif	RSTPESRAAVQELSSSILAGEDPEERGVKLG
942	EMD	P50402	120	S	2	+	0	3	Casein kinase II substrate motif;PKA kinase substrate motif;PKC kinase substrate motif	YGEPESAGPSRAVRQSVTSFPDADAFHHQVH
943	HNRNPM	P52272	618	S	12	+	0	3	G protein-coupled receptor kinase 1 substrate motif	GIERMGLAMGGGGGASFDRAIEMERGNFGGS
944	ATN1	P54259	34	S	4	+	0	3	ERK1,2 kinase substrate motif;GSK-3, ERK1, ERK2, CDK5 substrate motif;PKA kinase substrate motif;PKC kinase substrate motif;WW domain binding motif	EAPGPREELRSRGRASPGGVSTSSSDGKAEK
945	BRPF1	P55201	462	S	8	+	0	3	Casein kinase II substrate motif;G protein-coupled receptor kinase 1 substrate motif	HTPPGSARRLPALSHSEGEEDEDEEEDEGKG
946a	CXCR4	P61073	339	S	6	+	0	3	Casein kinase II substrate motif;MDC1 BRCT domain binding motif;Plk1 PBD domain binding motif	SSLKILSKGKRGGHSSVSTESESSSFHSS__
946b	CXCR4	P61073	348	S	15	+	0	3	Casein kinase I substrate motif;Casein kinase II substrate motif;G protein-coupled receptor kinase 1 substrate motif;GSK3 kinase substrate motif;MAPKAPK2 kinase substrate motif;MDC1 BRCT domain binding motif;Plk1 PBD domain binding motif	KRGGHSSVSTESESSSFHSS___________
947	RPS3A	P61247	236	S	9	+	0	3	Casein kinase II substrate motif	PKFELGKLMELHGEGSSSGKATGDETGAKVE
948	RPS28	P62857	23	S	3	+	0	3	14-3-3 domain binding motif;ATM kinase substrate motif;Calmodulin-dependent protein kinase II substrate motif;Calmodulin-dependent protein kinase IV substrate motif;Chk1 kinase substrate motif;DNA dependent Protein kinase substrate motif;PKA kinase substrate motif;PKC kinase substrate motif	PIKLARVTKVLGRTGSQGQCTQVRVEFMDDT
949	BASP1	P80723	194	S	10	+	0	3	Casein kinase I substrate motif;Casein kinase II substrate motif;DNA dependent Protein kinase substrate motif	AAPSSKETPAATEAPSSTPKAQGPAASAEEP
950	FOXK1	P85037	416	S	1	+	0	3	G protein-coupled receptor kinase 1 substrate motif;GSK3 kinase substrate motif	GVSCFRTPFGPLSSRSAPASPTHPGLMSPRS
951a	SPTBN1	Q01082	2165	S	7	+	0	3	ERK1,2 kinase substrate motif;G protein-coupled receptor kinase 1 substrate motif;GSK3 kinase substrate motif;GSK-3, ERK1, ERK2, CDK5 substrate motif;MAPKAPK2 kinase substrate motif;MDC1 BRCT domain binding motif;PKA kinase substrate motif;PKC kinase substrate motif;Plk1 PBD domain binding motif;WW domain binding motif	MVNGATEQRTSSKESSPIPSPTSDRKAKTAL
951b	SPTBN1	Q01082	825	S	4	+	0	3	Casein kinase II substrate motif;PKA kinase substrate motif;PKC kinase substrate motif	LPQEHAESPDVRGRLSGIEERYKEVAELTRL
952	CAP1	Q01518	34	S	5	+	0	3	b-Adrenergic Receptor kinase substrate motif;Casein kinase II substrate motif;Cdc2 kinase substrate motif;CDK kinase substrate motif;CDK1,2,4,6 kinase substrate motif;ERK1,2 kinase substrate motif;G protein-coupled receptor kinase 1 substrate motif;GSK-3, ERK1, ERK2, CDK5 substrate motif;WW domain binding motif	EAVSHTSDMHRGYADSPSKAGAAPYVQAFDS
953	ERCC6	Q03468	1348	S	13	+	0	3	Casein kinase II substrate motif;ERK1,2 kinase substrate motif;GSK-3, ERK1, ERK2, CDK5 substrate motif;WW domain binding motif	KKRNSNFSVQHPSSTSPTEKCQDGIMKKEGK
954	SRSF11	Q05519	449	S	7	+	0	3	Casein kinase I substrate motif;Casein kinase II substrate motif;ERK1,2 kinase substrate motif;Growth associated histone HI kinase substrate motif;GSK-3, ERK1, ERK2, CDK5 substrate motif;PKA kinase substrate motif;PKC kinase substrate motif;WW domain binding motif	SEKEKKEEKKPIETGSPKTKECSVEKGTGDS
955	GABPA	Q06546	303	S	5	+	0	3	Casein kinase II substrate motif;PKA kinase substrate motif;PKC kinase substrate motif;Pyruvate dehydrogenase kinase substrate motif	NSSAKAAKVQRAPRISGEDRSSPGNRTGNNG
956	SRSF4	Q08170	118	S	7	+	0	3	Casein kinase I substrate motif;G protein-coupled receptor kinase 1 substrate motif;GSK3 kinase substrate motif;PKA kinase substrate motif;PKC kinase substrate motif	APPVRTENRLIVENLSSRVSWQDLKDFMRQA;GPPTRTEYRLIVENLSSRCSWQDLKDYMRQA;GPPVRTEYRLIVENLSSRCSWQDLKDFMRQA
957	SSRP1	Q08945	659	S	5	+	0	3	b-Adrenergic Receptor kinase substrate motif;Casein kinase II substrate motif;PKA kinase substrate motif;PKC kinase substrate motif	SRGSSSKSSSRQLSESFKSKEFVSSDESSSG
958	CAMSAP2	Q08AD1	1148	S	5	+	0	3	b-Adrenergic Receptor kinase substrate motif;Casein kinase I substrate motif;Casein kinase II substrate motif;PKA kinase substrate motif;PKC kinase substrate motif	PPEKADVPVEKYDGESDKEQFDDDQKVCCGF
959	AHNAK	Q09666	5731	S	6	+	0	3	Casein kinase II substrate motif;ERK1,2 kinase substrate motif;G protein-coupled receptor kinase 1 substrate motif;GSK3 kinase substrate motif;GSK-3, ERK1, ERK2, CDK5 substrate motif;WW domain binding motif	KFNFSKPKGKGGVTGSPEASISGSKGDLKSS
960a	GTF3C1	Q12789	1856	S	21	+	0	3	ERK1,2 kinase substrate motif;G protein-coupled receptor kinase 1 substrate motif;Growth associated histone HI kinase substrate motif;GSK-3, ERK1, ERK2, CDK5 substrate motif;PKA kinase substrate motif;PKC kinase substrate motif;WW domain binding motif	SSEDSPPEGQAPPSHSPRGTKRRASWASENG
960b	GTF3C1	Q12789	1611	S	7	+	0	3	Calmodulin-dependent protein kinase II substrate motif;Casein kinase II substrate motif;Chk1 kinase substrate motif;Phosphorylase kinase substrate motif;PKA kinase substrate motif;PKC kinase substrate motif;Plk1 kinase substrate motif;Pyruvate dehydrogenase kinase substrate motif	SMVENEVIKSLGKDGSLEDDEDEEDDLDEGV
961	AKAP13	Q12802	1895	S	1	+	0	3	ATM kinase substrate motif;Casein kinase II substrate motif;DNA dependent Protein kinase substrate motif;PKA kinase substrate motif;PKC kinase substrate motif	LVDETATTPIFANRRSQQSVSLSKSVSIQNI
962	SFSWAP	Q12872	283	S	5	+	0	3	Casein kinase II substrate motif;MAPKAPK2 kinase substrate motif;MDC1 BRCT domain binding motif;Plk1 PBD domain binding motif	LAENKSDEKKKSGVSSDNEDDDDEEDGNYLH
963	CHD3	Q12873	324	S	19	+	0	3	b-Adrenergic Receptor kinase substrate motif;Casein kinase II substrate motif;G protein-coupled receptor kinase 1 substrate motif;GSK3 kinase substrate motif;Pyruvate dehydrogenase kinase substrate motif	YVFQSDEGPEPEAEESDLDSGSVHSASGRPD
964	ILF3	Q12906	810	S	4	+	0	3	Casein kinase II substrate motif;PKA kinase substrate motif	GGGGSDYNYESKFNYSGSGGRSGGNSYGSGG
965	PRDM2	Q13029	739	S	3	+	0	3	14-3-3 domain binding motif;Akt kinase substrate motif;Calmodulin-dependent protein kinase II substrate motif;Casein kinase II substrate motif;ERK1,2 kinase substrate motif;G protein-coupled receptor kinase 1 substrate motif;GSK3 kinase substrate motif;GSK-3, ERK1, ERK2, CDK5 substrate motif;MAPKAPK1 kinase substrate motif;MDC1 BRCT domain binding motif;PKA kinase substrate motif;PKC kinase subst…	SMLPVTSSRFKRRTSSPPSSPQHSPALRDFG
966	LCP2	Q13094	207	S	3	+	0	3	14-3-3 domain binding motif;Calmodulin-dependent protein kinase II substrate motif;ERK1,2 kinase substrate motif;G protein-coupled receptor kinase 1 substrate motif;GSK-3, ERK1, ERK2, CDK5 substrate motif;PKA kinase substrate motif;PKC kinase substrate motif;WW domain binding motif	RPMAALPPPPAGRNHSPLPPPQTNHEEPSRS
967	CHAF1A	Q13111	123	S	18	+	0	3	b-Adrenergic Receptor kinase substrate motif;Casein kinase II substrate motif;G protein-coupled receptor kinase 1 substrate motif	TSIGQSTVIIDLTEDSNEQPDSLVDHNKLNS
968	MAP3K1	Q13233	21	S	3	+	0	3	14-3-3 domain binding motif;Calmodulin-dependent protein kinase II substrate motif;Casein kinase II substrate motif;ERK1,2 kinase substrate motif;GSK-3, ERK1, ERK2, CDK5 substrate motif;PKA kinase substrate motif;PKC kinase substrate motif;WW domain binding motif	GNRASSSGFPGARATSPEAGGGGGALKASSA
969	PPIG	Q13427	745	S	7	+	0	3	Casein kinase II substrate motif;ERK1,2 kinase substrate motif;GSK-3, ERK1, ERK2, CDK5 substrate motif;MDC1 BRCT domain binding motif;Plk1 PBD domain binding motif;WW domain binding motif	NDHVHEKNKKFDHESSPGTDEDKSG______
970	SF3B2	Q13435	347	S	7	+	0	3	MAPKAPK2 kinase substrate motif;MDC1 BRCT domain binding motif;Plk1 PBD domain binding motif	KKKKPQRVRGVSSESSGDREKDSTRSRGSDS
971	ADAM9	Q13443	758	S	3	+	0	3	14-3-3 domain binding motif;Calmodulin-dependent protein kinase II substrate motif;Calmodulin-dependent protein kinase IV substrate motif;Casein kinase II substrate motif;Chk1 kinase substrate motif;ERK1,2 kinase substrate motif;G protein-coupled receptor kinase 1 substrate motif;GSK-3, ERK1, ERK2, CDK5 substrate motif;PKA kinase substrate motif;PKC kinase substrate motif;WW domain binding motif	QANPSRQPGSVPRHVSPVTPPREVPIYANRF
972	MYO9B	Q13459	1972	S	3	+	0	3	14-3-3 domain binding motif;Calmodulin-dependent protein kinase II alpha substrate motif;Calmodulin-dependent protein kinase II substrate motif;Calmodulin-dependent protein kinase IV substrate motif;Casein kinase II substrate motif;Chk1 kinase substrate motif;Phosphorylase kinase substrate motif;PKA kinase substrate motif;PKC kinase substrate motif	GDEDREKEILIERIQSIKEEKEDITYRLPEL
973	NFATC2	Q13469	326	S	2	+	0	3	ERK1,2 kinase substrate motif;G protein-coupled receptor kinase 1 substrate motif;GSK3 kinase substrate motif;GSK-3, ERK1, ERK2, CDK5 substrate motif;PKA kinase substrate motif;PKC kinase substrate motif;WW domain binding motif	ATDSPCGIPPKMWKTSPDPSPVSAAPSKAGL
974	SQSTM1	Q13501	266	S	2	+	0	3	Casein kinase II substrate motif;G protein-coupled receptor kinase 1 substrate motif;PKA kinase substrate motif;PKC kinase substrate motif	LGIEVDIDVEHGGKRSRLTPVSPESSSTEEK
975	TRA2A	Q13595	100	S	5	+	0	3	14-3-3 domain binding motif;Akt kinase substrate motif;Calmodulin-dependent protein kinase II substrate motif;Casein kinase II substrate motif;ERK1,2 kinase substrate motif;GSK-3, ERK1, ERK2, CDK5 substrate motif;MAPKAPK1 kinase substrate motif;MAPKAPK2 kinase substrate motif;PKA kinase substrate motif;PKC kinase substrate motif;WW domain binding motif	RSYTPEYRRRRSRSHSPMSNRRRHTGSRANP
976	RAPGEF1	Q13905	311	S	3	+	0	3	14-3-3 domain binding motif;Calmodulin-dependent protein kinase I substrate motif;Calmodulin-dependent protein kinase II substrate motif;Calmodulin-dependent protein kinase IV substrate motif;Casein kinase II substrate motif;Chk1 kinase substrate motif;MAPKAPK2 kinase substrate motif;PKA kinase substrate motif;PKC kinase substrate motif	SPTRVAVVAPMSRATSGSSLPVGINRQDFDV
977	IL16	Q14005	966	S	3	+	0	3	14-3-3 domain binding motif;Calmodulin-dependent protein kinase II substrate motif;G protein-coupled receptor kinase 1 substrate motif;PKA kinase substrate motif;PKC kinase substrate motif	ESQGPVLKMPSQRARSFPLTRSQSCETKLLD
978	RAB33A	Q14088	101	S	1	+	0	3	Casein kinase II substrate motif;NIMA kinase substrate motif;PKA kinase substrate motif;PKC kinase substrate motif	KVQVWDTAGQERFRKSMVEHYYRNVHAVVFV
979	SAFB2	Q14151	787	S	3	+	0	3	14-3-3 domain binding motif;Calmodulin-dependent protein kinase II substrate motif;MAPKAPK2 kinase substrate motif;PKA kinase substrate motif;PKC epsilon kinase substrate motif;PKC kinase substrate motif;ZIP kinase substrate motif	DRGQYQDHAIDRREGSRPMMGDHRDGQHYGD
980	FAM53B	Q14153	268	S	3	+	0	3	14-3-3 domain binding motif;ATM kinase substrate motif;Calmodulin-dependent protein kinase I substrate motif;Calmodulin-dependent protein kinase II substrate motif;Calmodulin-dependent protein kinase IV substrate motif;Chk1 kinase substrate motif;DNA dependent Protein kinase substrate motif;MAPKAPK2 kinase substrate motif;PKA kinase substrate motif;PKC kinase substrate motif	TPELARRSSGLSRSRSQPCVLNDKKVGVKRR
981	GIT2	R4GNG3	522	S	1	+	0	3	14-3-3 domain binding motif;Calmodulin-dependent protein kinase II substrate motif;G protein-coupled receptor kinase 1 substrate motif;MAPKAPK1 kinase substrate motif;p70 Ribosomal S6 kinase substrate motif;PKA kinase substrate motif;PKC kinase substrate motif	MEPDGMGSSRKGRQRSMVWPGDGLVPDTAEP
982a	HIC1	Q14526	313	S	5	+	0	3	ERK1,2 kinase substrate motif;GSK-3, ERK1, ERK2, CDK5 substrate motif;WW domain binding motif	EEAAPPSDPFRGGSGSPGPEPPGRPDGPSLL
982b	HIC1	Q14526	731	S	6	+	0	3	Casein kinase I substrate motif;Casein kinase II substrate motif;ERK1,2 kinase substrate motif;GSK-3, ERK1, ERK2, CDK5 substrate motif;PKA kinase substrate motif;PKC kinase substrate motif;WW domain binding motif	AHLAAGPDGRTIDRFSPT_____________
983	ITPR1	Q14643	1598	S	3	+	0	3	14-3-3 domain binding motif;Aurora-A kinase substrate motif;b-Adrenergic Receptor kinase substrate motif;Calmodulin-dependent protein kinase II substrate motif;G protein-coupled receptor kinase 1 substrate motif;PAK2 kinase substrate motif;Phosphorylase kinase substrate motif;PKA kinase substrate motif;PKC epsilon kinase substrate motif;PKC kinase substrate motif	AMNWRLSARNAARRDSVLAASRDYRNIIERL
984	RASA3	Q14644	809	S	3	+	0	3	ATM kinase substrate motif;Casein kinase II substrate motif;DNA dependent Protein kinase substrate motif;G protein-coupled receptor kinase 1 substrate motif;PKA kinase substrate motif;PKC kinase substrate motif	HAQYKRDKFKKTKYGSQEHPIGDKSFQNYIR
985	TRIP12	Q14669	1016	S	2	+	0	3	Cdc2 kinase substrate motif;CDK kinase substrate motif;CDK1,2,4,6 kinase substrate motif;ERK1,2 kinase substrate motif;GSK-3, ERK1, ERK2, CDK5 substrate motif;PKA kinase substrate motif;PKC kinase substrate motif;WW domain binding motif	KRKRLPKRGPRRPKYSPPRDDDKVDNQAKSP
986	CLINT1	Q14677	312	S	15	+	0	3	Casein kinase II substrate motif;G protein-coupled receptor kinase 1 substrate motif;GSK3 kinase substrate motif;MDC1 BRCT domain binding motif;PKA kinase substrate motif;PKC kinase substrate motif;Plk1 PBD domain binding motif	KASPDQNASTHTPQSSVKTSVPSSKSSGDLV
987	MELK	Q14680	529	S	4	+	0	3	Casein kinase II substrate motif;PKA kinase substrate motif	HMEETPKRKGAKVFGSLERGLDKVITVLTRS
988	RRP1B	Q14684	513	S	2	+	0	3	Casein kinase II substrate motif;ERK1,2 kinase substrate motif;GSK-3, ERK1, ERK2, CDK5 substrate motif;PKA kinase substrate motif;PKC kinase substrate motif;WW domain binding motif	SQSGPSGSHPQGPRGSPTGGAQLLKRKRKLG
989	GAPVD1	Q14C86	914	S	4	+	0	3	14-3-3 domain binding motif;Calmodulin-dependent protein kinase II substrate motif;Calmodulin-dependent protein kinase IV substrate motif;Casein kinase II substrate motif;Chk1 kinase substrate motif;PKA kinase substrate motif;PKC kinase substrate motif;ZIP kinase substrate motif	RSRSSDIVSSVRRPMSDPSWNRRPGNEEREL
990	SNX17	Q15036	409	S	4	+	0	3	14-3-3 domain binding motif;AMP-activated protein kinase substrate motif;ATM kinase substrate motif;b-Adrenergic Receptor kinase substrate motif;Calmodulin-dependent protein kinase I substrate motif;Calmodulin-dependent protein kinase II substrate motif;Calmodulin-dependent protein kinase IV substrate motif;Chk1 kinase substrate motif;DNA dependent Protein kinase substrate motif;PKA kinase substr…	KMLRRRVGGTLRRSDSQQAVKSPPLLESPDA
991	IRF4	Q15306	448	S	6	+	0	3	14-3-3 domain binding motif;Calmodulin-dependent protein kinase II substrate motif;Casein kinase II substrate motif;MDC1 BRCT domain binding motif;Phosphorylase kinase substrate motif;PKA kinase substrate motif;PKC kinase substrate motif;Plk1 PBD domain binding motif	HISNPEDYHRSIRHSSIQE____________
992	PCBP2	Q15366	189	S	4	+	0	3	ERK1,2 kinase substrate motif;GSK-3, ERK1, ERK2, CDK5 substrate motif;MDC1 BRCT domain binding motif;PKA kinase substrate motif;Plk1 PBD domain binding motif;WW domain binding motif	PPKGVTIPYRPKPSSSPVIFAGGQDRYSTGS
993	SKIV2L	Q15477	245	S	7	+	0	3	Casein kinase II substrate motif;ERK1,2 kinase substrate motif;G protein-coupled receptor kinase 1 substrate motif;GSK-3, ERK1, ERK2, CDK5 substrate motif;WW domain binding motif	AVGQPGGPRGDTVSASPCSAPLARASSLEDL
994	TAB1	Q15750	7	S	1	+	0	3	G protein-coupled receptor kinase 1 substrate motif;GSK3 kinase substrate motif;PKA kinase substrate motif;PKC kinase substrate motif	_________MAAQRRSLLQSEQQPSWTDDLP
995	ZYX	Q15942	267	S	2	+	0	3	Casein kinase II substrate motif;ERK1,2 kinase substrate motif;G protein-coupled receptor kinase 1 substrate motif;GSK-3, ERK1, ERK2, CDK5 substrate motif;PKA kinase substrate motif;PKC kinase substrate motif;WW domain binding motif	PRGPPASSPAPAPKFSPVTPKFTPVASKFSP
996	DBN1	Q16643	339	S	3	+	0	3	14-3-3 domain binding motif;Calmodulin-dependent protein kinase II substrate motif;Casein kinase II substrate motif;DNA dependent Protein kinase substrate motif;G protein-coupled receptor kinase 1 substrate motif;PKA kinase substrate motif;PKC kinase substrate motif	SHRRMAPTPIPTRSPSDSSTASTPVAEQIER
997	ARHGAP31	Q2M1Z3	954	S	4	+	0	3	Casein kinase II substrate motif	LEKRLSHRPSLRQSHSLDSKPTVKSQWTLEV
998	MAP7D1	Q3KQU3	313	S	3	+	0	3	14-3-3 domain binding motif;Calmodulin-dependent protein kinase I substrate motif;Calmodulin-dependent protein kinase II substrate motif;Calmodulin-dependent protein kinase IV substrate motif;Casein kinase II substrate motif;Chk1 kinase substrate motif;PKA kinase substrate motif;PKC kinase substrate motif	DRLMTPTLSFLARSRSAVTLPRNGRDQGRGC
999	LARP7	Q4G0J3	300	S	3	+	0	3	14-3-3 domain binding motif;Akt kinase substrate motif;Calmodulin-dependent protein kinase II substrate motif;G protein-coupled receptor kinase 1 substrate motif;MAPKAPK1 kinase substrate motif;MDC1 BRCT domain binding motif;PKA kinase substrate motif;PKC kinase substrate motif;Plk1 PBD domain binding motif	SSLPEVRTGKRKRSSSEDAESLAPRSKVKKI
1000	PHACTR1	Q4VY13	31	S	3	+	0	3	14-3-3 domain binding motif;ATM kinase substrate motif;Calmodulin-dependent protein kinase II substrate motif;Calmodulin-dependent protein kinase IV substrate motif;DNA dependent Protein kinase substrate motif;G protein-coupled receptor kinase 1 substrate motif;MAPKAPK1 kinase substrate motif;PAK2 kinase substrate motif;Pim1 kinase substrate sequence;PKA kinase substrate motif;PKC epsilon kinase …	DMVQKLFLDFFRRRLSQRPTAEELEQRNILK
1001	CRTC2	Q53ET0	624	S	14	+	0	3	ERK1,2 kinase substrate motif;G protein-coupled receptor kinase 1 substrate motif;GSK3 kinase substrate motif;GSK-3, ERK1, ERK2, CDK5 substrate motif;MDC1 BRCT domain binding motif;Plk1 PBD domain binding motif;WW domain binding motif	SRHGSGPNIILTGDSSPGFSKEIAAALAGVP
1002	C17orf85	Q53F19	415	S	6	+	0	3	Cdc2 kinase substrate motif;CDK kinase substrate motif;CDK1,2,4,6 kinase substrate motif;DNA dependent Protein kinase substrate motif;ERK1,2 kinase substrate motif;G protein-coupled receptor kinase 1 substrate motif;Growth associated histone HI kinase substrate motif;GSK3 kinase substrate motif;GSK-3, ERK1, ERK2, CDK5 substrate motif;PKA kinase substrate motif;PKC kinase substrate motif;WW domain…	DEMDYDLELKMISTPSPKKSMKMTMYADEVE
1003	CYBRD1	Q53TN4	248	S	2	+	0	3	PKA kinase substrate motif;PKC kinase substrate motif	TILHPNGGTEQGARGSMPAYSGNNMDKSDSE
1004	CYBRD1	Q53TN4	260	S	14	+	0	3	Casein kinase II substrate motif	ARGSMPAYSGNNMDKSDSELNSEVAARKRNL
1005	DSN1	Q5JW53	57	S	5	+	0	3		LEMNQGVSEERIHLGSSPKKGGNCDLSHQER
1006	SPECC1	Q5M775	131	S	1	+	0	3	Casein kinase II substrate motif;G protein-coupled receptor kinase 1 substrate motif;PKA kinase substrate motif;PKC kinase substrate motif	SRERSVPRGPSNPRKSVSSPTSSNTPTPTKH
1007	DNTTIP2	Q5QJE6	148	S	16	+	0	3	Casein kinase II substrate motif	ESYTEEIVSEAESHVSGISRIVLPTEKTTGA
1008	RABGAP1L	Q5R372	292	S	4	+	0	3	ERK1,2 kinase substrate motif;GSK-3, ERK1, ERK2, CDK5 substrate motif;PKA kinase substrate motif;WW domain binding motif	SVSLEVKEDDGKGNFSPVPKDRDKFYFKLKQ
1009	HP1BP3	Q5SSJ5	249	S	4	+	0	3	Casein kinase II substrate motif;G protein-coupled receptor kinase 1 substrate motif;MDC1 BRCT domain binding motif;PKA kinase substrate motif;PKC kinase substrate motif;Plk1 PBD domain binding motif;Pyruvate dehydrogenase kinase substrate motif	SRKTPQKSRNRKNRSSAVDPEPQVKLEDVLP
1010	HP1BP3	Q5SSJ5	156	S	7	+	0	3	ERK1,2 kinase substrate motif;Growth associated histone HI kinase substrate motif;GSK-3, ERK1, ERK2, CDK5 substrate motif;MDC1 BRCT domain binding motif;PKA kinase substrate motif;PKC kinase substrate motif;Plk1 PBD domain binding motif;WW domain binding motif	ASQLARAQKQTPMASSPRPKMDAILTEAIKA
1011	NOL9	Q5SY16	487	S	17	+	0	3	b-Adrenergic Receptor kinase substrate motif;Casein kinase I substrate motif;Casein kinase II substrate motif;ERK1,2 kinase substrate motif;GSK-3, ERK1, ERK2, CDK5 substrate motif;PKA kinase substrate motif;PKC kinase substrate motif;WW domain binding motif	AAFADALEFADEEKESPVEFTGHKLIGVYTD
1012	HIVEP3	Q5T1R4	933	S	3	+	0	3	14-3-3 domain binding motif;ATM kinase substrate motif;Calmodulin-dependent protein kinase II substrate motif;Calmodulin-dependent protein kinase IV substrate motif;Casein kinase II substrate motif;Chk1 kinase substrate motif;DNA dependent Protein kinase substrate motif;MAPKAPK2 kinase substrate motif;PKA kinase substrate motif;PKC kinase substrate motif	GESSFESSVPLSRSPSQESNVSLSGSSRSAS
1013a	ZC3H13	Q5T200	325	S	10	+	0	3	Casein kinase II substrate motif;ERK1,2 kinase substrate motif;G protein-coupled receptor kinase 1 substrate motif;GSK3 kinase substrate motif;GSK-3, ERK1, ERK2, CDK5 substrate motif;WW domain binding motif	KRDKPRSTSPAGQHHSPISSRHHSSSSQSGS
1013b	ZC3H13	Q5T200	1017	S	8	+	0	3	BARD1 BRCT domain binding motif;Casein kinase II substrate motif;G protein-coupled receptor kinase 1 substrate motif	SIEKKRKKSKGDSDISDEEAAQQSKKKRGPR
1013c	ZC3H13	Q5T200	1191	S	4	+	0	3	14-3-3 domain binding motif;Calmodulin-dependent protein kinase II substrate motif;Casein kinase II substrate motif;MDC1 BRCT domain binding motif;Phosphorylase kinase substrate motif;PKA kinase substrate motif;PKC kinase substrate motif;Plk1 PBD domain binding motif	EDAQHRKPMDQKRSSSLGSNRSNRSHTSGRL
1014a	UBR4	Q5T4S7	1760	S	3	+	0	3	14-3-3 domain binding motif;Calmodulin-dependent protein kinase II substrate motif;Calmodulin-dependent protein kinase IV substrate motif;Casein kinase II substrate motif;Chk1 kinase substrate motif;G protein-coupled receptor kinase 1 substrate motif;PKA kinase substrate motif;PKC kinase substrate motif	FQSEPRISESLVRHASTSSPADKAKVTISDG
1014b	UBR4	Q5T4S7	1878	S	4	+	0	3		LGSQEGAFENVRMNYSGDQGQTIRQLISAHV
1015	PIK3R6	Q5UE93	401	S	5	+	0	3	DNA dependent Protein kinase substrate motif;PKA kinase substrate motif;PKC kinase substrate motif	SWDGPPGLHRRTGRPSGDGEMLPGVSRLHTA
1016	PRPF38B	Q5VTL8	320	S	3	+	0	3	14-3-3 domain binding motif;Akt kinase substrate motif;Calmodulin-dependent protein kinase II substrate motif;CLK1 kinase substrate motif;MAPKAPK1 kinase substrate motif;p70 Ribosomal S6 kinase substrate motif;Phosphorylase kinase substrate motif;PKA kinase substrate motif;PKC kinase substrate motif;ZIP kinase substrate motif	EREAKEREKERRRSRSIDRGLERRRSRSRER
1017	ZNF318	Q5VUA4	659	S	3	+	0	3	14-3-3 domain binding motif;Calmodulin-dependent protein kinase II substrate motif;MDC1 BRCT domain binding motif;Phosphorylase kinase substrate motif;PKA kinase substrate motif;PKC kinase substrate motif;Plk1 PBD domain binding motif	HCSSVDHRFSADRCSSVDHCFSADRRSSDPH
1018	FAM208B	Q5VWN6	1541	S	8	+	0	3	Casein kinase II substrate motif;Cdc2 kinase substrate motif;CDK kinase substrate motif;CDK1,2,4,6 kinase substrate motif;DNA dependent Protein kinase substrate motif;ERK1,2 kinase substrate motif;GSK-3, ERK1, ERK2, CDK5 substrate motif;WW domain binding motif	NQPASAAKCTGDFSPSPEKLVKSGNPLQPVS
1019	DENND4C	Q5VZ89	1623	S	3	+	0	3	G protein-coupled receptor kinase 1 substrate motif;GSK3 kinase substrate motif;MDC1 BRCT domain binding motif;Phosphorylase kinase substrate motif;PKA kinase substrate motif;PKC kinase substrate motif;Plk1 PBD domain binding motif	EIKRASGDVQTMKISSVPNSLSKRNVSLTRS
1020a	ZMYM4	Q5VZL5	1256	S	13	+	0	3	ATM kinase substrate motif;Casein kinase II substrate motif;DNA dependent Protein kinase substrate motif;G protein-coupled receptor kinase 1 substrate motif;GSK3 kinase substrate motif	SPRSDPLGSTQDHALSQESSEPGCRVRSIKL
1020b	ZMYM4	Q5VZL5	1071	S	10	+	0	3	Casein kinase II substrate motif;G protein-coupled receptor kinase 1 substrate motif	EDEEKKTLSQGESQTSEHELFLDTKIFEKDQ
1021	LARP1B	Q659C4	906	S	4	+	0	3	14-3-3 domain binding motif;Calmodulin-dependent protein kinase II substrate motif;Casein kinase II substrate motif;ERK1,2 kinase substrate motif;G protein-coupled receptor kinase 1 substrate motif;GSK3 kinase substrate motif;GSK-3, ERK1, ERK2, CDK5 substrate motif;PKA kinase substrate motif;PKC kinase substrate motif;WW domain binding motif;ZIP kinase substrate motif	TSELQVPINSPRRNISPESSDNSH_______
1022	CEP135	Q66GS9	439	S	3	+	0	3	14-3-3 domain binding motif;Calmodulin-dependent protein kinase II substrate motif;Casein kinase II substrate motif;Cdc2 kinase substrate motif;CDK kinase substrate motif;CDK1,2,4,6 kinase substrate motif;CLK1 kinase substrate motif;ERK1,2 kinase substrate motif;Growth associated histone HI kinase substrate motif;GSK-3, ERK1, ERK2, CDK5 substrate motif;MAPKAPK1 kinase substrate motif;PKA kinase s…	VERMRLEHGIKRRDRSPSRLDTFLKGIEEER
1023	ARL6IP4	Q66PJ3	239	S	10	+	0	3	Casein kinase II substrate motif;ERK1,2 kinase substrate motif;GSK-3, ERK1, ERK2, CDK5 substrate motif;WW domain binding motif	TSQGRKASTAPGAEASPSPCITERSKQKARR
1024	KIAA1429	Q69YN4	1579	S	8	+	0	3	Casein kinase I substrate motif;Cdc2 kinase substrate motif;CDK kinase substrate motif;CDK1,2,4,6 kinase substrate motif;ERK1,2 kinase substrate motif;G protein-coupled receptor kinase 1 substrate motif;Growth associated histone HI kinase substrate motif;GSK-3, ERK1, ERK2, CDK5 substrate motif;MAPKAPK2 kinase substrate motif;MDC1 BRCT domain binding motif;Plk1 PBD domain binding motif;WW domain b…	DLHSELERSFLSEPSSPGRTKTTKGFKLGKH
1025	SPECC1L	Q69YQ0	384	S	3	+	0	3	14-3-3 domain binding motif;Akt kinase substrate motif;Calmodulin-dependent protein kinase II substrate motif;G protein-coupled receptor kinase 1 substrate motif;MAPKAPK1 kinase substrate motif;MAPKAPK2 kinase substrate motif;PKA kinase substrate motif;PKC epsilon kinase substrate motif;PKC kinase substrate motif	SESEGIPSIERSRKGSSGNASEVSVACLTER
1026	LIN54	Q6MZP7	635	S	5	+	0	3	b-Adrenergic Receptor kinase substrate motif;Casein kinase II substrate motif;Cdc2 kinase substrate motif;CDK kinase substrate motif;CDK1,2,4,6 kinase substrate motif;ERK1,2 kinase substrate motif;GSK-3, ERK1, ERK2, CDK5 substrate motif;WW domain binding motif	CSSICKCIGCKNFEESPERKTLMHLADAAEV
1027	ZCCHC8	Q6NZY4	658	S	3	+	0	3	ERK1,2 kinase substrate motif;GSK-3, ERK1, ERK2, CDK5 substrate motif;PKA kinase substrate motif;PKC kinase substrate motif;WW domain binding motif	LFPADTSPSTATKIHSPIPDMSKFATGITPF
1028	DHX57	Q6P158	74	S	3	+	0	3	14-3-3 domain binding motif;Calmodulin-dependent protein kinase II substrate motif;Casein kinase II substrate motif;DNA dependent Protein kinase substrate motif;MAPKAPK2 kinase substrate motif;PAK2 kinase substrate motif;PKA kinase substrate motif;PKC epsilon kinase substrate motif;PKC kinase substrate motif	DDGDDFCIFSESRRPSRPSNSNISKGESRPK
1029	CNNM4	Q6P4Q7	660	S	9	+	0	3	Casein kinase II substrate motif;G protein-coupled receptor kinase 1 substrate motif;GSK3 kinase substrate motif	TSVPSDRSPAHPTPLSRSASLSYPDRTDVST
1030	TLDC1	Q6P9B6	446	S	2	+	0	3	G protein-coupled receptor kinase 1 substrate motif;PKA kinase substrate motif;PKC kinase substrate motif	PEAQALLEISGHSRHSEGLREVPDDE_____
1031	ZC3H14	Q6PJT7	620	S	12	+	0	3	Cdc2 kinase substrate motif;CDK kinase substrate motif;CDK1,2,4,6 kinase substrate motif;CDK4 kinase substrate motif;ERK1,2 kinase substrate motif;G protein-coupled receptor kinase 1 substrate motif;GSK-3, ERK1, ERK2, CDK5 substrate motif;WW domain binding motif	PACKNGDECAYHHPISPCKAFPNCKFAEKCL
1032	ATAD2	Q6PL18	342	S	8	+	0	3	ERK1,2 kinase substrate motif;Growth associated histone HI kinase substrate motif;GSK-3, ERK1, ERK2, CDK5 substrate motif;WW domain binding motif	SPARPRYRLSSAGPRSPYCKRMNRRRHAIHS
1033	ANKRD12	Q6UB98	1185	S	8	+	0	3	G protein-coupled receptor kinase 1 substrate motif;GSK3 kinase substrate motif	KNVMTLGKSSFVSDNSLNRSPRSENEKPGLS
1034	WDFY4	Q6ZS81	1847	S	4	+	0	3	Casein kinase II substrate motif;ERK1,2 kinase substrate motif;G protein-coupled receptor kinase 1 substrate motif;GSK-3, ERK1, ERK2, CDK5 substrate motif;MDC1 BRCT domain binding motif;Plk1 PBD domain binding motif;WW domain binding motif	GAQKGVGAESTRNTSSPEAAAEGDSTVEGLQ
1035	TOM1L2	Q6ZVM7	424	S	4	+	0	3	G protein-coupled receptor kinase 1 substrate motif;MDC1 BRCT domain binding motif;PKA kinase substrate motif;PKC kinase substrate motif;Plk1 PBD domain binding motif	AVGGLASALDNRKQSSEGIPVAQPSVMDDIE
1036	MED13L	Q71F56	923	S	9	+	0	3	ERK1,2 kinase substrate motif;Growth associated histone HI kinase substrate motif;GSK-3, ERK1, ERK2, CDK5 substrate motif;PKA kinase substrate motif;PKC kinase substrate motif;WW domain binding motif	TQLTEFKMEVEDGLGSPKPEEIKDFSYVHKV
1037	CBLL1	Q75N03	278	S	3	+	0	3	14-3-3 domain binding motif;ATM kinase substrate motif;Calmodulin-dependent protein kinase II substrate motif;Casein kinase II substrate motif;DNA dependent Protein kinase substrate motif;PKA kinase substrate motif;PKC kinase substrate motif	PPAELSMAPPPPRSVSQETFRISTRKHSNLI
1038	GPRIN1	Q7Z2K8	75	S	3	+	0	3	14-3-3 domain binding motif;Akt kinase substrate motif;Calmodulin-dependent protein kinase II substrate motif;DNA dependent Protein kinase substrate motif;MAPKAPK1 kinase substrate motif;PKA kinase substrate motif;PKC kinase substrate motif	TPDQSPGMESRHRSPSGAGEGASCSDGPRGS
1039	TICRR	Q7Z2Z1	1413	S	20	+	0	3	b-Adrenergic Receptor kinase substrate motif;ERK1,2 kinase substrate motif;G protein-coupled receptor kinase 1 substrate motif;GSK-3, ERK1, ERK2, CDK5 substrate motif;WW domain binding motif	CQPDASATPGVGTADSPAAPTDSRDDQKGLS
1040	FAM122B	Q7Z309	58	S	2	+	0	3	Casein kinase II substrate motif;PKA kinase substrate motif;PKC kinase substrate motif	TLRTRRNSTTIMSRHSLEEGLDMVNRETAHE
1041a	SETX	Q7Z333	642	S	9	+	0	3	Casein kinase I substrate motif;Casein kinase II substrate motif;ERK1,2 kinase substrate motif;G protein-coupled receptor kinase 1 substrate motif;GSK3 kinase substrate motif;GSK-3, ERK1, ERK2, CDK5 substrate motif;MDC1 BRCT domain binding motif;Plk1 PBD domain binding motif;WW domain binding motif	MGKTSRKDMHCLEASSPTFSKEPMKVQDSVL
1041b	SETX	Q7Z333	1366	S	3	+	0	3	14-3-3 domain binding motif;Calmodulin-dependent protein kinase II substrate motif;Casein kinase II substrate motif;G protein-coupled receptor kinase 1 substrate motif;GSK3 kinase substrate motif;MAPKAPK1 kinase substrate motif;MAPKAPK2 kinase substrate motif;PAK2 kinase substrate motif;Pim1 kinase substrate sequence;PKA kinase substrate motif;PKA, PKG kinase substrate motif;PKC epsilon kinase su…	QRQIRPKSQKNRRRLSDCESTDVKRAGSHTA
1041c	SETX	Q7Z333	956	S	7	+	0	3	ATM kinase substrate motif;b-Adrenergic Receptor kinase substrate motif;Casein kinase II substrate motif;DNA dependent Protein kinase substrate motif;Pyruvate dehydrogenase kinase substrate motif	EQAPDISPKSDTLTDSQIDRDLHKLSLLAQA
1042	POGZ	Q7Z3K3	746	S	3	+	0	3	14-3-3 domain binding motif;Calmodulin-dependent protein kinase II substrate motif;Phosphorylase kinase substrate motif;PKA kinase substrate motif;PKC epsilon kinase substrate motif;PKC kinase substrate motif	PPVQRSIQKRAVRKMSVMGRQTCLECSFEIP
1043	KIF21A	Q7Z4S6	1304	S	15	+	0	3	Casein kinase II substrate motif	RLTVSQGNTSVQQDKSDESDSSLSEVHRSSR
1044	EMSY	Q7Z589	1213	S	5	+	0	3	Casein kinase II substrate motif;ERK1,2 kinase substrate motif;GSK-3, ERK1, ERK2, CDK5 substrate motif;MDC1 BRCT domain binding motif;Plk1 PBD domain binding motif;WW domain binding motif	ANSTPQQQKCRESCSSPSTVGSSLTTRKIDP
1045	IRF2BP2	Q7Z5L9	240	S	4	+	0	3	14-3-3 domain binding motif;Calmodulin-dependent protein kinase II substrate motif;Casein kinase II substrate motif;G protein-coupled receptor kinase 1 substrate motif;GSK3 kinase substrate motif;Phosphorylase kinase substrate motif;PKA kinase substrate motif;PKC kinase substrate motif	GSAQPTDLGAHKRPASVSSSAAVEHEQREAA
1046	RBBP6	Q7Z6E9	1699	S	10	+	0	3	Casein kinase II substrate motif;Cdc2 kinase substrate motif;CDK kinase substrate motif;CDK1,2,4,6 kinase substrate motif;ERK1,2 kinase substrate motif;G protein-coupled receptor kinase 1 substrate motif;GSK3 kinase substrate motif;GSK-3, ERK1, ERK2, CDK5 substrate motif;MAPKAPK2 kinase substrate motif;WW domain binding motif	QVGISRNQSHSSPSVSPSRSHSPSGSQTRSH
1047	SMG6	Q86US8	332	S	3	+	0	3	14-3-3 domain binding motif;Calmodulin-dependent protein kinase II substrate motif;Calmodulin-dependent protein kinase IV substrate motif;Chk1 kinase substrate motif;PKA kinase substrate motif;PKC kinase substrate motif	PRRSSERKRHLERNWSGRGEGEQKNSAKEYR
1048	LUZP1	Q86V48	440	S	7	+	0	3	Casein kinase II substrate motif	SFTNRRAAKASHMGVSTDSGTQETKKTEDRF
1049a	LSR	S4R3V8	445	S	3	+	0	3	14-3-3 domain binding motif;Akt kinase substrate motif;Calmodulin-dependent protein kinase II substrate motif;MAPKAPK1 kinase substrate motif;p70 Ribosomal S6 kinase substrate motif;Phosphorylase kinase substrate motif;PKA kinase substrate motif;PKC kinase substrate motif	EQAGGGWRARRPRARSVDALDDLTPPSTAES
1049b	LSR	S4R3V8	416	S	16	+	0	3	Casein kinase II substrate motif;ERK1,2 kinase substrate motif;G protein-coupled receptor kinase 1 substrate motif;Growth associated histone HI kinase substrate motif;GSK-3, ERK1, ERK2, CDK5 substrate motif;PKA kinase substrate motif;PKC kinase substrate motif;WW domain binding motif	GPALTPIRDEEWGGHSPRSPRGWDQEPAREQ
1050a	RASAL3	Q86YV0	865	S	3	+	0	3	14-3-3 domain binding motif;Calmodulin-dependent protein kinase II alpha substrate motif;Calmodulin-dependent protein kinase II substrate motif;Calmodulin-dependent protein kinase IV substrate motif;Chk1 kinase substrate motif;DNA dependent Protein kinase substrate motif;Phosphorylase kinase substrate motif;PKA kinase substrate motif;PKC epsilon kinase substrate motif;PKC kinase substrate motif	ARPWTRDSASLPRKPSVPWQRQMDQPQDRNQ
1050b	RASAL3	Q86YV0	796	S	4	+	0	3	14-3-3 domain binding motif;b-Adrenergic Receptor kinase substrate motif;Calmodulin-dependent protein kinase II substrate motif;Calmodulin-dependent protein kinase IV substrate motif;Chk1 kinase substrate motif;CLK1 kinase substrate motif;G protein-coupled receptor kinase 1 substrate motif;PKA kinase substrate motif;PKC kinase substrate motif;ZIP kinase substrate motif	LISKSQSLRSVRRSESWARPRPDEERPLRRP
1050c	SGK223	Q86YV5	510	S	7	+	0	3	G protein-coupled receptor kinase 1 substrate motif	SAVGVQWPRGPVSQNSEVGEEETSAGQGLSS
1050d	SGK223	Q86YV5	653	S	15	+	0	3		RIEEEEEVEQELLSHSWGRETKNGPTDHSNS
1051	TMC8	Q8IU68	714	S	12	+	0	3	PKA kinase substrate motif;PKC kinase substrate motif	AGLRSPCPGQHGAPASARRFRFPSGAEL___
1052	LYSMD2	Q8IV50	24	S	8	+	0	3	DNA dependent Protein kinase substrate motif;ERK1,2 kinase substrate motif;GSK-3, ERK1, ERK2, CDK5 substrate motif;WW domain binding motif	SLREGGPRAPRPSAPSPPPRSRSGSESEEAE
1053	CCAR1	Q8IX12	994	S	16	+	0	3	b-Adrenergic Receptor kinase substrate motif;Casein kinase I substrate motif;Casein kinase II substrate motif	LTDTSKDEENHEESESLQEDMLGNRLLLPTP
1054	SIRT2	Q8IXJ6	366	S	19	+	0	3	Casein kinase II substrate motif	SIDAQSGAGVPNPSTSASPKKSPPPAKDEAR
1055	SLX4	Q8IY92	1185	S	5	+	0	3	Casein kinase II substrate motif;ERK1,2 kinase substrate motif;Growth associated histone HI kinase substrate motif;GSK-3, ERK1, ERK2, CDK5 substrate motif;PKA kinase substrate motif;PKC kinase substrate motif;WW domain binding motif	SISSDPLEEKKALEISPRSCELFSIIDVDAD
1056	RNF168	Q8IYW5	411	S	3	+	0	3	14-3-3 domain binding motif;Calmodulin-dependent protein kinase II substrate motif;Casein kinase II substrate motif;ERK1,2 kinase substrate motif;G protein-coupled receptor kinase 1 substrate motif;GSK3 kinase substrate motif;GSK-3, ERK1, ERK2, CDK5 substrate motif;MAPKAPK1 kinase substrate motif;Pim1 kinase substrate sequence;PKA kinase substrate motif;PKC epsilon kinase substrate motif;PKC kina…	EAVKDPCFSAKRRKVSPESSPDQEETEINFT
1057	ZNF687	Q8N1G0	242	S	20	+	0	3	ERK1,2 kinase substrate motif;G protein-coupled receptor kinase 1 substrate motif;Growth associated histone HI kinase substrate motif;GSK-3, ERK1, ERK2, CDK5 substrate motif;MDC1 BRCT domain binding motif;PKA kinase substrate motif;PKC kinase substrate motif;Plk1 PBD domain binding motif;WW domain binding motif	SPHHPQVLAQQGSGSSPKATDIPASASPPPV
1058	LRRC47	Q8N1G4	431	S	3	+	0	3	Aurora-A kinase substrate motif;Casein kinase II substrate motif;PAK2 kinase substrate motif;Phosphorylase kinase substrate motif;Pim1 kinase substrate sequence;PKA kinase substrate motif;PKC kinase substrate motif	LQLEAEEQRKQKKRQSVSGLHRYLHLLDGNE
1059	INTS1	Q8N201	1327	S	2	+	0	3	Casein kinase II substrate motif;ERK1,2 kinase substrate motif;G protein-coupled receptor kinase 1 substrate motif;GSK-3, ERK1, ERK2, CDK5 substrate motif;MDC1 BRCT domain binding motif;PKA kinase substrate motif;PKC kinase substrate motif;Plk1 PBD domain binding motif;WW domain binding motif	LPPRRDSTEAPKPKSSPEQPIGQGRIRVGTQ
1060a	EHBP1L1	Q8N3D4	1273	S	4	+	0	3	Casein kinase II substrate motif	VNGEPGSVPPPRAHGSFSHVRDADLLKKRRS
1060b	EHBP1L1	Q8N3D4	310	S	3	+	0	3	14-3-3 domain binding motif;Akt kinase substrate motif;AMP-activated protein kinase 2 substrate motif;Calmodulin-dependent protein kinase II substrate motif;MAPKAPK1 kinase substrate motif;PKA kinase substrate motif;PKA, PKG kinase substrate motif;PKC epsilon kinase substrate motif;PKC kinase substrate motif;PKG kinase substrate motif	AQDTAPTPAPRLRKGSDALRPPVPQGEDEVP
1061	SH2D3C	Q8N5H7	447	S	3	+	0	3	14-3-3 domain binding motif;AMP-activated protein kinase substrate motif;Calmodulin-dependent protein kinase I substrate motif;Calmodulin-dependent protein kinase II substrate motif;Calmodulin-dependent protein kinase IV substrate motif;Chk1 kinase substrate motif;G protein-coupled receptor kinase 1 substrate motif;MDC1 BRCT domain binding motif;PAK2 kinase substrate motif;PKA kinase substrate mo…	PSATALPASPVARRSSEPQLCPGSAPKTHGE
1062	POC5	Q8NA72	105	S	5	+	0	3	Casein kinase I substrate motif;ERK1,2 kinase substrate motif;G protein-coupled receptor kinase 1 substrate motif;GSK3 kinase substrate motif;GSK-3, ERK1, ERK2, CDK5 substrate motif;MDC1 BRCT domain binding motif;Plk1 PBD domain binding motif;WW domain binding motif	GCDFHISSHSKTDESSPVLSPRKPSHPVMDF
1063	ZBTB38	Q8NAP3	309	S	1	+	0	3	14-3-3 domain binding motif;Calmodulin-dependent protein kinase II substrate motif;Calmodulin-dependent protein kinase IV substrate motif;Chk1 kinase substrate motif;ERK1,2 kinase substrate motif;Growth associated histone HI kinase substrate motif;GSK-3, ERK1, ERK2, CDK5 substrate motif;PKA kinase substrate motif;PKC kinase substrate motif;WW domain binding motif	QERSPQPAAVLTRSKSPNNEGDVHFSREDEN
1064	LEMD2	Q8NC56	138	S	7	+	0	3	Casein kinase II substrate motif;MAPKAPK2 kinase substrate motif;PKA kinase substrate motif;PKC kinase substrate motif	PARPAQLRRRASVRGSSEEDEDARTPDRATQ
1065a	CASC5	Q8NG31	60	S	3	+	0	3	14-3-3 domain binding motif;Calmodulin-dependent protein kinase II substrate motif;Casein kinase II substrate motif;G protein-coupled receptor kinase 1 substrate motif;MAPKAPK2 kinase substrate motif;PAK2 kinase substrate motif;PKA kinase substrate motif;PKC epsilon kinase substrate motif;PKC kinase substrate motif;Pyruvate dehydrogenase kinase substrate motif	QESNALRNKKNSRRVSFADTIKVFQTESHMK
1065b	CASC5	Q8NG31	1845	S	3	+	0	3	14-3-3 domain binding motif;Calmodulin-dependent protein kinase II substrate motif;Calmodulin-dependent protein kinase IV substrate motif;Casein kinase II substrate motif;Chk1 kinase substrate motif;DNA dependent Protein kinase substrate motif;G protein-coupled receptor kinase 1 substrate motif;GSK3 kinase substrate motif;MAPKAPK2 kinase substrate motif;PKA kinase substrate motif;PKC kinase subst…	KSANSVLIKNLSRTPSSCSSSLDSIKADGTS
1066	NEDD1	Q8NHV4	516	S	14	+	0	3	Casein kinase II substrate motif;ERK1,2 kinase substrate motif;GSK-3, ERK1, ERK2, CDK5 substrate motif;WW domain binding motif	AKLVTSGAESGNLNTSPSSNQTRNSEKFEKP
1067	SPPL2B	Q8TCT7	556	S	4	+	0	3	Casein kinase II substrate motif;G protein-coupled receptor kinase 1 substrate motif;PKA kinase substrate motif;PKC kinase substrate motif	ATSPWPAEQSPKSRTSEEMGAGAPMREPGSP
1068	RB1CC1	Q8TDY2	647	S	7	+	0	3	Casein kinase II substrate motif;ERK1,2 kinase substrate motif;G protein-coupled receptor kinase 1 substrate motif;GSK-3, ERK1, ERK2, CDK5 substrate motif;WW domain binding motif	ITDLLSEQKASVSQTSPQSASSPRMESTAGI
1069	MICAL1	Q8TDZ2	810	S	3	+	0	3	14-3-3 domain binding motif;Calmodulin-dependent protein kinase II substrate motif;Casein kinase II substrate motif;Cdc2 kinase substrate motif;CDK kinase substrate motif;CDK1,2,4,6 kinase substrate motif;CLK1 kinase substrate motif;ERK1,2 kinase substrate motif;Growth associated histone HI kinase substrate motif;GSK-3, ERK1, ERK2, CDK5 substrate motif;MDC1 BRCT domain binding motif;PKA kinase su…	VPDPSQPTRRQIRLSSPERQRLSSLNLTPDP
1070	GSG2	Q8TF76	147	S	6	+	0	3	Beta-TrCP1 domain binding motif;ERK1,2 kinase substrate motif;G protein-coupled receptor kinase 1 substrate motif;GSK3 kinase substrate motif;GSK-3, ERK1, ERK2, CDK5 substrate motif;MAPKAPK2 kinase substrate motif;PKA kinase substrate motif;PKC kinase substrate motif;WW domain binding motif	PLRLPPFPSRDSGRLSPDLSVCGQPRDGDEL
1071	CACTIN	Q8WUQ7	73	S	3	+	0	3	14-3-3 domain binding motif;Calmodulin-dependent protein kinase II substrate motif;Cdc2 kinase substrate motif;CDK kinase substrate motif;CDK1,2,4,6 kinase substrate motif;CLK1 kinase substrate motif;ERK1,2 kinase substrate motif;G protein-coupled receptor kinase 1 substrate motif;Growth associated histone HI kinase substrate motif;GSK-3, ERK1, ERK2, CDK5 substrate motif;PKA kinase substrate moti…	DSEEERWQRSGMRSRSPPRPKWHSRDGSSQS
1072	BLNK	Q8WV28	125	S	9	+	0	3	ATM kinase substrate motif;DNA dependent Protein kinase substrate motif;G protein-coupled receptor kinase 1 substrate motif;GSK3 kinase substrate motif;MDC1 BRCT domain binding motif;PKA kinase substrate motif;PKC kinase substrate motif;Plk1 PBD domain binding motif	PALPFARGEYIDNRSSQRHSPPFSKTLPSKP
1073	STAG1	Q8WVM7	20	S	20	+	0	3	G protein-coupled receptor kinase 1 substrate motif;GSK3 kinase substrate motif	ELPVLQDSTNETTAHSDAGSELEETEVKGKR
1074	SLC44A1	Q8WWI5	644	S	6	+	0	3	b-Adrenergic Receptor kinase substrate motif;Casein kinase II substrate motif	SRKAMKEAGKGGVADSRELKPMASGASSA__
1075	SYNE2	Q8WXH0	4108	S	3	+	0	3	14-3-3 domain binding motif;AMP-activated protein kinase substrate motif;Aurora-A kinase substrate motif;Calmodulin-dependent protein kinase I substrate motif;Calmodulin-dependent protein kinase II alpha substrate motif;Calmodulin-dependent protein kinase II substrate motif;Calmodulin-dependent protein kinase IV substrate motif;Casein kinase II substrate motif;Chk1 kinase substrate motif;PAK2 kin…	VAERDASERKLNRRGSMSYLAAVEEEVEESS
1076	TMEM131	Q92545	1649	S	3	+	0	3	Calmodulin-dependent protein kinase II substrate motif;Chk1 kinase substrate motif;Phosphorylase kinase substrate motif;PKA kinase substrate motif;PKC kinase substrate motif	IKQPNGSKHKLTKAASLPGKNGNPTFAAVTA
1077	ZNF592	Q92610	348	S	7	+	0	3	AMP-activated protein kinase substrate motif;b-Adrenergic Receptor kinase substrate motif;Casein kinase II substrate motif;ERK1,2 kinase substrate motif;Growth associated histone HI kinase substrate motif;GSK-3, ERK1, ERK2, CDK5 substrate motif;PKA kinase substrate motif;PKC kinase substrate motif;WW domain binding motif	RSPLEATRKSIKPSDSPRSICSDSSSKGSPS
1078	HMHA1	Q92619	592	S	17	+	0	3	Casein kinase II substrate motif;ERK1,2 kinase substrate motif;GSK-3, ERK1, ERK2, CDK5 substrate motif;WW domain binding motif	SSFNVSDVARPEAAGSPPEEGGCTEGTPAKD
1079	RREB1	Q92766	36	S	7	+	0	3	ERK1,2 kinase substrate motif;GSK-3, ERK1, ERK2, CDK5 substrate motif;WW domain binding motif	MSAVMSVGKVTENGGSPQGIKSPSKPPGPNR
1080	SYMPK	Q92797	494	S	4	+	0	3	14-3-3 domain binding motif;Calmodulin-dependent protein kinase II substrate motif;Calmodulin-dependent protein kinase IV substrate motif;Chk1 kinase substrate motif;PAK2 kinase substrate motif;Pim1 kinase substrate sequence;PKA kinase substrate motif;PKC epsilon kinase substrate motif;PKC kinase substrate motif	EKVVKTESVLIKRRLSAQGQAISVVGSLSSM
1081	RAB8B	Q92930	112	S	8	+	0	3	Casein kinase II substrate motif;MDC1 BRCT domain binding motif;Plk1 PBD domain binding motif	DNIKNWIRNIEEHASSDVERMILGNKCDMND
1082	PHKB	Q93100	701	S	4	+	0	3	14-3-3 domain binding motif;Calmodulin-dependent protein kinase II substrate motif;Calmodulin-dependent protein kinase IV substrate motif;Casein kinase II substrate motif;Chk1 kinase substrate motif;G protein-coupled receptor kinase 1 substrate motif;MDC1 BRCT domain binding motif;PKA kinase substrate motif;PKC kinase substrate motif;Plk1 PBD domain binding motif	EELEPPKHSKVKRQSSTPSAPELGQQPDVNI
1083	ZNF622	Q969S3	143	S	6	+	0	3	Cdc2 kinase substrate motif;CDK kinase substrate motif;CDK1,2,4,6 kinase substrate motif;ERK1,2 kinase substrate motif;G protein-coupled receptor kinase 1 substrate motif;Growth associated histone HI kinase substrate motif;GSK-3, ERK1, ERK2, CDK5 substrate motif;PKA kinase substrate motif;PKC kinase substrate motif;WW domain binding motif	MNAAIQQAIKAQPSMSPKKAPPAPAKEARNV
1084	TP53INP1	Q96A56	153	S	7	+	0	3	Casein kinase I substrate motif;Casein kinase II substrate motif;ERK1,2 kinase substrate motif;G protein-coupled receptor kinase 1 substrate motif;GSK-3, ERK1, ERK2, CDK5 substrate motif;WW domain binding motif	CPGLSEATRGTDELHSPSSPRVEAQNEMGQH
1085	SLAMF6	Q96DU3	278	S	8	+	0	3	Casein kinase II substrate motif;ERK1,2 kinase substrate motif;GSK-3, ERK1, ERK2, CDK5 substrate motif;WW domain binding motif	QGPAESARNLEYVSVSPTNNTVYASVTHSNR
1086	ZC3HAV1L	Q96H79	257	S	9	+	0	3	Casein kinase I substrate motif;Casein kinase II substrate motif;ERK1,2 kinase substrate motif;GSK-3, ERK1, ERK2, CDK5 substrate motif;MDC1 BRCT domain binding motif;Plk1 PBD domain binding motif;WW domain binding motif	KHMKLHKMLENTDNSSPSTEHSQGLEKQGVH
1087	VCPIP1	Q96JH7	747	S	3	+	0	3	14-3-3 domain binding motif;Calmodulin-dependent protein kinase II substrate motif;Casein kinase II substrate motif;ERK1,2 kinase substrate motif;GSK-3, ERK1, ERK2, CDK5 substrate motif;PKA kinase substrate motif;PKC kinase substrate motif;WW domain binding motif	TEKLKQEQKGQPRTVSPSTIRDGPSSAPATP
1088	CHAMP1	Q96JM3	108	S	7	+	0	3	ERK1, ERK2, SAPK, CDK5 and GSK3 kinase substrate motif;ERK1,2 kinase substrate motif;G protein-coupled receptor kinase 1 substrate motif;Growth associated histone HI kinase substrate motif;GSK-3, ERK1, ERK2, CDK5 substrate motif;WW domain binding motif	DKPKNQLNKETDPVKSPPLPEHQKIPCNSAE
1089	SUSD3	S4R444	126	S	1	+	0	3	MAPKAPK2 kinase substrate motif	TDHGESTSKLASVTRSVDKDPGIPRALSLSG
1090	MBOAT7	Q96N66	284	S	13	+	0	3	Casein kinase II substrate motif;DNA dependent Protein kinase substrate motif	KARAGGGPTLQCPPPSSPEKAASLEYDYETI
1091a	CLIC6	Q96NY7	377	S	1	+	0	3	14-3-3 domain binding motif;Calmodulin-dependent protein kinase II substrate motif;Casein kinase II substrate motif;ERK1,2 kinase substrate motif;G protein-coupled receptor kinase 1 substrate motif;Growth associated histone HI kinase substrate motif;GSK-3, ERK1, ERK2, CDK5 substrate motif;PKA kinase substrate motif;PKC epsilon kinase substrate motif;PKC kinase substrate motif;WW domain binding mo…	GPQQEPGEDEERRERSPEGPREEEAAGGEEE
1091b	CLIC6	Q96NY7	393	S	17	+	0	3	b-Adrenergic Receptor kinase substrate motif;Casein kinase I substrate motif;Casein kinase II substrate motif;ERK1,2 kinase substrate motif;G protein-coupled receptor kinase 1 substrate motif;GSK3 kinase substrate motif;GSK-3, ERK1, ERK2, CDK5 substrate motif;WW domain binding motif	PEGPREEEAAGGEEESPDSSPHGEASRGAAE
1091c	CLIC6	Q96NY7	397	S	21	+	0	3	ERK1,2 kinase substrate motif;GSK-3, ERK1, ERK2, CDK5 substrate motif;MAPKAPK2 kinase substrate motif;MDC1 BRCT domain binding motif;Plk1 PBD domain binding motif;WW domain binding motif	REEEAAGGEEESPDSSPHGEASRGAAEPEAQ
1091d	CLIC6	Q96NY7	414	S	10	+	0	3	G protein-coupled receptor kinase 1 substrate motif	HGEASRGAAEPEAQLSNHLAEEGPAEGSGEA
1091e	CLIC6	Q96NY7	112	S	35	+	0	3	Casein kinase I substrate motif;Cdc2 kinase substrate motif;CDK kinase substrate motif;CDK1,2,4,6 kinase substrate motif;ERK1,2 kinase substrate motif;GSK-3, ERK1, ERK2, CDK5 substrate motif;WW domain binding motif	QGGEETSGAQQVEGASPGRGAQGEPRGEAQR
1091f	CLIC6	Q96NY7	293	S	3	+	0	3	14-3-3 domain binding motif;Akt kinase substrate motif;Calmodulin-dependent protein kinase II substrate motif;Casein kinase II substrate motif;MAPKAPK1 kinase substrate motif;PAK2 kinase substrate motif;PKA kinase substrate motif;PKC epsilon kinase substrate motif;PKC kinase substrate motif	DSMDAEGPAGRARRVSGEPQQSGDGSLSPQA
1092	RBM14	Q96PK6	582	S	4	+	0	3	Cdc2 kinase substrate motif;CDK kinase substrate motif;CDK1,2,4,6 kinase substrate motif;ERK1,2 kinase substrate motif;G protein-coupled receptor kinase 1 substrate motif;GSK-3, ERK1, ERK2, CDK5 substrate motif;PKA kinase substrate motif;PKC kinase substrate motif;WW domain binding motif	ANANSTPPPYERTRLSPPRASYDDPYKKAVA
1093a	FMNL2	Q96PY5	1016	S	15	+	0	3	Casein kinase I substrate motif;Casein kinase II substrate motif;ERK1,2 kinase substrate motif;Growth associated histone HI kinase substrate motif;GSK-3, ERK1, ERK2, CDK5 substrate motif;WW domain binding motif	KLLEQEALMEQQDPKSPSHKSKRQQQELIAE
1093b	FMNL2	Q96PY5	171	S	1	+	0	3	Casein kinase II substrate motif;Pyruvate dehydrogenase kinase substrate motif	STVESSVDKSKPWSRSIEDLHRGSNLPSPVG
1094a	IWS1	Q96ST2	513	S	7	+	0	3	b-Adrenergic Receptor kinase substrate motif;Casein kinase I substrate motif	EEKGETQVKEAEDSDSDDNIKRGKHMDFLSD
1094b	IWS1	Q96ST2	261	S	15	+	0	3	Casein kinase II substrate motif	RISDSESEDPPRHQASDSENEELPKPRISDS
1094c	IWS1	Q96ST2	426	S	14	+	0	3	Casein kinase I substrate motif;Casein kinase II substrate motif;MAPKAPK2 kinase substrate motif;PKA kinase substrate motif;PKC kinase substrate motif	SRVVSDADDSDSDAVSDKSGKREKTIASDSE
1095	SPEN	Q96T58	190	S	3	+	0	3	14-3-3 domain binding motif;Calmodulin-dependent protein kinase II substrate motif;Cdc2 kinase substrate motif;CDK kinase substrate motif;CDK1,2,4,6 kinase substrate motif;CLK1 kinase substrate motif;ERK1,2 kinase substrate motif;Growth associated histone HI kinase substrate motif;GSK-3, ERK1, ERK2, CDK5 substrate motif;MAPKAPK2 kinase substrate motif;PKA kinase substrate motif;PKC kinase substra…	ERTLQHGLYYASRSRSPNRFDAHDPRYEPRA
1096	TCF12	Q99081	540	S	17	+	0	3	BARD1 BRCT domain binding motif;Casein kinase I substrate motif;Casein kinase II substrate motif;G protein-coupled receptor kinase 1 substrate motif;GSK3 kinase substrate motif	KDENLHEPPSSDDMKSDDESSQKDIKVSSRG
1097	ARID3A	Q99856	81	S	15	+	0	3	G protein-coupled receptor kinase 1 substrate motif;MAPKAPK2 kinase substrate motif	RAAAAGLGHPASPGGSEDGPPGSEEEDAARE
1098	MYBBP1A	Q9BQG0	1241	S	10	+	0	3	Casein kinase II substrate motif;ERK1,2 kinase substrate motif;G protein-coupled receptor kinase 1 substrate motif;Growth associated histone HI kinase substrate motif;GSK-3, ERK1, ERK2, CDK5 substrate motif;WW domain binding motif	GTPTTKSPAPGAPTRSPSTPAKSPKLQKKNQ
1099	BUD13	Q9BRD0	358	S	8	+	0	3	Casein kinase I substrate motif;ERK1,2 kinase substrate motif;Growth associated histone HI kinase substrate motif;GSK-3, ERK1, ERK2, CDK5 substrate motif;MAPKAPK2 kinase substrate motif;MDC1 BRCT domain binding motif;PKA kinase substrate motif;PKC kinase substrate motif;Plk1 PBD domain binding motif;WW domain binding motif	DSKGDCQKATDSDLSSPRHKQSPGHQDSDSD
1100	TRIM56	Q9BRZ2	6	S	5	+	0	3	AMP-activated protein kinase substrate motif;Casein kinase II substrate motif	__________MVSHGSSPSLLEALSSDFLAC
1101	NDC1	Q9BTX1	406	S	4	+	0	3	Casein kinase II substrate motif;ERK1,2 kinase substrate motif;G protein-coupled receptor kinase 1 substrate motif;GSK-3, ERK1, ERK2, CDK5 substrate motif;PKA kinase substrate motif;PKC kinase substrate motif;WW domain binding motif	GRVSSSYPVEPKKLNSPEETAFQTPKSSQMP
1102	C11orf84	Q9BUA3	148	S	5	+	0	3	Casein kinase I substrate motif;DNA dependent Protein kinase substrate motif;ERK1,2 kinase substrate motif;G protein-coupled receptor kinase 1 substrate motif;GSK3 kinase substrate motif;GSK-3, ERK1, ERK2, CDK5 substrate motif;WW domain binding motif	SEGVALLQDVRAEQPSPPNSDSGQDAHPDPD
1103	CEP250	Q9BV73	2229	S	5	+	0	3	14-3-3 domain binding motif;Calmodulin-dependent protein kinase II substrate motif;ERK1,2 kinase substrate motif;G protein-coupled receptor kinase 1 substrate motif;GSK-3, ERK1, ERK2, CDK5 substrate motif;MAPKAPK1 kinase substrate motif;PKA kinase substrate motif;PKC kinase substrate motif;WW domain binding motif	ELELTRRALEKERLHSPGATSTAELGSRGEQ
1104	UTP14A	Q9BVJ6	81	S	11	+	0	3	Casein kinase II substrate motif;MAPKAPK2 kinase substrate motif	EASLKVSEFNVSSEGSGEKLVLADLLEPVKT
1105	HIRIP3	Q9BW71	305	S	9	+	0	3	b-Adrenergic Receptor kinase substrate motif;Casein kinase II substrate motif;MAPKAPK2 kinase substrate motif;PKA kinase substrate motif;PKC kinase substrate motif;Pyruvate dehydrogenase kinase substrate motif	DSEEEQKEAASSGDDSGRDREPPVQRKSEDR
1106	HIRIP3	Q9BW71	87	S	7	+	0	3	Casein kinase II substrate motif	KLDLTKKGKRPPTPCSDPERKRFRFNSESES
1107	FANCD2	Q9BXW9	891	S	13	+	0	3	Casein kinase I substrate motif;Casein kinase II substrate motif;G protein-coupled receptor kinase 1 substrate motif;PKA kinase substrate motif;PKC kinase substrate motif;Pyruvate dehydrogenase kinase substrate motif	GSKTSSSDTLSEEKNSECDPTPSHRGQLNKE
1108	PARD6B	Q9BYG5	11	S	5	+	0	3		_____MNRSHRHGAGSGCLGTMEVKSKFGAE
1109	TNKS1BP1	Q9C0C2	601	S	12	+	0	3	b-Adrenergic Receptor kinase substrate motif;ERK1,2 kinase substrate motif;GSK-3, ERK1, ERK2, CDK5 substrate motif;WW domain binding motif	AEERYESQEPLAGQESPLPLATREAALPILE
1110	UBE2O	Q9C0C9	115	S	19	+	0	3	Cdc2 kinase substrate motif;CDK kinase substrate motif;CDK1,2,4,6 kinase substrate motif;ERK1,2 kinase substrate motif;GSK-3, ERK1, ERK2, CDK5 substrate motif;PKA kinase substrate motif;PKC kinase substrate motif;WW domain binding motif	GCSEAGGAGHEEGRASPLRRGYVRVQWYPEG
1111a	KLC2	Q9H0B6	507	S	1	+	0	3	Casein kinase I substrate motif;Casein kinase II substrate motif;PKA kinase substrate motif;PKC kinase substrate motif;Pyruvate dehydrogenase kinase substrate motif	VELLKDGSGRRGDRRSSRDMAGGAGPRSESD
1111b	KLC2	Q9H0B6	508	S	3	+	0	3	14-3-3 domain binding motif;Calmodulin-dependent protein kinase II substrate motif;G protein-coupled receptor kinase 1 substrate motif;MDC1 BRCT domain binding motif;PAK2 kinase substrate motif;PKA kinase substrate motif;PKC epsilon kinase substrate motif;PKC kinase substrate motif;Plk1 PBD domain binding motif	ELLKDGSGRRGDRRSSRDMAGGAGPRSESDL
1112	GZF1	Q9H116	265	S	6	+	0	3	Cdc2 kinase substrate motif;CDK kinase substrate motif;CDK1,2,4,6 kinase substrate motif;ERK1,2 kinase substrate motif;GSK-3, ERK1, ERK2, CDK5 substrate motif;WW domain binding motif	TAEGDVGDYRCPQDQSPDRVGTEMEQVSKNE
1113	RASSF4	Q9H2L5	91	S	3	+	0	3	14-3-3 domain binding motif;Calmodulin-dependent protein kinase II substrate motif;Calmodulin-dependent protein kinase IV substrate motif;Chk1 kinase substrate motif;DNA dependent Protein kinase substrate motif;PAK2 kinase substrate motif;PKA kinase substrate motif;PKC epsilon kinase substrate motif;PKC kinase substrate motif	EQVHLPSTSWMPRRPSCPLKEPSPQNGNITA
1114	CCDC86	Q9H6F5	69	S	16	+	0	3	ERK1,2 kinase substrate motif;Growth associated histone HI kinase substrate motif;GSK-3, ERK1, ERK2, CDK5 substrate motif;PKA kinase substrate motif;PKC kinase substrate motif;WW domain binding motif	AGLGSPERPPKTSPGSPRLQQGAGLESPQGQ
1115	PEAK1	Q9H792	1036	S	4	+	0	3	Casein kinase II substrate motif;ERK1,2 kinase substrate motif;GSK-3, ERK1, ERK2, CDK5 substrate motif;MDC1 BRCT domain binding motif;Plk1 PBD domain binding motif;WW domain binding motif	ENALLQDSEKKRSHSSPSQIPKKILSHMTHE
1116	WDR26	Q9H7D7	121	S	3	+	0	3	ATM kinase substrate motif;Casein kinase II substrate motif;DNA dependent Protein kinase substrate motif;PAK2 kinase substrate motif;Pim1 kinase substrate sequence;PKA kinase substrate motif;PKC kinase substrate motif;Pyruvate dehydrogenase kinase substrate motif	ATPELGSSLKKKKRLSQSDEDVIRLIGQHLN
1117	SCAF1	Q9H7N4	453	S	14	+	0	3	b-Adrenergic Receptor kinase substrate motif;Casein kinase II substrate motif	PRAPEGDDFLSLHAESDGEGALQVDLGEPAP
1118	SAP30L	Q9HAJ7	99	S	10	+	0	3	b-Adrenergic Receptor kinase substrate motif;Casein kinase II substrate motif;ERK1,2 kinase substrate motif;GSK-3, ERK1, ERK2, CDK5 substrate motif;WW domain binding motif	VRNKRKRKTSDDGGDSPEHDTDIPEVDLFQL
1119	CLK4	Q9HAZ1	138	S	3	+	0	3	14-3-3 domain binding motif;Akt kinase substrate motif;Calmodulin-dependent protein kinase II substrate motif;Casein kinase II substrate motif;MAPKAPK1 kinase substrate motif;p70 Ribosomal S6 kinase substrate motif;Phosphorylase kinase substrate motif;PKA kinase substrate motif;PKC kinase substrate motif;Pyruvate dehydrogenase kinase substrate motif;ZIP kinase substrate motif	SHQSRSKSHRRKRSRSIEDDEEGHLICQSGD
1120	CBX8	Q9HC52	311	S	3	+	0	3	14-3-3 domain binding motif;Akt kinase substrate motif;Calmodulin-dependent protein kinase II substrate motif;G protein-coupled receptor kinase 1 substrate motif;GSK3 kinase substrate motif;MAPKAPK1 kinase substrate motif;PKA kinase substrate motif;PKC kinase substrate motif	GQGALDPNGTRVRHGSGPPSSGGGLYRDMGA
1121	KIAA1551	Q9HCM1	1358	S	9	+	0	3	Casein kinase II substrate motif;Cdc2 kinase substrate motif;CDK kinase substrate motif;CDK1,2,4,6 kinase substrate motif;ERK1,2 kinase substrate motif;GSK-3, ERK1, ERK2, CDK5 substrate motif;WW domain binding motif	NKDVYKKHSSLGQSLSPEKIKLKLKSVSFKQ
1122a	ANLN	Q9NQW6	65	S	6	+	0	3	Casein kinase II substrate motif;Cdc2 kinase substrate motif;CDK kinase substrate motif;CDK1,2,4,6 kinase substrate motif;DNA dependent Protein kinase substrate motif;ERK1,2 kinase substrate motif;GSK-3, ERK1, ERK2, CDK5 substrate motif;PKA kinase substrate motif;PKC kinase substrate motif;WW domain binding motif	QQPLSGGEEKSCTKPSPSKKRCSDNTEVEVS
1122b	ANLN	Q9NQW6	485	S	3	+	0	3	Calmodulin-dependent protein kinase II substrate motif;Chk1 kinase substrate motif;G protein-coupled receptor kinase 1 substrate motif;MAPKAPK2 kinase substrate motif;Phosphorylase kinase substrate motif;PKA kinase substrate motif;PKC kinase substrate motif	QSTPLKKHQGVSKTQSLPVTEKVTENQIPAK
1123	TNFRSF19	Q9NS68	241	S	3	+	0	3	14-3-3 domain binding motif;Aurora-A kinase substrate motif;b-Adrenergic Receptor kinase substrate motif;Calmodulin-dependent protein kinase II substrate motif;Casein kinase II substrate motif;PAK2 kinase substrate motif;Phosphorylase kinase substrate motif;PKA kinase substrate motif;PKC epsilon kinase substrate motif;PKC kinase substrate motif	LHEYAHRACCQCRRDSVQTCGPVRLLPSMCC
1124	KLC4	Q9NSK0	566	S	3	+	0	3	14-3-3 domain binding motif;AMP-activated protein kinase substrate motif;Calmodulin-dependent protein kinase I substrate motif;Calmodulin-dependent protein kinase II substrate motif;Calmodulin-dependent protein kinase IV substrate motif;Chk1 kinase substrate motif;G protein-coupled receptor kinase 1 substrate motif;HMGCoA Reductase kinase substrate motif;MDC1 BRCT domain binding motif;PAK2 kinase…	RSGSLGKIRDVLRRSSELLVRKLQGTEPRPS
1125	ZDHHC18	Q9NUE0	61	S	14	+	0	3	MAPKAPK2 kinase substrate motif	PRWSSSGSGSGSGSGSLGRRPRRKWEVFPGR
1126	ARMC1	Q9NVT9	246	S	33	+	0	3	b-Adrenergic Receptor kinase substrate motif;Casein kinase I substrate motif;Casein kinase II substrate motif;Cdc2 kinase substrate motif;CDK kinase substrate motif;CDK1,2,4,6 kinase substrate motif;ERK1,2 kinase substrate motif;GSK-3, ERK1, ERK2, CDK5 substrate motif;WW domain binding motif	VEQNTELPDYLPEDESPTKEQDKAVSRVGSH
1127	GPATCH2	Q9NW75	54	S	10	+	0	3	Casein kinase II substrate motif;G protein-coupled receptor kinase 1 substrate motif;GSK3 kinase substrate motif	SSEQARGGFAETGDHSRSISCPLKRQARKRR
1128	SLTM	Q9NWH9	344	S	5	+	0	3	G protein-coupled receptor kinase 1 substrate motif;GSK3 kinase substrate motif;MDC1 BRCT domain binding motif;PKA kinase substrate motif;Plk1 PBD domain binding motif	ESGDKEKDTLKKGPSSTGASGQAKSSSKESK
1129	PAG1	Q9NWQ8	171	S	4	+	0	3	AMP-activated protein kinase substrate motif;ATM kinase substrate motif;Casein kinase I substrate motif;Casein kinase II substrate motif;DNA dependent Protein kinase substrate motif;MDC1 BRCT domain binding motif;PKA kinase substrate motif;Plk1 PBD domain binding motif	GLGMEGPYEVLKDSSSQENMVEDCLYETVKE
1130	UCKL1	Q9NWZ5	16	S	9	+	0	3	Casein kinase II substrate motif;ERK1,2 kinase substrate motif;G protein-coupled receptor kinase 1 substrate motif;GSK-3, ERK1, ERK2, CDK5 substrate motif;WW domain binding motif	MAAPPARADADPSPTSPPTARDTPGRQAEKS
1131	GTSE1	Q9NYZ3	477	S	6	+	0	3	14-3-3 domain binding motif;Calmodulin-dependent protein kinase II substrate motif;Casein kinase II substrate motif;PKA kinase substrate motif;PKC kinase substrate motif	PDSSTPKLSRAQRPQSCTSVGRVTVHSTPVR
1132	FAM120A	Q9NZB2	1023	S	14	+	0	3	Casein kinase II substrate motif	YKNQAAIQGRPPYAASAEEVAKELKSKSGES
1133	OGFR	Q9NZT2	54	S	5	+	0	3	DNA dependent Protein kinase substrate motif;G protein-coupled receptor kinase 1 substrate motif;GSK3 kinase substrate motif;PKA kinase substrate motif;PKC kinase substrate motif	GDEDEESEEPRAARPSSFQSRMTGSRNWRAT
1134	ADAM22	Q9P0K1	857	S	3	+	0	3	14-3-3 domain binding motif;Akt kinase substrate motif;Calmodulin-dependent protein kinase II substrate motif;Casein kinase II substrate motif;MAPKAPK1 kinase substrate motif;PKA kinase substrate motif;PKC kinase substrate motif	NKKKIRGKRFRPRSNSTETLSPAKSPSSSTG
1135	CAMSAP3	Q9P1Y5	431	S	3	+	0	3	14-3-3 domain binding motif;AMP-activated protein kinase substrate motif;Calmodulin-dependent protein kinase I substrate motif;Calmodulin-dependent protein kinase II substrate motif;Calmodulin-dependent protein kinase IV substrate motif;Casein kinase II substrate motif;Chk1 kinase substrate motif;HMGCoA Reductase kinase substrate motif;PKA kinase substrate motif;PKC kinase substrate motif	DVDVVMGDPVLLRSVSSDSLGPPRPAPARTP
1136	DIP2B	Q9P265	203	S	5	+	0	3	Casein kinase II substrate motif;Pyruvate dehydrogenase kinase substrate motif	ASSTLSHGEVKGTSGSLADVFANTRIENFSA
1137	SLAIN2	Q9P270	315	S	4	+	0	3	Casein kinase II substrate motif	RSSGSSCNSTRRGTFSDQELDAQSLDDEDDN
1138	ASH2L	Q9UBL3	623	S	2	+	0	3	ERK1,2 kinase substrate motif;Growth associated histone HI kinase substrate motif;GSK-3, ERK1, ERK2, CDK5 substrate motif;PKA kinase substrate motif;PKC kinase substrate motif;WW domain binding motif	ADVLYHVETEVDGRRSPPWEP__________
1139	CLIP2	Q9UDT6	202	S	5	+	0	3	b-Adrenergic Receptor kinase substrate motif;Casein kinase II substrate motif	LRESVLNSSVKTGNESGSNLSDSGSVKRGEK
1140	TCF20	Q9UGU0	640	S	15	+	0	3	14-3-3 domain binding motif;Calmodulin-dependent protein kinase II substrate motif;DNA dependent Protein kinase substrate motif;G protein-coupled receptor kinase 1 substrate motif;PKA kinase substrate motif;PKC kinase substrate motif	KGSQEDDPAATQRPPSNGGAKETSHASLPQP
1141	AFF4	Q9UHB7	1043	S	10	+	0	3	DNA dependent Protein kinase substrate motif;ERK1,2 kinase substrate motif;GSK-3, ERK1, ERK2, CDK5 substrate motif;MAPKAPK2 kinase substrate motif;WW domain binding motif	LTEHLKNSYNNSQAPSPGLGSKAVGMPSPVS
1142	DAPK2	Q9UIK4	349	S	4	+	0	3	b-Adrenergic Receptor kinase substrate motif;Casein kinase II substrate motif	KKVHLRPDEDLRNCESDTEEDIARRKALHPR
1143	FAM208A	Q9UK61	673	S	4	+	0	3	Casein kinase II substrate motif	SRGEAIISGKQRSSHSLDYDKDRVKELINLI
1144	TNIK	Q9UKE5	547	S	2	+	0	3	PKA kinase substrate motif;PKC kinase substrate motif	AWAKEVEERSRLNRQSSPAMPHKVANRISDP
1145	HDAC9	Q9UKV0	451	S	3	+	0	3	14-3-3 domain binding motif;Calmodulin-dependent protein kinase II substrate motif;Calmodulin-dependent protein kinase IV substrate motif;Chk1 kinase substrate motif;G protein-coupled receptor kinase 1 substrate motif;PKA kinase substrate motif;PKC kinase substrate motif	GTHKLPRHRPLNRTQSAPLPQSTLAQLVIQQ
1146	TAOK2	Q9UL54	473	S	3	+	0	3	14-3-3 domain binding motif;Calmodulin-dependent protein kinase II substrate motif;Casein kinase II substrate motif;Phosphorylase kinase substrate motif;PKA kinase substrate motif;PKC kinase substrate motif	AYCRNRDHFATIRTASLVSRQIQEHEQDSAL
1147a	ZNF608	Q9ULD9	627	S	4	+	0	3	ERK1,2 kinase substrate motif;GSK-3, ERK1, ERK2, CDK5 substrate motif;PKA kinase substrate motif;WW domain binding motif	PSTSVSAYDQLKAPASPGAGNPPGTPKGKRE
1147b	ZNF608	Q9ULD9	1453	S	4	+	0	3	Casein kinase I substrate motif;ERK1,2 kinase substrate motif;GSK-3, ERK1, ERK2, CDK5 substrate motif;PKA kinase substrate motif;PKC kinase substrate motif;WW domain binding motif	TAEREREAERERDRHSPFGQRHLHTHHHTHV
1148	WWC3	Q9ULE0	927	S	3	+	0	3	14-3-3 domain binding motif;b-Adrenergic Receptor kinase substrate motif;Calmodulin-dependent protein kinase II substrate motif;Calmodulin-dependent protein kinase IV substrate motif;Casein kinase II substrate motif;Chk1 kinase substrate motif;G protein-coupled receptor kinase 1 substrate motif;PKA kinase substrate motif;PKC kinase substrate motif	PGARSQYVCRLYRSDSDSSTLPRKSPFVRNT
1149	ZBTB21	Q9ULJ3	714	S	7	+	0	3	Casein kinase II substrate motif;ERK1,2 kinase substrate motif;GSK-3, ERK1, ERK2, CDK5 substrate motif;WW domain binding motif	GVNKVAKPKEHAPLASPVENKEVYQCRLCNA
1150	YEATS2	Q9ULM3	627	S	8	+	0	3	Cdc2 kinase substrate motif;CDK kinase substrate motif;CDK1,2,4,6 kinase substrate motif;ERK1,2 kinase substrate motif;GSK-3, ERK1, ERK2, CDK5 substrate motif;WW domain binding motif	LPQYVTVKGGHMIAVSPQKQVITPGEGIAQS
1151	TPX2	Q9ULW0	738	S	11	+	0	3	ERK1,2 kinase substrate motif;G protein-coupled receptor kinase 1 substrate motif;Growth associated histone HI kinase substrate motif;GSK3 kinase substrate motif;GSK-3, ERK1, ERK2, CDK5 substrate motif;PKA kinase substrate motif;PKC kinase substrate motif;WW domain binding motif	GLEIKSSDQPLTVPVSPKFSTRFHC______
1152a	HPS5	Q9UPZ3	695	S	5	+	0	3	Aurora-A kinase substrate motif;b-Adrenergic Receptor kinase substrate motif;PAK2 kinase substrate motif;Phosphorylase kinase substrate motif;PKA kinase substrate motif;PKC kinase substrate motif	KKGILDEDNEKEKRDSLGNEESVDKTACECV
1152b	HPS5	Q9UPZ3	563	S	7	+	0	3	ERK1,2 kinase substrate motif;GSK-3, ERK1, ERK2, CDK5 substrate motif;WW domain binding motif	SFVRKTTEKIGTLHTSPDLKVRPELRGDEQS
1153a	SRRM2	Q9UQ35	353	S	8	+	0	3	Casein kinase II substrate motif;Cdc2 kinase substrate motif;CDK kinase substrate motif;CDK1,2,4,6 kinase substrate motif;DNA dependent Protein kinase substrate motif;ERK1,2 kinase substrate motif;G protein-coupled receptor kinase 1 substrate motif;GSK3 kinase substrate motif;GSK-3, ERK1, ERK2, CDK5 substrate motif;WW domain binding motif	KDKDKKEKSATRPSPSPERSSTGPEPPAPTP
1153b	SRRM2	Q9UQ35	1069	S	11	+	0	3	Casein kinase I substrate motif;Casein kinase II substrate motif;G protein-coupled receptor kinase 1 substrate motif;GSK3 kinase substrate motif	SLQLKGQSQTSPDHRSDTSSPEVRQSHSESP
1153c	SRRM2	Q9UQ35	1112	S	1	+	0	3	Cdc2 kinase substrate motif;CDK kinase substrate motif;CDK1,2,4,6 kinase substrate motif;ERK1,2 kinase substrate motif;Growth associated histone HI kinase substrate motif;GSK-3, ERK1, ERK2, CDK5 substrate motif;WW domain binding motif	GRSRSSSPVTELASRSPIRQDRGEFSASPML
1153d	SRRM2	Q9UQ35	1537	S	11	+	0	3	Casein kinase II substrate motif;G protein-coupled receptor kinase 1 substrate motif;GSK3 kinase substrate motif	SVDQKTVARTPLGQRSRSGSSQELDVKPSAS
1153e	SRRM2	Q9UQ35	973	S	7	+	0	3	Casein kinase II substrate motif;G protein-coupled receptor kinase 1 substrate motif;MDC1 BRCT domain binding motif;Plk1 PBD domain binding motif;Pyruvate dehydrogenase kinase substrate motif	NVESRLLPRYSHSGSSSPDTKVKPETPPRQS
1154	CDYL	Q9Y232	129	S	5	+	0	3	ERK1,2 kinase substrate motif;G protein-coupled receptor kinase 1 substrate motif;GSK-3, ERK1, ERK2, CDK5 substrate motif;PKA kinase substrate motif;PKC kinase substrate motif;WW domain binding motif	TEKQKESTLTRTNRTSPNNARKQISRSTNSN
1155a	ICE1	Q9Y2F5	1854	S	5	+	0	3	Casein kinase I substrate motif;Casein kinase II substrate motif;ERK1,2 kinase substrate motif;GSK-3, ERK1, ERK2, CDK5 substrate motif;WW domain binding motif	TSTLRSAKRLRLDTGSPEPETRGVTAEGIHK
1155b	ICE1	Q9Y2F5	532	S	5	+	0	3	Casein kinase I substrate motif;MAPKAPK2 kinase substrate motif	PAQEKEAAPGKSELCSSPLGKRPLNELMESE
1156	INPP5F	Q9Y2H2	907	S	3	+	0	3	14-3-3 domain binding motif;Calmodulin-dependent protein kinase II substrate motif;Casein kinase II substrate motif;G protein-coupled receptor kinase 1 substrate motif;MAPKAPK2 kinase substrate motif;Phosphorylase kinase substrate motif;PKA kinase substrate motif;PKC kinase substrate motif	CGIIASAPRLGSRSQSLSSTDSSVHAPSEIT
1157	THRAP3	Q9Y2W1	560	S	2	+	0	3	Casein kinase II substrate motif;G protein-coupled receptor kinase 1 substrate motif;MDC1 BRCT domain binding motif;PKA kinase substrate motif;PKC kinase substrate motif;Plk1 PBD domain binding motif	RDKLGAKGDFPTGKSSFSITREAQVNVRMDS
1158	LAS1L	Q9Y4W2	523	S	21	+	0	3	ERK1,2 kinase substrate motif;GSK-3, ERK1, ERK2, CDK5 substrate motif;WW domain binding motif	TQSGENSLVQEGSEASPIGKSPYTLDSLYWS
1159	PSIP1	V9GYT7	63	S	16	+	0	3	b-Adrenergic Receptor kinase substrate motif;Casein kinase I substrate motif	RIQVEQTRDEDLDTDSLD_____________
1160	PRKACB	A0A087WVC4	198	T	3	+	0	3	Calmodulin-dependent protein kinase II substrate motif;G protein-coupled receptor kinase 1 substrate motif;p70 Ribosomal S6 kinase substrate motif;PKC kinase substrate motif	VTDFGFAKRVKGRTWTLCGTPEYLAPEIILS
1161	MEF2C	A0A0D9SGI5	404	T	3	+	0	3	Akt kinase substrate motif;Calmodulin-dependent protein kinase II substrate motif;Cdc2 kinase substrate motif;CDK1,2,4,6 kinase substrate motif;CLK1 kinase substrate motif;Growth associated histone HI kinase substrate motif;GSK-3, ERK1, ERK2, CDK5 substrate motif;PKC kinase substrate motif;WW domain binding motif	NIKSEPVSPPRDRTTTPSRYPQHTRHEAGRS
1162	SKP1	E5RJR5	131	T	3	+	0	3	AMP-activated protein kinase substrate motif;Calmodulin-dependent protein kinase II substrate motif;Casein kinase II substrate motif;Chk1 kinase substrate motif;Growth associated histone HI kinase substrate motif;GSK-3, ERK1, ERK2, CDK5 substrate motif;PKA kinase substrate motif;PKC kinase substrate motif;WW domain binding motif	LDVTCKTVANMIKGKTPEEIRKTFNIKNDFT
1163	SSH2	F5H527	1322	T	1	+	0	3	LKB1 kinase substrate motif	SCESPHLKLLQPFLRTDSGMHAMEDQESLEN
1164	TLE3	F5H7D6	272	T	5	+	0	3	Casein kinase I substrate motif;DNA dependent Protein kinase substrate motif;G protein-coupled receptor kinase 1 substrate motif;GSK-3, ERK1, ERK2, CDK5 substrate motif;WW domain binding motif	PGLKSNTPTPRNDAPTPGTSTTPGLRSMPAS
1165	FRYL	H0Y9X0	829	T	3	+	0	3	Akt kinase substrate motif;Calmodulin-dependent protein kinase II substrate motif;p70 Ribosomal S6 kinase substrate motif;PKC kinase substrate motif	LSLIGDRRGDRRRSNTLDIMDGRINHSSSLA
1166	GRAP2	O75791	262	T	3	+	0	3	Calmodulin-dependent protein kinase II substrate motif;Calmodulin-dependent protein kinase IV substrate motif;Chk1 kinase substrate motif;PAK2 kinase substrate motif;PKA kinase substrate motif;PKA, PKG kinase substrate motif;PKC kinase substrate motif;PKG kinase substrate motif	GLGSEMNAALMHRRHTDPVQLQAAGRVRWAR
1167	ICAM1	P05362	530	T	11	+	0	3	GSK-3, ERK1, ERK2, CDK5 substrate motif;WW domain binding motif	QQAQKGTPMKPNTQATPP_____________
1168	LSP1	P33241	244	T	18	+	0	3	G protein-coupled receptor kinase 1 substrate motif;Growth associated histone HI kinase substrate motif;GSK-3, ERK1, ERK2, CDK5 substrate motif;PKA kinase substrate motif;PKC kinase substrate motif;WW domain binding motif	QWLEQYTQAIETAGRTPKLARQASIELPSMA
1169	ANP32A	P39687	15	T	3	+	0	3	AMP-activated protein kinase substrate motif;Calmodulin-dependent protein kinase II substrate motif;Casein kinase II substrate motif;Growth associated histone HI kinase substrate motif;GSK-3, ERK1, ERK2, CDK5 substrate motif;PKC kinase substrate motif;WW domain binding motif	_MEMGRRIHLELRNRTPSDVKELVLDNSRSN
1170	CD86	P42081	286	T	5	+	0	3		KKKKRPRNSYKCGTNTMEREESEQTKKREKI
1171	MKI67	P46013	3127	T	5	+	0	3	Casein kinase II substrate motif;PKA kinase substrate motif	AERIEINRNEKKPMKTSPEMDIQNPDDGARK
1172	CENPC	Q03188	130	T	11	+	0	3	Casein kinase II substrate motif;GSK-3, ERK1, ERK2, CDK5 substrate motif;MAPKAPK2 kinase substrate motif;PKA kinase substrate motif;PKC kinase substrate motif;WW domain binding motif	EVHQKILATDVSSKNTPDSKKISSRNINDHH
1173	CDC20	Q12834	70	T	4	+	0	3	Cdc2 kinase substrate motif;CDK1,2,4,6 kinase substrate motif;CDK5 kinase substrate motif;G protein-coupled receptor kinase 1 substrate motif;Growth associated histone HI kinase substrate motif;GSK-3, ERK1, ERK2, CDK5 substrate motif;PKA kinase substrate motif;WW domain binding motif	TPGRTPGKSSSKVQTTPSKPGGDRYIPHRSA
1174	ORC2	Q13416	226	T	10	+	0	3	b-Adrenergic Receptor kinase substrate motif;Cdc2 kinase substrate motif;CDK1,2,4,6 kinase substrate motif;CDK5 kinase substrate motif;GSK-3, ERK1, ERK2, CDK5 substrate motif;PKA kinase substrate motif;PKC kinase substrate motif;WW domain binding motif	IQAQNRVVSAPVGKETPSKRMKRDKTSDLVE
1175	MYO9B	Q13459	1271	T	12	+	0	3	b-Adrenergic Receptor kinase substrate motif;Casein kinase II substrate motif;ERK1,2 kinase substrate motif;GSK3, Erk1, Erk2 and CDK5 kinase motif;GSK-3, ERK1, ERK2, CDK5 substrate motif;MAPKAPK2 kinase substrate motif;WW domain binding motif	LDSRVSPPAPGSAPETPEDKSKPCGSPRVQE
1176	CKAP5	Q14008	832	T	6	+	0	3	MAPKAPK2 kinase substrate motif	PPAPTRGISKHSTSGTDEGEDGDEPDDGSND
1177	EZH2	Q15910	487	T	15	+	0	3	b-Adrenergic Receptor kinase substrate motif;Casein kinase I substrate motif;Cdc2 kinase substrate motif;CDK1,2,4,6 kinase substrate motif;GSK-3, ERK1, ERK2, CDK5 substrate motif;WW domain binding motif	KESSIIAPAPAEDVDTPPRKKKRKHRLWAAH
1178	IFI16	Q16666	779	T	11	+	0	3	b-Adrenergic Receptor kinase substrate motif;Casein kinase II substrate motif;MAPKAPK2 kinase substrate motif	RKNKKDILNPDSSMETSPDFFF_________
1179	CYFIP1	Q7L576	1234	T	7	+	0	3	Casein kinase II substrate motif;GSK-3, ERK1, ERK2, CDK5 substrate motif;WW domain binding motif	ITILDKYLKSGDGEGTPVEHVRCFQPPIHQS
1180	SLC35F6	Q8N357	365	T	7	+	0	3	Growth associated histone HI kinase substrate motif;GSK-3, ERK1, ERK2, CDK5 substrate motif;WW domain binding motif	LAEESEQERLLGGTRTPINDAS_________
1181	AFAP1L2	Q8N4X5	345	T	2	+	0	3	Casein kinase II substrate motif;G protein-coupled receptor kinase 1 substrate motif;MDC1 BRCT domain binding motif;Pim1 kinase substrate sequence;PKA kinase substrate motif;PKC kinase substrate motif;Plk1 PBD domain binding motif	GLKLSNLMNLGRKKSTSLEPVERSLETSSYL
1182	NCOA7	Q8NI08	358	T	5	+	0	3	Cdc2 kinase substrate motif;CDK1,2,4,6 kinase substrate motif;CDK5 kinase substrate motif;G protein-coupled receptor kinase 1 substrate motif;GSK-3, ERK1, ERK2, CDK5 substrate motif;MAPKAPK2 kinase substrate motif;WW domain binding motif	SDSRPIVPLEKSTGHTPTKPSGSSVSEKLKK
1183	TRIM56	Q9BRZ2	442	T	14	+	0	3	Calmodulin-dependent protein kinase II substrate motif;Casein kinase II substrate motif;GSK-3, ERK1, ERK2, CDK5 substrate motif;PKC kinase substrate motif;WW domain binding motif	TREEGAQTLEEDRAQTPHEDGGPQPHRGGRP
1184	OSBPL11	Q9BXB4	27	T	9	+	0	3	Cdc2 kinase substrate motif;CDK1,2,4,6 kinase substrate motif;CDK5 kinase substrate motif;GSK-3, ERK1, ERK2, CDK5 substrate motif;WW domain binding motif	VSESEGKLEGQATAVTPNKNSSCGGGISSSS
1185	AKAP11	Q9UKA4	1485	T	3	+	0	3	Calmodulin-dependent protein kinase II substrate motif;Chk1 kinase substrate motif;PKA kinase substrate motif;PKC kinase substrate motif	KEELTASLVGLPKSLTDSCLFEKSGYEEDNE
1186	G3BP2	Q9UN86	227	T	3	+	0	3	G protein-coupled receptor kinase 1 substrate motif;GSK-3, ERK1, ERK2, CDK5 substrate motif;PKA kinase substrate motif;PKC kinase substrate motif;WW domain binding motif	QVEEKNLEELEEKSTTPPPAEPVSLPQEPPK
1187	HCK	H0Y3C5	521	Y	27	+	0	3	ALK kinase substrate motif;STAT3 SH2 domain binding motif	IQSVLDDFYTATESQYQQQP___________
1188	SGK223	Q86YV5	413	Y	9	+	0	3	ALK kinase substrate motif;Src kinase substrate motif	QPPAHPREATQPEPIYAESTKRKKAAPVPSK
1189	KIAA1191	A0A087WT18	102	S	16	+	0	3	ERK1,2 kinase substrate motif;Growth associated histone HI kinase substrate motif;GSK-3, ERK1, ERK2, CDK5 substrate motif;MDC1 BRCT domain binding motif;PKA kinase substrate motif;PKC kinase substrate motif;Plk1 PBD domain binding motif;WW domain binding motif	QPASAQSTPSTTPHSSPKQRPRGWFTSGSST
1190	POLR1D	A0A087WTY1	74	S	4	+	0	3	Casein kinase II substrate motif;G protein-coupled receptor kinase 1 substrate motif	RSHPYKHSFRARGSASYSPPRKRSSQDKYEK
1191a	WDR20	A0A088AWN2	388	S	3	+	0	3	Calmodulin-dependent protein kinase II substrate motif;Casein kinase II substrate motif;Chk1 kinase substrate motif;MAPKAPK2 kinase substrate motif;PAK2 kinase substrate motif;PKA kinase substrate motif;PKC kinase substrate motif	RDRANSTQSRLSKRNSTDSRPVSVTYRFGSV
1191b	WDR20	A0A088AWN2	391	S	6	+	0	3	b-Adrenergic Receptor kinase substrate motif;G protein-coupled receptor kinase 1 substrate motif;GSK3 kinase substrate motif	ANSTQSRLSKRNSTDSRPVSVTYRFGSVGQD
1191c	WDR20	A0A088AWN2	465	S	3	+	0	3	14-3-3 domain binding motif;Calmodulin-dependent protein kinase II alpha substrate motif;Calmodulin-dependent protein kinase II substrate motif;Calmodulin-dependent protein kinase IV substrate motif;Chk1 kinase substrate motif;G protein-coupled receptor kinase 1 substrate motif;GSK3 kinase substrate motif;Phosphorylase kinase substrate motif;PKA kinase substrate motif;PKC kinase substrate motif	TTPGNSVPPPLPRSNSLPHSAVSNAGSKSSV
1191d	WDR20	A0A088AWN2	476	S	14	+	0	3	Casein kinase II substrate motif;MAPKAPK2 kinase substrate motif	PRSNSLPHSAVSNAGSKSSVMDGAIASGVSK
1192a	ASAP1	H0YBF7	538	S	7	+	0	3	b-Adrenergic Receptor kinase substrate motif;Casein kinase II substrate motif;Pyruvate dehydrogenase kinase substrate motif	HVEYEWNLRQEEIDESDDDLDDKPSPIKKER
1192b	ASAP1	H0YBF7	547	S	16	+	0	3	Casein kinase I substrate motif;Cdc2 kinase substrate motif;CDK kinase substrate motif;CDK1,2,4,6 kinase substrate motif;DNA dependent Protein kinase substrate motif;ERK1,2 kinase substrate motif;GSK-3, ERK1, ERK2, CDK5 substrate motif;PKA kinase substrate motif;PKC kinase substrate motif;WW domain binding motif	QEEIDESDDDLDDKPSPIKKERSPRPQSFCH
1193a	PHF6	A0A0D9SGE8	146	S	13	+	0	3	b-Adrenergic Receptor kinase substrate motif;Casein kinase II substrate motif	HKKTAHNSEAADLEESFNEHELEPSSPKSKK
1193b	PHF6	A0A0D9SGE8	156	S	23	+	0	3	Casein kinase I substrate motif;Casein kinase II substrate motif;ERK1,2 kinase substrate motif;Growth associated histone HI kinase substrate motif;GSK-3, ERK1, ERK2, CDK5 substrate motif;MDC1 BRCT domain binding motif;PKA kinase substrate motif;PKC kinase substrate motif;Plk1 PBD domain binding motif;WW domain binding motif	ADLEESFNEHELEPSSPKSKKKSRKGRPRKT
1194	TJP2	A0A1B0GTW1	299	S	1	+	0	3	14-3-3 domain binding motif;Akt kinase substrate motif;Calmodulin-dependent protein kinase II substrate motif;CLK1 kinase substrate motif;G protein-coupled receptor kinase 1 substrate motif;GSK3 kinase substrate motif;MAPKAPK1 kinase substrate motif;PKA kinase substrate motif;PKC kinase substrate motif	LDHDFGPSRDRDRDRSRGRSIDQDYERAYHR
1195	JMJD1C	A0A1W2PNZ9	138	S	7	+	0	3	Casein kinase II substrate motif;MDC1 BRCT domain binding motif;Plk1 kinase substrate motif;Plk1 PBD domain binding motif;Pyruvate dehydrogenase kinase substrate motif	QQRSIRPNKRKGSDSSIPDEEKMKEEKYDYI
1196	CXorf23	A2AJT9	80	S	14	+	0	3	14-3-3 domain binding motif;Calmodulin-dependent protein kinase II substrate motif;DNA dependent Protein kinase substrate motif;ERK1,2 kinase substrate motif;GSK-3, ERK1, ERK2, CDK5 substrate motif;PKA kinase substrate motif;PKC kinase substrate motif;WW domain binding motif	SRGNIYYQSYEHRSPSPNIRNSLENVYMYKP
1197a	LIMK2	B5MC51	211	S	3	+	0	3	14-3-3 domain binding motif;Calmodulin-dependent protein kinase II alpha substrate motif;Calmodulin-dependent protein kinase II substrate motif;Calmodulin-dependent protein kinase IV substrate motif;Casein kinase II substrate motif;Chk1 kinase substrate motif;Doublecortin kinase-1 kinase substrate motif;G protein-coupled receptor kinase 1 substrate motif;GSK3 kinase substrate motif;Phosphorylase …	NLEGTLRRRSLRRSNSISKSPGPSSPKEPLL
1197b	LIMK2	B5MC51	215	S	7	+	0	3	ERK1,2 kinase substrate motif;G protein-coupled receptor kinase 1 substrate motif;Growth associated histone HI kinase substrate motif;GSK3 kinase substrate motif;GSK-3, ERK1, ERK2, CDK5 substrate motif;MAPKAPK2 kinase substrate motif;WW domain binding motif	TLRRRSLRRSNSISKSPGPSSPKEPLLFSRD
1198	BAG3	C9JFK9	231	S	7	+	0	3	Casein kinase II substrate motif;ERK1,2 kinase substrate motif;GSK-3, ERK1, ERK2, CDK5 substrate motif;WW domain binding motif	SSREGSPARSSTPLHSPSPIRVHTVVDRPQP
1199	EML2	C9JRL6	119	S	11	+	0	3	Cdc2 kinase substrate motif;CDK kinase substrate motif;CDK1,2,4,6 kinase substrate motif;ERK1,2 kinase substrate motif;Growth associated histone HI kinase substrate motif;GSK-3, ERK1, ERK2, CDK5 substrate motif;MDC1 BRCT domain binding motif;PKA kinase substrate motif;PKC kinase substrate motif;Plk1 PBD domain binding motif;WW domain binding motif	SGPPRRVGGYATSPSSPKKEATSGRSSVRRY
1200a	CLASP2	E3W994	525	S	7	+	0	3	ATM kinase substrate motif;DNA dependent Protein kinase substrate motif;G protein-coupled receptor kinase 1 substrate motif;GSK3 kinase substrate motif	RLSVARSSRIPRPSVSQGCSREASRESSRDT
1200b	CLASP2	E3W994	529	S	11	+	0	3	Casein kinase II substrate motif;G protein-coupled receptor kinase 1 substrate motif;GSK3 kinase substrate motif;MAPKAPK2 kinase substrate motif	ARSSRIPRPSVSQGCSREASRESSRDTSPVR
1201	LIMK1	E9PC47	337	S	12	+	0	3	Casein kinase II substrate motif;G protein-coupled receptor kinase 1 substrate motif	PVLRSCSIDRSPGAGSLGSPASQRKDLGRSE
1202a	AGAP2	J3KNM6	1021	S	3	+	0	3	14-3-3 domain binding motif;Calmodulin-dependent protein kinase II substrate motif;G protein-coupled receptor kinase 1 substrate motif;GSK3 kinase substrate motif;PAK2 kinase substrate motif;PKA kinase substrate motif;PKC epsilon kinase substrate motif;PKC kinase substrate motif	ATTPSITATPSPRRRSSAASVGRADAPVALV
1202b	AGAP2	J3KNM6	1022	S	4	+	0	3	14-3-3 domain binding motif;Calmodulin-dependent protein kinase II substrate motif;Casein kinase II substrate motif;MAPKAPK1 kinase substrate motif;MDC1 BRCT domain binding motif;PAK2 kinase substrate motif;Pim1 kinase substrate sequence;PKA kinase substrate motif;PKC epsilon kinase substrate motif;PKC kinase substrate motif;Plk1 PBD domain binding motif;ZIP kinase substrate motif	TTPSITATPSPRRRSSAASVGRADAPVALV_
1203a	SCAF11	F8VXG7	688	S	7	+	0	3	14-3-3 domain binding motif;b-Adrenergic Receptor kinase substrate motif;Calmodulin-dependent protein kinase II substrate motif;Casein kinase II substrate motif;Phosphorylase kinase substrate motif;PKA kinase substrate motif;PKC kinase substrate motif;ZIP kinase substrate motif	RSPKRDTTRESRRSESLSPRRETSRENKRSQ
1203b	SCAF11	F8VXG7	690	S	9	+	0	3	Casein kinase I substrate motif;Cdc2 kinase substrate motif;CDK kinase substrate motif;CDK1,2,4,6 kinase substrate motif;ERK1,2 kinase substrate motif;Growth associated histone HI kinase substrate motif;GSK-3, ERK1, ERK2, CDK5 substrate motif;MAPKAPK2 kinase substrate motif;PKA kinase substrate motif;PKC kinase substrate motif;WW domain binding motif	PKRDTTRESRRSESLSPRRETSRENKRSQPR
1204a	MTMR1	F8WA39	39	S	9	+	0	3	G protein-coupled receptor kinase 1 substrate motif;GSK3 kinase substrate motif	GGRRPPRAAGGATAGSRQPSVETLDSPTGSH
1204b	MTMR1	F8WA39	43	S	3	+	0	3	14-3-3 domain binding motif;Calmodulin-dependent protein kinase II substrate motif;Casein kinase II substrate motif;DNA dependent Protein kinase substrate motif;MAPKAPK2 kinase substrate motif;Phosphorylase kinase substrate motif;PKA kinase substrate motif;PKC kinase substrate motif	PPRAAGGATAGSRQPSVETLDSPTGSHVEWC
1205	MAP3K3	J3KRN4	166	S	3	+	0	3	14-3-3 domain binding motif;Akt kinase substrate motif;Calmodulin-dependent protein kinase II substrate motif;Casein kinase II substrate motif;MAPKAPK1 kinase substrate motif;MAPKAPK2 kinase substrate motif;p70 Ribosomal S6 kinase substrate motif;Phosphorylase kinase substrate motif;PKA kinase substrate motif;PKC kinase substrate motif	INTIYQPPEPRSRHLSVSSQNPGRSSPPPGY
1206a	VRK3	M0QXD7	55	S	6	+	0	3	Casein kinase II substrate motif;G protein-coupled receptor kinase 1 substrate motif;GSK3 kinase substrate motif;MDC1 BRCT domain binding motif;Plk1 PBD domain binding motif	PHVSSFQGSKRGLNSSFETSPKKVKWSSTVT
1206b	VRK3	M0QXD7	59	S	10	+	0	3	Cdc2 kinase substrate motif;CDK kinase substrate motif;CDK1,2,4,6 kinase substrate motif;ERK1,2 kinase substrate motif;Growth associated histone HI kinase substrate motif;GSK-3, ERK1, ERK2, CDK5 substrate motif;MAPKAPK2 kinase substrate motif;PKA kinase substrate motif;PKC kinase substrate motif;WW domain binding motif	SFQGSKRGLNSSFETSPKKVKWSSTVTSPRL
1207	ARID1A	O14497	698	S	5	+	0	3	DNA dependent Protein kinase substrate motif;ERK1,2 kinase substrate motif;G protein-coupled receptor kinase 1 substrate motif;GSK3 kinase substrate motif;GSK-3, ERK1, ERK2, CDK5 substrate motif;WW domain binding motif	PHTSPHLPGIRGPSPSPVGSPASVAQSRSGP
1208	ARHGEF11	O15085	251	S	11	+	0	3	b-Adrenergic Receptor kinase substrate motif;Casein kinase II substrate motif;ERK1,2 kinase substrate motif;G protein-coupled receptor kinase 1 substrate motif;Growth associated histone HI kinase substrate motif;GSK3 kinase substrate motif;GSK-3, ERK1, ERK2, CDK5 substrate motif;PKA kinase substrate motif;PKC kinase substrate motif;WW domain binding motif	SLMNRNSVLSDPGLDSPRTSPVIMARVAQHH
1209	HTATSF1	O43719	403	S	3	+	0	3	14-3-3 domain binding motif;Akt kinase substrate motif;Calmodulin-dependent protein kinase II substrate motif;G protein-coupled receptor kinase 1 substrate motif;GSK3 kinase substrate motif;MAPKAPK1 kinase substrate motif;PKA kinase substrate motif;PKC kinase substrate motif	VSASERAGPSRARHFSEHPSTSKMNAQETAT
1210	MAST3	O60307	1203	S	3	+	0	3	14-3-3 domain binding motif;Calmodulin-dependent protein kinase II substrate motif;DNA dependent Protein kinase substrate motif;ERK1,2 kinase substrate motif;GSK-3, ERK1, ERK2, CDK5 substrate motif;PKA kinase substrate motif;PKC kinase substrate motif;WW domain binding motif	PLACPPISAPPPRSPSPLPGHPPAPARSPRL
1211	TBC1D4	O60343	597	S	3	+	0	3	14-3-3 domain binding motif;Calmodulin-dependent protein kinase II alpha substrate motif;Calmodulin-dependent protein kinase II substrate motif;Calmodulin-dependent protein kinase IV substrate motif;Casein kinase II substrate motif;Phosphorylase kinase substrate motif;PKA kinase substrate motif;PKC kinase substrate motif	MRGRLGSVDSFERSNSLASEKDYSPGDSPPG
1212a	ZBTB7A	O95365	511	S	9	+	0	3	DNA dependent Protein kinase substrate motif;ERK1,2 kinase substrate motif;G protein-coupled receptor kinase 1 substrate motif;GSK-3, ERK1, ERK2, CDK5 substrate motif;WW domain binding motif	RRGRKPRVRGGAPDPSPGATATPGAPAQPSS
1212b	ZBTB7A	O95365	525	S	21	+	0	3	Casein kinase II substrate motif;DNA dependent Protein kinase substrate motif;G protein-coupled receptor kinase 1 substrate motif;Pyruvate dehydrogenase kinase substrate motif	PSPGATATPGAPAQPSSPDARRNGQEKHFKD
1213	PARN	O95453	619	S	4	+	0	3	Calmodulin-dependent protein kinase II substrate motif;Chk1 kinase substrate motif;ERK1,2 kinase substrate motif;G protein-coupled receptor kinase 1 substrate motif;GSK3 kinase substrate motif;GSK-3, ERK1, ERK2, CDK5 substrate motif;PKA kinase substrate motif;PKC kinase substrate motif;WW domain binding motif	GRKKAKKLKRMKKELSPAGSISKNSPATLFE
1214	BRD1	O95696	18	S	4	+	0	3	Casein kinase II substrate motif;ERK1,2 kinase substrate motif;GSK-3, ERK1, ERK2, CDK5 substrate motif;MDC1 BRCT domain binding motif;Plk1 PBD domain binding motif;WW domain binding motif	RKGRCHRGSAARHPSSPCSVKHSPTRETLTY
1215	S1PR4	O95977	360	S	20	+	0	3	b-Adrenergic Receptor kinase substrate motif;G protein-coupled receptor kinase 1 substrate motif;GSK3 kinase substrate motif;PKA kinase substrate motif;PKC kinase substrate motif	HSGASTTDSSLRPRDSFRGSRSLSFRMREPL
1216	S1PR4	O95977	383	S	13	+	0	3	MAPKAPK2 kinase substrate motif	SFRMREPLSSISSVRSI______________
1217	BCR	P11274	459	S	11	+	0	3	b-Adrenergic Receptor kinase substrate motif;Casein kinase II substrate motif;ERK1,2 kinase substrate motif;G protein-coupled receptor kinase 1 substrate motif;GSK3 kinase substrate motif;GSK-3, ERK1, ERK2, CDK5 substrate motif;WW domain binding motif	EEQRRHQDGLPYIDDSPSSSPHLSSKGRGSR
1218a	HLA-A	P16189	352	S	12	+	0	3	b-Adrenergic Receptor kinase substrate motif;G protein-coupled receptor kinase 1 substrate motif;GSK3 kinase substrate motif	SDRKGGSYSQAASSDSAQGSDMSLTACKV__
1218b	HLA-A	P16189	356	S	17	+	0	3	Casein kinase II substrate motif;MAPKAPK2 kinase substrate motif	GGSYSQAASSDSAQGSDMSLTACKV______
1218c	HLA-A	P16189	359	S	20	+	0	3	Casein kinase II substrate motif	YSQAASSDSAQGSDMSLTACKV_________
1219	HMGA1	P17096	8	S	7	+	0	3	MAPKAPK2 kinase substrate motif	________MSESSSKSSQPLASKQEKDGTEK
1220	SP100	P23497	193	S	11	+	0	3	DNA dependent Protein kinase substrate motif;G protein-coupled receptor kinase 1 substrate motif;MAPKAPK2 kinase substrate motif	ENSFRSLTWPPSGSPSHAGTTPPENGLSEHP
1221	PRKCH	P24723	324	S	3	+	0	3	Casein kinase II substrate motif;MAPKAPK2 kinase substrate motif;PKA kinase substrate motif;PKC kinase substrate motif	MGLQPGNISPTSKLVSRSTLRRQGKESSKEG
1222a	CALR	P27797	52	S	4	+	0	3	PKA kinase substrate motif	WIESKHKSDFGKFVLSSGKFYGDEEKDKGLQ
1222b	CALR	P27797	53	S	5	+	0	3	MDC1 BRCT domain binding motif;PKA kinase substrate motif;PKC kinase substrate motif;Plk1 PBD domain binding motif	IESKHKSDFGKFVLSSGKFYGDEEKDKGLQT
1223	TNFRSF8	P28908	444	S	3	+	0	3	14-3-3 domain binding motif;Akt kinase substrate motif;AMP-activated protein kinase 2 substrate motif;Calmodulin-dependent protein kinase II substrate motif;MAPKAPK1 kinase substrate motif;MDC1 BRCT domain binding motif;PAK2 kinase substrate motif;PKA kinase substrate motif;PKC epsilon kinase substrate motif;PKC kinase substrate motif;Plk1 PBD domain binding motif	SQPKLELVDSRPRRSSTQLRSGASVTEPVAE
1224	WEE1	P30291	165	S	1	+	0	3	ERK1,2 kinase substrate motif;Growth associated histone HI kinase substrate motif;GSK-3, ERK1, ERK2, CDK5 substrate motif;PKA kinase substrate motif;PKC kinase substrate motif;WW domain binding motif	SPRGCGARRAGEGRRSPRPDHPGTPPHKTFR
1225	HIVEP2	P31629	2297	S	13	+	0	3	Casein kinase II substrate motif;DNA dependent Protein kinase substrate motif;G protein-coupled receptor kinase 1 substrate motif;GSK3 kinase substrate motif;MAPKAPK2 kinase substrate motif	HEKRGPHALQSSGPPSTPSSPRLLMKQSTSE
1226	ZEB1	P37275	646	S	15	+	0	3	Casein kinase I substrate motif;Casein kinase II substrate motif;ERK1,2 kinase substrate motif;GSK-3, ERK1, ERK2, CDK5 substrate motif;MAPKAPK2 kinase substrate motif;MDC1 BRCT domain binding motif;Plk1 PBD domain binding motif;WW domain binding motif	KMQAGQISVQSSEPSSPEPGKVNIPAKNNDQ
1227a	ETV6	P41212	184	S	3	+	0	3	14-3-3 domain binding motif;Calmodulin-dependent protein kinase II substrate motif;Calmodulin-dependent protein kinase IV substrate motif;Casein kinase II substrate motif;Chk1 kinase substrate motif;ERK1,2 kinase substrate motif;G protein-coupled receptor kinase 1 substrate motif;Growth associated histone HI kinase substrate motif;GSK-3, ERK1, ERK2, CDK5 substrate motif;PKA kinase substrate motif…	VHHNPPTIELLHRSRSPITTNHRPSPDPEQR
1227b	ETV6	P41212	193	S	12	+	0	3	DNA dependent Protein kinase substrate motif;ERK1,2 kinase substrate motif;GSK-3, ERK1, ERK2, CDK5 substrate motif;PKA kinase substrate motif;PKC kinase substrate motif;WW domain binding motif	LLHRSRSPITTNHRPSPDPEQRPLRSPLDNM
1228	MKI67	P46013	2223	S	5	+	0	3	ERK1,2 kinase substrate motif;Growth associated histone HI kinase substrate motif;GSK-3, ERK1, ERK2, CDK5 substrate motif;WW domain binding motif	DKPTTHEKTTKIACRSPQPDPVGTPTIFKPQ
1229a	ATRX	P46100	598	S	9	+	0	3	Cdc2 kinase substrate motif;CDK kinase substrate motif;CDK1,2,4,6 kinase substrate motif;ERK1,2 kinase substrate motif;GSK-3, ERK1, ERK2, CDK5 substrate motif;MAPKAPK2 kinase substrate motif;WW domain binding motif	TKELYVKLTPVSLSNSPIKGADCQEVPQDKD
1229b	ATRX	P46100	675	S	10	+	0	3	Casein kinase II substrate motif;Pyruvate dehydrogenase kinase substrate motif	KTTPLRRPTETNPVTSNSDEECNETVKEKQK
1229c	ATRX	P46100	677	S	12	+	0	3	BARD1 BRCT domain binding motif;Casein kinase II substrate motif	TPLRRPTETNPVTSNSDEECNETVKEKQKLS
1230	SMARCA2	P51531	587	S	24	+	0	3	b-Adrenergic Receptor kinase substrate motif;G protein-coupled receptor kinase 1 substrate motif;GSK3 kinase substrate motif	GGESALGPDGEPIDESSQMSDLPVKVTHTET
1231a	SUB1	P53999	15	S	10	+	0	3	Casein kinase II substrate motif;G protein-coupled receptor kinase 1 substrate motif;GSK3 kinase substrate motif;MAPKAPK2 kinase substrate motif;Pyruvate dehydrogenase kinase substrate motif	_MPKSKELVSSSSSGSDSDSEVDKKLKRKKQ
1231b	SUB1	P53999	17	S	12	+	0	3	b-Adrenergic Receptor kinase substrate motif;Casein kinase II substrate motif;MAPKAPK2 kinase substrate motif	PKSKELVSSSSSGSDSDSEVDKKLKRKKQVA
1232a	HDAC4	P56524	265	S	6	+	0	3	AMP-activated protein kinase substrate motif;Casein kinase I substrate motif;PKA kinase substrate motif;PKC kinase substrate motif	LKLRSRLKQKVAERRSSPLLRRKDGPVVTAL;LKVRSRLKQKVAERRSSPLLRRKDGNVVTSF;LKVRSRLKQKVAERRSSPLLRRKDGTVISTF
1232b	HDAC4	P56524	266	S	7	+	0	3	14-3-3 domain binding motif;Calmodulin-dependent protein kinase II substrate motif;ERK1,2 kinase substrate motif;GSK-3, ERK1, ERK2, CDK5 substrate motif;MDC1 BRCT domain binding motif;PAK2 kinase substrate motif;PKA kinase substrate motif;PKC epsilon kinase substrate motif;PKC kinase substrate motif;Plk1 PBD domain binding motif;WW domain binding motif	KLRSRLKQKVAERRSSPLLRRKDGPVVTALK;KVRSRLKQKVAERRSSPLLRRKDGNVVTSFK;KVRSRLKQKVAERRSSPLLRRKDGTVISTFK
1233a	RAB8A	P61006	181	S	6	+	0	3	Casein kinase I substrate motif;ERK1,2 kinase substrate motif;G protein-coupled receptor kinase 1 substrate motif;GSK3 kinase substrate motif;GSK-3, ERK1, ERK2, CDK5 substrate motif;WW domain binding motif	ARDIKAKMDKKLEGNSPQGSNQGVKITPDQQ
1233b	RAB8A	P61006	185	S	10	+	0	3	MAPKAPK2 kinase substrate motif	KAKMDKKLEGNSPQGSNQGVKITPDQQKRSS
[truncated: 199 more rows]
