# Supplementary material for: De novo variants of CSNK2B cause a new intellectual disability-craniodigital syndrome by disrupting the canonical Wnt signaling pathway
Source: HGG Adv. 2022 Apr 18;3(3):100111. doi: 10.1016/j.xhgg.2022.100111 (PMC9092267; doi:10.1016/j.xhgg.2022.100111)
Supplement: Table S6. List of nonphosphorylated motifs observed in patient LCLs [file mmc4.xlsx]

## Sheet: Sheet1
Serial No.	Gene names	Proteins	Position	Amino acid	Position in peptide	Significant pat_wt (q<0.05, S0=0.2)	Valid values pat	Valid values wt	Motifs	Sequence window
1	AARS	P49588	399	S	3	+	0	3	Casein kinase II substrate motif;G protein-coupled receptor kinase 1 substrate motif;GSK3 kinase substrate motif;Phosphorylase kinase substrate motif;PKA kinase substrate motif;PKC kinase substrate motif;Pyruvate dehydrogenase kinase substrate motif	KTLSRGRRILDRKIQSLGDSKTIPGDTAWLL
2	ABR	A0A1C7CYZ0	65	S	15	+	0	3	b-Adrenergic Receptor kinase substrate motif;Casein kinase II substrate motif;ERK1,2 kinase substrate motif;G protein-coupled receptor kinase 1 substrate motif;GSK3 kinase substrate motif;GSK-3, ERK1, ERK2, CDK5 substrate motif;WW domain binding motif	KGPPEGSETMPYIDESPTMSPQLSARSQGGG
3	ADAM22	Q9P0K1	857	S	3	+	0	3	14-3-3 domain binding motif;Akt kinase substrate motif;Calmodulin-dependent protein kinase II substrate motif;Casein kinase II substrate motif;MAPKAPK1 kinase substrate motif;PKA kinase substrate motif;PKC kinase substrate motif	NKKKIRGKRFRPRSNSTETLSPAKSPSSSTG
4	ADAM9	Q13443	758	S	3	+	0	3	14-3-3 domain binding motif;Calmodulin-dependent protein kinase II substrate motif;Calmodulin-dependent protein kinase IV substrate motif;Casein kinase II substrate motif;Chk1 kinase substrate motif;ERK1,2 kinase substrate motif;G protein-coupled receptor kinase 1 substrate motif;GSK-3, ERK1, ERK2, CDK5 substrate motif;PKA kinase substrate motif;PKC kinase substrate motif;WW domain binding motif	QANPSRQPGSVPRHVSPVTPPREVPIYANRF
5	AFAP1L2	Q8N4X5	345	T	2	+	0	3	Casein kinase II substrate motif;G protein-coupled receptor kinase 1 substrate motif;MDC1 BRCT domain binding motif;Pim1 kinase substrate sequence;PKA kinase substrate motif;PKC kinase substrate motif;Plk1 PBD domain binding motif	GLKLSNLMNLGRKKSTSLEPVERSLETSSYL
6	AFF4	Q9UHB7	1043	S	10	+	0	3	DNA dependent Protein kinase substrate motif;ERK1,2 kinase substrate motif;GSK-3, ERK1, ERK2, CDK5 substrate motif;MAPKAPK2 kinase substrate motif;WW domain binding motif	LTEHLKNSYNNSQAPSPGLGSKAVGMPSPVS
7	AGAP2	J3KNM6	1021	S	3	+	0	3	14-3-3 domain binding motif;Calmodulin-dependent protein kinase II substrate motif;G protein-coupled receptor kinase 1 substrate motif;GSK3 kinase substrate motif;PAK2 kinase substrate motif;PKA kinase substrate motif;PKC epsilon kinase substrate motif;PKC kinase substrate motif	ATTPSITATPSPRRRSSAASVGRADAPVALV
7	AGAP2	J3KNM6	1022	S	4	+	0	3	14-3-3 domain binding motif;Calmodulin-dependent protein kinase II substrate motif;Casein kinase II substrate motif;MAPKAPK1 kinase substrate motif;MDC1 BRCT domain binding motif;PAK2 kinase substrate motif;Pim1 kinase substrate sequence;PKA kinase substrate motif;PKC epsilon kinase substrate motif;PKC kinase substrate motif;Plk1 PBD domain binding motif;ZIP kinase substrate motif	TTPSITATPSPRRRSSAASVGRADAPVALV_
8	AGAP3	H0Y873	67	S	6	+	0	3	Casein kinase II substrate motif;DNA dependent Protein kinase substrate motif;ERK1,2 kinase substrate motif;GSK-3, ERK1, ERK2, CDK5 substrate motif;WW domain binding motif	PAEVLSSSPKLDPPPSPHSNRKKHRRKKSTG
9	AHCTF1	Q8WYP5	1216	S	12	+	0	3	Casein kinase II substrate motif;DNA dependent Protein kinase substrate motif;ERK1,2 kinase substrate motif;GSK-3, ERK1, ERK2, CDK5 substrate motif;WW domain binding motif	SILRSTLRSTPLASPSPSPGRSPQRLKETRI
10	AHNAK	Q09666	5731	S	6	+	0	3	Casein kinase II substrate motif;ERK1,2 kinase substrate motif;G protein-coupled receptor kinase 1 substrate motif;GSK3 kinase substrate motif;GSK-3, ERK1, ERK2, CDK5 substrate motif;WW domain binding motif	KFNFSKPKGKGGVTGSPEASISGSKGDLKSS
11	AKAP11	Q9UKA4	1485	T	3	+	0	3	Calmodulin-dependent protein kinase II substrate motif;Chk1 kinase substrate motif;PKA kinase substrate motif;PKC kinase substrate motif	KEELTASLVGLPKSLTDSCLFEKSGYEEDNE
12	AKAP13	Q12802	1895	S	1	+	0	3	ATM kinase substrate motif;Casein kinase II substrate motif;DNA dependent Protein kinase substrate motif;PKA kinase substrate motif;PKC kinase substrate motif	LVDETATTPIFANRRSQQSVSLSKSVSIQNI
13	AMBRA1	H0YE34	163	S	15	+	0	3	ERK1,2 kinase substrate motif;G protein-coupled receptor kinase 1 substrate motif;GSK3 kinase substrate motif;GSK-3, ERK1, ERK2, CDK5 substrate motif;MDC1 BRCT domain binding motif;Plk1 PBD domain binding motif;WW domain binding motif	RSSQTGTEPGAAHTSSPQPSTSRGLLPEAGQ
14	ANK2	I6L894	3790	S	3	+	0	3	14-3-3 domain binding motif;Calmodulin-dependent protein kinase II substrate motif;ERK1,2 kinase substrate motif;GSK-3, ERK1, ERK2, CDK5 substrate motif;PKA kinase substrate motif;PKC kinase substrate motif;WW domain binding motif	EKLYLQTPTSSERGGSPIIQEPEEPSEHREE
15	ANKHD1-EIF4EBP3	H7C0V5	617	S	7	+	0	3	Casein kinase II substrate motif;ERK1,2 kinase substrate motif;GSK-3, ERK1, ERK2, CDK5 substrate motif;WW domain binding motif	PLLPPSDSRGHNSSNSPSLQAGGAEGAGDRG
16	ANKRD12	Q6UB98	1185	S	8	+	0	3	G protein-coupled receptor kinase 1 substrate motif;GSK3 kinase substrate motif	KNVMTLGKSSFVSDNSLNRSPRSENEKPGLS
17	ANKRD17	H0YM23	1593	S	5	+	0	3	Cdc2 kinase substrate motif;CDK kinase substrate motif;CDK1,2,4,6 kinase substrate motif;ERK1,2 kinase substrate motif;Growth associated histone HI kinase substrate motif;GSK-3, ERK1, ERK2, CDK5 substrate motif;PKA kinase substrate motif;PKC kinase substrate motif;WW domain binding motif	GPSPLSSPNGKLTVASPKRGQKREEGWKEVV
18	ANLN	Q9NQW6	65	S	6	+	0	3	Casein kinase II substrate motif;Cdc2 kinase substrate motif;CDK kinase substrate motif;CDK1,2,4,6 kinase substrate motif;DNA dependent Protein kinase substrate motif;ERK1,2 kinase substrate motif;GSK-3, ERK1, ERK2, CDK5 substrate motif;PKA kinase substrate motif;PKC kinase substrate motif;WW domain binding motif	QQPLSGGEEKSCTKPSPSKKRCSDNTEVEVS
18	ANLN	Q9NQW6	485	S	3	+	0	3	Calmodulin-dependent protein kinase II substrate motif;Chk1 kinase substrate motif;G protein-coupled receptor kinase 1 substrate motif;MAPKAPK2 kinase substrate motif;Phosphorylase kinase substrate motif;PKA kinase substrate motif;PKC kinase substrate motif	QSTPLKKHQGVSKTQSLPVTEKVTENQIPAK
19	ANP32A	P39687	15	T	3	+	0	3	AMP-activated protein kinase substrate motif;Calmodulin-dependent protein kinase II substrate motif;Casein kinase II substrate motif;Growth associated histone HI kinase substrate motif;GSK-3, ERK1, ERK2, CDK5 substrate motif;PKC kinase substrate motif;WW domain binding motif	_MEMGRRIHLELRNRTPSDVKELVLDNSRSN
20	APTX	A0A0A0MRW7	132	S	1	+	0	3	14-3-3 domain binding motif;Akt kinase substrate motif;Calmodulin-dependent protein kinase II substrate motif;Casein kinase II substrate motif;MAPKAPK1 kinase substrate motif;Pim1 kinase substrate sequence;PKA kinase substrate motif;PKC epsilon kinase substrate motif;PKC kinase substrate motif;ZIP kinase substrate motif	EAKNPGLETHRKRKRSGNSDSIERDAAQEAE
21	ARFGEF2	Q9Y6D5	240	S	6	+	0	3	Casein kinase II substrate motif;G protein-coupled receptor kinase 1 substrate motif;MAPKAPK2 kinase substrate motif	AVSPKFVRLKHSQAQSKPTTPEKTDLTNGEH
21	ARFGEF2	Q9Y6D5	244	T	10	+	0	3	Cdc2 kinase substrate motif;CDK1,2,4,6 kinase substrate motif;CDK5 kinase substrate motif;ERK1,2 kinase substrate motif;G protein-coupled receptor kinase 1 substrate motif;Growth associated histone HI kinase substrate motif;GSK3, Erk1, Erk2 and CDK5 kinase motif;GSK-3, ERK1, ERK2, CDK5 substrate motif;MAPKAPK2 kinase substrate motif;PKA kinase substrate motif;PKC kinase substrate motif;WW domain …	KFVRLKHSQAQSKPTTPEKTDLTNGEHARSD
22	ARHGAP17	Q68EM7	763	T	34	+	0	3	ERK1,2 kinase substrate motif;GSK3, Erk1, Erk2 and CDK5 kinase motif;GSK-3, ERK1, ERK2, CDK5 substrate motif;MDC1 BRCT domain binding motif;Plk1 PBD domain binding motif;WW domain binding motif	EQPSHTPPQTPTPPSTPPLGKQNPSLPAPQT
22	ARHGAP27	A0A0C4DGE6	264	S	5	+	0	3	Casein kinase I substrate motif;Casein kinase II substrate motif	ELPPEESESSRVDFGSSERLGSWQEKEEDAR
23	ARHGAP31	Q2M1Z3	954	S	4	+	0	3	Casein kinase II substrate motif	LEKRLSHRPSLRQSHSLDSKPTVKSQWTLEV
24	ARHGEF11	O15085	251	S	11	+	0	3	b-Adrenergic Receptor kinase substrate motif;Casein kinase II substrate motif;ERK1,2 kinase substrate motif;G protein-coupled receptor kinase 1 substrate motif;Growth associated histone HI kinase substrate motif;GSK3 kinase substrate motif;GSK-3, ERK1, ERK2, CDK5 substrate motif;PKA kinase substrate motif;PKC kinase substrate motif;WW domain binding motif	SLMNRNSVLSDPGLDSPRTSPVIMARVAQHH
24	ARHGEF11	O15085	254	T	14	+	0	3		NRNSVLSDPGLDSPRTSPVIMARVAQHHRRQ
25	ARID1A	O14497	698	S	5	+	0	3	DNA dependent Protein kinase substrate motif;ERK1,2 kinase substrate motif;G protein-coupled receptor kinase 1 substrate motif;GSK3 kinase substrate motif;GSK-3, ERK1, ERK2, CDK5 substrate motif;WW domain binding motif	PHTSPHLPGIRGPSPSPVGSPASVAQSRSGP
26	ARID1B	H0Y7H8	15	S	4	+	0	3	Casein kinase II substrate motif;ERK1,2 kinase substrate motif;G protein-coupled receptor kinase 1 substrate motif;GSK-3, ERK1, ERK2, CDK5 substrate motif;Pyruvate dehydrogenase kinase substrate motif;WW domain binding motif	_SPGTPGPTMGRSQGSPMDPMVMKRPQLYGM
27	ARID3A	Q99856	81	S	15	+	0	3	G protein-coupled receptor kinase 1 substrate motif;MAPKAPK2 kinase substrate motif	RAAAAGLGHPASPGGSEDGPPGSEEEDAARE
28	ARID5A	Q03989	12	S	3	+	0	3	14-3-3 domain binding motif;Calmodulin-dependent protein kinase II substrate motif;Casein kinase II substrate motif;PKA kinase substrate motif;PKC epsilon kinase substrate motif;PKC kinase substrate motif	____MAAPVKGNRKQSTEGDALDPPASPKPA
29	ARL6IP4	Q66PJ3	239	S	10	+	0	3	Casein kinase II substrate motif;ERK1,2 kinase substrate motif;GSK-3, ERK1, ERK2, CDK5 substrate motif;WW domain binding motif	TSQGRKASTAPGAEASPSPCITERSKQKARR
30	ARMC1	Q9NVT9	246	S	33	+	0	3	b-Adrenergic Receptor kinase substrate motif;Casein kinase I substrate motif;Casein kinase II substrate motif;Cdc2 kinase substrate motif;CDK kinase substrate motif;CDK1,2,4,6 kinase substrate motif;ERK1,2 kinase substrate motif;GSK-3, ERK1, ERK2, CDK5 substrate motif;WW domain binding motif	VEQNTELPDYLPEDESPTKEQDKAVSRVGSH
31	ARPC1A	A0A1W2PNV4	298	S	3	+	0	3	14-3-3 domain binding motif;Calmodulin-dependent protein kinase II substrate motif;Calmodulin-dependent protein kinase IV substrate motif;Casein kinase II substrate motif;Chk1 kinase substrate motif;PKA kinase substrate motif;PKC kinase substrate motif	VSKLDIPKQSIQRNMSAMERFRNMDKRATTE
32	ARRB1	P49407	412	S	12	+	0	3	ERK1,2 kinase substrate motif;GSK-3, ERK1, ERK2, CDK5 substrate motif;WW domain binding motif	KGMKDDKEEEEDGTGSPQLNNR_________
33	ASAP1	H0YBF7	538	S	7	+	0	3	b-Adrenergic Receptor kinase substrate motif;Casein kinase II substrate motif;Pyruvate dehydrogenase kinase substrate motif	HVEYEWNLRQEEIDESDDDLDDKPSPIKKER
33	ASAP1	H0YBF7	731	S	5	+	0	3	Casein kinase I substrate motif;G protein-coupled receptor kinase 1 substrate motif	PKLPQKVALRKTDHLSLDKATIPPEIFQKSS
33	ASAP1	H0YBF7	538	S	7	+	0	3	b-Adrenergic Receptor kinase substrate motif;Casein kinase II substrate motif;Pyruvate dehydrogenase kinase substrate motif	HVEYEWNLRQEEIDESDDDLDDKPSPIKKER
33	ASAP1	H0YBF7	547	S	16	+	0	3	Casein kinase I substrate motif;Cdc2 kinase substrate motif;CDK kinase substrate motif;CDK1,2,4,6 kinase substrate motif;DNA dependent Protein kinase substrate motif;ERK1,2 kinase substrate motif;GSK-3, ERK1, ERK2, CDK5 substrate motif;PKA kinase substrate motif;PKC kinase substrate motif;WW domain binding motif	QEEIDESDDDLDDKPSPIKKERSPRPQSFCH
34	ASH2L	Q9UBL3	623	S	2	+	0	3	ERK1,2 kinase substrate motif;Growth associated histone HI kinase substrate motif;GSK-3, ERK1, ERK2, CDK5 substrate motif;PKA kinase substrate motif;PKC kinase substrate motif;WW domain binding motif	ADVLYHVETEVDGRRSPPWEP__________
35	ASRGL1	Q7L266	251	S	9	+	0	3	Casein kinase II substrate motif	FHIEQGKTVEEAADLSLGYMKSRVKGLGGLI
36	ATAD2	Q6PL18	342	S	8	+	0	3	ERK1,2 kinase substrate motif;Growth associated histone HI kinase substrate motif;GSK-3, ERK1, ERK2, CDK5 substrate motif;WW domain binding motif	SPARPRYRLSSAGPRSPYCKRMNRRRHAIHS
36	ATAD2	Q6PL18	337	S	3	+	0	3	14-3-3 domain binding motif;Akt kinase substrate motif;AMP-activated protein kinase 2 substrate motif;Calmodulin-dependent protein kinase II substrate motif;MAPKAPK1 kinase substrate motif;MDC1 BRCT domain binding motif;PKA kinase substrate motif;PKC kinase substrate motif;Plk1 PBD domain binding motif	YSGPASPARPRYRLSSAGPRSPYCKRMNRRR
36	ATAD2	Q6PL18	342	S	8	+	0	3	ERK1,2 kinase substrate motif;Growth associated histone HI kinase substrate motif;GSK-3, ERK1, ERK2, CDK5 substrate motif;WW domain binding motif	SPARPRYRLSSAGPRSPYCKRMNRRRHAIHS
37	ATAT1	Q5SQI0	276	S	7	+	0	3	Casein kinase II substrate motif;Cdc2 kinase substrate motif;CDK kinase substrate motif;CDK1,2,4,6 kinase substrate motif;ERK1,2 kinase substrate motif;GSK-3, ERK1, ERK2, CDK5 substrate motif;MAPKAPK2 kinase substrate motif;WW domain binding motif	TPPAHPPPRSSSLGNSPERGPLRPFVPEQEL
38	ATF2	B8ZZU6	118	S	14	+	0	3	b-Adrenergic Receptor kinase substrate motif;ERK1,2 kinase substrate motif;GSK-3, ERK1, ERK2, CDK5 substrate motif;WW domain binding motif	SKIEEPSVVETTHQDSPLPHPESTTSDEKLV
39	ATG16L2	H0YFG0	142	S	3	+	0	3	14-3-3 domain binding motif;Calmodulin-dependent protein kinase II substrate motif;G protein-coupled receptor kinase 1 substrate motif;MAPKAPK1 kinase substrate motif;p70 Ribosomal S6 kinase substrate motif;Phosphorylase kinase substrate motif;PKA kinase substrate motif;PKC kinase substrate motif;ZIP kinase substrate motif	DVVKGLLDFKKRRGHSIGGAPEQRYQIIPVC
40	ATN1	P54259	34	S	4	+	0	3	ERK1,2 kinase substrate motif;GSK-3, ERK1, ERK2, CDK5 substrate motif;PKA kinase substrate motif;PKC kinase substrate motif;WW domain binding motif	EAPGPREELRSRGRASPGGVSTSSSDGKAEK
41	ATRIP	A0A0U1RQJ8	37	S	10	+	0	3	Cdc2 kinase substrate motif;CDK kinase substrate motif;CDK1,2,4,6 kinase substrate motif;ERK1,2 kinase substrate motif;Growth associated histone HI kinase substrate motif;GSK-3, ERK1, ERK2, CDK5 substrate motif;PKA kinase substrate motif;PKC kinase substrate motif;WW domain binding motif	SERANKLAAPSVSHVSPRKNPSVVIKPEACS
42	ATRX	P46100	598	S	9	+	0	3	Cdc2 kinase substrate motif;CDK kinase substrate motif;CDK1,2,4,6 kinase substrate motif;ERK1,2 kinase substrate motif;GSK-3, ERK1, ERK2, CDK5 substrate motif;MAPKAPK2 kinase substrate motif;WW domain binding motif	TKELYVKLTPVSLSNSPIKGADCQEVPQDKD
42	ATRX	P46100	675	S	10	+	0	3	Casein kinase II substrate motif;Pyruvate dehydrogenase kinase substrate motif	KTTPLRRPTETNPVTSNSDEECNETVKEKQK
42	ATRX	P46100	677	S	12	+	0	3	BARD1 BRCT domain binding motif;Casein kinase II substrate motif	TPLRRPTETNPVTSNSDEECNETVKEKQKLS
43	BAG3	C9JFK9	231	S	7	+	0	3	Casein kinase II substrate motif;ERK1,2 kinase substrate motif;GSK-3, ERK1, ERK2, CDK5 substrate motif;WW domain binding motif	SSREGSPARSSTPLHSPSPIRVHTVVDRPQP
44	BAIAP2L1	Q9UHR4	261	S	14	+	0	3	ERK1,2 kinase substrate motif;GSK-3, ERK1, ERK2, CDK5 substrate motif;WW domain binding motif	IKTPASTPVSGTPQASPMIERSNVVRKDYDT
44	BAIAP2L1	Q9UHR4	252	T	14	+	0	3	Casein kinase II substrate motif;GSK-3, ERK1, ERK2, CDK5 substrate motif;MDC1 BRCT domain binding motif;Plk1 PBD domain binding motif;WW domain binding motif	EKIMNMIEEIKTPASTPVSGTPQASPMIERS
44	BAIAP2L1	Q9UHR4	257	T	10	+	0	3	G protein-coupled receptor kinase 1 substrate motif;GSK-3, ERK1, ERK2, CDK5 substrate motif;WW domain binding motif	MIEEIKTPASTPVSGTPQASPMIERSNVVRK
45	BASP1	P80723	194	S	10	+	0	3	Casein kinase I substrate motif;Casein kinase II substrate motif;DNA dependent Protein kinase substrate motif	AAPSSKETPAATEAPSSTPKAQGPAASAEEP
46	BCL3	P20749	41	S	3	+	0	3	14-3-3 domain binding motif;Calmodulin-dependent protein kinase II substrate motif;Casein kinase II substrate motif;DNA dependent Protein kinase substrate motif;ERK1,2 kinase substrate motif;G protein-coupled receptor kinase 1 substrate motif;GSK-3, ERK1, ERK2, CDK5 substrate motif;PKA kinase substrate motif;PKC kinase substrate motif;WW domain binding motif	PGAALPLRKRPLRAPSPEPAAPRGAAGLVVP
47	BCL7C	I3L1Q2	103	S	21	+	0	3	Casein kinase II substrate motif;G protein-coupled receptor kinase 1 substrate motif	ILLDLNDENSNQSFHSEGSLQKGTEPSPGGT
48	BCLAF1	Q9NYF8	531	S	7	+	0	3	14-3-3 domain binding motif;AMP-activated protein kinase substrate motif;b-Adrenergic Receptor kinase substrate motif;Calmodulin-dependent protein kinase II substrate motif;Cdc2 kinase substrate motif;CDK kinase substrate motif;CDK1,2,4,6 kinase substrate motif;CLK1 kinase substrate motif;ERK1,2 kinase substrate motif;GSK-3, ERK1, ERK2, CDK5 substrate motif;HMGCoA Reductase kinase substrate motif…	HKNLDAREKSTFREESPLRIKMIASDSHRPE
48	BCLAF1	Q9NYF8	525	S	3	+	0	3	14-3-3 domain binding motif;Calmodulin-dependent protein kinase II substrate motif;CLK1 kinase substrate motif;MAPKAPK2 kinase substrate motif;PKA kinase substrate motif;PKC epsilon kinase substrate motif;PKC kinase substrate motif	DYSPPLHKNLDAREKSTFREESPLRIKMIAS
48	BCLAF1	Q9NYF8	151	S	6	+	0	3	Casein kinase II substrate motif;MAPKAPK2 kinase substrate motif	SRSPRSSSSRSSSPYSKSPVSKRRGSQEKQT
48	BCLAF1	Q9NYF8	153	S	8	+	0	3	Casein kinase II substrate motif;ERK1,2 kinase substrate motif;Growth associated histone HI kinase substrate motif;GSK-3, ERK1, ERK2, CDK5 substrate motif;WW domain binding motif	SPRSSSSRSSSPYSKSPVSKRRGSQEKQTKK
48	BCLAF1	Q9NYF8	300	S	17	+	0	3	Cdc2 kinase substrate motif;CDK kinase substrate motif;CDK1,2,4,6 kinase substrate motif;ERK1,2 kinase substrate motif;G protein-coupled receptor kinase 1 substrate motif;Growth associated histone HI kinase substrate motif;GSK-3, ERK1, ERK2, CDK5 substrate motif;PKA kinase substrate motif;PKC kinase substrate motif;WW domain binding motif	SPSQNSPIHHIPSRRSPAKTIAPQNAPRDES
49	BCR	P11274	122	S	26	+	0	3	Cdc2 kinase substrate motif;CDK kinase substrate motif;CDK1,2,4,6 kinase substrate motif;ERK1,2 kinase substrate motif;G protein-coupled receptor kinase 1 substrate motif;GSK-3, ERK1, ERK2, CDK5 substrate motif;WW domain binding motif	PPPAEEPEARPDGEGSPGKARPGTARRPGAA
49	BCR	P11274	459	S	11	+	0	3	b-Adrenergic Receptor kinase substrate motif;Casein kinase II substrate motif;ERK1,2 kinase substrate motif;G protein-coupled receptor kinase 1 substrate motif;GSK3 kinase substrate motif;GSK-3, ERK1, ERK2, CDK5 substrate motif;WW domain binding motif	EEQRRHQDGLPYIDDSPSSSPHLSSKGRGSR
50	BLNK	Q8WV28	125	S	9	+	0	3	ATM kinase substrate motif;DNA dependent Protein kinase substrate motif;G protein-coupled receptor kinase 1 substrate motif;GSK3 kinase substrate motif;MDC1 BRCT domain binding motif;PKA kinase substrate motif;PKC kinase substrate motif;Plk1 PBD domain binding motif	PALPFARGEYIDNRSSQRHSPPFSKTLPSKP
51	BNIP3	F6RP06	134	S	5	+	0	3	Casein kinase II substrate motif;G protein-coupled receptor kinase 1 substrate motif;Pyruvate dehydrogenase kinase substrate motif	SETDTHSIGEKNSSQSEEDDIERRKEVESIL
52	BPTF	E7ETD6	624	S	8	+	0	3	b-Adrenergic Receptor kinase substrate motif;ERK1,2 kinase substrate motif;GSK-3, ERK1, ERK2, CDK5 substrate motif;WW domain binding motif	VGDFKSEKSNGELSESPGAGKGASGSTRIIT
53	BRCA1	P38398	1642	S	8	+	0	3	Casein kinase II substrate motif	AMEESVSREKPELTASTERVNKRMSMVVSGL
54	BRD1	O95696	18	S	4	+	0	3	Casein kinase II substrate motif;ERK1,2 kinase substrate motif;GSK-3, ERK1, ERK2, CDK5 substrate motif;MDC1 BRCT domain binding motif;Plk1 PBD domain binding motif;WW domain binding motif	RKGRCHRGSAARHPSSPCSVKHSPTRETLTY
55	BRPF1	P55201	462	S	8	+	0	3	Casein kinase II substrate motif;G protein-coupled receptor kinase 1 substrate motif	HTPPGSARRLPALSHSEGEEDEDEEEDEGKG
56	BRWD3	Q6RI45	702	S	3	+	0	3	14-3-3 domain binding motif;Akt kinase substrate motif;Calmodulin-dependent protein kinase II substrate motif;MAPKAPK1 kinase substrate motif;PAK2 kinase substrate motif;PKA kinase substrate motif;PKC epsilon kinase substrate motif;PKC kinase substrate motif	NMDISSSPNIRLRRHSSQIEGVRQMHNNAPR
56	BRWD3	Q6RI45	703	S	4	+	0	3	14-3-3 domain binding motif;ATM kinase substrate motif;Calmodulin-dependent protein kinase II substrate motif;Calmodulin-dependent protein kinase IV substrate motif;Casein kinase II substrate motif;Chk1 kinase substrate motif;DNA dependent Protein kinase substrate motif;MDC1 BRCT domain binding motif;PKA kinase substrate motif;PKC kinase substrate motif;Plk1 PBD domain binding motif;ZIP kinase su…	MDISSSPNIRLRRHSSQIEGVRQMHNNAPRS
57	BTF3	P20290	173	S	9	+	0	3	PKA kinase substrate motif;PKC kinase substrate motif	SLTSLRRLAEALPKQSVDGKAPLATGEDDDD
58	BUD13	Q9BRD0	358	S	8	+	0	3	Casein kinase I substrate motif;ERK1,2 kinase substrate motif;Growth associated histone HI kinase substrate motif;GSK-3, ERK1, ERK2, CDK5 substrate motif;MAPKAPK2 kinase substrate motif;MDC1 BRCT domain binding motif;PKA kinase substrate motif;PKC kinase substrate motif;Plk1 PBD domain binding motif;WW domain binding motif	DSKGDCQKATDSDLSSPRHKQSPGHQDSDSD
59	C11orf84	Q9BUA3	148	S	5	+	0	3	Casein kinase I substrate motif;DNA dependent Protein kinase substrate motif;ERK1,2 kinase substrate motif;G protein-coupled receptor kinase 1 substrate motif;GSK3 kinase substrate motif;GSK-3, ERK1, ERK2, CDK5 substrate motif;WW domain binding motif	SEGVALLQDVRAEQPSPPNSDSGQDAHPDPD
60	C12orf75	F8VQD4	28	S	6	+	0	3	b-Adrenergic Receptor kinase substrate motif;Casein kinase II substrate motif;Plk1 kinase substrate motif	AGQGPAGAAKDVTEESVTEDDKRRNYGGVYV
61	C13orf34	B5LMG6	385	S	8	+	0	3	Casein kinase I substrate motif;Cdc2 kinase substrate motif;CDK kinase substrate motif;CDK1,2,4,6 kinase substrate motif;ERK1,2 kinase substrate motif;GSK-3, ERK1, ERK2, CDK5 substrate motif;WW domain binding motif	GITNPCIRSPYIDGCSPIKNWSPMRLQMYSG
62	C14orf105	Q05C89	46	S	4	+	0	3	PKA kinase substrate motif	VDFAFNQNLEEKTSYSLARLQDQNKALEGQL
63	C17orf85	Q53F19	415	S	6	+	0	3	Cdc2 kinase substrate motif;CDK kinase substrate motif;CDK1,2,4,6 kinase substrate motif;DNA dependent Protein kinase substrate motif;ERK1,2 kinase substrate motif;G protein-coupled receptor kinase 1 substrate motif;Growth associated histone HI kinase substrate motif;GSK3 kinase substrate motif;GSK-3, ERK1, ERK2, CDK5 substrate motif;PKA kinase substrate motif;PKC kinase substrate motif;WW domain…	DEMDYDLELKMISTPSPKKSMKMTMYADEVE
64	C2CD5	Q86YS7	285	T	19	+	0	3	Cdc2 kinase substrate motif;CDK1,2,4,6 kinase substrate motif;CDK5 kinase substrate motif;ERK1,2 kinase substrate motif;Growth associated histone HI kinase substrate motif;GSK3, Erk1, Erk2 and CDK5 kinase motif;GSK-3, ERK1, ERK2, CDK5 substrate motif;MAPKAPK2 kinase substrate motif;MDC1 BRCT domain binding motif;Plk1 PBD domain binding motif;WW domain binding motif	FNEDPNPNTHSSGPSTPLKNQTYSFSPSKSY
65	CACTIN	Q8WUQ7	73	S	3	+	0	3	14-3-3 domain binding motif;Calmodulin-dependent protein kinase II substrate motif;Cdc2 kinase substrate motif;CDK kinase substrate motif;CDK1,2,4,6 kinase substrate motif;CLK1 kinase substrate motif;ERK1,2 kinase substrate motif;G protein-coupled receptor kinase 1 substrate motif;Growth associated histone HI kinase substrate motif;GSK-3, ERK1, ERK2, CDK5 substrate motif;PKA kinase substrate moti…	DSEEERWQRSGMRSRSPPRPKWHSRDGSSQS
66	CAD	F8VPD4	1343	S	3	+	0	3	14-3-3 domain binding motif;Calmodulin-dependent protein kinase II substrate motif;G protein-coupled receptor kinase 1 substrate motif;PAK2 kinase substrate motif;PKA kinase substrate motif;PKC epsilon kinase substrate motif;PKC kinase substrate motif	LVINLSMRGAGGRRLSSFVTKGYRTRRLAAD
67	CADM1	A0A087X105	365	S	22	+	0	3	Casein kinase II substrate motif;G protein-coupled receptor kinase 1 substrate motif	DADTAIINAEGGQNNSEEKKEYFI_______
68	CALR	P27797	52	S	4	+	0	3	PKA kinase substrate motif	WIESKHKSDFGKFVLSSGKFYGDEEKDKGLQ
68	CALR	P27797	53	S	5	+	0	3	MDC1 BRCT domain binding motif;PKA kinase substrate motif;PKC kinase substrate motif;Plk1 PBD domain binding motif	IESKHKSDFGKFVLSSGKFYGDEEKDKGLQT
69	CAMSAP2	Q08AD1	1148	S	5	+	0	3	b-Adrenergic Receptor kinase substrate motif;Casein kinase I substrate motif;Casein kinase II substrate motif;PKA kinase substrate motif;PKC kinase substrate motif	PPEKADVPVEKYDGESDKEQFDDDQKVCCGF
70	CAMSAP3	Q9P1Y5	431	S	3	+	0	3	14-3-3 domain binding motif;AMP-activated protein kinase substrate motif;Calmodulin-dependent protein kinase I substrate motif;Calmodulin-dependent protein kinase II substrate motif;Calmodulin-dependent protein kinase IV substrate motif;Casein kinase II substrate motif;Chk1 kinase substrate motif;HMGCoA Reductase kinase substrate motif;PKA kinase substrate motif;PKC kinase substrate motif	DVDVVMGDPVLLRSVSSDSLGPPRPAPARTP
71	CAP1	Q01518	34	S	5	+	0	3	b-Adrenergic Receptor kinase substrate motif;Casein kinase II substrate motif;Cdc2 kinase substrate motif;CDK kinase substrate motif;CDK1,2,4,6 kinase substrate motif;ERK1,2 kinase substrate motif;G protein-coupled receptor kinase 1 substrate motif;GSK-3, ERK1, ERK2, CDK5 substrate motif;WW domain binding motif	EAVSHTSDMHRGYADSPSKAGAAPYVQAFDS
72	CASC5	Q8NG31	60	S	3	+	0	3	14-3-3 domain binding motif;Calmodulin-dependent protein kinase II substrate motif;Casein kinase II substrate motif;G protein-coupled receptor kinase 1 substrate motif;MAPKAPK2 kinase substrate motif;PAK2 kinase substrate motif;PKA kinase substrate motif;PKC epsilon kinase substrate motif;PKC kinase substrate motif;Pyruvate dehydrogenase kinase substrate motif	QESNALRNKKNSRRVSFADTIKVFQTESHMK
72	CASC5	Q8NG31	1845	S	3	+	0	3	14-3-3 domain binding motif;Calmodulin-dependent protein kinase II substrate motif;Calmodulin-dependent protein kinase IV substrate motif;Casein kinase II substrate motif;Chk1 kinase substrate motif;DNA dependent Protein kinase substrate motif;G protein-coupled receptor kinase 1 substrate motif;GSK3 kinase substrate motif;MAPKAPK2 kinase substrate motif;PKA kinase substrate motif;PKC kinase subst…	KSANSVLIKNLSRTPSSCSSSLDSIKADGTS
73	CBLL1	Q75N03	278	S	3	+	0	3	14-3-3 domain binding motif;ATM kinase substrate motif;Calmodulin-dependent protein kinase II substrate motif;Casein kinase II substrate motif;DNA dependent Protein kinase substrate motif;PKA kinase substrate motif;PKC kinase substrate motif	PPAELSMAPPPPRSVSQETFRISTRKHSNLI
74	CBX8	Q9HC52	311	S	3	+	0	3	14-3-3 domain binding motif;Akt kinase substrate motif;Calmodulin-dependent protein kinase II substrate motif;G protein-coupled receptor kinase 1 substrate motif;GSK3 kinase substrate motif;MAPKAPK1 kinase substrate motif;PKA kinase substrate motif;PKC kinase substrate motif	GQGALDPNGTRVRHGSGPPSSGGGLYRDMGA
75	CCAR1	Q8IX12	994	S	16	+	0	3	b-Adrenergic Receptor kinase substrate motif;Casein kinase I substrate motif;Casein kinase II substrate motif	LTDTSKDEENHEESESLQEDMLGNRLLLPTP
76	CCDC82	F5H777	219	S	8	+	0	3	Casein kinase I substrate motif;Casein kinase II substrate motif	KVGVKRPRRVVEDEGSSVEMEQKTPEKTLAA
77	CCDC86	Q9H6F5	69	S	16	+	0	3	ERK1,2 kinase substrate motif;Growth associated histone HI kinase substrate motif;GSK-3, ERK1, ERK2, CDK5 substrate motif;PKA kinase substrate motif;PKC kinase substrate motif;WW domain binding motif	AGLGSPERPPKTSPGSPRLQQGAGLESPQGQ
78	CCDC88B	A6NC98	597	S	3	+	0	3	14-3-3 domain binding motif;Aurora-A kinase substrate motif;Calmodulin-dependent protein kinase II substrate motif;Casein kinase II substrate motif;G protein-coupled receptor kinase 1 substrate motif;MDC1 BRCT domain binding motif;PAK2 kinase substrate motif;Phosphorylase kinase substrate motif;PKA kinase substrate motif;PKC epsilon kinase substrate motif;PKC kinase substrate motif;Plk1 PBD domai…	PVETQESPEKAGRRSSLQSPASVAPPQGPGT
79	CCM2	A0A0A0MT72	387	S	3	+	0	3	14-3-3 domain binding motif;Calmodulin-dependent protein kinase II substrate motif;Casein kinase II substrate motif;G protein-coupled receptor kinase 1 substrate motif;GSK3 kinase substrate motif;PKA kinase substrate motif;PKC kinase substrate motif;ZIP kinase substrate motif	RGIITDSFGRHRRALSTTSSSTTNGNRATGS
80	CCND2	P30279	271	S	5	+	0	3	BARD1 BRCT domain binding motif;Casein kinase II substrate motif;G protein-coupled receptor kinase 1 substrate motif	NSLQQYRQDQRDGSKSEDELDQASTPTDVRD
81	CCNK	G3V5E1	324	S	3	+	0	3	DNA dependent Protein kinase substrate motif;ERK1,2 kinase substrate motif;G protein-coupled receptor kinase 1 substrate motif;GSK3 kinase substrate motif;GSK-3, ERK1, ERK2, CDK5 substrate motif;PKA kinase substrate motif;PKC kinase substrate motif;WW domain binding motif	QPAQQQQPAQQPKKPSPQPSSPRQVKRAVVV
82	CCR10	K7ER70	126	S	3	+	0	3	14-3-3 domain binding motif;Akt kinase substrate motif;Calmodulin-dependent protein kinase II substrate motif;Casein kinase II substrate motif;G protein-coupled receptor kinase 1 substrate motif;MAPKAPK1 kinase substrate motif;MDC1 BRCT domain binding motif;PKA kinase substrate motif;PKC kinase substrate motif;Plk1 PBD domain binding motif	GPQPRRGCPRRPRLSSCSAPTETHSLSWDN_
83	CCR10	K7ER70	135	S	12	+	0	3	Casein kinase I substrate motif;Casein kinase II substrate motif	RRPRLSSCSAPTETHSLSWDN__________
84	CD2BP2	O95400	194	S	7	+	0	3	DNA dependent Protein kinase substrate motif	GARGGGKGRKGPGQPSSPQRLDRLSGLADQM
85	CD44	H0YD13	161	S	3	+	0	3	14-3-3 domain binding motif;Calmodulin-dependent protein kinase II substrate motif;DNA dependent Protein kinase substrate motif;PKA kinase substrate motif;PKC epsilon kinase substrate motif;PKC kinase substrate motif	LVINSGNGAVEDRKPSGLNGEASKSQEMVHL
86	CD86	P42081	286	T	5	+	0	3		KKKKRPRNSYKCGTNTMEREESEQTKKREKI
87	CD99	P14209	168	S	12	+	0	3	b-Adrenergic Receptor kinase substrate motif;Casein kinase I substrate motif;G protein-coupled receptor kinase 1 substrate motif;PKA kinase substrate motif;PKC kinase substrate motif	LCFKENAEQGEVDMESHRNANAEPAVQRTLL
88	CDC20	Q12834	70	T	4	+	0	3	Cdc2 kinase substrate motif;CDK1,2,4,6 kinase substrate motif;CDK5 kinase substrate motif;G protein-coupled receptor kinase 1 substrate motif;Growth associated histone HI kinase substrate motif;GSK-3, ERK1, ERK2, CDK5 substrate motif;PKA kinase substrate motif;WW domain binding motif	TPGRTPGKSSSKVQTTPSKPGGDRYIPHRSA
89	CDC42BPB	Q9Y5S2	1690	S	15	+	0	3	Casein kinase II substrate motif;DNA dependent Protein kinase substrate motif;ERK1,2 kinase substrate motif;G protein-coupled receptor kinase 1 substrate motif;GSK-3, ERK1, ERK2, CDK5 substrate motif;MAPKAPK2 kinase substrate motif;WW domain binding motif	KHSTPSNSSNPSGPPSPNSPHRSQLPLEGLE
90	CDC42BPB	Q9Y5S2	1693	S	18	+	0	3	Cdc2 kinase substrate motif;CDK kinase substrate motif;CDK1,2,4,6 kinase substrate motif;ERK1,2 kinase substrate motif;G protein-coupled receptor kinase 1 substrate motif;GSK3 kinase substrate motif;GSK-3, ERK1, ERK2, CDK5 substrate motif;WW domain binding motif	TPSNSSNPSGPPSPNSPHRSQLPLEGLEQPA
91	CDC42EP4	Q9H3Q1	142	S	5	+	0	3	Cdc2 kinase substrate motif;CDK kinase substrate motif;CDK1,2,4,6 kinase substrate motif;ERK1,2 kinase substrate motif;Growth associated histone HI kinase substrate motif;GSK-3, ERK1, ERK2, CDK5 substrate motif;MAPKAPK2 kinase substrate motif;MDC1 BRCT domain binding motif;Plk1 PBD domain binding motif;WW domain binding motif	AAEKGTSKLPKSLSSSPVKKANDGEGGDEEA
92	CDCA2	E9PEI0	695	S	5	+	0	3	b-Adrenergic Receptor kinase substrate motif;Casein kinase II substrate motif;ERK1,2 kinase substrate motif;GSK-3, ERK1, ERK2, CDK5 substrate motif;WW domain binding motif	KNKSESENEPKAGTDSPVSCASVTEERVASD
93	CDK13	Q14004	317	S	3	+	0	3	14-3-3 domain binding motif;Akt kinase substrate motif;Calmodulin-dependent protein kinase II substrate motif;ERK1,2 kinase substrate motif;GSK-3, ERK1, ERK2, CDK5 substrate motif;MAPKAPK1 kinase substrate motif;PKA kinase substrate motif;PKC kinase substrate motif;WW domain binding motif;ZIP kinase substrate motif	EDKTEPKAYRRRRSLSPLGGRDDSPVSHRAS
94	CDK13	Q14004	325	S	11	+	0	3	14-3-3 domain binding motif;b-Adrenergic Receptor kinase substrate motif;Calmodulin-dependent protein kinase II substrate motif;Casein kinase II substrate motif;ERK1,2 kinase substrate motif;GSK-3, ERK1, ERK2, CDK5 substrate motif;PKA kinase substrate motif;PKC kinase substrate motif;WW domain binding motif	YRRRRSLSPLGGRDDSPVSHRASQSLRSRKS
95	CDYL	Q9Y232	129	S	5	+	0	3	ERK1,2 kinase substrate motif;G protein-coupled receptor kinase 1 substrate motif;GSK-3, ERK1, ERK2, CDK5 substrate motif;PKA kinase substrate motif;PKC kinase substrate motif;WW domain binding motif	TEKQKESTLTRTNRTSPNNARKQISRSTNSN
96	CENPC	Q03188	130	T	11	+	0	3	Casein kinase II substrate motif;GSK-3, ERK1, ERK2, CDK5 substrate motif;MAPKAPK2 kinase substrate motif;PKA kinase substrate motif;PKC kinase substrate motif;WW domain binding motif	EVHQKILATDVSSKNTPDSKKISSRNINDHH
97	CEP131	I3L2J8	47	S	3	+	0	3	14-3-3 domain binding motif;Calmodulin-dependent protein kinase II alpha substrate motif;Calmodulin-dependent protein kinase II substrate motif;Calmodulin-dependent protein kinase IV substrate motif;Casein kinase II substrate motif;Chk1 kinase substrate motif;Phosphorylase kinase substrate motif;PKA kinase substrate motif;PKC kinase substrate motif	RPGSAATTKPIVRSVSVVTGSEQKRKVLEAT
98	CEP135	Q66GS9	439	S	3	+	0	3	14-3-3 domain binding motif;Calmodulin-dependent protein kinase II substrate motif;Casein kinase II substrate motif;Cdc2 kinase substrate motif;CDK kinase substrate motif;CDK1,2,4,6 kinase substrate motif;CLK1 kinase substrate motif;ERK1,2 kinase substrate motif;Growth associated histone HI kinase substrate motif;GSK-3, ERK1, ERK2, CDK5 substrate motif;MAPKAPK1 kinase substrate motif;PKA kinase s…	VERMRLEHGIKRRDRSPSRLDTFLKGIEEER
99	CEP170	H0Y2V6	1489	S	30	+	0	3	Cdc2 kinase substrate motif;CDK kinase substrate motif;CDK1,2,4,6 kinase substrate motif;DNA dependent Protein kinase substrate motif;ERK1,2 kinase substrate motif;GSK-3, ERK1, ERK2, CDK5 substrate motif;WW domain binding motif	LEALNNMGFPSAMLPSPPKQKSSPVNNHHSP
99	CEP170	H0Y2V6	922	S	1	+	0	3	Casein kinase II substrate motif;PAK2 kinase substrate motif;PKA kinase substrate motif;PKC kinase substrate motif	LVTGETERKSTQKRKSFTSLYKDRCSTGSPS
100	CEP250	Q9BV73	2229	S	5	+	0	3	14-3-3 domain binding motif;Calmodulin-dependent protein kinase II substrate motif;ERK1,2 kinase substrate motif;G protein-coupled receptor kinase 1 substrate motif;GSK-3, ERK1, ERK2, CDK5 substrate motif;MAPKAPK1 kinase substrate motif;PKA kinase substrate motif;PKC kinase substrate motif;WW domain binding motif	ELELTRRALEKERLHSPGATSTAELGSRGEQ
101	CFAP44	H0Y896	67	T	12	+	0	3	b-Adrenergic Receptor kinase substrate motif;Casein kinase II substrate motif;PKA kinase substrate motif;PKC kinase substrate motif	SLDKEEQYMQWKINETLKEMEEKKNEITKLQ
101	CFAP44	H0Y896	59	Y	4	+	0	3	ALK kinase substrate motif;SHP1 phosphatase substrate motif	NILQERVNSLDKEEQYMQWKINETLKEMEEK
102	CHAF1A	Q13111	123	S	18	+	0	3	b-Adrenergic Receptor kinase substrate motif;Casein kinase II substrate motif;G protein-coupled receptor kinase 1 substrate motif	TSIGQSTVIIDLTEDSNEQPDSLVDHNKLNS
103	CHAMP1	Q96JM3	108	S	7	+	0	3	ERK1, ERK2, SAPK, CDK5 and GSK3 kinase substrate motif;ERK1,2 kinase substrate motif;G protein-coupled receptor kinase 1 substrate motif;Growth associated histone HI kinase substrate motif;GSK-3, ERK1, ERK2, CDK5 substrate motif;WW domain binding motif	DKPKNQLNKETDPVKSPPLPEHQKIPCNSAE
103	CHAMP1	Q96JM3	382	S	11	+	0	3	ERK1, ERK2, SAPK, CDK5 and GSK3 kinase substrate motif;ERK1,2 kinase substrate motif;G protein-coupled receptor kinase 1 substrate motif;Growth associated histone HI kinase substrate motif;GSK3 kinase substrate motif;GSK-3, ERK1, ERK2, CDK5 substrate motif;MAPKAPK2 kinase substrate motif;WW domain binding motif	SASWKSSSVSPSSWKSPPASPESWKSGPPEL
103	CHAMP1	Q96JM3	386	S	5	+	0	3	Casein kinase II substrate motif;ERK1,2 kinase substrate motif;GSK-3, ERK1, ERK2, CDK5 substrate motif;MAPKAPK2 kinase substrate motif;WW domain binding motif	KSSSVSPSSWKSPPASPESWKSGPPELRKTA
104	CHD2	O14647	1373	S	6	+	0	3	Casein kinase I substrate motif;Casein kinase II substrate motif;DNA dependent Protein kinase substrate motif;G protein-coupled receptor kinase 1 substrate motif;MAPKAPK2 kinase substrate motif	EHGIELSSPRHSDNPSEEGEVKDDGLEKSPM
105	CHD3	H7C2H0	195	S	15	+	0	3	b-Adrenergic Receptor kinase substrate motif;Casein kinase II substrate motif;G protein-coupled receptor kinase 1 substrate motif;GSK3 kinase substrate motif;Pyruvate dehydrogenase kinase substrate motif	KGGSSDEGPEPEAEESDLDSGSVHSASGRPD
105	CHD3	Q12873	324	S	19	+	0	3	b-Adrenergic Receptor kinase substrate motif;Casein kinase II substrate motif;G protein-coupled receptor kinase 1 substrate motif;GSK3 kinase substrate motif;Pyruvate dehydrogenase kinase substrate motif	YVFQSDEGPEPEAEESDLDSGSVHSASGRPD
106	CHEK1	J3KN87	280	S	3	+	0	3	14-3-3 domain binding motif;Akt kinase substrate motif;Calmodulin-dependent protein kinase II substrate motif;G protein-coupled receptor kinase 1 substrate motif;GSK3 kinase substrate motif;MAPKAPK1 kinase substrate motif;PKA kinase substrate motif;PKC kinase substrate motif	YNKPLKKGAKRPRVTSGGVSESPSGFSKHIQ
107	CIC	I3L2J0	664	S	3	+	0	3	14-3-3 domain binding motif;Akt kinase substrate motif;Calmodulin-dependent protein kinase II substrate motif;Casein kinase II substrate motif;G protein-coupled receptor kinase 1 substrate motif;MAPKAPK1 kinase substrate motif;MAPKAPK2 kinase substrate motif;PKA kinase substrate motif;PKC kinase substrate motif	ASPVIQRTAVRSRHLSASTPKAGVLTPPDLG
108	CKAP5	Q14008	832	T	6	+	0	3	MAPKAPK2 kinase substrate motif	PPAPTRGISKHSTSGTDEGEDGDEPDDGSND
109	CLASP1	F8WA11	598	S	1	+	0	3	Casein kinase II substrate motif;MAPKAPK2 kinase substrate motif;Pyruvate dehydrogenase kinase substrate motif	TVSTKSVSTTGSLQRSRSDIDVNAAASAKSK
109	CLASP1	F8WA11	594	S	7	+	0	3	G protein-coupled receptor kinase 1 substrate motif;GSK3 kinase substrate motif;MAPKAPK2 kinase substrate motif	SRASTVSTKSVSTTGSLQRSRSDIDVNAAAS
110	CLASP2	E3W994	525	S	7	+	0	3	ATM kinase substrate motif;DNA dependent Protein kinase substrate motif;G protein-coupled receptor kinase 1 substrate motif;GSK3 kinase substrate motif	RLSVARSSRIPRPSVSQGCSREASRESSRDT
110	CLASP2	E3W994	529	S	11	+	0	3	Casein kinase II substrate motif;G protein-coupled receptor kinase 1 substrate motif;GSK3 kinase substrate motif;MAPKAPK2 kinase substrate motif	ARSSRIPRPSVSQGCSREASRESSRDTSPVR
111	CLIC6	Q96NY7	377	S	1	+	0	3	14-3-3 domain binding motif;Calmodulin-dependent protein kinase II substrate motif;Casein kinase II substrate motif;ERK1,2 kinase substrate motif;G protein-coupled receptor kinase 1 substrate motif;Growth associated histone HI kinase substrate motif;GSK-3, ERK1, ERK2, CDK5 substrate motif;PKA kinase substrate motif;PKC epsilon kinase substrate motif;PKC kinase substrate motif;WW domain binding mo…	GPQQEPGEDEERRERSPEGPREEEAAGGEEE
111	CLIC6	Q96NY7	393	S	17	+	0	3	b-Adrenergic Receptor kinase substrate motif;Casein kinase I substrate motif;Casein kinase II substrate motif;ERK1,2 kinase substrate motif;G protein-coupled receptor kinase 1 substrate motif;GSK3 kinase substrate motif;GSK-3, ERK1, ERK2, CDK5 substrate motif;WW domain binding motif	PEGPREEEAAGGEEESPDSSPHGEASRGAAE
111	CLIC6	Q96NY7	397	S	21	+	0	3	ERK1,2 kinase substrate motif;GSK-3, ERK1, ERK2, CDK5 substrate motif;MAPKAPK2 kinase substrate motif;MDC1 BRCT domain binding motif;Plk1 PBD domain binding motif;WW domain binding motif	REEEAAGGEEESPDSSPHGEASRGAAEPEAQ
111	CLIC6	Q96NY7	414	S	10	+	0	3	G protein-coupled receptor kinase 1 substrate motif	HGEASRGAAEPEAQLSNHLAEEGPAEGSGEA
111	CLIC6	Q96NY7	112	S	35	+	0	3	Casein kinase I substrate motif;Cdc2 kinase substrate motif;CDK kinase substrate motif;CDK1,2,4,6 kinase substrate motif;ERK1,2 kinase substrate motif;GSK-3, ERK1, ERK2, CDK5 substrate motif;WW domain binding motif	QGGEETSGAQQVEGASPGRGAQGEPRGEAQR
111	CLIC6	Q96NY7	293	S	3	+	0	3	14-3-3 domain binding motif;Akt kinase substrate motif;Calmodulin-dependent protein kinase II substrate motif;Casein kinase II substrate motif;MAPKAPK1 kinase substrate motif;PAK2 kinase substrate motif;PKA kinase substrate motif;PKC epsilon kinase substrate motif;PKC kinase substrate motif	DSMDAEGPAGRARRVSGEPQQSGDGSLSPQA
111	CLIC6	Q96NY7	293	S	3	+	0	3	14-3-3 domain binding motif;Akt kinase substrate motif;Calmodulin-dependent protein kinase II substrate motif;Casein kinase II substrate motif;MAPKAPK1 kinase substrate motif;PAK2 kinase substrate motif;PKA kinase substrate motif;PKC epsilon kinase substrate motif;PKC kinase substrate motif	DSMDAEGPAGRARRVSGEPQQSGDGSLSPQA
111	CLIC6	Q96NY7	305	S	15	+	0	3	ERK1,2 kinase substrate motif;GSK-3, ERK1, ERK2, CDK5 substrate motif;WW domain binding motif	RRVSGEPQQSGDGSLSPQAEAIEVAAGESAG
111	CLIC6	Q96NY7	293	S	3	+	0	3	14-3-3 domain binding motif;Akt kinase substrate motif;Calmodulin-dependent protein kinase II substrate motif;Casein kinase II substrate motif;MAPKAPK1 kinase substrate motif;PAK2 kinase substrate motif;PKA kinase substrate motif;PKC epsilon kinase substrate motif;PKC kinase substrate motif	DSMDAEGPAGRARRVSGEPQQSGDGSLSPQA
111	CLIC6	Q96NY7	305	S	15	+	0	3	ERK1,2 kinase substrate motif;GSK-3, ERK1, ERK2, CDK5 substrate motif;WW domain binding motif	RRVSGEPQQSGDGSLSPQAEAIEVAAGESAG
112	CLINT1	Q14677	312	S	15	+	0	3	Casein kinase II substrate motif;G protein-coupled receptor kinase 1 substrate motif;GSK3 kinase substrate motif;MDC1 BRCT domain binding motif;PKA kinase substrate motif;PKC kinase substrate motif;Plk1 PBD domain binding motif	KASPDQNASTHTPQSSVKTSVPSSKSSGDLV
113	CLIP2	Q9UDT6	202	S	5	+	0	3	b-Adrenergic Receptor kinase substrate motif;Casein kinase II substrate motif	LRESVLNSSVKTGNESGSNLSDSGSVKRGEK
114	CLK4	Q9HAZ1	138	S	3	+	0	3	14-3-3 domain binding motif;Akt kinase substrate motif;Calmodulin-dependent protein kinase II substrate motif;Casein kinase II substrate motif;MAPKAPK1 kinase substrate motif;p70 Ribosomal S6 kinase substrate motif;Phosphorylase kinase substrate motif;PKA kinase substrate motif;PKC kinase substrate motif;Pyruvate dehydrogenase kinase substrate motif;ZIP kinase substrate motif	SHQSRSKSHRRKRSRSIEDDEEGHLICQSGD
115	CLTC	A0A087WVQ6	1498	S	13	+	0	3	Casein kinase I substrate motif	ALRTSIDAYDNFDNISLAQRLEKHELIEFRR
116	CNNM4	Q6P4Q7	660	S	9	+	0	3	Casein kinase II substrate motif;G protein-coupled receptor kinase 1 substrate motif;GSK3 kinase substrate motif	TSVPSDRSPAHPTPLSRSASLSYPDRTDVST
117	CRTC2	Q53ET0	624	S	14	+	0	3	ERK1,2 kinase substrate motif;G protein-coupled receptor kinase 1 substrate motif;GSK3 kinase substrate motif;GSK-3, ERK1, ERK2, CDK5 substrate motif;MDC1 BRCT domain binding motif;Plk1 PBD domain binding motif;WW domain binding motif	SRHGSGPNIILTGDSSPGFSKEIAAALAGVP
118	CSRP1	P21291	192	S	14	+	0	3	G protein-coupled receptor kinase 1 substrate motif	PKGFGFGQGAGALVHSE______________
119	CTPS1	P17812	562	S	5	+	0	3	Casein kinase II substrate motif;ERK1,2 kinase substrate motif;G protein-coupled receptor kinase 1 substrate motif;Growth associated histone HI kinase substrate motif;GSK-3, ERK1, ERK2, CDK5 substrate motif;PKA kinase substrate motif;PKC kinase substrate motif;Pyruvate dehydrogenase kinase substrate motif;WW domain binding motif	SVGRLSHYLQKGCRLSPRDTYSDRSGSSSPD
120	CWC22	Q9HCG8	61	S	1	+	0	3	14-3-3 domain binding motif;Calmodulin-dependent protein kinase II substrate motif;Casein kinase II substrate motif;G protein-coupled receptor kinase 1 substrate motif;GSK3 kinase substrate motif;PKA kinase substrate motif;PKC kinase substrate motif;ZIP kinase substrate motif	FDYSRSDYEHSRRGRSYDSSMESRNRDREKR
120	CWC22	Q9HCG8	64	S	7	+	0	3	b-Adrenergic Receptor kinase substrate motif;Casein kinase II substrate motif;G protein-coupled receptor kinase 1 substrate motif;GSK3 kinase substrate motif	SRSDYEHSRRGRSYDSSMESRNRDREKRRER
120	CWC22	Q9HCG8	27	S	2	+	0	3	Casein kinase II substrate motif;PKA kinase substrate motif;PKC kinase substrate motif	SGHDRRENLNSYQRNSSPEDRYEEQERSPRD
121	CWC25	Q9NXE8	316	S	7	+	0	3	Casein kinase II substrate motif;ERK1,2 kinase substrate motif;Growth associated histone HI kinase substrate motif;GSK-3, ERK1, ERK2, CDK5 substrate motif;WW domain binding motif	LHNSKVNRRETGQTRSPSPKKEVYQRRHAPG
121	CWC25	Q9NXE8	318	S	9	+	0	3	14-3-3 domain binding motif;Calmodulin-dependent protein kinase II substrate motif;Cdc2 kinase substrate motif;CDK kinase substrate motif;CDK1,2,4,6 kinase substrate motif;DNA dependent Protein kinase substrate motif;ERK1,2 kinase substrate motif;Growth associated histone HI kinase substrate motif;GSK-3, ERK1, ERK2, CDK5 substrate motif;PKA kinase substrate motif;PKC kinase substrate motif;WW dom…	NSKVNRRETGQTRSPSPKKEVYQRRHAPGYT
122	CXCR4	P61073	339	S	6	+	0	3	Casein kinase II substrate motif;MDC1 BRCT domain binding motif;Plk1 PBD domain binding motif	SSLKILSKGKRGGHSSVSTESESSSFHSS__
122	CXCR4	P61073	348	S	15	+	0	3	Casein kinase I substrate motif;Casein kinase II substrate motif;G protein-coupled receptor kinase 1 substrate motif;GSK3 kinase substrate motif;MAPKAPK2 kinase substrate motif;MDC1 BRCT domain binding motif;Plk1 PBD domain binding motif	KRGGHSSVSTESESSSFHSS___________
122	CXCR4	P61073	325	S	15	+	0	3	14-3-3 domain binding motif;Calmodulin-dependent protein kinase I substrate motif;Calmodulin-dependent protein kinase II alpha substrate motif;Calmodulin-dependent protein kinase II substrate motif;Calmodulin-dependent protein kinase IV substrate motif;Chk1 kinase substrate motif;MAPKAPK2 kinase substrate motif;MDC1 BRCT domain binding motif;Phosphorylase kinase substrate motif;PKA kinase substra…	KTSAQHALTSVSRGSSLKILSKGKRGGHSSV
123	CXorf23	A2AJT9	80	S	14	+	0	3	14-3-3 domain binding motif;Calmodulin-dependent protein kinase II substrate motif;DNA dependent Protein kinase substrate motif;ERK1,2 kinase substrate motif;GSK-3, ERK1, ERK2, CDK5 substrate motif;PKA kinase substrate motif;PKC kinase substrate motif;WW domain binding motif	SRGNIYYQSYEHRSPSPNIRNSLENVYMYKP
124	CYBRD1	Q53TN4	248	S	2	+	0	3	PKA kinase substrate motif;PKC kinase substrate motif	TILHPNGGTEQGARGSMPAYSGNNMDKSDSE
125	CYBRD1	Q53TN4	260	S	14	+	0	3	Casein kinase II substrate motif	ARGSMPAYSGNNMDKSDSELNSEVAARKRNL
126	CYFIP1	Q7L576	1234	T	7	+	0	3	Casein kinase II substrate motif;GSK-3, ERK1, ERK2, CDK5 substrate motif;WW domain binding motif	ITILDKYLKSGDGEGTPVEHVRCFQPPIHQS
127	CYSLTR1	Q9Y271	315	S	5	+	0	3	Casein kinase II substrate motif;PKA kinase substrate motif	GNFRKRLSTFRKHSLSSVTYVPRKKASLPEK
128	CYTIP	O60759	280	T	4	+	0	3	Casein kinase II substrate motif;MDC1 BRCT domain binding motif;Plk1 PBD domain binding motif	VSEDSSRGAFSRQTSTDDECFIPKEGDDFLR
129	DAPK2	Q9UIK4	349	S	4	+	0	3	b-Adrenergic Receptor kinase substrate motif;Casein kinase II substrate motif	KKVHLRPDEDLRNCESDTEEDIARRKALHPR
130	DBN1	Q16643	339	S	3	+	0	3	14-3-3 domain binding motif;Calmodulin-dependent protein kinase II substrate motif;Casein kinase II substrate motif;DNA dependent Protein kinase substrate motif;G protein-coupled receptor kinase 1 substrate motif;PKA kinase substrate motif;PKC kinase substrate motif	SHRRMAPTPIPTRSPSDSSTASTPVAEQIER
131	DBNL	B4DDD6	141	S	7	+	0	3		ECIMEKVAKASGANYSFHKESGRFQDVGPQA
132	DDX47	Q9H0S4	11	T	10	+	0	3	Casein kinase I substrate motif;Casein kinase II substrate motif;DNA dependent Protein kinase substrate motif;G protein-coupled receptor kinase 1 substrate motif	_____MAAPEEHDSPTEASQPIVEEEETKTF
133	DEK	P35659	231	S	10	+	0	3	Casein kinase I substrate motif;Casein kinase II substrate motif;MAPKAPK2 kinase substrate motif;MDC1 BRCT domain binding motif;Plk1 PBD domain binding motif	KAKRTKCPEILSDESSSDEDEKKNKEESSDD
134	DENND4A	A0A0U1RR27	966	S	5	+	0	3	Casein kinase II substrate motif;Pyruvate dehydrogenase kinase substrate motif	GYNSLSKDEVRRGDTSTEDIQEEKDKKGSDC
135	DENND4C	Q5VZ89	1623	S	3	+	0	3	G protein-coupled receptor kinase 1 substrate motif;GSK3 kinase substrate motif;MDC1 BRCT domain binding motif;Phosphorylase kinase substrate motif;PKA kinase substrate motif;PKC kinase substrate motif;Plk1 PBD domain binding motif	EIKRASGDVQTMKISSVPNSLSKRNVSLTRS
136	DENND5A	Q6IQ26	1085	S	26	+	0	3	Casein kinase II substrate motif;ERK1,2 kinase substrate motif;GSK-3, ERK1, ERK2, CDK5 substrate motif;WW domain binding motif	PEVDERPCRTPPLQQSPSVIRRLVTISPNNK
137	DHX57	Q6P158	74	S	3	+	0	3	14-3-3 domain binding motif;Calmodulin-dependent protein kinase II substrate motif;Casein kinase II substrate motif;DNA dependent Protein kinase substrate motif;MAPKAPK2 kinase substrate motif;PAK2 kinase substrate motif;PKA kinase substrate motif;PKC epsilon kinase substrate motif;PKC kinase substrate motif	DDGDDFCIFSESRRPSRPSNSNISKGESRPK
138	DIP2B	Q9P265	203	S	5	+	0	3	Casein kinase II substrate motif;Pyruvate dehydrogenase kinase substrate motif	ASSTLSHGEVKGTSGSLADVFANTRIENFSA
139	DNTTIP2	Q5QJE6	148	S	16	+	0	3	Casein kinase II substrate motif	ESYTEEIVSEAESHVSGISRIVLPTEKTTGA
139	DNTTIP2	Q5QJE6	236	S	9	+	0	3	Casein kinase II substrate motif;G protein-coupled receptor kinase 1 substrate motif	IVPGNEKQIVGTPVNSEDSDTRQTSHLQARS
139	DNTTIP2	Q5QJE6	239	S	12	+	0	3	b-Adrenergic Receptor kinase substrate motif;Casein kinase II substrate motif	GNEKQIVGTPVNSEDSDTRQTSHLQARSLSE
139	DNTTIP2	Q5QJE6	232	T	5	+	0	3	G protein-coupled receptor kinase 1 substrate motif;GSK-3, ERK1, ERK2, CDK5 substrate motif;WW domain binding motif	KDSKIVPGNEKQIVGTPVNSEDSDTRQTSHL
140	DOK3	D6RAM3	308	S	10	+	0	3		PPTSRKMHLAEPGPQSLPLLLGPEPNDLASG
141	DOT1L	Q8TEK3	1059	S	2	+	0	3	Casein kinase II substrate motif;ERK1,2 kinase substrate motif;GSK-3, ERK1, ERK2, CDK5 substrate motif;MAPKAPK2 kinase substrate motif;PKA kinase substrate motif;PKC kinase substrate motif;WW domain binding motif	RIVFTITTGAGSAKQSPSSKHSPLTASARGD
141	DOT1L	Q8TEK3	1065	S	8	+	0	3	Casein kinase II substrate motif;ERK1,2 kinase substrate motif;G protein-coupled receptor kinase 1 substrate motif;GSK-3, ERK1, ERK2, CDK5 substrate motif;MAPKAPK2 kinase substrate motif;PKA kinase substrate motif;PKC kinase substrate motif;WW domain binding motif	TTGAGSAKQSPSSKHSPLTASARGDCVPSHG
142	DPYSL3	H0YBT4	161	S	2	+	0	3	Casein kinase II substrate motif;Cdc2 kinase substrate motif;CDK kinase substrate motif;CDK1,2,4,6 kinase substrate motif;ERK1,2 kinase substrate motif;G protein-coupled receptor kinase 1 substrate motif;GSK-3, ERK1, ERK2, CDK5 substrate motif;MAPKAPK2 kinase substrate motif;PKA kinase substrate motif;PKC kinase substrate motif;WW domain binding motif	TTTPKGGTPAGSARGSPTRPNPPVRNLHQSG
143	DSN1	Q5JW53	57	S	5	+	0	3		LEMNQGVSEERIHLGSSPKKGGNCDLSHQER
144	E2F7	F8VSE7	410	S	3	+	0	3	14-3-3 domain binding motif;AMP-activated protein kinase substrate motif;Calmodulin-dependent protein kinase I substrate motif;Calmodulin-dependent protein kinase II alpha substrate motif;Calmodulin-dependent protein kinase II substrate motif;Calmodulin-dependent protein kinase IV substrate motif;Casein kinase II substrate motif;Chk1 kinase substrate motif;PKA kinase substrate motif;PKC kinase su…	GQIQVCAKQKLARHGSFNTVQASERIQRKVN
145	ECT2	H7C103	206	S	13	+	0	3	Casein kinase I substrate motif;Casein kinase II substrate motif;ERK1,2 kinase substrate motif;Growth associated histone HI kinase substrate motif;GSK-3, ERK1, ERK2, CDK5 substrate motif;WW domain binding motif	LRRALMTSHGSVEGRSPSSNDKHVMSRLSST
146	EHBP1L1	Q8N3D4	1273	S	4	+	0	3	Casein kinase II substrate motif	VNGEPGSVPPPRAHGSFSHVRDADLLKKRRS
146	EHBP1L1	Q8N3D4	310	S	3	+	0	3	14-3-3 domain binding motif;Akt kinase substrate motif;AMP-activated protein kinase 2 substrate motif;Calmodulin-dependent protein kinase II substrate motif;MAPKAPK1 kinase substrate motif;PKA kinase substrate motif;PKA, PKG kinase substrate motif;PKC epsilon kinase substrate motif;PKC kinase substrate motif;PKG kinase substrate motif	AQDTAPTPAPRLRKGSDALRPPVPQGEDEVP
147	EIF3G	O75821	41	T	9	+	0	3	b-Adrenergic Receptor kinase substrate motif;Casein kinase II substrate motif;G protein-coupled receptor kinase 1 substrate motif	VTSELLKGIPLATGDTSPEPELLPGAPLPPP
148	EIF4ENIF1	B1AKL4	78	S	13	+	0	3	Casein kinase II substrate motif;ERK1,2 kinase substrate motif;G protein-coupled receptor kinase 1 substrate motif;GSK3 kinase substrate motif;GSK-3, ERK1, ERK2, CDK5 substrate motif;MAPKAPK2 kinase substrate motif;MDC1 BRCT domain binding motif;PKA kinase substrate motif;PKC kinase substrate motif;Plk1 PBD domain binding motif;WW domain binding motif	PEKWHASLYPASGRSSPVESLKKELDTDRPS
149	EMD	P50402	120	S	2	+	0	3	Casein kinase II substrate motif;PKA kinase substrate motif;PKC kinase substrate motif	YGEPESAGPSRAVRQSVTSFPDADAFHHQVH
150	EML2	C9JRL6	119	S	11	+	0	3	Cdc2 kinase substrate motif;CDK kinase substrate motif;CDK1,2,4,6 kinase substrate motif;ERK1,2 kinase substrate motif;Growth associated histone HI kinase substrate motif;GSK-3, ERK1, ERK2, CDK5 substrate motif;MDC1 BRCT domain binding motif;PKA kinase substrate motif;PKC kinase substrate motif;Plk1 PBD domain binding motif;WW domain binding motif	SGPPRRVGGYATSPSSPKKEATSGRSSVRRY
151	EML4	Q9HC35	160	T	18	+	0	3	Casein kinase II substrate motif;GSK-3, ERK1, ERK2, CDK5 substrate motif;PKA kinase substrate motif;PKC kinase substrate motif;WW domain binding motif	PSPQPSSQPLQIHRQTPESKNATPTKSIKRP
152	EMSY	Q7Z589	1213	S	5	+	0	3	Casein kinase II substrate motif;ERK1,2 kinase substrate motif;GSK-3, ERK1, ERK2, CDK5 substrate motif;MDC1 BRCT domain binding motif;Plk1 PBD domain binding motif;WW domain binding motif	ANSTPQQQKCRESCSSPSTVGSSLTTRKIDP
153	ENTHD2	A0A1B0GV70	419	S	5	+	0	3		PVTNKATKILRHFEASCGQLSPARGTSAEPG
154	EP400	Q96L91	1728	S	15	+	0	3	G protein-coupled receptor kinase 1 substrate motif;GSK3 kinase substrate motif	RVAVNALAVGEPGTASKPASPIGGPTQEEKT
155	EPB41	P11171	188	S	7	+	0	3	b-Adrenergic Receptor kinase substrate motif;Casein kinase II substrate motif;ERK1,2 kinase substrate motif;GSK-3, ERK1, ERK2, CDK5 substrate motif;PKA kinase substrate motif;PKC kinase substrate motif;WW domain binding motif	GEGLEECSKIEVKEESPQSKAETELKASQKP
156	EPS15L1	M0R165	575	S	16	+	0	3	Casein kinase II substrate motif;Pyruvate dehydrogenase kinase substrate motif	SLEQYDQVLDGAHGASLTDLANLSEGVSLAE
157	ERCC6	Q03468	1348	S	13	+	0	3	Casein kinase II substrate motif;ERK1,2 kinase substrate motif;GSK-3, ERK1, ERK2, CDK5 substrate motif;WW domain binding motif	KKRNSNFSVQHPSSTSPTEKCQDGIMKKEGK
157	ERCC6	Q03468	429	S	14	+	0	3	Casein kinase II substrate motif;DNA dependent Protein kinase substrate motif	QKKVPVQEIDDDFFPSSGEEAEAASVGEGGG
157	ERCC6	Q03468	430	S	15	+	0	3	Casein kinase II substrate motif;G protein-coupled receptor kinase 1 substrate motif;MDC1 BRCT domain binding motif;Plk1 PBD domain binding motif	KKVPVQEIDDDFFPSSGEEAEAASVGEGGGG
158	ETV6	P41212	439	S	9	+	0	3	ATM kinase substrate motif;b-Adrenergic Receptor kinase substrate motif;Casein kinase II substrate motif;DNA dependent Protein kinase substrate motif	DEIMSGRTDRLEHLESQELDEQIYQEDEC__
158	ETV6	P41212	184	S	3	+	0	3	14-3-3 domain binding motif;Calmodulin-dependent protein kinase II substrate motif;Calmodulin-dependent protein kinase IV substrate motif;Casein kinase II substrate motif;Chk1 kinase substrate motif;ERK1,2 kinase substrate motif;G protein-coupled receptor kinase 1 substrate motif;Growth associated histone HI kinase substrate motif;GSK-3, ERK1, ERK2, CDK5 substrate motif;PKA kinase substrate motif…	VHHNPPTIELLHRSRSPITTNHRPSPDPEQR
158	ETV6	P41212	193	S	12	+	0	3	DNA dependent Protein kinase substrate motif;ERK1,2 kinase substrate motif;GSK-3, ERK1, ERK2, CDK5 substrate motif;PKA kinase substrate motif;PKC kinase substrate motif;WW domain binding motif	LLHRSRSPITTNHRPSPDPEQRPLRSPLDNM
158	ETV6	P41212	31	T	17	+	0	3	GSK-3, ERK1, ERK2, CDK5 substrate motif;MDC1 BRCT domain binding motif;Plk1 PBD domain binding motif;WW domain binding motif	SYTPPESPVPSYASSTPLHVPVPRALRMEED
159	EVL	Q9UI08	331	S	3	+	0	3	14-3-3 domain binding motif;Calmodulin-dependent protein kinase II substrate motif;Casein kinase II substrate motif;G protein-coupled receptor kinase 1 substrate motif;Phosphorylase kinase substrate motif;PKA kinase substrate motif;PKC kinase substrate motif	PNSSEAGRKPWERSNSVEKPVSSILSRTPSV
160	EXOC7	A0A0A0MRE1	238	S	3	+	0	3	AMP-activated protein kinase substrate motif;ATM kinase substrate motif;Calmodulin-dependent protein kinase II substrate motif;Chk1 kinase substrate motif;DNA dependent Protein kinase substrate motif;HMGCoA Reductase kinase substrate motif;PKA kinase substrate motif;PKC kinase substrate motif	RPGTIRKAQNLLKQYSQHGLDGKKGGSNLIP
161	EZH2	Q15910	487	T	15	+	0	3	b-Adrenergic Receptor kinase substrate motif;Casein kinase I substrate motif;Cdc2 kinase substrate motif;CDK1,2,4,6 kinase substrate motif;GSK-3, ERK1, ERK2, CDK5 substrate motif;WW domain binding motif	KESSIIAPAPAEDVDTPPRKKKRKHRLWAAH
162	FAM120A	Q9NZB2	1023	S	14	+	0	3	Casein kinase II substrate motif	YKNQAAIQGRPPYAASAEEVAKELKSKSGES
162	FAM120A	Q9NZB2	1044	S	5	+	0	3	G protein-coupled receptor kinase 1 substrate motif;GSK3 kinase substrate motif;MAPKAPK2 kinase substrate motif	KELKSKSGESKSSAMSSDGSLAENGVMAEEK
162	FAM120A	Q9NZB2	1045	S	6	+	0	3	Casein kinase II substrate motif;MAPKAPK2 kinase substrate motif;MDC1 BRCT domain binding motif;Plk1 PBD domain binding motif	ELKSKSGESKSSAMSSDGSLAENGVMAEEKP
163	FAM122B	Q7Z309	58	S	2	+	0	3	Casein kinase II substrate motif;PKA kinase substrate motif;PKC kinase substrate motif	TLRTRRNSTTIMSRHSLEEGLDMVNRETAHE
164	FAM129A	Q9BZQ8	596	S	31	+	0	3	Cdc2 kinase substrate motif;CDK kinase substrate motif;CDK1,2,4,6 kinase substrate motif;ERK1,2 kinase substrate motif;GSK-3, ERK1, ERK2, CDK5 substrate motif;MAPKAPK2 kinase substrate motif;WW domain binding motif	SSLTDLKPPTGSNQASPARRASAILPGVLGS
164	FAM129A	Q9BZQ8	602	S	3	+	0	3	14-3-3 domain binding motif;Calmodulin-dependent protein kinase II substrate motif;G protein-coupled receptor kinase 1 substrate motif;PAK2 kinase substrate motif;PKA kinase substrate motif;PKC epsilon kinase substrate motif;PKC kinase substrate motif	KPPTGSNQASPARRASAILPGVLGSETLSNE
164	FAM129A	Q9BZQ8	590	T	25	+	0	3	DNA dependent Protein kinase substrate motif;PKA kinase substrate motif;PKC kinase substrate motif	LPSESVSSLTDLKPPTGSNQASPARRASAIL
165	FAM208A	Q9UK61	673	S	4	+	0	3	Casein kinase II substrate motif	SRGEAIISGKQRSSHSLDYDKDRVKELINLI
165	FAM208B	Q5VWN6	1541	S	8	+	0	3	Casein kinase II substrate motif;Cdc2 kinase substrate motif;CDK kinase substrate motif;CDK1,2,4,6 kinase substrate motif;DNA dependent Protein kinase substrate motif;ERK1,2 kinase substrate motif;GSK-3, ERK1, ERK2, CDK5 substrate motif;WW domain binding motif	NQPASAAKCTGDFSPSPEKLVKSGNPLQPVS
166	FAM53B	Q14153	268	S	3	+	0	3	14-3-3 domain binding motif;ATM kinase substrate motif;Calmodulin-dependent protein kinase I substrate motif;Calmodulin-dependent protein kinase II substrate motif;Calmodulin-dependent protein kinase IV substrate motif;Chk1 kinase substrate motif;DNA dependent Protein kinase substrate motif;MAPKAPK2 kinase substrate motif;PKA kinase substrate motif;PKC kinase substrate motif	TPELARRSSGLSRSRSQPCVLNDKKVGVKRR
167	FAM90A24P	P0C7X0	122	S	8	+	0	3	G protein-coupled receptor kinase 1 substrate motif;PKA kinase substrate motif;PKC kinase substrate motif	PRQQDPQRKALLHMFSGKPPEKPLPNGKGST
168	FANCD2	Q9BXW9	891	S	13	+	0	3	Casein kinase I substrate motif;Casein kinase II substrate motif;G protein-coupled receptor kinase 1 substrate motif;PKA kinase substrate motif;PKC kinase substrate motif;Pyruvate dehydrogenase kinase substrate motif	GSKTSSSDTLSEEKNSECDPTPSHRGQLNKE
169	FHOD3	K7ER94	541	S	4	+	0	3	ERK1,2 kinase substrate motif;GSK-3, ERK1, ERK2, CDK5 substrate motif;WW domain binding motif	FAEKFNSGDLGRGSISPDAEPNDKVPETAPV
170	FIP1L1	Q6UN15	496	S	9	+	0	3	DNA dependent Protein kinase substrate motif;G protein-coupled receptor kinase 1 substrate motif;GSK3 kinase substrate motif;MAPKAPK2 kinase substrate motif	RTRERERERDHSPTPSVFNSDEERYRYREYA
171	FMNL1	K7EK60	624	S	3	+	0	3	14-3-3 domain binding motif;b-Adrenergic Receptor kinase substrate motif;Calmodulin-dependent protein kinase II substrate motif;Calmodulin-dependent protein kinase IV substrate motif;Chk1 kinase substrate motif;G protein-coupled receptor kinase 1 substrate motif;PAK2 kinase substrate motif;PKA kinase substrate motif;PKC epsilon kinase substrate motif;PKC kinase substrate motif	PPPPGGPPDALGRRDSELGPGVKAKKPIQTK
172	FMNL2	Q96PY5	1016	S	15	+	0	3	Casein kinase I substrate motif;Casein kinase II substrate motif;ERK1,2 kinase substrate motif;Growth associated histone HI kinase substrate motif;GSK-3, ERK1, ERK2, CDK5 substrate motif;WW domain binding motif	KLLEQEALMEQQDPKSPSHKSKRQQQELIAE
172	FMNL2	Q96PY5	171	S	1	+	0	3	Casein kinase II substrate motif;Pyruvate dehydrogenase kinase substrate motif	STVESSVDKSKPWSRSIEDLHRGSNLPSPVG
173	FOXK1	P85037	416	S	1	+	0	3	G protein-coupled receptor kinase 1 substrate motif;GSK3 kinase substrate motif	GVSCFRTPFGPLSSRSAPASPTHPGLMSPRS
174	FOXK2	Q01167	369	S	1	+	0	3	G protein-coupled receptor kinase 1 substrate motif;GSK3 kinase substrate motif	GVPCFRTPLGPLSSRSAPASPNHAGVLSAHS
174	FOXK2	Q01167	373	S	5	+	0	3	ERK1,2 kinase substrate motif;G protein-coupled receptor kinase 1 substrate motif;GSK-3, ERK1, ERK2, CDK5 substrate motif;MAPKAPK2 kinase substrate motif;WW domain binding motif	FRTPLGPLSSRSAPASPNHAGVLSAHSSGAQ
175	FOXN3	O00409	448	S	7	+	0	3	b-Adrenergic Receptor kinase substrate motif;BARD1 BRCT domain binding motif;Casein kinase II substrate motif;PKA kinase substrate motif	DTLPLKKRRTEKPPESDDEEMKEAAGSLLHL
176	FOXP4	B7ZBM3	291	S	3	+	0	3	14-3-3 domain binding motif;b-Adrenergic Receptor kinase substrate motif;Calmodulin-dependent protein kinase II substrate motif;Casein kinase II substrate motif;MAPKAPK2 kinase substrate motif;PAK2 kinase substrate motif;PKA kinase substrate motif;PKC epsilon kinase substrate motif;PKC kinase substrate motif	TLPNGQPTVLTSRRDSSSHEETPGSHPLYGH
177	FRYL	H0Y9X0	829	T	3	+	0	3	Akt kinase substrate motif;Calmodulin-dependent protein kinase II substrate motif;p70 Ribosomal S6 kinase substrate motif;PKC kinase substrate motif	LSLIGDRRGDRRRSNTLDIMDGRINHSSSLA
178	FYB	O15117	209	S	14	+	0	3	Casein kinase II substrate motif;MAPKAPK2 kinase substrate motif;Pyruvate dehydrogenase kinase substrate motif	PKPAFGQKPPLSTENSHEDESPMKNVSSSKG
179	G3BP2	Q9UN86	227	T	3	+	0	3	G protein-coupled receptor kinase 1 substrate motif;GSK-3, ERK1, ERK2, CDK5 substrate motif;PKA kinase substrate motif;PKC kinase substrate motif;WW domain binding motif	QVEEKNLEELEEKSTTPPPAEPVSLPQEPPK
180	GABPA	Q06546	303	S	5	+	0	3	Casein kinase II substrate motif;PKA kinase substrate motif;PKC kinase substrate motif;Pyruvate dehydrogenase kinase substrate motif	NSSAKAAKVQRAPRISGEDRSSPGNRTGNNG
181	GAPVD1	Q14C86	914	S	4	+	0	3	14-3-3 domain binding motif;Calmodulin-dependent protein kinase II substrate motif;Calmodulin-dependent protein kinase IV substrate motif;Casein kinase II substrate motif;Chk1 kinase substrate motif;PKA kinase substrate motif;PKC kinase substrate motif;ZIP kinase substrate motif	RSRSSDIVSSVRRPMSDPSWNRRPGNEEREL
182	GCFC2	P16383	180	S	9	+	0	3	b-Adrenergic Receptor kinase substrate motif;Casein kinase I substrate motif;Casein kinase II substrate motif;G protein-coupled receptor kinase 1 substrate motif;Pyruvate dehydrogenase kinase substrate motif	SSISGMKRESEDDPESEPDDHEKRIPFTLRP
183	GIT2	R4GNG3	522	S	1	+	0	3	14-3-3 domain binding motif;Calmodulin-dependent protein kinase II substrate motif;G protein-coupled receptor kinase 1 substrate motif;MAPKAPK1 kinase substrate motif;p70 Ribosomal S6 kinase substrate motif;PKA kinase substrate motif;PKC kinase substrate motif	MEPDGMGSSRKGRQRSMVWPGDGLVPDTAEP
184	GLCCI1	Q86VQ1	145	S	1	+	0	3	Casein kinase I substrate motif;Casein kinase II substrate motif;ERK1,2 kinase substrate motif;G protein-coupled receptor kinase 1 substrate motif;Growth associated histone HI kinase substrate motif;GSK-3, ERK1, ERK2, CDK5 substrate motif;PKA kinase substrate motif;PKC kinase substrate motif;WW domain binding motif	RSPESHRRSSSPERRSPGSPVCRADKAKSQQ
184	GLCCI1	Q86VQ1	148	S	4	+	0	3	ERK1,2 kinase substrate motif;GSK-3, ERK1, ERK2, CDK5 substrate motif;WW domain binding motif	ESHRRSSSPERRSPGSPVCRADKAKSQQVRT
184	GLCCI1	Q86VQ1	140	S	3	+	0	3	14-3-3 domain binding motif;Calmodulin-dependent protein kinase II substrate motif;Casein kinase II substrate motif;Cdc2 kinase substrate motif;CDK kinase substrate motif;CDK1,2,4,6 kinase substrate motif;CLK1 kinase substrate motif;ERK1,2 kinase substrate motif;Growth associated histone HI kinase substrate motif;GSK-3, ERK1, ERK2, CDK5 substrate motif;MDC1 BRCT domain binding motif;PKA kinase su…	KGRPRRSPESHRRSSSPERRSPGSPVCRADK
185	GPATCH2	Q9NW75	54	S	10	+	0	3	Casein kinase II substrate motif;G protein-coupled receptor kinase 1 substrate motif;GSK3 kinase substrate motif	SSEQARGGFAETGDHSRSISCPLKRQARKRR
186	GPATCH2L	G3V5D0	16	S	16	+	0	3	Casein kinase I substrate motif;G protein-coupled receptor kinase 1 substrate motif	MDELVHDLASALEQTSEQNKLGELWEEMALS
187	GPATCH8	Q9UKJ3	738	S	9	+	0	3	Casein kinase II substrate motif;G protein-coupled receptor kinase 1 substrate motif	APADSERGPKPEPPGSGSPAPPRRRRRAQDD
187	GPATCH8	Q9UKJ3	740	S	11	+	0	3	ERK1,2 kinase substrate motif;G protein-coupled receptor kinase 1 substrate motif;GSK-3, ERK1, ERK2, CDK5 substrate motif;WW domain binding motif	ADSERGPKPEPPGSGSPAPPRRRRRAQDDSQ
188	GPRIN1	Q7Z2K8	75	S	3	+	0	3	14-3-3 domain binding motif;Akt kinase substrate motif;Calmodulin-dependent protein kinase II substrate motif;DNA dependent Protein kinase substrate motif;MAPKAPK1 kinase substrate motif;PKA kinase substrate motif;PKC kinase substrate motif	TPDQSPGMESRHRSPSGAGEGASCSDGPRGS
189	GPSM3	E9PIP3	32	S	1	+	0	3	G protein-coupled receptor kinase 1 substrate motif;GSK3 kinase substrate motif	EEGWPPPNSTTRPWRSAPPSPPPPGTRHTAL
190	GRAMD1A	M0QZ12	354	S	5	+	0	3	DNA dependent Protein kinase substrate motif;ERK1,2 kinase substrate motif;G protein-coupled receptor kinase 1 substrate motif;GSK3 kinase substrate motif;GSK-3, ERK1, ERK2, CDK5 substrate motif;MAPKAPK2 kinase substrate motif;WW domain binding motif	SDITSSGAADRSQEPSPVGSRRGHVTPNLSR
191	GRAP2	O75791	159	S	3	+	0	3	14-3-3 domain binding motif;Calmodulin-dependent protein kinase II substrate motif;CLK1 kinase substrate motif;Phosphorylase kinase substrate motif;PKA kinase substrate motif;PKC kinase substrate motif	FLRDRTREDQGHRGNSLDRRSQGGPHLSGAV
191	GRAP2	O75791	187	S	3	+	0	3	14-3-3 domain binding motif;Calmodulin-dependent protein kinase II substrate motif;Calmodulin-dependent protein kinase IV substrate motif;Chk1 kinase substrate motif;G protein-coupled receptor kinase 1 substrate motif;PKA kinase substrate motif;PKA, PKG kinase substrate motif;PKC epsilon kinase substrate motif;PKC kinase substrate motif;PKG kinase substrate motif	GAVGEEIRPSMNRKLSDHPPTLPLQQHQHQP
191	GRAP2	O75791	262	T	3	+	0	3	Calmodulin-dependent protein kinase II substrate motif;Calmodulin-dependent protein kinase IV substrate motif;Chk1 kinase substrate motif;PAK2 kinase substrate motif;PKA kinase substrate motif;PKA, PKG kinase substrate motif;PKC kinase substrate motif;PKG kinase substrate motif	GLGSEMNAALMHRRHTDPVQLQAAGRVRWAR
192	GSG2	Q8TF76	147	S	6	+	0	3	Beta-TrCP1 domain binding motif;ERK1,2 kinase substrate motif;G protein-coupled receptor kinase 1 substrate motif;GSK3 kinase substrate motif;GSK-3, ERK1, ERK2, CDK5 substrate motif;MAPKAPK2 kinase substrate motif;PKA kinase substrate motif;PKC kinase substrate motif;WW domain binding motif	PLRLPPFPSRDSGRLSPDLSVCGQPRDGDEL
193	GTF3C1	Q12789	1856	S	21	+	0	3	ERK1,2 kinase substrate motif;G protein-coupled receptor kinase 1 substrate motif;Growth associated histone HI kinase substrate motif;GSK-3, ERK1, ERK2, CDK5 substrate motif;PKA kinase substrate motif;PKC kinase substrate motif;WW domain binding motif	SSEDSPPEGQAPPSHSPRGTKRRASWASENG
193	GTF3C1	Q12789	1611	S	7	+	0	3	Calmodulin-dependent protein kinase II substrate motif;Casein kinase II substrate motif;Chk1 kinase substrate motif;Phosphorylase kinase substrate motif;PKA kinase substrate motif;PKC kinase substrate motif;Plk1 kinase substrate motif;Pyruvate dehydrogenase kinase substrate motif	SMVENEVIKSLGKDGSLEDDEDEEDDLDEGV
194	GTSE1	Q9NYZ3	477	S	6	+	0	3	14-3-3 domain binding motif;Calmodulin-dependent protein kinase II substrate motif;Casein kinase II substrate motif;PKA kinase substrate motif;PKC kinase substrate motif	PDSSTPKLSRAQRPQSCTSVGRVTVHSTPVR
195	GZF1	Q9H116	265	S	6	+	0	3	Cdc2 kinase substrate motif;CDK kinase substrate motif;CDK1,2,4,6 kinase substrate motif;ERK1,2 kinase substrate motif;GSK-3, ERK1, ERK2, CDK5 substrate motif;WW domain binding motif	TAEGDVGDYRCPQDQSPDRVGTEMEQVSKNE
196	HBP1	H7C4S2	127	S	2	+	0	3	ERK1,2 kinase substrate motif;GSK-3, ERK1, ERK2, CDK5 substrate motif;MDC1 BRCT domain binding motif;PKA kinase substrate motif;PKC kinase substrate motif;Plk1 PBD domain binding motif;WW domain binding motif	SPQSPLMQCSFYNRSSPVHIIATSKSLHSYA
197	HCK	H0Y3C5	521	Y	27	+	0	3	ALK kinase substrate motif;STAT3 SH2 domain binding motif	IQSVLDDFYTATESQYQQQP___________
198	HDAC4	P56524	265	S	6	+	0	3	AMP-activated protein kinase substrate motif;Casein kinase I substrate motif;PKA kinase substrate motif;PKC kinase substrate motif	LKLRSRLKQKVAERRSSPLLRRKDGPVVTAL;LKVRSRLKQKVAERRSSPLLRRKDGNVVTSF;LKVRSRLKQKVAERRSSPLLRRKDGTVISTF
198	HDAC4	P56524	266	S	7	+	0	3	14-3-3 domain binding motif;Calmodulin-dependent protein kinase II substrate motif;ERK1,2 kinase substrate motif;GSK-3, ERK1, ERK2, CDK5 substrate motif;MDC1 BRCT domain binding motif;PAK2 kinase substrate motif;PKA kinase substrate motif;PKC epsilon kinase substrate motif;PKC kinase substrate motif;Plk1 PBD domain binding motif;WW domain binding motif	KLRSRLKQKVAERRSSPLLRRKDGPVVTALK;KVRSRLKQKVAERRSSPLLRRKDGNVVTSFK;KVRSRLKQKVAERRSSPLLRRKDGTVISTFK
199	HDAC7	J3KPH8	543	S	4	+	0	3	ERK1,2 kinase substrate motif;G protein-coupled receptor kinase 1 substrate motif;GSK-3, ERK1, ERK2, CDK5 substrate motif;MDC1 BRCT domain binding motif;Plk1 PBD domain binding motif;WW domain binding motif	PLAQGGHRPLSRAQSSPAAPASLSAPEPASQ
200	HDAC9	Q9UKV0	451	S	3	+	0	3	14-3-3 domain binding motif;Calmodulin-dependent protein kinase II substrate motif;Calmodulin-dependent protein kinase IV substrate motif;Chk1 kinase substrate motif;G protein-coupled receptor kinase 1 substrate motif;PKA kinase substrate motif;PKC kinase substrate motif	GTHKLPRHRPLNRTQSAPLPQSTLAQLVIQQ
201	HDGFRP2	Q7Z4V5	369	S	5	+	0	3	Casein kinase II substrate motif;Pyruvate dehydrogenase kinase substrate motif	RERADRGEAERGSGGSSGDELREDDEPVKKR
201	HDGFRP2	Q7Z4V5	370	S	6	+	0	3	Casein kinase II substrate motif;MAPKAPK2 kinase substrate motif;MDC1 BRCT domain binding motif;Plk1 PBD domain binding motif	ERADRGEAERGSGGSSGDELREDDEPVKKRG
202	HECW2	Q9P2P5	1171	S	6	+	0	3	ERK1,2 kinase substrate motif;G protein-coupled receptor kinase 1 substrate motif;GSK3 kinase substrate motif;GSK-3, ERK1, ERK2, CDK5 substrate motif;MAPKAPK2 kinase substrate motif;MDC1 BRCT domain binding motif;Plk1 PBD domain binding motif;WW domain binding motif	LHPSYCQSPRGSPVSSPQNSPGTQRANARAP
202	HECW2	Q9P2P5	1175	S	10	+	0	3	Casein kinase II substrate motif;ERK1,2 kinase substrate motif;GSK-3, ERK1, ERK2, CDK5 substrate motif;MAPKAPK2 kinase substrate motif;WW domain binding motif	YCQSPRGSPVSSPQNSPGTQRANARAPAPYK
203	HEXIM2	K7ESM2	29	S	7	+	0	3	Casein kinase II substrate motif;ERK1,2 kinase substrate motif;G protein-coupled receptor kinase 1 substrate motif;GSK-3, ERK1, ERK2, CDK5 substrate motif;WW domain binding motif	SPVALEEAKTSGAPGSPQTPPERHDSGGSLP
204	HIC1	Q14526	313	S	5	+	0	3	ERK1,2 kinase substrate motif;GSK-3, ERK1, ERK2, CDK5 substrate motif;WW domain binding motif	EEAAPPSDPFRGGSGSPGPEPPGRPDGPSLL
204	HIC1	Q14526	731	S	6	+	0	3	Casein kinase I substrate motif;Casein kinase II substrate motif;ERK1,2 kinase substrate motif;GSK-3, ERK1, ERK2, CDK5 substrate motif;PKA kinase substrate motif;PKC kinase substrate motif;WW domain binding motif	AHLAAGPDGRTIDRFSPT_____________
205	HIRIP3	Q9BW71	305	S	9	+	0	3	b-Adrenergic Receptor kinase substrate motif;Casein kinase II substrate motif;MAPKAPK2 kinase substrate motif;PKA kinase substrate motif;PKC kinase substrate motif;Pyruvate dehydrogenase kinase substrate motif	DSEEEQKEAASSGDDSGRDREPPVQRKSEDR
205	HIRIP3	Q9BW71	87	S	7	+	0	3	Casein kinase II substrate motif	KLDLTKKGKRPPTPCSDPERKRFRFNSESES
206	HIVEP1	F5H212	1735	S	7	+	0	3	ERK1,2 kinase substrate motif;GSK-3, ERK1, ERK2, CDK5 substrate motif;PKA kinase substrate motif;PKC kinase substrate motif;WW domain binding motif	SESLPITQKISVGRLSPQQESSASSKRMLSP
207	HIVEP2	P31629	2297	S	13	+	0	3	Casein kinase II substrate motif;DNA dependent Protein kinase substrate motif;G protein-coupled receptor kinase 1 substrate motif;GSK3 kinase substrate motif;MAPKAPK2 kinase substrate motif	HEKRGPHALQSSGPPSTPSSPRLLMKQSTSE
208	HIVEP3	Q5T1R4	933	S	3	+	0	3	14-3-3 domain binding motif;ATM kinase substrate motif;Calmodulin-dependent protein kinase II substrate motif;Calmodulin-dependent protein kinase IV substrate motif;Casein kinase II substrate motif;Chk1 kinase substrate motif;DNA dependent Protein kinase substrate motif;MAPKAPK2 kinase substrate motif;PKA kinase substrate motif;PKC kinase substrate motif	GESSFESSVPLSRSPSQESNVSLSGSSRSAS
209	HJURP	C9JWC4	557	S	4	+	0	3	ERK1,2 kinase substrate motif;GSK-3, ERK1, ERK2, CDK5 substrate motif;MDC1 BRCT domain binding motif;PKA kinase substrate motif;Plk1 PBD domain binding motif;WW domain binding motif	LNPDPHFQGFQKLPSSPLGCRKSLLGSTA__
210	HLA-A	P16189	350	S	11	+	0	3	Casein kinase II substrate motif;MDC1 BRCT domain binding motif;Plk1 PBD domain binding motif	KSSDRKGGSYSQAASSDSAQGSDMSLTACKV
210	HLA-A	P16189	352	S	12	+	0	3	b-Adrenergic Receptor kinase substrate motif;G protein-coupled receptor kinase 1 substrate motif;GSK3 kinase substrate motif	SDRKGGSYSQAASSDSAQGSDMSLTACKV__
210	HLA-A	P16189	356	S	17	+	0	3	Casein kinase II substrate motif;MAPKAPK2 kinase substrate motif	GGSYSQAASSDSAQGSDMSLTACKV______
210	HLA-A	P16189	359	S	20	+	0	3	Casein kinase II substrate motif	YSQAASSDSAQGSDMSLTACKV_________
210	HLA-A	P16189	352	S	12	+	0	3	b-Adrenergic Receptor kinase substrate motif;G protein-coupled receptor kinase 1 substrate motif;GSK3 kinase substrate motif	SDRKGGSYSQAASSDSAQGSDMSLTACKV__
210	HLA-A	P16189	356	S	17	+	0	3	Casein kinase II substrate motif;MAPKAPK2 kinase substrate motif	GGSYSQAASSDSAQGSDMSLTACKV______
210	HLA-A	P16189	359	S	20	+	0	3	Casein kinase II substrate motif	YSQAASSDSAQGSDMSLTACKV_________
211	HLA-B	P01889	66	S	7	+	0	3	Casein kinase I substrate motif;Casein kinase II substrate motif;ERK1,2 kinase substrate motif;Growth associated histone HI kinase substrate motif;GSK-3, ERK1, ERK2, CDK5 substrate motif;MAPKAPK2 kinase substrate motif;PKA kinase substrate motif;PKC kinase substrate motif;WW domain binding motif	YVDDTQFVRFDSDAASPREEPRAPWIEQEGP
211	HLA-B	P01889	352	S	12	+	0	3	b-Adrenergic Receptor kinase substrate motif;G protein-coupled receptor kinase 1 substrate motif;GSK3 kinase substrate motif	SGGKGGSYSQAACSDSAQGSDVSLTA_____
211	HLA-B	P01889	359	S	19	+	0	3	Casein kinase II substrate motif	YSQAACSDSAQGSDVSLTA____________
212	HLA-C	A2AEA2	359	S	12	+	0	3	G protein-coupled receptor kinase 1 substrate motif;GSK3 kinase substrate motif	TGGKGGSCSQAACSNSAQGSDESLITCKA__
212	HLA-C	A2AEA2	363	S	16	+	0	3	Casein kinase II substrate motif;MAPKAPK2 kinase substrate motif	GGSCSQAACSNSAQGSDESLITCKA______
213	HMGA1	P17096	8	S	7	+	0	3	MAPKAPK2 kinase substrate motif	________MSESSSKSSQPLASKQEKDGTEK
213	HMHA1	Q92619	592	S	17	+	0	3	Casein kinase II substrate motif;ERK1,2 kinase substrate motif;GSK-3, ERK1, ERK2, CDK5 substrate motif;WW domain binding motif	SSFNVSDVARPEAAGSPPEEGGCTEGTPAKD
214	HMX3	A6NHT5	180	S	15	+	0	3	b-Adrenergic Receptor kinase substrate motif;Casein kinase II substrate motif	KELDSKSPDEIILEESDSEESKKEGEAAPGA
214	HMX3	A6NHT5	149	T	8	+	0	3	Casein kinase II substrate motif;G protein-coupled receptor kinase 1 substrate motif;PKA kinase substrate motif;PKC kinase substrate motif	ASEKALLRDSSPASGTDRDSPEPLLKADPDH
214	HMX3	A6NHT5	144	S	3	+	0	3	14-3-3 domain binding motif;Calmodulin-dependent protein kinase II substrate motif;Calmodulin-dependent protein kinase IV substrate motif;Casein kinase II substrate motif;Chk1 kinase substrate motif;ERK1,2 kinase substrate motif;GSK-3, ERK1, ERK2, CDK5 substrate motif;MDC1 BRCT domain binding motif;PKA kinase substrate motif;PKC kinase substrate motif;Plk1 PBD domain binding motif;WW domain bindi…	LPRPEASEKALLRDSSPASGTDRDSPEPLLK
214	HMX3	A6NHT5	147	S	6	+	0	3	Casein kinase II substrate motif;MAPKAPK2 kinase substrate motif;Pyruvate dehydrogenase kinase substrate motif	PEASEKALLRDSSPASGTDRDSPEPLLKADP
214	HMX3	A6NHT5	153	S	12	+	0	3	b-Adrenergic Receptor kinase substrate motif;Casein kinase I substrate motif;Casein kinase II substrate motif;ERK1,2 kinase substrate motif;GSK-3, ERK1, ERK2, CDK5 substrate motif;PKA kinase substrate motif;PKC kinase substrate motif;WW domain binding motif	ALLRDSSPASGTDRDSPEPLLKADPDHKELD
215	HNRNPA1	F8W6I7	298	S	11	+	0	3	Casein kinase II substrate motif;MDC1 BRCT domain binding motif;Plk1 PBD domain binding motif	FAKPRNQGGYGGSSSSSSYGSGRRF______
216	HNRNPM	P52272	618	S	12	+	0	3	G protein-coupled receptor kinase 1 substrate motif	GIERMGLAMGGGGGASFDRAIEMERGNFGGS
217	HP1BP3	Q5SSJ5	249	S	4	+	0	3	Casein kinase II substrate motif;G protein-coupled receptor kinase 1 substrate motif;MDC1 BRCT domain binding motif;PKA kinase substrate motif;PKC kinase substrate motif;Plk1 PBD domain binding motif;Pyruvate dehydrogenase kinase substrate motif	SRKTPQKSRNRKNRSSAVDPEPQVKLEDVLP
217	HP1BP3	Q5SSJ5	156	S	7	+	0	3	ERK1,2 kinase substrate motif;Growth associated histone HI kinase substrate motif;GSK-3, ERK1, ERK2, CDK5 substrate motif;MDC1 BRCT domain binding motif;PKA kinase substrate motif;PKC kinase substrate motif;Plk1 PBD domain binding motif;WW domain binding motif	ASQLARAQKQTPMASSPRPKMDAILTEAIKA
218	HPS5	Q9UPZ3	695	S	5	+	0	3	Aurora-A kinase substrate motif;b-Adrenergic Receptor kinase substrate motif;PAK2 kinase substrate motif;Phosphorylase kinase substrate motif;PKA kinase substrate motif;PKC kinase substrate motif	KKGILDEDNEKEKRDSLGNEESVDKTACECV
218	HPS5	Q9UPZ3	563	S	7	+	0	3	ERK1,2 kinase substrate motif;GSK-3, ERK1, ERK2, CDK5 substrate motif;WW domain binding motif	SFVRKTTEKIGTLHTSPDLKVRPELRGDEQS
219	HTATSF1	O43719	403	S	3	+	0	3	14-3-3 domain binding motif;Akt kinase substrate motif;Calmodulin-dependent protein kinase II substrate motif;G protein-coupled receptor kinase 1 substrate motif;GSK3 kinase substrate motif;MAPKAPK1 kinase substrate motif;PKA kinase substrate motif;PKC kinase substrate motif	VSASERAGPSRARHFSEHPSTSKMNAQETAT
220	HTT	P42858	2934	S	4	+	0	3	Casein kinase I substrate motif;Cdc2 kinase substrate motif;CDK kinase substrate motif;CDK1,2,4,6 kinase substrate motif;ERK1,2 kinase substrate motif;G protein-coupled receptor kinase 1 substrate motif;GSK-3, ERK1, ERK2, CDK5 substrate motif;PKA kinase substrate motif;PKC kinase substrate motif;WW domain binding motif	LGLMLTCMYTGKEKVSPGRTSDPNPAAPDSE
221	ICAM1	P05362	530	T	11	+	0	3	GSK-3, ERK1, ERK2, CDK5 substrate motif;WW domain binding motif	QQAQKGTPMKPNTQATPP_____________
222	ICE1	Q9Y2F5	1854	S	5	+	0	3	Casein kinase I substrate motif;Casein kinase II substrate motif;ERK1,2 kinase substrate motif;GSK-3, ERK1, ERK2, CDK5 substrate motif;WW domain binding motif	TSTLRSAKRLRLDTGSPEPETRGVTAEGIHK
222	ICE1	Q9Y2F5	532	S	5	+	0	3	Casein kinase I substrate motif;MAPKAPK2 kinase substrate motif	PAQEKEAAPGKSELCSSPLGKRPLNELMESE
223	IFI16	Q16666	779	T	11	+	0	3	b-Adrenergic Receptor kinase substrate motif;Casein kinase II substrate motif;MAPKAPK2 kinase substrate motif	RKNKKDILNPDSSMETSPDFFF_________
224	IKBKAP	O95163	1174	S	29	+	0	3	Casein kinase II substrate motif;MAPKAPK2 kinase substrate motif	HGQESDLFSETSSVVSGSEMSGKYSHSNSRI
225	IL10RB	A0A1B0GU52	36	S	2	+	0	3	MAPKAPK2 kinase substrate motif;PKA kinase substrate motif;PKC kinase substrate motif	WCVYKKTKYAFSPRNSLPQHLKEE_______
226	IL16	Q14005	966	S	3	+	0	3	14-3-3 domain binding motif;Calmodulin-dependent protein kinase II substrate motif;G protein-coupled receptor kinase 1 substrate motif;PKA kinase substrate motif;PKC kinase substrate motif	ESQGPVLKMPSQRARSFPLTRSQSCETKLLD
227	ILF3	Q12906	810	S	4	+	0	3	Casein kinase II substrate motif;PKA kinase substrate motif	GGGGSDYNYESKFNYSGSGGRSGGNSYGSGG
228	INCENP	Q9NQS7	306	S	9	+	0	3	ERK1,2 kinase substrate motif;G protein-coupled receptor kinase 1 substrate motif;GSK-3, ERK1, ERK2, CDK5 substrate motif;MAPKAPK2 kinase substrate motif;PKA kinase substrate motif;PKC kinase substrate motif;WW domain binding motif	STPTGSRTDSQSVRHSPIAPSSPSPQVLAQK
228	INCENP	Q9NQS7	312	S	15	+	0	3	Casein kinase II substrate motif;ERK1,2 kinase substrate motif;GSK-3, ERK1, ERK2, CDK5 substrate motif;MDC1 BRCT domain binding motif;Plk1 PBD domain binding motif;WW domain binding motif	RTDSQSVRHSPIAPSSPSPQVLAQKYSLVAK
228	INCENP	Q9NQS7	314	S	17	+	0	3	DNA dependent Protein kinase substrate motif;ERK1,2 kinase substrate motif;GSK-3, ERK1, ERK2, CDK5 substrate motif;WW domain binding motif	DSQSVRHSPIAPSSPSPQVLAQKYSLVAKQE
229	INPP5F	Q9Y2H2	907	S	3	+	0	3	14-3-3 domain binding motif;Calmodulin-dependent protein kinase II substrate motif;Casein kinase II substrate motif;G protein-coupled receptor kinase 1 substrate motif;MAPKAPK2 kinase substrate motif;Phosphorylase kinase substrate motif;PKA kinase substrate motif;PKC kinase substrate motif	CGIIASAPRLGSRSQSLSSTDSSVHAPSEIT
230	INTS1	Q8N201	1327	S	2	+	0	3	Casein kinase II substrate motif;ERK1,2 kinase substrate motif;G protein-coupled receptor kinase 1 substrate motif;GSK-3, ERK1, ERK2, CDK5 substrate motif;MDC1 BRCT domain binding motif;PKA kinase substrate motif;PKC kinase substrate motif;Plk1 PBD domain binding motif;WW domain binding motif	LPPRRDSTEAPKPKSSPEQPIGQGRIRVGTQ
231	IRF2BP2	Q7Z5L9	240	S	4	+	0	3	14-3-3 domain binding motif;Calmodulin-dependent protein kinase II substrate motif;Casein kinase II substrate motif;G protein-coupled receptor kinase 1 substrate motif;GSK3 kinase substrate motif;Phosphorylase kinase substrate motif;PKA kinase substrate motif;PKC kinase substrate motif	GSAQPTDLGAHKRPASVSSSAAVEHEQREAA
232	IRF4	Q15306	448	S	6	+	0	3	14-3-3 domain binding motif;Calmodulin-dependent protein kinase II substrate motif;Casein kinase II substrate motif;MDC1 BRCT domain binding motif;Phosphorylase kinase substrate motif;PKA kinase substrate motif;PKC kinase substrate motif;Plk1 PBD domain binding motif	HISNPEDYHRSIRHSSIQE____________
233	ITGB1BP1	C9J6Y2	41	S	6	+	0	3	Casein kinase II substrate motif;MAPKAPK2 kinase substrate motif	VDSSLGGLSRSSTVASLDTDSTKSSGQSNNN
234	ITPR1	Q14643	1598	S	3	+	0	3	14-3-3 domain binding motif;Aurora-A kinase substrate motif;b-Adrenergic Receptor kinase substrate motif;Calmodulin-dependent protein kinase II substrate motif;G protein-coupled receptor kinase 1 substrate motif;PAK2 kinase substrate motif;Phosphorylase kinase substrate motif;PKA kinase substrate motif;PKC epsilon kinase substrate motif;PKC kinase substrate motif	AMNWRLSARNAARRDSVLAASRDYRNIIERL
235	IWS1	Q96ST2	513	S	7	+	0	3	b-Adrenergic Receptor kinase substrate motif;Casein kinase I substrate motif	EEKGETQVKEAEDSDSDDNIKRGKHMDFLSD
235	IWS1	Q96ST2	261	S	15	+	0	3	Casein kinase II substrate motif	RISDSESEDPPRHQASDSENEELPKPRISDS
235	IWS1	Q96ST2	426	S	14	+	0	3	Casein kinase I substrate motif;Casein kinase II substrate motif;MAPKAPK2 kinase substrate motif;PKA kinase substrate motif;PKC kinase substrate motif	SRVVSDADDSDSDAVSDKSGKREKTIASDSE
235	IWS1	Q96ST2	287	S	4	+	0	3	Casein kinase II substrate motif	RISDSESEDPPRNQASDSENEELPKPRVSDS
235	IWS1	Q96ST2	289	S	6	+	0	3	b-Adrenergic Receptor kinase substrate motif;Casein kinase II substrate motif;G protein-coupled receptor kinase 1 substrate motif	SDSESEDPPRNQASDSENEELPKPRVSDSES
235	IWS1	Q96ST2	398	S	5	+	0	3	Casein kinase II substrate motif	EGEEEKVAKRKAAVLSDSEDEEKASAKKSRV
235	IWS1	Q96ST2	400	S	7	+	0	3	b-Adrenergic Receptor kinase substrate motif;BARD1 BRCT domain binding motif;Casein kinase II substrate motif;G protein-coupled receptor kinase 1 substrate motif	EEEKVAKRKAAVLSDSEDEEKASAKKSRVVS
235	IWS1	Q96ST2	407	S	14	+	0	3	Casein kinase I substrate motif;G protein-coupled receptor kinase 1 substrate motif;GSK3 kinase substrate motif;PKA kinase substrate motif;PKC kinase substrate motif	RKAAVLSDSEDEEKASAKKSRVVSDADDSDS
236	JMJD1C	A0A1W2PNZ9	138	S	7	+	0	3	Casein kinase II substrate motif;MDC1 BRCT domain binding motif;Plk1 kinase substrate motif;Plk1 PBD domain binding motif;Pyruvate dehydrogenase kinase substrate motif	QQRSIRPNKRKGSDSSIPDEEKMKEEKYDYI
237	KDM2B	Q8NHM5	474	S	4	+	0	3	14-3-3 domain binding motif;Calmodulin-dependent protein kinase II substrate motif;Calmodulin-dependent protein kinase IV substrate motif;Casein kinase II substrate motif;Chk1 kinase substrate motif;PKA kinase substrate motif;PKC kinase substrate motif	KKPKAPALRFLKRTLSNESEESVKSTTLAVD
237	KDM2B	Q8NHM5	477	S	7	+	0	3	b-Adrenergic Receptor kinase substrate motif;Casein kinase II substrate motif;G protein-coupled receptor kinase 1 substrate motif	KAPALRFLKRTLSNESEESVKSTTLAVDYPK
237	KDM4B	A0A0C4DFL8	633	S	5	+	0	3	BARD1 BRCT domain binding motif;Casein kinase I substrate motif;Casein kinase II substrate motif;G protein-coupled receptor kinase 1 substrate motif;MDC1 BRCT domain binding motif;Plk1 PBD domain binding motif	PPTRSPLSVVKQEASSDEEASPFSGEEDVSD
238	KIAA0195	C9JL75	523	S	3	+	0	3	Casein kinase II substrate motif;DNA dependent Protein kinase substrate motif;MAPKAPK2 kinase substrate motif;PKA kinase substrate motif;PKC kinase substrate motif	EPYSHHKAHGRSKHPSGSNVSFSRDTEGGEE
238	KIAA0195	C9JL75	455	S	7	+	0	3	Casein kinase II substrate motif;MDC1 BRCT domain binding motif;Plk1 PBD domain binding motif;Pyruvate dehydrogenase kinase substrate motif	ETVLFFSGKVEPPHSSHEDLTDGLSTRSFCH
239	KIAA1191	A0A087WT18	102	S	16	+	0	3	ERK1,2 kinase substrate motif;Growth associated histone HI kinase substrate motif;GSK-3, ERK1, ERK2, CDK5 substrate motif;MDC1 BRCT domain binding motif;PKA kinase substrate motif;PKC kinase substrate motif;Plk1 PBD domain binding motif;WW domain binding motif	QPASAQSTPSTTPHSSPKQRPRGWFTSGSST
239	KIAA1191	A0A087WT18	98	T	12	+	0	3	Casein kinase II substrate motif;G protein-coupled receptor kinase 1 substrate motif;GSK-3, ERK1, ERK2, CDK5 substrate motif;WW domain binding motif	KEERQPASAQSTPSTTPHSSPKQRPRGWFTS
240	KIAA1429	Q69YN4	1579	S	8	+	0	3	Casein kinase I substrate motif;Cdc2 kinase substrate motif;CDK kinase substrate motif;CDK1,2,4,6 kinase substrate motif;ERK1,2 kinase substrate motif;G protein-coupled receptor kinase 1 substrate motif;Growth associated histone HI kinase substrate motif;GSK-3, ERK1, ERK2, CDK5 substrate motif;MAPKAPK2 kinase substrate motif;MDC1 BRCT domain binding motif;Plk1 PBD domain binding motif;WW domain b…	DLHSELERSFLSEPSSPGRTKTTKGFKLGKH
241	KIAA1551	Q9HCM1	1358	S	9	+	0	3	Casein kinase II substrate motif;Cdc2 kinase substrate motif;CDK kinase substrate motif;CDK1,2,4,6 kinase substrate motif;ERK1,2 kinase substrate motif;GSK-3, ERK1, ERK2, CDK5 substrate motif;WW domain binding motif	NKDVYKKHSSLGQSLSPEKIKLKLKSVSFKQ
242	KIF1C	O43896	1092	S	3	+	0	3	14-3-3 domain binding motif;AMP-activated protein kinase substrate motif;Calmodulin-dependent protein kinase I substrate motif;Calmodulin-dependent protein kinase II substrate motif;Calmodulin-dependent protein kinase IV substrate motif;Casein kinase II substrate motif;Chk1 kinase substrate motif;PKA kinase substrate motif;PKC kinase substrate motif;Pyruvate dehydrogenase kinase substrate motif;Z…	RYPPYTTPPRMRRQRSAPDLKESGAAV____
243	KIF21A	Q7Z4S6	1304	S	15	+	0	3	Casein kinase II substrate motif	RLTVSQGNTSVQQDKSDESDSSLSEVHRSSR
244	KIF21B	O75037	1215	S	5	+	0	3	Casein kinase II substrate motif;ERK1,2 kinase substrate motif;GSK-3, ERK1, ERK2, CDK5 substrate motif;WW domain binding motif	TRGSTFPRQSRATETSPLTRRKSYDRGQPIR
245	KLC2	Q9H0B6	507	S	1	+	0	3	Casein kinase I substrate motif;Casein kinase II substrate motif;PKA kinase substrate motif;PKC kinase substrate motif;Pyruvate dehydrogenase kinase substrate motif	VELLKDGSGRRGDRRSSRDMAGGAGPRSESD
245	KLC2	Q9H0B6	508	S	3	+	0	3	14-3-3 domain binding motif;Calmodulin-dependent protein kinase II substrate motif;G protein-coupled receptor kinase 1 substrate motif;MDC1 BRCT domain binding motif;PAK2 kinase substrate motif;PKA kinase substrate motif;PKC epsilon kinase substrate motif;PKC kinase substrate motif;Plk1 PBD domain binding motif	ELLKDGSGRRGDRRSSRDMAGGAGPRSESDL
246	KLC4	Q9NSK0	566	S	3	+	0	3	14-3-3 domain binding motif;AMP-activated protein kinase substrate motif;Calmodulin-dependent protein kinase I substrate motif;Calmodulin-dependent protein kinase II substrate motif;Calmodulin-dependent protein kinase IV substrate motif;Chk1 kinase substrate motif;G protein-coupled receptor kinase 1 substrate motif;HMGCoA Reductase kinase substrate motif;MDC1 BRCT domain binding motif;PAK2 kinase…	RSGSLGKIRDVLRRSSELLVRKLQGTEPRPS
247	KTN1	Q86UP2	75	S	10	+	0	3	b-Adrenergic Receptor kinase substrate motif;Casein kinase II substrate motif;G protein-coupled receptor kinase 1 substrate motif;GSK3 kinase substrate motif	KKNKKKEIQNGNLHESDSESVPRDFKLSDAL
247	KTN1	Q86UP2	77	S	12	+	0	3	b-Adrenergic Receptor kinase substrate motif;Casein kinase I substrate motif;Casein kinase II substrate motif;G protein-coupled receptor kinase 1 substrate motif	NKKKEIQNGNLHESDSESVPRDFKLSDALAV
248	LARP1B	Q659C4	906	S	4	+	0	3	14-3-3 domain binding motif;Calmodulin-dependent protein kinase II substrate motif;Casein kinase II substrate motif;ERK1,2 kinase substrate motif;G protein-coupled receptor kinase 1 substrate motif;GSK3 kinase substrate motif;GSK-3, ERK1, ERK2, CDK5 substrate motif;PKA kinase substrate motif;PKC kinase substrate motif;WW domain binding motif;ZIP kinase substrate motif	TSELQVPINSPRRNISPESSDNSH_______
249	LARP7	Q4G0J3	300	S	3	+	0	3	14-3-3 domain binding motif;Akt kinase substrate motif;Calmodulin-dependent protein kinase II substrate motif;G protein-coupled receptor kinase 1 substrate motif;MAPKAPK1 kinase substrate motif;MDC1 BRCT domain binding motif;PKA kinase substrate motif;PKC kinase substrate motif;Plk1 PBD domain binding motif	SSLPEVRTGKRKRSSSEDAESLAPRSKVKKI
249	LARP7	Q4G0J3	299	S	2	+	0	3	Casein kinase II substrate motif;G protein-coupled receptor kinase 1 substrate motif;MDC1 BRCT domain binding motif;PAK2 kinase substrate motif;Pim1 kinase substrate sequence;PKA kinase substrate motif;PKC kinase substrate motif;Plk1 PBD domain binding motif;Pyruvate dehydrogenase kinase substrate motif	ASSLPEVRTGKRKRSSSEDAESLAPRSKVKK
249	LARP7	Q4G0J3	300	S	3	+	0	3	14-3-3 domain binding motif;Akt kinase substrate motif;Calmodulin-dependent protein kinase II substrate motif;G protein-coupled receptor kinase 1 substrate motif;MAPKAPK1 kinase substrate motif;MDC1 BRCT domain binding motif;PKA kinase substrate motif;PKC kinase substrate motif;Plk1 PBD domain binding motif	SSLPEVRTGKRKRSSSEDAESLAPRSKVKKI
250	LAS1L	Q9Y4W2	523	S	21	+	0	3	ERK1,2 kinase substrate motif;GSK-3, ERK1, ERK2, CDK5 substrate motif;WW domain binding motif	TQSGENSLVQEGSEASPIGKSPYTLDSLYWS
251	LCP1	P13796	7	S	4	+	0	3	BARD1 BRCT domain binding motif;Casein kinase II substrate motif	_________MARGSVSDEEMMELREAFAKVD
252	LCP2	Q13094	207	S	3	+	0	3	14-3-3 domain binding motif;Calmodulin-dependent protein kinase II substrate motif;ERK1,2 kinase substrate motif;G protein-coupled receptor kinase 1 substrate motif;GSK-3, ERK1, ERK2, CDK5 substrate motif;PKA kinase substrate motif;PKC kinase substrate motif;WW domain binding motif	RPMAALPPPPAGRNHSPLPPPQTNHEEPSRS
253	LEMD2	Q8NC56	138	S	7	+	0	3	Casein kinase II substrate motif;MAPKAPK2 kinase substrate motif;PKA kinase substrate motif;PKC kinase substrate motif	PARPAQLRRRASVRGSSEEDEDARTPDRATQ
254	LIG1	M0R0Q7	51	S	11	+	0	3	b-Adrenergic Receptor kinase substrate motif;Casein kinase I substrate motif;Cdc2 kinase substrate motif;CDK kinase substrate motif;CDK1,2,4,6 kinase substrate motif;ERK1,2 kinase substrate motif;GSK-3, ERK1, ERK2, CDK5 substrate motif;MAPKAPK2 kinase substrate motif;WW domain binding motif	KAALKEWNGVVSESDSPVKRPGRKAARVLGS
255	LIMK1	E9PC47	340	S	9	+	0	3	Casein kinase II substrate motif;ERK1,2 kinase substrate motif;GSK-3, ERK1, ERK2, CDK5 substrate motif;WW domain binding motif	RSCSIDRSPGAGSLGSPASQRKDLGRSESLR
255	LIMK1	E9PC47	337	S	12	+	0	3	Casein kinase II substrate motif;G protein-coupled receptor kinase 1 substrate motif	PVLRSCSIDRSPGAGSLGSPASQRKDLGRSE
256	LIMK2	B5MC51	211	S	3	+	0	3	14-3-3 domain binding motif;Calmodulin-dependent protein kinase II alpha substrate motif;Calmodulin-dependent protein kinase II substrate motif;Calmodulin-dependent protein kinase IV substrate motif;Casein kinase II substrate motif;Chk1 kinase substrate motif;Doublecortin kinase-1 kinase substrate motif;G protein-coupled receptor kinase 1 substrate motif;GSK3 kinase substrate motif;Phosphorylase …	NLEGTLRRRSLRRSNSISKSPGPSSPKEPLL
256	LIMK2	B5MC51	215	S	7	+	0	3	ERK1,2 kinase substrate motif;G protein-coupled receptor kinase 1 substrate motif;Growth associated histone HI kinase substrate motif;GSK3 kinase substrate motif;GSK-3, ERK1, ERK2, CDK5 substrate motif;MAPKAPK2 kinase substrate motif;WW domain binding motif	TLRRRSLRRSNSISKSPGPSSPKEPLLFSRD
257	LIN54	Q6MZP7	635	S	5	+	0	3	b-Adrenergic Receptor kinase substrate motif;Casein kinase II substrate motif;Cdc2 kinase substrate motif;CDK kinase substrate motif;CDK1,2,4,6 kinase substrate motif;ERK1,2 kinase substrate motif;GSK-3, ERK1, ERK2, CDK5 substrate motif;WW domain binding motif	CSSICKCIGCKNFEESPERKTLMHLADAAEV
258	LMNA	P02545	426	S	6	+	0	3	b-Adrenergic Receptor kinase substrate motif;Casein kinase II substrate motif	GGGSVTKKRKLESTESRSSFSQHARTSGNSL;GGGSVTKKRKLESTESRSSFSQHARTSGRVA
258	LMNA	P02545	392	S	6	+	0	3	Casein kinase II substrate motif;DNA dependent Protein kinase substrate motif;ERK1,2 kinase substrate motif;GSK-3, ERK1, ERK2, CDK5 substrate motif;WW domain binding motif	RKLLEGEEERLRLSPSPTSQRSRGRASSHSS
259	LMNB1	P20700	278	S	7	+	0	3	Casein kinase II substrate motif;PKA kinase substrate motif;PKC kinase substrate motif	ELEQTYHAKLENARLSSEMNTSTVNSAREEL
260	LMO7	E9PMS6	316	S	1	+	0	3	14-3-3 domain binding motif;Calmodulin-dependent protein kinase II substrate motif;Casein kinase II substrate motif;MAPKAPK1 kinase substrate motif;PAK2 kinase substrate motif;PKA kinase substrate motif;PKC epsilon kinase substrate motif;PKC kinase substrate motif	QKWQDDLAKWKDRRKSYTSDLQKKKEEREEI
261	LRCH4	O75427	513	S	3	+	0	3	14-3-3 domain binding motif;ATM kinase substrate motif;Calmodulin-dependent protein kinase II substrate motif;Calmodulin-dependent protein kinase IV substrate motif;Casein kinase II substrate motif;Chk1 kinase substrate motif;DNA dependent Protein kinase substrate motif;G protein-coupled receptor kinase 1 substrate motif;GSK3 kinase substrate motif;MDC1 BRCT domain binding motif;PKA kinase substr…	LGSIQRPNSFLFRSSSQSGSGPSSPDSVLRP
262	LRRC47	Q8N1G4	431	S	3	+	0	3	Aurora-A kinase substrate motif;Casein kinase II substrate motif;PAK2 kinase substrate motif;Phosphorylase kinase substrate motif;Pim1 kinase substrate sequence;PKA kinase substrate motif;PKC kinase substrate motif	LQLEAEEQRKQKKRQSVSGLHRYLHLLDGNE
263	LSP1	P33241	244	T	18	+	0	3	G protein-coupled receptor kinase 1 substrate motif;Growth associated histone HI kinase substrate motif;GSK-3, ERK1, ERK2, CDK5 substrate motif;PKA kinase substrate motif;PKC kinase substrate motif;WW domain binding motif	QWLEQYTQAIETAGRTPKLARQASIELPSMA
264	LSR	S4R3V8	445	S	3	+	0	3	14-3-3 domain binding motif;Akt kinase substrate motif;Calmodulin-dependent protein kinase II substrate motif;MAPKAPK1 kinase substrate motif;p70 Ribosomal S6 kinase substrate motif;Phosphorylase kinase substrate motif;PKA kinase substrate motif;PKC kinase substrate motif	EQAGGGWRARRPRARSVDALDDLTPPSTAES
264	LSR	S4R3V8	416	S	16	+	0	3	Casein kinase II substrate motif;ERK1,2 kinase substrate motif;G protein-coupled receptor kinase 1 substrate motif;Growth associated histone HI kinase substrate motif;GSK-3, ERK1, ERK2, CDK5 substrate motif;PKA kinase substrate motif;PKC kinase substrate motif;WW domain binding motif	GPALTPIRDEEWGGHSPRSPRGWDQEPAREQ
264	LSR	S4R3V8	598	S	8	+	0	3	b-Adrenergic Receptor kinase substrate motif;PKA kinase substrate motif;PKC kinase substrate motif	SRERRLKKNLALSRESLVV____________
265	LUZP1	Q86V48	440	S	7	+	0	3	Casein kinase II substrate motif	SFTNRRAAKASHMGVSTDSGTQETKKTEDRF
266	LYSMD2	Q8IV50	24	S	8	+	0	3	DNA dependent Protein kinase substrate motif;ERK1,2 kinase substrate motif;GSK-3, ERK1, ERK2, CDK5 substrate motif;WW domain binding motif	SLREGGPRAPRPSAPSPPPRSRSGSESEEAE
267	MAP1S	Q66K74	759	S	10	+	0	3	Casein kinase II substrate motif;ERK1,2 kinase substrate motif;G protein-coupled receptor kinase 1 substrate motif;GSK3 kinase substrate motif;GSK-3, ERK1, ERK2, CDK5 substrate motif;WW domain binding motif	EFEHRKAVPMAPAPASPGSSNDSSARSQERA
268	MAP3K1	Q13233	21	S	3	+	0	3	14-3-3 domain binding motif;Calmodulin-dependent protein kinase II substrate motif;Casein kinase II substrate motif;ERK1,2 kinase substrate motif;GSK-3, ERK1, ERK2, CDK5 substrate motif;PKA kinase substrate motif;PKC kinase substrate motif;WW domain binding motif	GNRASSSGFPGARATSPEAGGGGGALKASSA
269	MAP3K2	Q9Y2U5	344	S	17	+	0	3	Casein kinase II substrate motif;ERK1,2 kinase substrate motif;GSK-3, ERK1, ERK2, CDK5 substrate motif;WW domain binding motif	RGSDIDNPTLTVMDISPPSRSPRAPTNWRLG
269	MAP3K2	Q9Y2U5	347	S	18	+	0	3	Casein kinase II substrate motif;DNA dependent Protein kinase substrate motif	DIDNPTLTVMDISPPSRSPRAPTNWRLGKLL
269	MAP3K2	Q9Y2U5	349	S	20	+	0	3	ERK1,2 kinase substrate motif;G protein-coupled receptor kinase 1 substrate motif;Growth associated histone HI kinase substrate motif;GSK-3, ERK1, ERK2, CDK5 substrate motif;PKA kinase substrate motif;PKC kinase substrate motif;WW domain binding motif	DNPTLTVMDISPPSRSPRAPTNWRLGKLLGQ
269	MAP3K2	Q9Y2U5	337	T	8	+	0	3	Casein kinase I substrate motif;DNA dependent Protein kinase substrate motif	DDSRIRRRGSDIDNPTLTVMDISPPSRSPRA
269	MAP3K2	Q9Y2U5	339	T	10	+	0	3	Casein kinase II substrate motif	SRIRRRGSDIDNPTLTVMDISPPSRSPRAPT
270	MAP3K3	J3KRN4	166	S	3	+	0	3	14-3-3 domain binding motif;Akt kinase substrate motif;Calmodulin-dependent protein kinase II substrate motif;Casein kinase II substrate motif;MAPKAPK1 kinase substrate motif;MAPKAPK2 kinase substrate motif;p70 Ribosomal S6 kinase substrate motif;Phosphorylase kinase substrate motif;PKA kinase substrate motif;PKC kinase substrate motif	INTIYQPPEPRSRHLSVSSQNPGRSSPPPGY
270	MAP3K3	J3KRN4	166	S	3	+	0	3	14-3-3 domain binding motif;Akt kinase substrate motif;Calmodulin-dependent protein kinase II substrate motif;Casein kinase II substrate motif;MAPKAPK1 kinase substrate motif;MAPKAPK2 kinase substrate motif;p70 Ribosomal S6 kinase substrate motif;Phosphorylase kinase substrate motif;PKA kinase substrate motif;PKC kinase substrate motif	INTIYQPPEPRSRHLSVSSQNPGRSSPPPGY
271	MAP3K7	O43318	389	S	3	+	0	3	G protein-coupled receptor kinase 1 substrate motif;GSK3 kinase substrate motif;PAK2 kinase substrate motif;PKA kinase substrate motif;PKC kinase substrate motif	SSVESLPPTSEGKRMSADMSEIEARIAATTA
272	MAP4	E7EVA0	2013	S	6	+	0	3	G protein-coupled receptor kinase 1 substrate motif;MDC1 BRCT domain binding motif;PKA kinase substrate motif;PKC kinase substrate motif;Plk1 PBD domain binding motif	SVPADLSRPKSTSTSSMKKTTTLSGTAPAAG
273	MAP4K4	E7EX83	430	S	5	+	0	3	ERK1,2 kinase substrate motif;G protein-coupled receptor kinase 1 substrate motif;Growth associated histone HI kinase substrate motif;GSK3 kinase substrate motif;GSK-3, ERK1, ERK2, CDK5 substrate motif;WW domain binding motif	PADRAREVPVRTTSRSPVLSRRDSPLQGSGQ
274	MAP7D1	Q3KQU3	313	S	3	+	0	3	14-3-3 domain binding motif;Calmodulin-dependent protein kinase I substrate motif;Calmodulin-dependent protein kinase II substrate motif;Calmodulin-dependent protein kinase IV substrate motif;Casein kinase II substrate motif;Chk1 kinase substrate motif;PKA kinase substrate motif;PKC kinase substrate motif	DRLMTPTLSFLARSRSAVTLPRNGRDQGRGC
275	MAPK3	P27361	202	T	13	+	0	3	Dual specificity protein phosphatase 1 substrate motif;Dual specificity protein phosphatase 6 substrate motif;ERK1 kinase substrate motif;G protein-coupled receptor kinase 1 substrate motif;MAPK 11,13,14 kinase substrate motif;PP2C delta substrate motif	LARIADPEHDHTGFLTEYVATRWYRAPEIML
275	MAPK3	P27361	204	Y	15	+	0	3	EGFR kinase substrate motif;TC-PTP phosphatase substrate motif	RIADPEHDHTGFLTEYVATRWYRAPEIMLNS
276	MARK2	E9PC69	390	S	12	+	0	3	Casein kinase II substrate motif;DNA dependent Protein kinase substrate motif;ERK1,2 kinase substrate motif;GSK-3, ERK1, ERK2, CDK5 substrate motif;MAPKAPK2 kinase substrate motif;WW domain binding motif	LKPRPSADLTNSSAPSPSHKVQRSVSANPKQ
276	MARK2	E9PC69	534	S	3	+	0	3	Casein kinase II substrate motif;PKA kinase substrate motif;PKC kinase substrate motif	AAVSAARPRQHQKSMSASVHPNKASGLPPTE
277	MARK3	H0YIY6	152	S	17	+	0	3	ERK1,2 kinase substrate motif;GSK-3, ERK1, ERK2, CDK5 substrate motif;MAPKAPK2 kinase substrate motif;WW domain binding motif	SEVRPSSDLNNSTGQSPHHKVQRSVSSSQKQ
278	MARVELD2	A1BQX2	161	S	5	+	0	3		SRKEADAVFPRDPYGSLDRHTQTVRTYSEKV
279	MAST3	O60307	1203	S	3	+	0	3	14-3-3 domain binding motif;Calmodulin-dependent protein kinase II substrate motif;DNA dependent Protein kinase substrate motif;ERK1,2 kinase substrate motif;GSK-3, ERK1, ERK2, CDK5 substrate motif;PKA kinase substrate motif;PKC kinase substrate motif;WW domain binding motif	PLACPPISAPPPRSPSPLPGHPPAPARSPRL
280	MATR3	A0A0R4J2E8	604	S	9	+	0	3	b-Adrenergic Receptor kinase substrate motif;Casein kinase II substrate motif;ERK1,2 kinase substrate motif;GSK-3, ERK1, ERK2, CDK5 substrate motif;PKA kinase substrate motif;PKC kinase substrate motif;Pyruvate dehydrogenase kinase substrate motif;WW domain binding motif	KDKSRKRSYSPDGKESPSDKKSKTDGSQKTE
281	MBOAT7	Q96N66	284	S	13	+	0	3	Casein kinase II substrate motif;DNA dependent Protein kinase substrate motif	KARAGGGPTLQCPPPSSPEKAASLEYDYETI
282	MBP	J3QQK6	19	S	5	+	0	3	Casein kinase II substrate motif;G protein-coupled receptor kinase 1 substrate motif	HAGKRELNAEKASTNSETNRGESEKKRNLGE
282	MBP	J3QQK6	17	T	9	+	0	3	Casein kinase II substrate motif;G protein-coupled receptor kinase 1 substrate motif;MDC1 BRCT domain binding motif;PKA kinase substrate motif;PKC kinase substrate motif;Plk1 PBD domain binding motif	GNHAGKRELNAEKASTNSETNRGESEKKRNL
283	MDC1	Q14676	376	S	17	+	0	3	Casein kinase II substrate motif;MAPKAPK2 kinase substrate motif;Pyruvate dehydrogenase kinase substrate motif	PGAPGLAHLQESQAGSDTDVEEGKAPQAVPL
283	MDC1	Q14676	378	T	19	+	0	3	b-Adrenergic Receptor kinase substrate motif;Casein kinase II substrate motif	APGLAHLQESQAGSDTDVEEGKAPQAVPLEK
284	MECP2	I6LM39	229	S	6	+	0	3	ERK1,2 kinase substrate motif;GSK-3, ERK1, ERK2, CDK5 substrate motif;WW domain binding motif	EKSPGKLLVKMPFQTSPGGKAEGGGATTSTQ
285	MED13L	Q71F56	923	S	9	+	0	3	ERK1,2 kinase substrate motif;Growth associated histone HI kinase substrate motif;GSK-3, ERK1, ERK2, CDK5 substrate motif;PKA kinase substrate motif;PKC kinase substrate motif;WW domain binding motif	TQLTEFKMEVEDGLGSPKPEEIKDFSYVHKV
286	MEF2C	A0A0D9SGI5	419	S	6	+	0	3	Casein kinase II substrate motif;ERK1,2 kinase substrate motif;G protein-coupled receptor kinase 1 substrate motif;Growth associated histone HI kinase substrate motif;GSK3 kinase substrate motif;GSK-3, ERK1, ERK2, CDK5 substrate motif;Pyruvate dehydrogenase kinase substrate motif;WW domain binding motif	TPSRYPQHTRHEAGRSPVDSLSSCSSSYDGS
286	MEF2C	A0A0D9SGI5	404	T	3	+	0	3	Akt kinase substrate motif;Calmodulin-dependent protein kinase II substrate motif;Cdc2 kinase substrate motif;CDK1,2,4,6 kinase substrate motif;CLK1 kinase substrate motif;Growth associated histone HI kinase substrate motif;GSK-3, ERK1, ERK2, CDK5 substrate motif;PKC kinase substrate motif;WW domain binding motif	NIKSEPVSPPRDRTTTPSRYPQHTRHEAGRS
287	MELK	Q14680	529	S	4	+	0	3	Casein kinase II substrate motif;PKA kinase substrate motif	HMEETPKRKGAKVFGSLERGLDKVITVLTRS
288	MGRN1	K7EPJ5	498	S	3	+	0	3	14-3-3 domain binding motif;Calmodulin-dependent protein kinase II substrate motif;DNA dependent Protein kinase substrate motif;PKA kinase substrate motif;PKC kinase substrate motif	GRPQSKAPDSTLRSPSSPIHEEDEEKLSEDV
289	MICAL1	Q8TDZ2	810	S	3	+	0	3	14-3-3 domain binding motif;Calmodulin-dependent protein kinase II substrate motif;Casein kinase II substrate motif;Cdc2 kinase substrate motif;CDK kinase substrate motif;CDK1,2,4,6 kinase substrate motif;CLK1 kinase substrate motif;ERK1,2 kinase substrate motif;Growth associated histone HI kinase substrate motif;GSK-3, ERK1, ERK2, CDK5 substrate motif;MDC1 BRCT domain binding motif;PKA kinase su…	VPDPSQPTRRQIRLSSPERQRLSSLNLTPDP
290	MINK1	Q8N4C8	778	S	10	+	0	3	ERK1,2 kinase substrate motif;G protein-coupled receptor kinase 1 substrate motif;GSK3 kinase substrate motif;GSK-3, ERK1, ERK2, CDK5 substrate motif;MDC1 BRCT domain binding motif;PKA kinase substrate motif;Plk1 PBD domain binding motif;WW domain binding motif	SLERNRVGVSSKPDSSPVLSPGNKAKPDDHR
290	MINK1	Q8N4C8	782	S	14	+	0	3	ERK1,2 kinase substrate motif;GSK-3, ERK1, ERK2, CDK5 substrate motif;MAPKAPK2 kinase substrate motif;WW domain binding motif	NRVGVSSKPDSSPVLSPGNKAKPDDHRSRPG
291	MKI67	P46013	827	S	4	+	0	3	ERK1,2 kinase substrate motif;GSK-3, ERK1, ERK2, CDK5 substrate motif;PKA kinase substrate motif;WW domain binding motif	SAQNAAKQPSDKCSASPPLRRQCIRENGNVA
291	MKI67	P46013	1815	S	10	+	0	3	PKA kinase substrate motif;PKC kinase substrate motif	GTPVQKLDQPGNLPGSNRRLQTRKEKAQALE
291	MKI67	P46013	859	S	9	+	0	3	Casein kinase II substrate motif;G protein-coupled receptor kinase 1 substrate motif;PKA kinase substrate motif;PKC kinase substrate motif	TPRNTYKMTSLETKTSDTETEPSKTVSTANR
291	MKI67	P46013	1071	S	5	+	0	3	b-Adrenergic Receptor kinase substrate motif;ERK1,2 kinase substrate motif;Growth associated histone HI kinase substrate motif;GSK-3, ERK1, ERK2, CDK5 substrate motif;PKA kinase substrate motif;PKC kinase substrate motif;WW domain binding motif	REPAGDGKSIRTFKESPKQILDPAARVTGMK
291	MKI67	P46013	3127	T	5	+	0	3	Casein kinase II substrate motif;PKA kinase substrate motif	AERIEINRNEKKPMKTSPEMDIQNPDDGARK
291	MKI67	P46013	2223	S	5	+	0	3	ERK1,2 kinase substrate motif;Growth associated histone HI kinase substrate motif;GSK-3, ERK1, ERK2, CDK5 substrate motif;WW domain binding motif	DKPTTHEKTTKIACRSPQPDPVGTPTIFKPQ
292	MLLT3	A0A0D9SF09	77	S	11	+	0	3	Casein kinase I substrate motif;Cdc2 kinase substrate motif;CDK kinase substrate motif;CDK1,2,4,6 kinase substrate motif;ERK1,2 kinase substrate motif;Growth associated histone HI kinase substrate motif;GSK-3, ERK1, ERK2, CDK5 substrate motif;WW domain binding motif	PPLLKTNNNQILEVKSPIKQSKSDKQIKNGE
293	MPHOSPH10	O00566	163	S	1	+	0	3	ERK1,2 kinase substrate motif;G protein-coupled receptor kinase 1 substrate motif;Growth associated histone HI kinase substrate motif;GSK3 kinase substrate motif;GSK-3, ERK1, ERK2, CDK5 substrate motif;PKA kinase substrate motif;PKC kinase substrate motif;WW domain binding motif	MGERAENSSKSDLRKSPVFSDEDSDLDFDIS
294	MTA2	O94776	54	S	5	+	0	3	Casein kinase II substrate motif;MDC1 BRCT domain binding motif;Plk1 PBD domain binding motif	EAKVVCLFRRRDISSSLNSLADSNAREFEEE
295	MTMR1	F8WA39	39	S	9	+	0	3	G protein-coupled receptor kinase 1 substrate motif;GSK3 kinase substrate motif	GGRRPPRAAGGATAGSRQPSVETLDSPTGSH
295	MTMR1	F8WA39	43	S	3	+	0	3	14-3-3 domain binding motif;Calmodulin-dependent protein kinase II substrate motif;Casein kinase II substrate motif;DNA dependent Protein kinase substrate motif;MAPKAPK2 kinase substrate motif;Phosphorylase kinase substrate motif;PKA kinase substrate motif;PKC kinase substrate motif	PPRAAGGATAGSRQPSVETLDSPTGSHVEWC
296	MYBBP1A	Q9BQG0	1241	S	10	+	0	3	Casein kinase II substrate motif;ERK1,2 kinase substrate motif;G protein-coupled receptor kinase 1 substrate motif;Growth associated histone HI kinase substrate motif;GSK-3, ERK1, ERK2, CDK5 substrate motif;WW domain binding motif	GTPTTKSPAPGAPTRSPSTPAKSPKLQKKNQ
297	MYO9B	Q13459	1972	S	3	+	0	3	14-3-3 domain binding motif;Calmodulin-dependent protein kinase II alpha substrate motif;Calmodulin-dependent protein kinase II substrate motif;Calmodulin-dependent protein kinase IV substrate motif;Casein kinase II substrate motif;Chk1 kinase substrate motif;Phosphorylase kinase substrate motif;PKA kinase substrate motif;PKC kinase substrate motif	GDEDREKEILIERIQSIKEEKEDITYRLPEL
297	MYO9B	Q13459	1271	T	12	+	0	3	b-Adrenergic Receptor kinase substrate motif;Casein kinase II substrate motif;ERK1,2 kinase substrate motif;GSK3, Erk1, Erk2 and CDK5 kinase motif;GSK-3, ERK1, ERK2, CDK5 substrate motif;MAPKAPK2 kinase substrate motif;WW domain binding motif	LDSRVSPPAPGSAPETPEDKSKPCGSPRVQE
298	NCOA7	Q8NI08	358	T	5	+	0	3	Cdc2 kinase substrate motif;CDK1,2,4,6 kinase substrate motif;CDK5 kinase substrate motif;G protein-coupled receptor kinase 1 substrate motif;GSK-3, ERK1, ERK2, CDK5 substrate motif;MAPKAPK2 kinase substrate motif;WW domain binding motif	SDSRPIVPLEKSTGHTPTKPSGSSVSEKLKK
299	NDC1	Q9BTX1	406	S	4	+	0	3	Casein kinase II substrate motif;ERK1,2 kinase substrate motif;G protein-coupled receptor kinase 1 substrate motif;GSK-3, ERK1, ERK2, CDK5 substrate motif;PKA kinase substrate motif;PKC kinase substrate motif;WW domain binding motif	GRVSSSYPVEPKKLNSPEETAFQTPKSSQMP
300	NEDD1	Q8NHV4	516	S	14	+	0	3	Casein kinase II substrate motif;ERK1,2 kinase substrate motif;GSK-3, ERK1, ERK2, CDK5 substrate motif;WW domain binding motif	AKLVTSGAESGNLNTSPSSNQTRNSEKFEKP
301	NEK4	E7EX48	572	S	3	+	0	3	14-3-3 domain binding motif;Calmodulin-dependent protein kinase II substrate motif;G protein-coupled receptor kinase 1 substrate motif;GSK3 kinase substrate motif;PAK2 kinase substrate motif;PKA kinase substrate motif;PKC epsilon kinase substrate motif;PKC kinase substrate motif	GKPQEEDQPLPARRLSSDCSVTQERKQIHCL
302	NFATC2	Q13469	326	S	2	+	0	3	ERK1,2 kinase substrate motif;G protein-coupled receptor kinase 1 substrate motif;GSK3 kinase substrate motif;GSK-3, ERK1, ERK2, CDK5 substrate motif;PKA kinase substrate motif;PKC kinase substrate motif;WW domain binding motif	ATDSPCGIPPKMWKTSPDPSPVSAAPSKAGL
302	NFATC2	Q13469	230	S	7	+	0	3	b-Adrenergic Receptor kinase substrate motif	RTSPIMSPRTSLAEDSCLGRHSPVPRPASRS
303	NFIC	P08651	339	S	13	+	0	3	Casein kinase II substrate motif;DNA dependent Protein kinase substrate motif;ERK1,2 kinase substrate motif;G protein-coupled receptor kinase 1 substrate motif;GSK3 kinase substrate motif;GSK-3, ERK1, ERK2, CDK5 substrate motif;Pyruvate dehydrogenase kinase substrate motif;WW domain binding motif	PVKKTEMDKSPFNSPSPQDSPRLSSFTQHHR
303	NFIC	P08651	343	S	17	+	0	3	b-Adrenergic Receptor kinase substrate motif;ERK1,2 kinase substrate motif;G protein-coupled receptor kinase 1 substrate motif;Growth associated histone HI kinase substrate motif;GSK3 kinase substrate motif;GSK-3, ERK1, ERK2, CDK5 substrate motif;MAPKAPK2 kinase substrate motif;PKA kinase substrate motif;PKC kinase substrate motif;WW domain binding motif	TEMDKSPFNSPSPQDSPRLSSFTQHHRPVIA
304	NIN	E9PN67	152	S	4	+	0	3	Casein kinase II substrate motif;G protein-coupled receptor kinase 1 substrate motif;PKA kinase substrate motif	HIPAGDCSEHWKTQRSEEYEAEGQLRFWNPD
305	NOL6	A0A0A0MRW6	289	S	9	+	0	3	Casein kinase II substrate motif;ERK1,2 kinase substrate motif;G protein-coupled receptor kinase 1 substrate motif;GSK-3, ERK1, ERK2, CDK5 substrate motif;WW domain binding motif	VRSAWYRGQSPAGDGSPEPPTPRYNTWVLQD
306	NOL9	Q5SY16	487	S	17	+	0	3	b-Adrenergic Receptor kinase substrate motif;Casein kinase I substrate motif;Casein kinase II substrate motif;ERK1,2 kinase substrate motif;GSK-3, ERK1, ERK2, CDK5 substrate motif;PKA kinase substrate motif;PKC kinase substrate motif;WW domain binding motif	AAFADALEFADEEKESPVEFTGHKLIGVYTD
307	OCLN	A0A0G2JMZ8	369	S	2	+	0	3	PKA kinase substrate motif;PKC kinase substrate motif	LPLTSPVDDFRQPRYSSGGNFETPSKRAPAK
308	OGFR	Q9NZT2	54	S	5	+	0	3	DNA dependent Protein kinase substrate motif;G protein-coupled receptor kinase 1 substrate motif;GSK3 kinase substrate motif;PKA kinase substrate motif;PKC kinase substrate motif	GDEDEESEEPRAARPSSFQSRMTGSRNWRAT
309	ORC2	Q13416	226	T	10	+	0	3	b-Adrenergic Receptor kinase substrate motif;Cdc2 kinase substrate motif;CDK1,2,4,6 kinase substrate motif;CDK5 kinase substrate motif;GSK-3, ERK1, ERK2, CDK5 substrate motif;PKA kinase substrate motif;PKC kinase substrate motif;WW domain binding motif	IQAQNRVVSAPVGKETPSKRMKRDKTSDLVE
310	OSBPL11	Q9BXB4	27	T	9	+	0	3	Cdc2 kinase substrate motif;CDK1,2,4,6 kinase substrate motif;CDK5 kinase substrate motif;GSK-3, ERK1, ERK2, CDK5 substrate motif;WW domain binding motif	VSESEGKLEGQATAVTPNKNSSCGGGISSSS
311	OXSR1	O95747	359	S	8	+	0	3	ERK1,2 kinase substrate motif;Growth associated histone HI kinase substrate motif;GSK-3, ERK1, ERK2, CDK5 substrate motif;MAPKAPK2 kinase substrate motif;PKA kinase substrate motif;PKC kinase substrate motif;WW domain binding motif	DEESEEGKAAISQLRSPRVKESISNSELFPT
312	OXSR1	O95747	324	S	5	+	0	3		PTISERAKKVRRVPGSSGRLHKTEDGGWEWS
313	PAG1	Q9NWQ8	171	S	4	+	0	3	AMP-activated protein kinase substrate motif;ATM kinase substrate motif;Casein kinase I substrate motif;Casein kinase II substrate motif;DNA dependent Protein kinase substrate motif;MDC1 BRCT domain binding motif;PKA kinase substrate motif;Plk1 PBD domain binding motif	GLGMEGPYEVLKDSSSQENMVEDCLYETVKE
314	PARD6B	Q9BYG5	11	S	5	+	0	3		_____MNRSHRHGAGSGCLGTMEVKSKFGAE
315	PARN	O95453	619	S	4	+	0	3	Calmodulin-dependent protein kinase II substrate motif;Chk1 kinase substrate motif;ERK1,2 kinase substrate motif;G protein-coupled receptor kinase 1 substrate motif;GSK3 kinase substrate motif;GSK-3, ERK1, ERK2, CDK5 substrate motif;PKA kinase substrate motif;PKC kinase substrate motif;WW domain binding motif	GRKKAKKLKRMKKELSPAGSISKNSPATLFE
316	PARP2	E9PJ27	34	S	13	+	0	3	Casein kinase I substrate motif;Cdc2 kinase substrate motif;CDK kinase substrate motif;CDK1,2,4,6 kinase substrate motif;ERK1,2 kinase substrate motif;Growth associated histone HI kinase substrate motif;GSK-3, ERK1, ERK2, CDK5 substrate motif;MDC1 BRCT domain binding motif;Plk1 PBD domain binding motif;WW domain binding motif	ESKRVNNGNTAPEDSSPAKKTRRCQRQESKK
217	PAXBP1	Q9Y5B6	557	S	9	+	0	3	Casein kinase I substrate motif;Casein kinase II substrate motif;Pyruvate dehydrogenase kinase substrate motif	AREQTGKMADHLEGLSSDDEETSTDITNFNL
217	PAXBP1	Q9Y5B6	558	S	10	+	0	3	BARD1 BRCT domain binding motif;Casein kinase II substrate motif;MDC1 BRCT domain binding motif;Plk1 PBD domain binding motif	REQTGKMADHLEGLSSDDEETSTDITNFNLE
218	PCBP2	Q15366	189	S	4	+	0	3	ERK1,2 kinase substrate motif;GSK-3, ERK1, ERK2, CDK5 substrate motif;MDC1 BRCT domain binding motif;PKA kinase substrate motif;Plk1 PBD domain binding motif;WW domain binding motif	PPKGVTIPYRPKPSSSPVIFAGGQDRYSTGS
219	PEAK1	Q9H792	1036	S	4	+	0	3	Casein kinase II substrate motif;ERK1,2 kinase substrate motif;GSK-3, ERK1, ERK2, CDK5 substrate motif;MDC1 BRCT domain binding motif;Plk1 PBD domain binding motif;WW domain binding motif	ENALLQDSEKKRSHSSPSQIPKKILSHMTHE
220	PELP1	Q8IZL8	485	S	11	+	0	3	Casein kinase II substrate motif;MAPKAPK2 kinase substrate motif	ADALKLRSPRGSPDGSLQTGKPSAPKKLKLD
221	PFKL	P17858	775	S	4	+	0	3	14-3-3 domain binding motif;Calmodulin-dependent protein kinase II substrate motif;PKA kinase substrate motif;PKC kinase substrate motif;ZIP kinase substrate motif	AYVSGELEHVTRRTLSMDKGF__________
222	PGAM1	P18669	14	S	4	+	0	3	AMP-activated protein kinase substrate motif;b-Adrenergic Receptor kinase substrate motif	__MAAYKLVLIRHGESAWNLENRFSGWYDAD
223	PHACTR1	Q4VY13	31	S	3	+	0	3	14-3-3 domain binding motif;ATM kinase substrate motif;Calmodulin-dependent protein kinase II substrate motif;Calmodulin-dependent protein kinase IV substrate motif;DNA dependent Protein kinase substrate motif;G protein-coupled receptor kinase 1 substrate motif;MAPKAPK1 kinase substrate motif;PAK2 kinase substrate motif;Pim1 kinase substrate sequence;PKA kinase substrate motif;PKC epsilon kinase …	DMVQKLFLDFFRRRLSQRPTAEELEQRNILK
224	PHF6	A0A0D9SGE8	146	S	13	+	0	3	b-Adrenergic Receptor kinase substrate motif;Casein kinase II substrate motif	HKKTAHNSEAADLEESFNEHELEPSSPKSKK
224	PHF6	A0A0D9SGE8	156	S	23	+	0	3	Casein kinase I substrate motif;Casein kinase II substrate motif;ERK1,2 kinase substrate motif;Growth associated histone HI kinase substrate motif;GSK-3, ERK1, ERK2, CDK5 substrate motif;MDC1 BRCT domain binding motif;PKA kinase substrate motif;PKC kinase substrate motif;Plk1 PBD domain binding motif;WW domain binding motif	ADLEESFNEHELEPSSPKSKKKSRKGRPRKT
225	PHKA2	P46019	729	S	1	+	0	3	PKA kinase substrate motif;PKC kinase substrate motif	VPMTLPTKVLSAHRKSLNLVDSPQPLLEKVP
226	PHKB	Q93100	701	S	4	+	0	3	14-3-3 domain binding motif;Calmodulin-dependent protein kinase II substrate motif;Calmodulin-dependent protein kinase IV substrate motif;Casein kinase II substrate motif;Chk1 kinase substrate motif;G protein-coupled receptor kinase 1 substrate motif;MDC1 BRCT domain binding motif;PKA kinase substrate motif;PKC kinase substrate motif;Plk1 PBD domain binding motif	EELEPPKHSKVKRQSSTPSAPELGQQPDVNI
227	PHRF1	A0A0J9YX88	1034	S	3	+	0	3	14-3-3 domain binding motif;Calmodulin-dependent protein kinase II substrate motif;Casein kinase II substrate motif;ERK1,2 kinase substrate motif;GSK-3, ERK1, ERK2, CDK5 substrate motif;MAPKAPK2 kinase substrate motif;PKA kinase substrate motif;PKC kinase substrate motif;WW domain binding motif	SGTRSESRDRSSRSASPSVGEERPRRQRSKA
228	PIK3R6	Q5UE93	401	S	5	+	0	3	DNA dependent Protein kinase substrate motif;PKA kinase substrate motif;PKC kinase substrate motif	SWDGPPGLHRRTGRPSGDGEMLPGVSRLHTA
229	PITPNM1	O00562	593	S	3	+	0	3	14-3-3 domain binding motif;Aurora-A kinase substrate motif;Calmodulin-dependent protein kinase II substrate motif;MAPKAPK2 kinase substrate motif;PAK2 kinase substrate motif;PKA kinase substrate motif;PKC epsilon kinase substrate motif;PKC kinase substrate motif	SANAGTGSRGSSRRGSMNNELLSPEFGPVRD
230	PLCG2	P16885	160	S	3	+	0	3	14-3-3 domain binding motif;Aurora-A kinase substrate motif;Calmodulin-dependent protein kinase II substrate motif;Casein kinase II substrate motif;PAK2 kinase substrate motif;Phosphorylase kinase substrate motif;PKA kinase substrate motif;PKC epsilon kinase substrate motif;PKC kinase substrate motif	WLRKQIYSVDQTRRNSISLRELKTILPLINF
231	PLCL2	Q9UPR0	123	S	3	+	0	3	Akt kinase substrate motif;Casein kinase II substrate motif;PKA kinase substrate motif;PKC kinase substrate motif	IKDGTKQKRERKKTVSFSSMPTEKKISSASD
231	PLCL2	Q9UPR0	121	T	3	+	0	3	Akt kinase substrate motif;Calmodulin-dependent protein kinase II substrate motif;G protein-coupled receptor kinase 1 substrate motif;p70 Ribosomal S6 kinase substrate motif;PKA kinase substrate motif;PKC kinase substrate motif	SIIKDGTKQKRERKKTVSFSSMPTEKKISSA
232	PML	H3BT57	38	S	5	+	0	3	Casein kinase II substrate motif;DNA dependent Protein kinase substrate motif;ERK1,2 kinase substrate motif;G protein-coupled receptor kinase 1 substrate motif;GSK-3, ERK1, ERK2, CDK5 substrate motif;WW domain binding motif	MPPPETPSEGRQPSPSPSPTERAPASEEEFQ
233	POC5	Q8NA72	105	S	5	+	0	3	Casein kinase I substrate motif;ERK1,2 kinase substrate motif;G protein-coupled receptor kinase 1 substrate motif;GSK3 kinase substrate motif;GSK-3, ERK1, ERK2, CDK5 substrate motif;MDC1 BRCT domain binding motif;Plk1 PBD domain binding motif;WW domain binding motif	GCDFHISSHSKTDESSPVLSPRKPSHPVMDF
234	POGZ	Q7Z3K3	746	S	3	+	0	3	14-3-3 domain binding motif;Calmodulin-dependent protein kinase II substrate motif;Phosphorylase kinase substrate motif;PKA kinase substrate motif;PKC epsilon kinase substrate motif;PKC kinase substrate motif	PPVQRSIQKRAVRKMSVMGRQTCLECSFEIP
235	POLR1D	A0A087WTY1	74	S	4	+	0	3	Casein kinase II substrate motif;G protein-coupled receptor kinase 1 substrate motif	RSHPYKHSFRARGSASYSPPRKRSSQDKYEK
236	POLR2B	C9J2Y9	68	S	18	+	0	3	Casein kinase II substrate motif	EDAPPIDLQAEAQHASGEVEEPPRYLLKFEQ
237	PPFIA1	Q13136	238	S	1	+	0	3	G protein-coupled receptor kinase 1 substrate motif;GSK3 kinase substrate motif;MAPKAPK2 kinase substrate motif;PKA kinase substrate motif;PKC kinase substrate motif	INHEQENTPSTSGKRSSDGSLSHEEDLAKVI
238	PPFIBP1	F5GZP6	297	S	3	+	0	3	Calmodulin-dependent protein kinase II substrate motif;Chk1 kinase substrate motif;MDC1 BRCT domain binding motif;Phosphorylase kinase substrate motif;PKA kinase substrate motif;PKC kinase substrate motif;Plk1 PBD domain binding motif	QLCDKLLTSSLQKSSSLGNLKKETSDGEKET
239	PPFIBP2	Q8ND30	387	S	4	+	0	3	Casein kinase II substrate motif;PKA kinase substrate motif;Pyruvate dehydrogenase kinase substrate motif	PQKSLETRAQKKLSCSLEDLRSESVDKCMDG
240	PPHLN1	B7Z8L1	55	S	1	+	0	3	14-3-3 domain binding motif;Calmodulin-dependent protein kinase II substrate motif;Casein kinase II substrate motif;G protein-coupled receptor kinase 1 substrate motif;GSK3 kinase substrate motif;PAK2 kinase substrate motif;PKA kinase substrate motif;PKC epsilon kinase substrate motif;PKC kinase substrate motif	RQPEYRDMRDGFRRKSFYSSHYARERSPYKR
241	PPIG	Q13427	745	S	7	+	0	3	Casein kinase II substrate motif;ERK1,2 kinase substrate motif;GSK-3, ERK1, ERK2, CDK5 substrate motif;MDC1 BRCT domain binding motif;Plk1 PBD domain binding motif;WW domain binding motif	NDHVHEKNKKFDHESSPGTDEDKSG______
242	PPM1G	O15355	183	S	11	+	0	3	ATM kinase substrate motif;Casein kinase I substrate motif;DNA dependent Protein kinase substrate motif	PPHSKSGGGTGEEPGSQGLNGEAGPEDSTRE
243	PPP1R12C	K7EL81	383	S	3	+	0	3	AMP-activated protein kinase substrate motif;Calmodulin-dependent protein kinase II substrate motif;Chk1 kinase substrate motif;HMGCoA Reductase kinase substrate motif;PKA kinase substrate motif;PKC kinase substrate motif	EEAPFSRRFGLLKTGSSGALGPPERRTAEGA
244	PPP3CB	P16298	478	S	3	+	0	3	14-3-3 domain binding motif;Calmodulin-dependent protein kinase II substrate motif;Casein kinase II substrate motif;G protein-coupled receptor kinase 1 substrate motif;PKA kinase substrate motif;PKC kinase substrate motif	AEKAIRGFSPPHRICSFEEAKGLDRINERMP
245	PRDM2	Q13029	739	S	3	+	0	3	14-3-3 domain binding motif;Akt kinase substrate motif;Calmodulin-dependent protein kinase II substrate motif;Casein kinase II substrate motif;ERK1,2 kinase substrate motif;G protein-coupled receptor kinase 1 substrate motif;GSK3 kinase substrate motif;GSK-3, ERK1, ERK2, CDK5 substrate motif;MAPKAPK1 kinase substrate motif;MDC1 BRCT domain binding motif;PKA kinase substrate motif;PKC kinase subst…	SMLPVTSSRFKRRTSSPPSSPQHSPALRDFG
246	PRKACB	A0A087WVC4	198	T	3	+	0	3	Calmodulin-dependent protein kinase II substrate motif;G protein-coupled receptor kinase 1 substrate motif;p70 Ribosomal S6 kinase substrate motif;PKC kinase substrate motif	VTDFGFAKRVKGRTWTLCGTPEYLAPEIILS
247	PRKCH	P24723	324	S	3	+	0	3	Casein kinase II substrate motif;MAPKAPK2 kinase substrate motif;PKA kinase substrate motif;PKC kinase substrate motif	MGLQPGNISPTSKLVSRSTLRRQGKESSKEG
247	PRKCH	P24723	327	T	6	+	0	3	MDC1 BRCT domain binding motif;PKA kinase substrate motif;PKC kinase substrate motif;Plk1 PBD domain binding motif	QPGNISPTSKLVSRSTLRRQGKESSKEGNGI
248	PRKD2	B4DTS2	214	S	6	+	0	3	b-Adrenergic Receptor kinase substrate motif;G protein-coupled receptor kinase 1 substrate motif	TSLASGHSVRLGTSESLPCTAEELSRSTTEL
249	PRPF38B	Q5VTL8	320	S	3	+	0	3	14-3-3 domain binding motif;Akt kinase substrate motif;Calmodulin-dependent protein kinase II substrate motif;CLK1 kinase substrate motif;MAPKAPK1 kinase substrate motif;p70 Ribosomal S6 kinase substrate motif;Phosphorylase kinase substrate motif;PKA kinase substrate motif;PKC kinase substrate motif;ZIP kinase substrate motif	EREAKEREKERRRSRSIDRGLERRRSRSRER
250	PRRC2A	P48634	1094	Y	14	+	0	3	ALK kinase substrate motif;EGFR kinase substrate motif;Fes SH2 domain binding motif;Fgr SH2 domain binding motif;Itk SH2 domain binding motif;JAK2 kinase substrate motif;SHC SH2 domain binding motif;SHIP2 SH2 domain binding motif;Src family kinase substrate motif;Src kinase substrate motif;Src, Fyn, Lck, Fgr, Abl, Crk, Nck SH2 domain binding motif;Src,Lck and Fyn SH2 domains binding motif;Syk C-t…	PRGRTASETRSEGSEYEEIPKRRRQRGSETG
251	PRRT3	Q5FWE3	928	S	8	+	0	3	b-Adrenergic Receptor kinase substrate motif;MAPKAPK2 kinase substrate motif	KISWNPWRHGLSSVDSLPLDELPSTVQLLPA
252	PSEN1	P49768	367	S	9	+	0	3	MDC1 BRCT domain binding motif;Plk1 PBD domain binding motif	RSTPESRAAVQELSSSILAGEDPEERGVKLG
253	PSIP1	V9GYT7	63	S	16	+	0	3	b-Adrenergic Receptor kinase substrate motif;Casein kinase I substrate motif	RIQVEQTRDEDLDTDSLD_____________
254	PVRL1	Q15223	434	S	7	+	0	3	Casein kinase II substrate motif	PDDSDDEKKAGPLGGSSYEEEEEEEEGGGGG
254	PVRL1	Q15223	435	S	8	+	0	3	Casein kinase II substrate motif;MDC1 BRCT domain binding motif;Plk1 PBD domain binding motif	DDSDDEKKAGPLGGSSYEEEEEEEEGGGGGE
255	R3HDM1	Q15032	261	S	4	+	0	3	14-3-3 domain binding motif;Calmodulin-dependent protein kinase II substrate motif;Calmodulin-dependent protein kinase IV substrate motif;Casein kinase II substrate motif;Chk1 kinase substrate motif;PKA kinase substrate motif;PKC kinase substrate motif;Pyruvate dehydrogenase kinase substrate motif	KGEDFQKRYILKRDNSSFDKDDNQMRIRLKD
255	R3HDM1	Q15032	262	S	5	+	0	3	Casein kinase I substrate motif;MDC1 BRCT domain binding motif;Plk1 PBD domain binding motif	GEDFQKRYILKRDNSSFDKDDNQMRIRLKDD
256	RAB33A	Q14088	101	S	1	+	0	3	Casein kinase II substrate motif;NIMA kinase substrate motif;PKA kinase substrate motif;PKC kinase substrate motif	KVQVWDTAGQERFRKSMVEHYYRNVHAVVFV
257	RAB8A	P61006	181	S	6	+	0	3	Casein kinase I substrate motif;ERK1,2 kinase substrate motif;G protein-coupled receptor kinase 1 substrate motif;GSK3 kinase substrate motif;GSK-3, ERK1, ERK2, CDK5 substrate motif;WW domain binding motif	ARDIKAKMDKKLEGNSPQGSNQGVKITPDQQ
257	RAB8A	P61006	185	S	10	+	0	3	MAPKAPK2 kinase substrate motif	KAKMDKKLEGNSPQGSNQGVKITPDQQKRSS
258	RAB8B	Q92930	112	S	8	+	0	3	Casein kinase II substrate motif;MDC1 BRCT domain binding motif;Plk1 PBD domain binding motif	DNIKNWIRNIEEHASSDVERMILGNKCDMND
259	RABGAP1L	Q5R372	292	S	4	+	0	3	ERK1,2 kinase substrate motif;GSK-3, ERK1, ERK2, CDK5 substrate motif;PKA kinase substrate motif;WW domain binding motif	SVSLEVKEDDGKGNFSPVPKDRDKFYFKLKQ
260	RANBP2	P49792	779	T	3	+	0	3	G protein-coupled receptor kinase 1 substrate motif;GSK-3, ERK1, ERK2, CDK5 substrate motif;MDC1 BRCT domain binding motif;PKA kinase substrate motif;PKC kinase substrate motif;Plk1 PBD domain binding motif;WW domain binding motif	KNGSLRNADSEIKHSTPSPTRYSLSPSKSYK
261	RANBP9	Q96S59	482	S	13	+	0	3	14-3-3 domain binding motif;Calmodulin-dependent protein kinase II substrate motif;Casein kinase II substrate motif;PKA kinase substrate motif;PKC kinase substrate motif	SPKSQDSYPVSPRPFSSPSMSPSHGMNIHNL
262	RAPGEF1	Q13905	311	S	3	+	0	3	14-3-3 domain binding motif;Calmodulin-dependent protein kinase I substrate motif;Calmodulin-dependent protein kinase II substrate motif;Calmodulin-dependent protein kinase IV substrate motif;Casein kinase II substrate motif;Chk1 kinase substrate motif;MAPKAPK2 kinase substrate motif;PKA kinase substrate motif;PKC kinase substrate motif	SPTRVAVVAPMSRATSGSSLPVGINRQDFDV
262	RAPGEF1	Q13905	345	S	13	+	0	3	b-Adrenergic Receptor kinase substrate motif;ERK1,2 kinase substrate motif;G protein-coupled receptor kinase 1 substrate motif;Growth associated histone HI kinase substrate motif;GSK3 kinase substrate motif;GSK-3, ERK1, ERK2, CDK5 substrate motif;PKA kinase substrate motif;PKC kinase substrate motif;WW domain binding motif	AQRRLSGGSHSYGGESPRLSPCSSIGKLSKS
262	RAPGEF1	Q13905	349	S	17	+	0	3	Casein kinase II substrate motif;ERK1,2 kinase substrate motif;G protein-coupled receptor kinase 1 substrate motif;GSK3 kinase substrate motif;GSK-3, ERK1, ERK2, CDK5 substrate motif;MAPKAPK2 kinase substrate motif;PKA kinase substrate motif;PKC kinase substrate motif;WW domain binding motif	LSGGSHSYGGESPRLSPCSSIGKLSKSDEQL
262	RAPGEF1	Q13905	345	S	13	+	0	3	b-Adrenergic Receptor kinase substrate motif;ERK1,2 kinase substrate motif;G protein-coupled receptor kinase 1 substrate motif;Growth associated histone HI kinase substrate motif;GSK3 kinase substrate motif;GSK-3, ERK1, ERK2, CDK5 substrate motif;PKA kinase substrate motif;PKC kinase substrate motif;WW domain binding motif	AQRRLSGGSHSYGGESPRLSPCSSIGKLSKS
262	RAPGEF1	Q13905	349	S	17	+	0	3	Casein kinase II substrate motif;ERK1,2 kinase substrate motif;G protein-coupled receptor kinase 1 substrate motif;GSK3 kinase substrate motif;GSK-3, ERK1, ERK2, CDK5 substrate motif;MAPKAPK2 kinase substrate motif;PKA kinase substrate motif;PKC kinase substrate motif;WW domain binding motif	LSGGSHSYGGESPRLSPCSSIGKLSKSDEQL
263	RASA3	Q14644	809	S	3	+	0	3	ATM kinase substrate motif;Casein kinase II substrate motif;DNA dependent Protein kinase substrate motif;G protein-coupled receptor kinase 1 substrate motif;PKA kinase substrate motif;PKC kinase substrate motif	HAQYKRDKFKKTKYGSQEHPIGDKSFQNYIR
264	RASAL3	Q86YV0	865	S	3	+	0	3	14-3-3 domain binding motif;Calmodulin-dependent protein kinase II alpha substrate motif;Calmodulin-dependent protein kinase II substrate motif;Calmodulin-dependent protein kinase IV substrate motif;Chk1 kinase substrate motif;DNA dependent Protein kinase substrate motif;Phosphorylase kinase substrate motif;PKA kinase substrate motif;PKC epsilon kinase substrate motif;PKC kinase substrate motif	ARPWTRDSASLPRKPSVPWQRQMDQPQDRNQ
264	RASAL3	Q86YV0	796	S	4	+	0	3	14-3-3 domain binding motif;b-Adrenergic Receptor kinase substrate motif;Calmodulin-dependent protein kinase II substrate motif;Calmodulin-dependent protein kinase IV substrate motif;Chk1 kinase substrate motif;CLK1 kinase substrate motif;G protein-coupled receptor kinase 1 substrate motif;PKA kinase substrate motif;PKC kinase substrate motif;ZIP kinase substrate motif	LISKSQSLRSVRRSESWARPRPDEERPLRRP
264	RASAL3	Q86YV0	164	S	3	+	0	3	14-3-3 domain binding motif;Akt kinase substrate motif;Calmodulin-dependent protein kinase II substrate motif;Casein kinase II substrate motif;MAPKAPK1 kinase substrate motif;PKA kinase substrate motif;PKC kinase substrate motif	LLGGEEEGPRRPRVGSASSEGSIHVAMGNFR
264	RASAL3	Q86YV0	167	S	6	+	0	3	Casein kinase II substrate motif;G protein-coupled receptor kinase 1 substrate motif;MDC1 BRCT domain binding motif;Plk1 PBD domain binding motif	GEEEGPRRPRVGSASSEGSIHVAMGNFRDPD
265	RASSF4	Q9H2L5	91	S	3	+	0	3	14-3-3 domain binding motif;Calmodulin-dependent protein kinase II substrate motif;Calmodulin-dependent protein kinase IV substrate motif;Chk1 kinase substrate motif;DNA dependent Protein kinase substrate motif;PAK2 kinase substrate motif;PKA kinase substrate motif;PKC epsilon kinase substrate motif;PKC kinase substrate motif	EQVHLPSTSWMPRRPSCPLKEPSPQNGNITA
266	RB1CC1	Q8TDY2	647	S	7	+	0	3	Casein kinase II substrate motif;ERK1,2 kinase substrate motif;G protein-coupled receptor kinase 1 substrate motif;GSK-3, ERK1, ERK2, CDK5 substrate motif;WW domain binding motif	ITDLLSEQKASVSQTSPQSASSPRMESTAGI
267	RBBP6	Q7Z6E9	1699	S	10	+	0	3	Casein kinase II substrate motif;Cdc2 kinase substrate motif;CDK kinase substrate motif;CDK1,2,4,6 kinase substrate motif;ERK1,2 kinase substrate motif;G protein-coupled receptor kinase 1 substrate motif;GSK3 kinase substrate motif;GSK-3, ERK1, ERK2, CDK5 substrate motif;MAPKAPK2 kinase substrate motif;WW domain binding motif	QVGISRNQSHSSPSVSPSRSHSPSGSQTRSH
267	RBBP6	Q7Z6E9	770	S	1	+	0	3	Casein kinase II substrate motif	RSRSRSPPYRRYHSRSRSPQAFRGQSPNKRN
267	RBBP6	Q7Z6E9	772	S	3	+	0	3	14-3-3 domain binding motif;Calmodulin-dependent protein kinase II substrate motif;ERK1,2 kinase substrate motif;Growth associated histone HI kinase substrate motif;GSK-3, ERK1, ERK2, CDK5 substrate motif;MAPKAPK2 kinase substrate motif;PKA kinase substrate motif;PKC kinase substrate motif;WW domain binding motif	RSRSPPYRRYHSRSRSPQAFRGQSPNKRNVP
267	RBBP6	Q7Z6E9	756	S	1	+	0	3	Casein kinase II substrate motif;G protein-coupled receptor kinase 1 substrate motif;GSK3 kinase substrate motif	SRNYRSRSRSHGYHRSRSRSPPYRRYHSRSR
267	RBBP6	Q7Z6E9	758	S	3	+	0	3	14-3-3 domain binding motif;Calmodulin-dependent protein kinase II substrate motif;Calmodulin-dependent protein kinase IV substrate motif;Casein kinase II substrate motif;G protein-coupled receptor kinase 1 substrate motif;PKA kinase substrate motif;PKC kinase substrate motif	NYRSRSRSHGYHRSRSRSPPYRRYHSRSRSP
267	RBBP6	Q7Z6E9	760	S	5	+	0	3	14-3-3 domain binding motif;Akt kinase substrate motif;AMP-activated protein kinase 2 substrate motif;Calmodulin-dependent protein kinase II substrate motif;Casein kinase II substrate motif;ERK1,2 kinase substrate motif;Growth associated histone HI kinase substrate motif;GSK-3, ERK1, ERK2, CDK5 substrate motif;MAPKAPK1 kinase substrate motif;MAPKAPK2 kinase substrate motif;PKA kinase substrate mo…	RSRSRSHGYHRSRSRSPPYRRYHSRSRSPQA
268	RBBP8	I6L8A6	163	S	22	+	0	3	b-Adrenergic Receptor kinase substrate motif;Casein kinase II substrate motif;ERK1,2 kinase substrate motif;G protein-coupled receptor kinase 1 substrate motif;GSK-3, ERK1, ERK2, CDK5 substrate motif;WW domain binding motif	HQAAELECEEDVIPDSPITAFSFSGVNRLRR
268	RBBP8	I6L8A6	233	S	25	+	0	3	ERK1,2 kinase substrate motif;GSK-3, ERK1, ERK2, CDK5 substrate motif;WW domain binding motif	NENEILVADTYDQSQSPMAKAHGTSSYTPDK
269	RBM14	Q96PK6	582	S	4	+	0	3	Cdc2 kinase substrate motif;CDK kinase substrate motif;CDK1,2,4,6 kinase substrate motif;ERK1,2 kinase substrate motif;G protein-coupled receptor kinase 1 substrate motif;GSK-3, ERK1, ERK2, CDK5 substrate motif;PKA kinase substrate motif;PKC kinase substrate motif;WW domain binding motif	ANANSTPPPYERTRLSPPRASYDDPYKKAVA
270	RBMX	P38159	221	S	4	+	0	3	Casein kinase I substrate motif;Casein kinase II substrate motif;PKA kinase substrate motif;PKC kinase substrate motif;Pyruvate dehydrogenase kinase substrate motif	YLSPRDDGYSTKDSYSSRDYPSSRDTRDYAP
270	RBMX	P38159	316	S	7	+	0	3	MDC1 BRCT domain binding motif;Plk1 PBD domain binding motif	PPSYGGSSRYDDYSSSRDGYGGSRDSYSSSR
271	RELN	J3KQ66	1378	S	1	+	0	3	Casein kinase II substrate motif;G protein-coupled receptor kinase 1 substrate motif;GSK3 kinase substrate motif	GDFEEWTRITIVIPRSLASSKTRFRWIQESS
271	RELN	J3KQ66	1381	S	4	+	0	3	Casein kinase II substrate motif;PKA kinase substrate motif;PKC kinase substrate motif	EEWTRITIVIPRSLASSKTRFRWIQESSSQK
271	RELN	J3KQ66	1382	S	5	+	0	3	Casein kinase II substrate motif;MAPKAPK2 kinase substrate motif;MDC1 BRCT domain binding motif;Plk1 PBD domain binding motif	EWTRITIVIPRSLASSKTRFRWIQESSSQKN
272	RFX7	H0YLX2	321	S	8	+	0	3	ERK1,2 kinase substrate motif;GSK-3, ERK1, ERK2, CDK5 substrate motif;WW domain binding motif	QSVKQAPKTPQNVPASPGGDRSARHRYPQIL
273	RGS14	O43566	198	S	17	+	0	3	Casein kinase I substrate motif;PKA kinase substrate motif;PKC kinase substrate motif	CLLAEAEGRPLREPGSSRLGSPDATRKKPKL
274	RNF168	Q8IYW5	411	S	3	+	0	3	14-3-3 domain binding motif;Calmodulin-dependent protein kinase II substrate motif;Casein kinase II substrate motif;ERK1,2 kinase substrate motif;G protein-coupled receptor kinase 1 substrate motif;GSK3 kinase substrate motif;GSK-3, ERK1, ERK2, CDK5 substrate motif;MAPKAPK1 kinase substrate motif;Pim1 kinase substrate sequence;PKA kinase substrate motif;PKC epsilon kinase substrate motif;PKC kina…	EAVKDPCFSAKRRKVSPESSPDQEETEINFT
275	RNF169	Q8NCN4	368	S	3	+	0	3	14-3-3 domain binding motif;Calmodulin-dependent protein kinase II substrate motif;Casein kinase II substrate motif;ERK1,2 kinase substrate motif;GSK-3, ERK1, ERK2, CDK5 substrate motif;PKA kinase substrate motif;PKC kinase substrate motif;WW domain binding motif	SLSSLASLHKPERSVSPESNDSISEELNHFK
276	RPA2	P15927	238	S	3	+	0	3	AMP-activated protein kinase substrate motif;Casein kinase II substrate motif;HMGCoA Reductase kinase substrate motif;Phosphorylase kinase substrate motif;PKA kinase substrate motif;PKC kinase substrate motif	EGLNFQDLKNQLKHMSVSSIKQAVDFLSNEG
277	RPL13	P26373	106	S	3	+	0	3	14-3-3 domain binding motif;Akt kinase substrate motif;Calmodulin-dependent protein kinase II substrate motif;Casein kinase II substrate motif;MAPKAPK1 kinase substrate motif;PKA kinase substrate motif;PKC kinase substrate motif;ZIP kinase substrate motif	ARTIGISVDPRRRNKSTESLQANVQRLKEYR
278	RPL3	P39023	350	S	1	+	0	3	PKA kinase substrate motif;PKC kinase substrate motif	GCVVGTKKRVLTLRKSLLVQTKRRALEKIDL
279	RPS28	P62857	23	S	3	+	0	3	14-3-3 domain binding motif;ATM kinase substrate motif;Calmodulin-dependent protein kinase II substrate motif;Calmodulin-dependent protein kinase IV substrate motif;Chk1 kinase substrate motif;DNA dependent Protein kinase substrate motif;PKA kinase substrate motif;PKC kinase substrate motif	PIKLARVTKVLGRTGSQGQCTQVRVEFMDDT
280	RPS3A	P61247	236	S	9	+	0	3	Casein kinase II substrate motif	PKFELGKLMELHGEGSSSGKATGDETGAKVE
281	RPS6KA4	E9PJN1	680	T	7	+	0	3	Growth associated histone HI kinase substrate motif;GSK-3, ERK1, ERK2, CDK5 substrate motif;LKB1 kinase substrate motif;WW domain binding motif	SWLQDGSARSSPPLRTPDVLESSGPAVRSGL
282	RRBP1	A0A0A0MRV0	1277	S	15	+	0	3	Casein kinase II substrate motif;ERK1,2 kinase substrate motif;G protein-coupled receptor kinase 1 substrate motif;GSK-3, ERK1, ERK2, CDK5 substrate motif;MDC1 BRCT domain binding motif;Plk1 PBD domain binding motif;WW domain binding motif	KSHVEDGDIAGAPASSPEAPPAEQDPVQLKT
283	RREB1	Q92766	36	S	7	+	0	3	ERK1,2 kinase substrate motif;GSK-3, ERK1, ERK2, CDK5 substrate motif;WW domain binding motif	MSAVMSVGKVTENGGSPQGIKSPSKPPGPNR
284	RRP1B	Q14684	513	S	2	+	0	3	Casein kinase II substrate motif;ERK1,2 kinase substrate motif;GSK-3, ERK1, ERK2, CDK5 substrate motif;PKA kinase substrate motif;PKC kinase substrate motif;WW domain binding motif	SQSGPSGSHPQGPRGSPTGGAQLLKRKRKLG
285	RRP8	E9PPY3	223	S	4	+	0	3	ERK1,2 kinase substrate motif;GSK-3, ERK1, ERK2, CDK5 substrate motif;PKA kinase substrate motif;WW domain binding motif	PDQAPAEAPTEKTEVSPVPRTDSHEARAGAL
286	RSBN1	A0A0C4DH79	33	S	8	+	0	3	ERK1,2 kinase substrate motif;Growth associated histone HI kinase substrate motif;GSK-3, ERK1, ERK2, CDK5 substrate motif;PKA kinase substrate motif;PKC kinase substrate motif;WW domain binding motif	EEPDKEGKEKPHAGVSPRGVKRQRRSSSGGS
287	RSF1	Q96T23	1375	S	19	+	0	3	Cdc2 kinase substrate motif;CDK kinase substrate motif;CDK1,2,4,6 kinase substrate motif;ERK1,2 kinase substrate motif;G protein-coupled receptor kinase 1 substrate motif;GSK-3, ERK1, ERK2, CDK5 substrate motif;WW domain binding motif	PLDYSLVDLPSTNGQSPGKAIENLIGKPTEK
288	RUNX3	Q13761	14	T	3	+	0	3	Calmodulin-dependent protein kinase II substrate motif;Casein kinase II substrate motif;G protein-coupled receptor kinase 1 substrate motif;GSK-3, ERK1, ERK2, CDK5 substrate motif;MAPKAPK2 kinase substrate motif;PAK2 kinase substrate motif;PKA kinase substrate motif;PKC kinase substrate motif;WW domain binding motif	__MRIPVDPSTSRRFTPPSPAFPCGGGGGKM
289	S1PR4	O95977	360	S	20	+	0	3	b-Adrenergic Receptor kinase substrate motif;G protein-coupled receptor kinase 1 substrate motif;GSK3 kinase substrate motif;PKA kinase substrate motif;PKC kinase substrate motif	HSGASTTDSSLRPRDSFRGSRSLSFRMREPL
289	S1PR4	O95977	383	S	13	+	0	3	MAPKAPK2 kinase substrate motif	SFRMREPLSSISSVRSI______________
289	S1PR4	O95977	360	S	20	+	0	3	b-Adrenergic Receptor kinase substrate motif;G protein-coupled receptor kinase 1 substrate motif;GSK3 kinase substrate motif;PKA kinase substrate motif;PKC kinase substrate motif	HSGASTTDSSLRPRDSFRGSRSLSFRMREPL
290	SAFB2	Q14151	787	S	3	+	0	3	14-3-3 domain binding motif;Calmodulin-dependent protein kinase II substrate motif;MAPKAPK2 kinase substrate motif;PKA kinase substrate motif;PKC epsilon kinase substrate motif;PKC kinase substrate motif;ZIP kinase substrate motif	DRGQYQDHAIDRREGSRPMMGDHRDGQHYGD
291	SAP130	H7BXF5	682	S	5	+	0	3	ERK1,2 kinase substrate motif;G protein-coupled receptor kinase 1 substrate motif;Growth associated histone HI kinase substrate motif;GSK-3, ERK1, ERK2, CDK5 substrate motif;MAPKAPK2 kinase substrate motif;PKA kinase substrate motif;PKC kinase substrate motif;WW domain binding motif	VASPRVESSMRSTSGSPRPAGAKPKSEIHVS
291	SAP130	H7BXF5	416	S	10	+	0	3	ERK1,2 kinase substrate motif;Growth associated histone HI kinase substrate motif;GSK-3, ERK1, ERK2, CDK5 substrate motif;PKA kinase substrate motif;PKC kinase substrate motif;WW domain binding motif	NIPVAKVVPQQITHTSPRIQPDYPAERSSLI
292	SAP30L	Q9HAJ7	99	S	10	+	0	3	b-Adrenergic Receptor kinase substrate motif;Casein kinase II substrate motif;ERK1,2 kinase substrate motif;GSK-3, ERK1, ERK2, CDK5 substrate motif;WW domain binding motif	VRNKRKRKTSDDGGDSPEHDTDIPEVDLFQL
293	SASH3	O75995	320	S	15	+	0	3	Casein kinase I substrate motif;Casein kinase II substrate motif;G protein-coupled receptor kinase 1 substrate motif	KLLTAAELLLDYDTGSEEAEEGAESSQEPVA
294	SCAF1	Q9H7N4	453	S	14	+	0	3	b-Adrenergic Receptor kinase substrate motif;Casein kinase II substrate motif	PRAPEGDDFLSLHAESDGEGALQVDLGEPAP
295	SCAF11	F8VXG7	688	S	7	+	0	3	14-3-3 domain binding motif;b-Adrenergic Receptor kinase substrate motif;Calmodulin-dependent protein kinase II substrate motif;Casein kinase II substrate motif;Phosphorylase kinase substrate motif;PKA kinase substrate motif;PKC kinase substrate motif;ZIP kinase substrate motif	RSPKRDTTRESRRSESLSPRRETSRENKRSQ
295	SCAF11	F8VXG7	690	S	9	+	0	3	Casein kinase I substrate motif;Cdc2 kinase substrate motif;CDK kinase substrate motif;CDK1,2,4,6 kinase substrate motif;ERK1,2 kinase substrate motif;Growth associated histone HI kinase substrate motif;GSK-3, ERK1, ERK2, CDK5 substrate motif;MAPKAPK2 kinase substrate motif;PKA kinase substrate motif;PKC kinase substrate motif;WW domain binding motif	PKRDTTRESRRSESLSPRRETSRENKRSQPR
296	SCRIB	A0A0G2JMS7	1297	S	3	+	0	3	Aurora-A kinase substrate motif;G protein-coupled receptor kinase 1 substrate motif;PAK2 kinase substrate motif;Phosphorylase kinase substrate motif;PKA kinase substrate motif;PKC kinase substrate motif	LEVRVPQAEGPPKRVSLVGADDLRKMQEEEA
297	SETX	Q7Z333	642	S	9	+	0	3	Casein kinase I substrate motif;Casein kinase II substrate motif;ERK1,2 kinase substrate motif;G protein-coupled receptor kinase 1 substrate motif;GSK3 kinase substrate motif;GSK-3, ERK1, ERK2, CDK5 substrate motif;MDC1 BRCT domain binding motif;Plk1 PBD domain binding motif;WW domain binding motif	MGKTSRKDMHCLEASSPTFSKEPMKVQDSVL
297	SETX	Q7Z333	1366	S	3	+	0	3	14-3-3 domain binding motif;Calmodulin-dependent protein kinase II substrate motif;Casein kinase II substrate motif;G protein-coupled receptor kinase 1 substrate motif;GSK3 kinase substrate motif;MAPKAPK1 kinase substrate motif;MAPKAPK2 kinase substrate motif;PAK2 kinase substrate motif;Pim1 kinase substrate sequence;PKA kinase substrate motif;PKA, PKG kinase substrate motif;PKC epsilon kinase su…	QRQIRPKSQKNRRRLSDCESTDVKRAGSHTA
297	SETX	Q7Z333	956	S	7	+	0	3	ATM kinase substrate motif;b-Adrenergic Receptor kinase substrate motif;Casein kinase II substrate motif;DNA dependent Protein kinase substrate motif;Pyruvate dehydrogenase kinase substrate motif	EQAPDISPKSDTLTDSQIDRDLHKLSLLAQA
298	SF3B1	O75533	278	T	26	+	0	3	GSK-3, ERK1, ERK2, CDK5 substrate motif;WW domain binding motif	AGAATPGRGDTPGHATPGHGGATSSARKNRW
299	SF3B2	Q13435	347	S	7	+	0	3	MAPKAPK2 kinase substrate motif;MDC1 BRCT domain binding motif;Plk1 PBD domain binding motif	KKKKPQRVRGVSSESSGDREKDSTRSRGSDS
300	SFSWAP	Q12872	283	S	5	+	0	3	Casein kinase II substrate motif;MAPKAPK2 kinase substrate motif;MDC1 BRCT domain binding motif;Plk1 PBD domain binding motif	LAENKSDEKKKSGVSSDNEDDDDEEDGNYLH
301	SGK223	Q86YV5	510	S	7	+	0	3	G protein-coupled receptor kinase 1 substrate motif	SAVGVQWPRGPVSQNSEVGEEETSAGQGLSS
301	SGK223	Q86YV5	653	S	15	+	0	3		RIEEEEEVEQELLSHSWGRETKNGPTDHSNS
301	SGK223	Q86YV5	413	Y	9	+	0	3	ALK kinase substrate motif;Src kinase substrate motif	QPPAHPREATQPEPIYAESTKRKKAAPVPSK
302	SH2D3C	Q8N5H7	447	S	3	+	0	3	14-3-3 domain binding motif;AMP-activated protein kinase substrate motif;Calmodulin-dependent protein kinase I substrate motif;Calmodulin-dependent protein kinase II substrate motif;Calmodulin-dependent protein kinase IV substrate motif;Chk1 kinase substrate motif;G protein-coupled receptor kinase 1 substrate motif;MDC1 BRCT domain binding motif;PAK2 kinase substrate motif;PKA kinase substrate mo…	PSATALPASPVARRSSEPQLCPGSAPKTHGE
303	SH3KBP1	Q96B97	181	S	9	+	0	3	Casein kinase II substrate motif;G protein-coupled receptor kinase 1 substrate motif;Pyruvate dehydrogenase kinase substrate motif	QDEQLSKSSLRETTGSESDGGDSSSTKSEGA
303	SH3KBP1	Q96B97	183	S	11	+	0	3	b-Adrenergic Receptor kinase substrate motif	EQLSKSSLRETTGSESDGGDSSSTKSEGANG
304	SHC1	Q5T181	29	S	3	+	0	3	14-3-3 domain binding motif;Calmodulin-dependent protein kinase II substrate motif;PKA kinase substrate motif;PKC kinase substrate motif	VEGGQLGGEEWTRHGSFVNKPTRGWLHPNDK
305	SIRT2	Q8IXJ6	366	S	19	+	0	3	Casein kinase II substrate motif	SIDAQSGAGVPNPSTSASPKKSPPPAKDEAR
306	SKAP2	O75563	6	S	5	+	0	3	Casein kinase II substrate motif;G protein-coupled receptor kinase 1 substrate motif;MDC1 BRCT domain binding motif;Plk1 PBD domain binding motif	__________MPNPSSTSSPYPLPEEIRNLL
307	SKIV2L	Q15477	245	S	7	+	0	3	Casein kinase II substrate motif;ERK1,2 kinase substrate motif;G protein-coupled receptor kinase 1 substrate motif;GSK-3, ERK1, ERK2, CDK5 substrate motif;WW domain binding motif	AVGQPGGPRGDTVSASPCSAPLARASSLEDL
308	SKP1	E5RJR5	131	T	3	+	0	3	AMP-activated protein kinase substrate motif;Calmodulin-dependent protein kinase II substrate motif;Casein kinase II substrate motif;Chk1 kinase substrate motif;Growth associated histone HI kinase substrate motif;GSK-3, ERK1, ERK2, CDK5 substrate motif;PKA kinase substrate motif;PKC kinase substrate motif;WW domain binding motif	LDVTCKTVANMIKGKTPEEIRKTFNIKNDFT
309	SLAIN1	X6RGK9	140	S	1	+	0	3	PKA kinase substrate motif;PKC kinase substrate motif	PDQQPNRTNGDKLRRSMPNLARMPSTTAISS
310	SLAIN2	Q9P270	315	S	4	+	0	3	Casein kinase II substrate motif	RSSGSSCNSTRRGTFSDQELDAQSLDDEDDN
310	SLAIN2	Q9P270	361	S	10	+	0	3	Casein kinase II substrate motif;ERK1,2 kinase substrate motif;Growth associated histone HI kinase substrate motif;GSK-3, ERK1, ERK2, CDK5 substrate motif;MAPKAPK2 kinase substrate motif;PKA kinase substrate motif;PKC kinase substrate motif;WW domain binding motif	PRNSPRPSPKQSPRNSPRSRSPARGIEYSRV
311	SLAMF6	Q96DU3	278	S	8	+	0	3	Casein kinase II substrate motif;ERK1,2 kinase substrate motif;GSK-3, ERK1, ERK2, CDK5 substrate motif;WW domain binding motif	QGPAESARNLEYVSVSPTNNTVYASVTHSNR
312	SLBP	E7EUV9	147	S	1	+	0	3	PKA kinase substrate motif;PKC kinase substrate motif	IHPKTPNKFKKYSRRSWDQQIKLWKVALHFW
313	SLC20A2	Q08357	256	S	8	+	0	3	Casein kinase II substrate motif;PKA kinase substrate motif;PKC kinase substrate motif	KITGKLQKEGALSRVSDESLSKVQEAESPVF
313	SLC20A2	Q08357	259	S	11	+	0	3	b-Adrenergic Receptor kinase substrate motif;Casein kinase II substrate motif	GKLQKEGALSRVSDESLSKVQEAESPVFKEL
314	SLC35F6	Q8N357	365	T	7	+	0	3	Growth associated histone HI kinase substrate motif;GSK-3, ERK1, ERK2, CDK5 substrate motif;WW domain binding motif	LAEESEQERLLGGTRTPINDAS_________
315	SLC44A1	Q8WWI5	644	S	6	+	0	3	b-Adrenergic Receptor kinase substrate motif;Casein kinase II substrate motif	SRKAMKEAGKGGVADSRELKPMASGASSA__
316	SLC9A1	P19634	693	S	3	+	0	3	b-Adrenergic Receptor kinase substrate motif;Casein kinase II substrate motif;ERK1,2 kinase substrate motif;G protein-coupled receptor kinase 1 substrate motif;GSK3 kinase substrate motif;GSK-3, ERK1, ERK2, CDK5 substrate motif;PKA kinase substrate motif;PKC kinase substrate motif;WW domain binding motif	QKINNYLTVPAHKLDSPTMSRARIGSDPLAY
317	SLTM	Q9NWH9	344	S	5	+	0	3	G protein-coupled receptor kinase 1 substrate motif;GSK3 kinase substrate motif;MDC1 BRCT domain binding motif;PKA kinase substrate motif;Plk1 PBD domain binding motif	ESGDKEKDTLKKGPSSTGASGQAKSSSKESK
318	SLX4	Q8IY92	1185	S	5	+	0	3	Casein kinase II substrate motif;ERK1,2 kinase substrate motif;Growth associated histone HI kinase substrate motif;GSK-3, ERK1, ERK2, CDK5 substrate motif;PKA kinase substrate motif;PKC kinase substrate motif;WW domain binding motif	SISSDPLEEKKALEISPRSCELFSIIDVDAD
319	SMARCA2	P51531	587	S	24	+	0	3	b-Adrenergic Receptor kinase substrate motif;G protein-coupled receptor kinase 1 substrate motif;GSK3 kinase substrate motif	GGESALGPDGEPIDESSQMSDLPVKVTHTET
320	SMARCC1	Q92922	328	S	3	+	0	3	14-3-3 domain binding motif;Akt kinase substrate motif;Calmodulin-dependent protein kinase II substrate motif;Casein kinase II substrate motif;ERK1,2 kinase substrate motif;G protein-coupled receptor kinase 1 substrate motif;GSK-3, ERK1, ERK2, CDK5 substrate motif;MAPKAPK1 kinase substrate motif;Pim1 kinase substrate sequence;PKA kinase substrate motif;PKC epsilon kinase substrate motif;PKC kinas…	RRDRKASANARKRKHSPSPPPPTPTESRKKS
320	SMARCC1	Q92922	330	S	5	+	0	3	DNA dependent Protein kinase substrate motif;ERK1,2 kinase substrate motif;G protein-coupled receptor kinase 1 substrate motif;GSK-3, ERK1, ERK2, CDK5 substrate motif;PKA kinase substrate motif;WW domain binding motif	DRKASANARKRKHSPSPPPPTPTESRKKSGK
321	SMARCC2	F8VXC8	844	S	5	+	0	3	Casein kinase II substrate motif;G protein-coupled receptor kinase 1 substrate motif;Pyruvate dehydrogenase kinase substrate motif	EEKGKEGDSEKESEKSDGDPIVDPEKEKEPK
321	SMARCC2	F8VXC8	302	S	3	+	0	3	14-3-3 domain binding motif;Calmodulin-dependent protein kinase II substrate motif;Casein kinase II substrate motif;ERK1,2 kinase substrate motif;G protein-coupled receptor kinase 1 substrate motif;Growth associated histone HI kinase substrate motif;GSK3 kinase substrate motif;GSK-3, ERK1, ERK2, CDK5 substrate motif;MAPKAPK1 kinase substrate motif;Pim1 kinase substrate sequence;PKA kinase substra…	DRRDKKGGNYKKRKRSPSPSPTPEAKKKNAK
322	SMC1A	Q14683	366	T	13	+	0	3	Calmodulin-dependent protein kinase II substrate motif;Casein kinase II substrate motif;PKC kinase substrate motif;Plk1 kinase substrate motif	EERMEEESQSQGRDLTLEENQVKKYHRLKEE
323	SMC4	Q9NTJ3	27	S	15	+	0	3	Casein kinase I substrate motif	RRREEGPPPPSPDGASSDAEPEPPSGRTESP
324	SMG6	Q86US8	332	S	3	+	0	3	14-3-3 domain binding motif;Calmodulin-dependent protein kinase II substrate motif;Calmodulin-dependent protein kinase IV substrate motif;Chk1 kinase substrate motif;PKA kinase substrate motif;PKC kinase substrate motif	PRRSSERKRHLERNWSGRGEGEQKNSAKEYR
325	SNX11	J3QLV8	194	S	5	+	0	3	DNA dependent Protein kinase substrate motif;ERK1,2 kinase substrate motif;G protein-coupled receptor kinase 1 substrate motif;GSK3 kinase substrate motif;GSK-3, ERK1, ERK2, CDK5 substrate motif;WW domain binding motif	KSCCFLPRSGRRSSPSPPPSEEKDHLEVWAP
326	SNX17	Q15036	409	S	4	+	0	3	14-3-3 domain binding motif;AMP-activated protein kinase substrate motif;ATM kinase substrate motif;b-Adrenergic Receptor kinase substrate motif;Calmodulin-dependent protein kinase I substrate motif;Calmodulin-dependent protein kinase II substrate motif;Calmodulin-dependent protein kinase IV substrate motif;Chk1 kinase substrate motif;DNA dependent Protein kinase substrate motif;PKA kinase substr…	KMLRRRVGGTLRRSDSQQAVKSPPLLESPDA
327	SON	P18583	2129	S	19	+	0	3	BARD1 BRCT domain binding motif;Casein kinase II substrate motif;PKA kinase substrate motif	QSKEDDDVIVNKPHVSDEEEEEPPFYHHPFK
327	SON	P18583	1952	S	7	+	0	3	Casein kinase II substrate motif;Cdc2 kinase substrate motif;CDK kinase substrate motif;CDK1,2,4,6 kinase substrate motif;ERK1,2 kinase substrate motif;GSK-3, ERK1, ERK2, CDK5 substrate motif;MAPKAPK2 kinase substrate motif;WW domain binding motif	RRRSRSVGRRRSFSISPSRRSRTPSRRSRTP
328	SP100	P23497	193	S	11	+	0	3	DNA dependent Protein kinase substrate motif;G protein-coupled receptor kinase 1 substrate motif;MAPKAPK2 kinase substrate motif	ENSFRSLTWPPSGSPSHAGTTPPENGLSEHP
329	SPECC1	Q5M775	131	S	1	+	0	3	Casein kinase II substrate motif;G protein-coupled receptor kinase 1 substrate motif;PKA kinase substrate motif;PKC kinase substrate motif	SRERSVPRGPSNPRKSVSSPTSSNTPTPTKH
330	SPECC1L	Q69YQ0	384	S	3	+	0	3	14-3-3 domain binding motif;Akt kinase substrate motif;Calmodulin-dependent protein kinase II substrate motif;G protein-coupled receptor kinase 1 substrate motif;MAPKAPK1 kinase substrate motif;MAPKAPK2 kinase substrate motif;PKA kinase substrate motif;PKC epsilon kinase substrate motif;PKC kinase substrate motif	SESEGIPSIERSRKGSSGNASEVSVACLTER
331	SPEN	Q96T58	190	S	3	+	0	3	14-3-3 domain binding motif;Calmodulin-dependent protein kinase II substrate motif;Cdc2 kinase substrate motif;CDK kinase substrate motif;CDK1,2,4,6 kinase substrate motif;CLK1 kinase substrate motif;ERK1,2 kinase substrate motif;Growth associated histone HI kinase substrate motif;GSK-3, ERK1, ERK2, CDK5 substrate motif;MAPKAPK2 kinase substrate motif;PKA kinase substrate motif;PKC kinase substra…	ERTLQHGLYYASRSRSPNRFDAHDPRYEPRA
332	SPPL2B	Q8TCT7	556	S	4	+	0	3	Casein kinase II substrate motif;G protein-coupled receptor kinase 1 substrate motif;PKA kinase substrate motif;PKC kinase substrate motif	ATSPWPAEQSPKSRTSEEMGAGAPMREPGSP
333	SPTBN1	Q01082	2165	S	7	+	0	3	ERK1,2 kinase substrate motif;G protein-coupled receptor kinase 1 substrate motif;GSK3 kinase substrate motif;GSK-3, ERK1, ERK2, CDK5 substrate motif;MAPKAPK2 kinase substrate motif;MDC1 BRCT domain binding motif;PKA kinase substrate motif;PKC kinase substrate motif;Plk1 PBD domain binding motif;WW domain binding motif	MVNGATEQRTSSKESSPIPSPTSDRKAKTAL
333	SPTBN1	Q01082	825	S	4	+	0	3	Casein kinase II substrate motif;PKA kinase substrate motif;PKC kinase substrate motif	LPQEHAESPDVRGRLSGIEERYKEVAELTRL
333	SPTBN1	Q01082	2328	T	3	+	0	3	Calmodulin-dependent protein kinase II substrate motif;G protein-coupled receptor kinase 1 substrate motif;MAPKAPK2 kinase substrate motif;PKC kinase substrate motif	VSASTQSTPASSRAQTLPTSVVTITSESSPG
334	SQSTM1	Q13501	266	S	2	+	0	3	Casein kinase II substrate motif;G protein-coupled receptor kinase 1 substrate motif;PKA kinase substrate motif;PKC kinase substrate motif	LGIEVDIDVEHGGKRSRLTPVSPESSSTEEK
335	SRRM1	A9Z1X7	806	S	9	+	0	3	Cdc2 kinase substrate motif;CDK kinase substrate motif;CDK1,2,4,6 kinase substrate motif;DNA dependent Protein kinase substrate motif;ERK1,2 kinase substrate motif;GSK-3, ERK1, ERK2, CDK5 substrate motif;WW domain binding motif	PAVPVKKAKSPTPSPSPPRNSDQEGGGKKKK
335	SRRM1	A9Z1X7	724	S	4	+	0	3	Casein kinase II substrate motif;DNA dependent Protein kinase substrate motif;ERK1,2 kinase substrate motif;GSK-3, ERK1, ERK2, CDK5 substrate motif;WW domain binding motif	VRRGASSSPQRRQSPSPSTRPIRRVSRTPEP
336	SRRM2	Q9UQ35	353	S	8	+	0	3	Casein kinase II substrate motif;Cdc2 kinase substrate motif;CDK kinase substrate motif;CDK1,2,4,6 kinase substrate motif;DNA dependent Protein kinase substrate motif;ERK1,2 kinase substrate motif;G protein-coupled receptor kinase 1 substrate motif;GSK3 kinase substrate motif;GSK-3, ERK1, ERK2, CDK5 substrate motif;WW domain binding motif	KDKDKKEKSATRPSPSPERSSTGPEPPAPTP
336	SRRM2	Q9UQ35	1069	S	11	+	0	3	Casein kinase I substrate motif;Casein kinase II substrate motif;G protein-coupled receptor kinase 1 substrate motif;GSK3 kinase substrate motif	SLQLKGQSQTSPDHRSDTSSPEVRQSHSESP
336	SRRM2	Q9UQ35	1112	S	1	+	0	3	Cdc2 kinase substrate motif;CDK kinase substrate motif;CDK1,2,4,6 kinase substrate motif;ERK1,2 kinase substrate motif;Growth associated histone HI kinase substrate motif;GSK-3, ERK1, ERK2, CDK5 substrate motif;WW domain binding motif	GRSRSSSPVTELASRSPIRQDRGEFSASPML
336	SRRM2	Q9UQ35	1537	S	11	+	0	3	Casein kinase II substrate motif;G protein-coupled receptor kinase 1 substrate motif;GSK3 kinase substrate motif	SVDQKTVARTPLGQRSRSGSSQELDVKPSAS
336	SRRM2	Q9UQ35	973	S	7	+	0	3	Casein kinase II substrate motif;G protein-coupled receptor kinase 1 substrate motif;MDC1 BRCT domain binding motif;Plk1 PBD domain binding motif;Pyruvate dehydrogenase kinase substrate motif	NVESRLLPRYSHSGSSSPDTKVKPETPPRQS
336	SRRM2	Q9UQ35	1436	S	8	+	0	3	14-3-3 domain binding motif;Calmodulin-dependent protein kinase II substrate motif;Calmodulin-dependent protein kinase IV substrate motif;Casein kinase II substrate motif;Chk1 kinase substrate motif;DNA dependent Protein kinase substrate motif;PKA kinase substrate motif;PKC kinase substrate motif	SASSPEMKDGLPRTPSRRSRSGSSPGLRDGS
336	SRRM2	Q9UQ35	1110	S	10	+	0	3	Casein kinase I substrate motif;Casein kinase II substrate motif	KGGRSRSSSPVTELASRSPIRQDRGEFSASP
336	SRRM2	Q9UQ35	990	S	12	+	0	3	Casein kinase II substrate motif;G protein-coupled receptor kinase 1 substrate motif;GSK3 kinase substrate motif	PDTKVKPETPPRQSHSGSISPYPKVKAQTPP
336	SRRM2	Q9UQ35	1537	S	11	+	0	3	Casein kinase II substrate motif;G protein-coupled receptor kinase 1 substrate motif;GSK3 kinase substrate motif	SVDQKTVARTPLGQRSRSGSSQELDVKPSAS
336	SRRM2	Q9UQ35	1902	S	1	+	0	3	14-3-3 domain binding motif;Akt kinase substrate motif;Calmodulin-dependent protein kinase II substrate motif;Casein kinase II substrate motif;MAPKAPK1 kinase substrate motif;PKA kinase substrate motif;PKC kinase substrate motif;ZIP kinase substrate motif	RSRSRTSPVSRRRSRSRTSVTRRRSRSRASP
336	SRRM2	Q9UQ35	1905	S	6	+	0	3	Casein kinase II substrate motif;CLK1,2 kinase substrate motif;PKA kinase substrate motif;PKC kinase substrate motif	SRTSPVSRRRSRSRTSVTRRRSRSRASPVSR
336	SRRM2	Q9UQ35	808	S	1	+	0	3	Casein kinase II substrate motif;G protein-coupled receptor kinase 1 substrate motif;PKA kinase substrate motif;PKC kinase substrate motif	PPRRSRSGSSQPKAKSRTPPRRSRSSSSPPP
336	SRRM2	Q9UQ35	1434	T	6	+	0	3	Cdc2 kinase substrate motif;CDK1,2,4,6 kinase substrate motif;ERK1,2 kinase substrate motif;Growth associated histone HI kinase substrate motif;GSK3, Erk1, Erk2 and CDK5 kinase motif;GSK-3, ERK1, ERK2, CDK5 substrate motif;WW domain binding motif	SSSASSPEMKDGLPRTPSRRSRSGSSPGLRD
336	SRRM2	Q9UQ35	810	T	3	+	0	3	Cdc2 kinase substrate motif;CDK1,2,4,6 kinase substrate motif;Growth associated histone HI kinase substrate motif;GSK-3, ERK1, ERK2, CDK5 substrate motif;PKA kinase substrate motif;PKC kinase substrate motif;WW domain binding motif	RRSRSGSSQPKAKSRTPPRRSRSSSSPPPKQ
336	SRRM2	Q9UQ35	1531	T	5	+	0	3	Growth associated histone HI kinase substrate motif;GSK-3, ERK1, ERK2, CDK5 substrate motif;WW domain binding motif	RSGSESSVDQKTVARTPLGQRSRSGSSQELD
336	SRRM2	Q9UQ35	1404	S	11	+	0	3	ERK1,2 kinase substrate motif;GSK-3, ERK1, ERK2, CDK5 substrate motif;MDC1 BRCT domain binding motif;Plk1 PBD domain binding motif;WW domain binding motif	DAVEKAGMSSNQSISSPVLDAVPRTPSRERS
336	SRRM2	Q9UQ35	1888	S	1	+	0	3	14-3-3 domain binding motif;Calmodulin-dependent protein kinase II substrate motif;Calmodulin-dependent protein kinase IV substrate motif;Casein kinase II substrate motif;Chk1 kinase substrate motif;CLK1 kinase substrate motif;G protein-coupled receptor kinase 1 substrate motif;MAPKAPK2 kinase substrate motif;PAK2 kinase substrate motif;PKA kinase substrate motif;PKC epsilon kinase substrate moti…	HRRSRSRTPLISRRRSRSRTSPVSRRRSRSR
336	SRRM2	Q9UQ35	1890	S	1	+	0	3	14-3-3 domain binding motif;Akt kinase substrate motif;Calmodulin-dependent protein kinase II substrate motif;Casein kinase II substrate motif;G protein-coupled receptor kinase 1 substrate motif;MAPKAPK1 kinase substrate motif;PKA kinase substrate motif;PKC kinase substrate motif;ZIP kinase substrate motif	RSRSRTPLISRRRSRSRTSPVSRRRSRSRTS
336	SRRM2	Q9UQ35	1893	S	4	+	0	3	Casein kinase II substrate motif;ERK1,2 kinase substrate motif;GSK-3, ERK1, ERK2, CDK5 substrate motif;PKA kinase substrate motif;PKC kinase substrate motif;WW domain binding motif	SRTPLISRRRSRSRTSPVSRRRSRSRTSVTR
336	SRRM2	Q9UQ35	913	S	13	+	0	3	G protein-coupled receptor kinase 1 substrate motif;MDC1 BRCT domain binding motif;PKA kinase substrate motif;PKC kinase substrate motif;Plk1 PBD domain binding motif	RVKSSTPPRQSPSRSSSPQPKVKAIISPRQR
337	SRRT	C9JUL9	11	S	5	+	0	3	b-Adrenergic Receptor kinase substrate motif;BARD1 BRCT domain binding motif;Casein kinase II substrate motif	_____MAPSDRAMGDSDDEYDRRRRDKFRRE
337	SRRT	C9JUL9	74	S	4	+	0	3	ERK1,2 kinase substrate motif;GSK-3, ERK1, ERK2, CDK5 substrate motif;WW domain binding motif	DRNRRERFSPPRHELSPPQKRMRRDWDEHSS
338	SRSF11	Q05519	449	S	7	+	0	3	Casein kinase I substrate motif;Casein kinase II substrate motif;ERK1,2 kinase substrate motif;Growth associated histone HI kinase substrate motif;GSK-3, ERK1, ERK2, CDK5 substrate motif;PKA kinase substrate motif;PKC kinase substrate motif;WW domain binding motif	SEKEKKEEKKPIETGSPKTKECSVEKGTGDS
339	SRSF4	Q08170	118	S	7	+	0	3	Casein kinase I substrate motif;G protein-coupled receptor kinase 1 substrate motif;GSK3 kinase substrate motif;PKA kinase substrate motif;PKC kinase substrate motif	APPVRTENRLIVENLSSRVSWQDLKDFMRQA;GPPTRTEYRLIVENLSSRCSWQDLKDYMRQA;GPPVRTEYRLIVENLSSRCSWQDLKDFMRQA
340	SSFA2	E9PHV5	92	S	6	+	0	3	Casein kinase II substrate motif	KIAIWLKDCRTPLGASLDEQSSSTLKGVLVR
341	SSH2	F5H527	1244	S	6	+	0	3	Casein kinase II substrate motif;MDC1 BRCT domain binding motif;Plk1 PBD domain binding motif	KMDPLPVACRLPHSSSSENIKSLSHSPGVVK
341	SSH2	F5H527	1322	T	1	+	0	3	LKB1 kinase substrate motif	SCESPHLKLLQPFLRTDSGMHAMEDQESLEN
342	SSRP1	Q08945	659	S	5	+	0	3	b-Adrenergic Receptor kinase substrate motif;Casein kinase II substrate motif;PKA kinase substrate motif;PKC kinase substrate motif	SRGSSSKSSSRQLSESFKSKEFVSSDESSSG
343	STAG1	Q8WVM7	20	S	20	+	0	3	G protein-coupled receptor kinase 1 substrate motif;GSK3 kinase substrate motif	ELPVLQDSTNETTAHSDAGSELEETEVKGKR
344	SUB1	P53999	15	S	10	+	0	3	Casein kinase II substrate motif;G protein-coupled receptor kinase 1 substrate motif;GSK3 kinase substrate motif;MAPKAPK2 kinase substrate motif;Pyruvate dehydrogenase kinase substrate motif	_MPKSKELVSSSSSGSDSDSEVDKKLKRKKQ
344	SUB1	P53999	17	S	12	+	0	3	b-Adrenergic Receptor kinase substrate motif;Casein kinase II substrate motif;MAPKAPK2 kinase substrate motif	PKSKELVSSSSSGSDSDSEVDKKLKRKKQVA
345	SUSD3	S4R444	126	S	1	+	0	3	MAPKAPK2 kinase substrate motif	TDHGESTSKLASVTRSVDKDPGIPRALSLSG
346	SYMPK	Q92797	494	S	4	+	0	3	14-3-3 domain binding motif;Calmodulin-dependent protein kinase II substrate motif;Calmodulin-dependent protein kinase IV substrate motif;Chk1 kinase substrate motif;PAK2 kinase substrate motif;Pim1 kinase substrate sequence;PKA kinase substrate motif;PKC epsilon kinase substrate motif;PKC kinase substrate motif	EKVVKTESVLIKRRLSAQGQAISVVGSLSSM
347	SYNE2	Q8WXH0	4108	S	3	+	0	3	14-3-3 domain binding motif;AMP-activated protein kinase substrate motif;Aurora-A kinase substrate motif;Calmodulin-dependent protein kinase I substrate motif;Calmodulin-dependent protein kinase II alpha substrate motif;Calmodulin-dependent protein kinase II substrate motif;Calmodulin-dependent protein kinase IV substrate motif;Casein kinase II substrate motif;Chk1 kinase substrate motif;PAK2 kin…	VAERDASERKLNRRGSMSYLAAVEEEVEESS
348	TAB1	Q15750	7	S	1	+	0	3	G protein-coupled receptor kinase 1 substrate motif;GSK3 kinase substrate motif;PKA kinase substrate motif;PKC kinase substrate motif	_________MAAQRRSLLQSEQQPSWTDDLP
349	TANC1	A0A0A0MSM4	58	S	6	+	0	3	Casein kinase I substrate motif;ERK1,2 kinase substrate motif;GSK-3, ERK1, ERK2, CDK5 substrate motif;WW domain binding motif	GVQKGVLHDRRADNCSPVAEEETTGSAESTL
350	TAOK2	Q9UL54	473	S	3	+	0	3	14-3-3 domain binding motif;Calmodulin-dependent protein kinase II substrate motif;Casein kinase II substrate motif;Phosphorylase kinase substrate motif;PKA kinase substrate motif;PKC kinase substrate motif	AYCRNRDHFATIRTASLVSRQIQEHEQDSAL
351	TBC1D4	O60343	666	S	6	+	0	3	ERK1,2 kinase substrate motif;Growth associated histone HI kinase substrate motif;GSK-3, ERK1, ERK2, CDK5 substrate motif;WW domain binding motif	KRKLNLQDGRAQGVRSPLLRQSSSEQCSDGE;KRKLNLQDGRAQGVRSPLLRQSSSEQCSNLS
351	TBC1D4	O60343	591	S	6	+	0	3	b-Adrenergic Receptor kinase substrate motif;Casein kinase II substrate motif;G protein-coupled receptor kinase 1 substrate motif;GSK3 kinase substrate motif	SRGANRMRGRLGSVDSFERSNSLASEKDYSP
351	TBC1D4	O60343	754	S	6	+	0	3	Casein kinase II substrate motif;MAPKAPK2 kinase substrate motif	ESSDGEGRKRTSSTCSNESLSVGGTSVTPRR;QCSDGEGRKRTSSTCSNESLSVGGTSVTPRR
351	TBC1D4	O60343	597	S	3	+	0	3	14-3-3 domain binding motif;Calmodulin-dependent protein kinase II alpha substrate motif;Calmodulin-dependent protein kinase II substrate motif;Calmodulin-dependent protein kinase IV substrate motif;Casein kinase II substrate motif;Phosphorylase kinase substrate motif;PKA kinase substrate motif;PKC kinase substrate motif	MRGRLGSVDSFERSNSLASEKDYSPGDSPPG
351	TBC1D4	O60343	751	S	4	+	0	3	14-3-3 domain binding motif;Akt kinase substrate motif;Calmodulin-dependent protein kinase II substrate motif;Casein kinase II substrate motif;MAPKAPK1 kinase substrate motif;MDC1 BRCT domain binding motif;PKA kinase substrate motif;PKC kinase substrate motif;Plk1 PBD domain binding motif	SSEQCSDGEGRKRTSSTCSNESLSVGGTSVT;TASESSDGEGRKRTSSTCSNESLSVGGTSVT
351	TBC1D4	O60343	754	S	6	+	0	3	Casein kinase II substrate motif;MAPKAPK2 kinase substrate motif	ESSDGEGRKRTSSTCSNESLSVGGTSVTPRR;QCSDGEGRKRTSSTCSNESLSVGGTSVTPRR
351	TBC1D4	O60343	749	T	3	+	0	3	Calmodulin-dependent protein kinase II substrate motif;PKA kinase substrate motif;PKC kinase substrate motif	QDTASESSDGEGRKRTSSTCSNESLSVGGTS;QSSSEQCSDGEGRKRTSSTCSNESLSVGGTS
352	TBC1D9B	Q66K14	411	S	3	+	0	3	14-3-3 domain binding motif;Calmodulin-dependent protein kinase II substrate motif;Casein kinase II substrate motif;G protein-coupled receptor kinase 1 substrate motif;MAPKAPK2 kinase substrate motif;Phosphorylase kinase substrate motif;PKA kinase substrate motif;PKC epsilon kinase substrate motif;PKC kinase substrate motif;Pyruvate dehydrogenase kinase substrate motif	KTPSKQPGSIGSRKASVVDPSTESSPAPQEG
353	TCF12	Q99081	540	S	17	+	0	3	BARD1 BRCT domain binding motif;Casein kinase I substrate motif;Casein kinase II substrate motif;G protein-coupled receptor kinase 1 substrate motif;GSK3 kinase substrate motif	KDENLHEPPSSDDMKSDDESSQKDIKVSSRG
354	TCF20	Q9UGU0	640	S	15	+	0	3	14-3-3 domain binding motif;Calmodulin-dependent protein kinase II substrate motif;DNA dependent Protein kinase substrate motif;G protein-coupled receptor kinase 1 substrate motif;PKA kinase substrate motif;PKC kinase substrate motif	KGSQEDDPAATQRPPSNGGAKETSHASLPQP
355	TCOF1	J3KQ96	349	S	18	+	0	3	b-Adrenergic Receptor kinase substrate motif;BARD1 BRCT domain binding motif;Casein kinase II substrate motif;G protein-coupled receptor kinase 1 substrate motif	KPEEDSESSSEESSDSEEETPAAKALLQAKA
355	TCOF1	J3KQ96	701	S	33	+	0	3	b-Adrenergic Receptor kinase substrate motif;BARD1 BRCT domain binding motif;Casein kinase I substrate motif;Casein kinase II substrate motif;G protein-coupled receptor kinase 1 substrate motif	TQRPAEDSSSSEESDSEEEKTGLAVTVGQAK
355	TCOF1	J3KQ96	583	S	13	+	0	3	Cdc2 kinase substrate motif;CDK kinase substrate motif;CDK1,2,4,6 kinase substrate motif;ERK1,2 kinase substrate motif;Growth associated histone HI kinase substrate motif;GSK-3, ERK1, ERK2, CDK5 substrate motif;MDC1 BRCT domain binding motif;PKA kinase substrate motif;Plk1 PBD domain binding motif;WW domain binding motif	QEKSLGNILQAKPTSSPAKGPPQKAGPVAVQ
355	TCOF1	J3KQ96	982	S	16	+	0	3		SPAGPAATPAQAQAASTPRKARASESTARSS
356	TDP1	G3V2F4	61	S	4	+	0	3	14-3-3 domain binding motif;Calmodulin-dependent protein kinase II substrate motif;Cdc2 kinase substrate motif;CDK kinase substrate motif;CDK1,2,4,6 kinase substrate motif;ERK1,2 kinase substrate motif;GSK-3, ERK1, ERK2, CDK5 substrate motif;Pim1 kinase substrate sequence;PKA kinase substrate motif;PKC epsilon kinase substrate motif;PKC kinase substrate motif;WW domain binding motif	YTCSEAQKAAHKRKISPVKFSNTDSVLPPKR
357	TEX2	A0A087WVA8	196	S	3	+	0	3	Calmodulin-dependent protein kinase II substrate motif;Casein kinase II substrate motif;Chk1 kinase substrate motif;PKA kinase substrate motif;PKC kinase substrate motif	TLSSAKPFMSLVKSLSTEVEPKESPHPARHR
358	TFEB	B0QYS6	346	S	8	+	0	3	Casein kinase II substrate motif;ERK1,2 kinase substrate motif;GSK-3, ERK1, ERK2, CDK5 substrate motif;WW domain binding motif	QELEMQARVHGLPTTSPSGMNMAELAQQVVK
359	THRAP3	Q9Y2W1	560	S	2	+	0	3	Casein kinase II substrate motif;G protein-coupled receptor kinase 1 substrate motif;MDC1 BRCT domain binding motif;PKA kinase substrate motif;PKC kinase substrate motif;Plk1 PBD domain binding motif	RDKLGAKGDFPTGKSSFSITREAQVNVRMDS
360	TIAM2	E9PKT1	847	S	4	+	0	3	Casein kinase II substrate motif;G protein-coupled receptor kinase 1 substrate motif;MDC1 BRCT domain binding motif;PKA kinase substrate motif;Plk1 PBD domain binding motif	TVASSRSLKVLKNSSSNEWTGETGKGTLLDS
361	TICRR	Q7Z2Z1	1413	S	20	+	0	3	b-Adrenergic Receptor kinase substrate motif;ERK1,2 kinase substrate motif;G protein-coupled receptor kinase 1 substrate motif;GSK-3, ERK1, ERK2, CDK5 substrate motif;WW domain binding motif	CQPDASATPGVGTADSPAAPTDSRDDQKGLS
362	TJP2	A0A1B0GTW1	229	S	3	+	0	3	14-3-3 domain binding motif;Calmodulin-dependent protein kinase II substrate motif;Casein kinase II substrate motif;G protein-coupled receptor kinase 1 substrate motif;GSK3 kinase substrate motif;PKA kinase substrate motif;PKC kinase substrate motif;Pyruvate dehydrogenase kinase substrate motif	YSERSRLNSHGGRSRSWEDSPERGRPHERAR
362	TJP2	A0A1B0GTW1	299	S	1	+	0	3	14-3-3 domain binding motif;Akt kinase substrate motif;Calmodulin-dependent protein kinase II substrate motif;CLK1 kinase substrate motif;G protein-coupled receptor kinase 1 substrate motif;GSK3 kinase substrate motif;MAPKAPK1 kinase substrate motif;PKA kinase substrate motif;PKC kinase substrate motif	LDHDFGPSRDRDRDRSRGRSIDQDYERAYHR
363	TLDC1	Q6P9B6	446	S	2	+	0	3	G protein-coupled receptor kinase 1 substrate motif;PKA kinase substrate motif;PKC kinase substrate motif	PEAQALLEISGHSRHSEGLREVPDDE_____
364	TLE3	F5H7D6	272	T	5	+	0	3	Casein kinase I substrate motif;DNA dependent Protein kinase substrate motif;G protein-coupled receptor kinase 1 substrate motif;GSK-3, ERK1, ERK2, CDK5 substrate motif;WW domain binding motif	PGLKSNTPTPRNDAPTPGTSTTPGLRSMPAS
365	TLK2	Q86UE8	111	S	2	+	0	3	ERK1,2 kinase substrate motif;G protein-coupled receptor kinase 1 substrate motif;GSK3 kinase substrate motif;GSK-3, ERK1, ERK2, CDK5 substrate motif;MDC1 BRCT domain binding motif;PKA kinase substrate motif;PKC kinase substrate motif;Plk1 PBD domain binding motif;WW domain binding motif	PGTSPGRSVPPVARSSPQHSLSNPLPRRVEQ
365	TLK2	Q86UE8	111	S	2	+	0	3	ERK1,2 kinase substrate motif;G protein-coupled receptor kinase 1 substrate motif;GSK3 kinase substrate motif;GSK-3, ERK1, ERK2, CDK5 substrate motif;MDC1 BRCT domain binding motif;PKA kinase substrate motif;PKC kinase substrate motif;Plk1 PBD domain binding motif;WW domain binding motif	PGTSPGRSVPPVARSSPQHSLSNPLPRRVEQ
365	TLK2	Q86UE8	115	S	6	+	0	3	Casein kinase II substrate motif;G protein-coupled receptor kinase 1 substrate motif;MAPKAPK2 kinase substrate motif	PGRSVPPVARSSPQHSLSNPLPRRVEQPLYG
365	TLK2	Q86UE8	117	S	8	+	0	3	G protein-coupled receptor kinase 1 substrate motif	RSVPPVARSSPQHSLSNPLPRRVEQPLYGLD
366	TMC8	Q8IU68	714	S	12	+	0	3	PKA kinase substrate motif;PKC kinase substrate motif	AGLRSPCPGQHGAPASARRFRFPSGAEL___
367	TMEM131	Q92545	1649	S	3	+	0	3	Calmodulin-dependent protein kinase II substrate motif;Chk1 kinase substrate motif;Phosphorylase kinase substrate motif;PKA kinase substrate motif;PKC kinase substrate motif	IKQPNGSKHKLTKAASLPGKNGNPTFAAVTA
368	TMEM201	H0Y4R5	351	S	3	+	0	3	14-3-3 domain binding motif;Calmodulin-dependent protein kinase II substrate motif;Casein kinase II substrate motif;ERK1,2 kinase substrate motif;GSK-3, ERK1, ERK2, CDK5 substrate motif;PAK2 kinase substrate motif;PKA kinase substrate motif;PKC epsilon kinase substrate motif;PKC kinase substrate motif;WW domain binding motif	LPLANQQLFRSPRRTSPSSLPGRLSRALSLG
369	TNFAIP3	P21580	459	S	20	+	0	3	G protein-coupled receptor kinase 1 substrate motif	EPLAWNPEESTGGPHSAPPTAPSPFLFSETT
370	TNFRSF19	Q9NS68	241	S	3	+	0	3	14-3-3 domain binding motif;Aurora-A kinase substrate motif;b-Adrenergic Receptor kinase substrate motif;Calmodulin-dependent protein kinase II substrate motif;Casein kinase II substrate motif;PAK2 kinase substrate motif;Phosphorylase kinase substrate motif;PKA kinase substrate motif;PKC epsilon kinase substrate motif;PKC kinase substrate motif	LHEYAHRACCQCRRDSVQTCGPVRLLPSMCC
371	TNFRSF8	P28908	444	S	3	+	0	3	14-3-3 domain binding motif;Akt kinase substrate motif;AMP-activated protein kinase 2 substrate motif;Calmodulin-dependent protein kinase II substrate motif;MAPKAPK1 kinase substrate motif;MDC1 BRCT domain binding motif;PAK2 kinase substrate motif;PKA kinase substrate motif;PKC epsilon kinase substrate motif;PKC kinase substrate motif;Plk1 PBD domain binding motif	SQPKLELVDSRPRRSSTQLRSGASVTEPVAE
371	TNFRSF8	P28908	445	T	4	+	0	3	Calmodulin-dependent protein kinase II substrate motif;CLK1 kinase substrate motif;G protein-coupled receptor kinase 1 substrate motif;MDC1 BRCT domain binding motif;PKC kinase substrate motif;Plk1 PBD domain binding motif	QPKLELVDSRPRRSSTQLRSGASVTEPVAEE
372	TNIK	Q9UKE5	547	S	2	+	0	3	PKA kinase substrate motif;PKC kinase substrate motif	AWAKEVEERSRLNRQSSPAMPHKVANRISDP
373	TNKS1BP1	Q9C0C2	601	S	12	+	0	3	b-Adrenergic Receptor kinase substrate motif;ERK1,2 kinase substrate motif;GSK-3, ERK1, ERK2, CDK5 substrate motif;WW domain binding motif	AEERYESQEPLAGQESPLPLATREAALPILE
374	TOM1L2	Q6ZVM7	424	S	4	+	0	3	G protein-coupled receptor kinase 1 substrate motif;MDC1 BRCT domain binding motif;PKA kinase substrate motif;PKC kinase substrate motif;Plk1 PBD domain binding motif	AVGGLASALDNRKQSSEGIPVAQPSVMDDIE
375	TOP2B	Q02880	1400	S	4	+	0	3	Casein kinase II substrate motif;ERK1,2 kinase substrate motif;GSK-3, ERK1, ERK2, CDK5 substrate motif;PKA kinase substrate motif;PKC kinase substrate motif;WW domain binding motif	DDDDNNDLEELKVKASPITNDGEDEFVPSDG
375	TOP2B	Q02880	1413	S	17	+	0	3	DNA dependent Protein kinase substrate motif	KASPITNDGEDEFVPSDGLDKDEYTFSPGKS
375	TOP2B	Q02880	1424	S	28	+	0	3	Cdc2 kinase substrate motif;CDK kinase substrate motif;CDK1,2,4,6 kinase substrate motif;ERK1,2 kinase substrate motif;G protein-coupled receptor kinase 1 substrate motif;GSK3 kinase substrate motif;GSK-3, ERK1, ERK2, CDK5 substrate motif;WW domain binding motif	EFVPSDGLDKDEYTFSPGKSKATPEKSLHDK
376	TP53INP1	Q96A56	153	S	7	+	0	3	Casein kinase I substrate motif;Casein kinase II substrate motif;ERK1,2 kinase substrate motif;G protein-coupled receptor kinase 1 substrate motif;GSK-3, ERK1, ERK2, CDK5 substrate motif;WW domain binding motif	CPGLSEATRGTDELHSPSSPRVEAQNEMGQH
377	TPX2	Q9ULW0	738	S	11	+	0	3	ERK1,2 kinase substrate motif;G protein-coupled receptor kinase 1 substrate motif;Growth associated histone HI kinase substrate motif;GSK3 kinase substrate motif;GSK-3, ERK1, ERK2, CDK5 substrate motif;PKA kinase substrate motif;PKC kinase substrate motif;WW domain binding motif	GLEIKSSDQPLTVPVSPKFSTRFHC______
378	TRA2A	Q13595	100	S	5	+	0	3	14-3-3 domain binding motif;Akt kinase substrate motif;Calmodulin-dependent protein kinase II substrate motif;Casein kinase II substrate motif;ERK1,2 kinase substrate motif;GSK-3, ERK1, ERK2, CDK5 substrate motif;MAPKAPK1 kinase substrate motif;MAPKAPK2 kinase substrate motif;PKA kinase substrate motif;PKC kinase substrate motif;WW domain binding motif	RSYTPEYRRRRSRSHSPMSNRRRHTGSRANP
378	TRA2A	Q13595	88	T	5	+	0	3	Akt kinase substrate motif;Calmodulin-dependent protein kinase II substrate motif;Casein kinase II substrate motif;GSK-3, ERK1, ERK2, CDK5 substrate motif;MAPKAPK2 kinase substrate motif;PKC kinase substrate motif;WW domain binding motif	SHSHSHRRRSRSRSYTPEYRRRRSRSHSPMS
379	TRA2B	P62995	85	S	3	+	0	3	14-3-3 domain binding motif;Akt kinase substrate motif;Calmodulin-dependent protein kinase II substrate motif;Casein kinase II substrate motif;CLK1 kinase substrate motif;MAPKAPK1 kinase substrate motif;MAPKAPK2 kinase substrate motif;PKA kinase substrate motif;PKC kinase substrate motif	RSRSRSRSHRRSRSRSYSRDYRRRHSHSHSP
379	TRA2B	P62995	87	S	5	+	0	3	14-3-3 domain binding motif;Akt kinase substrate motif;AMP-activated protein kinase 2 substrate motif;Calmodulin-dependent protein kinase II substrate motif;Casein kinase II substrate motif;MAPKAPK1 kinase substrate motif;MAPKAPK2 kinase substrate motif;PKA kinase substrate motif;PKC kinase substrate motif	RSRSRSHRRSRSRSYSRDYRRRHSHSHSPMS
380	TRIM3	O75382	454	S	3	+	0	3	14-3-3 domain binding motif;Calmodulin-dependent protein kinase II substrate motif;Casein kinase II substrate motif;DNA dependent Protein kinase substrate motif;G protein-coupled receptor kinase 1 substrate motif;GSK3 kinase substrate motif;PAK2 kinase substrate motif;PKA kinase substrate motif;PKC epsilon kinase substrate motif;PKC kinase substrate motif	GGPGSHVRQKAVRRPSSMYSTGGKRKDNPIE
381	TRIM56	Q9BRZ2	6	S	5	+	0	3	AMP-activated protein kinase substrate motif;Casein kinase II substrate motif	__________MVSHGSSPSLLEALSSDFLAC
381	TRIM56	Q9BRZ2	442	T	14	+	0	3	Calmodulin-dependent protein kinase II substrate motif;Casein kinase II substrate motif;GSK-3, ERK1, ERK2, CDK5 substrate motif;PKC kinase substrate motif;WW domain binding motif	TREEGAQTLEEDRAQTPHEDGGPQPHRGGRP
381	TRIM56	Q9BRZ2	469	S	3	+	0	3	14-3-3 domain binding motif;Calmodulin-dependent protein kinase II substrate motif;Casein kinase II substrate motif;CLK1 kinase substrate motif;MAPKAPK1 kinase substrate motif;p70 Ribosomal S6 kinase substrate motif;Phosphorylase kinase substrate motif;PKA kinase substrate motif;PKC kinase substrate motif	GGRPNKKKKFKGRLKSISREPSPALGPNLDG
381	TRIM56	Q9BRZ2	475	S	9	+	0	3	14-3-3 domain binding motif;Calmodulin-dependent protein kinase II substrate motif;Calmodulin-dependent protein kinase IV substrate motif;Chk1 kinase substrate motif;DNA dependent Protein kinase substrate motif;ERK1,2 kinase substrate motif;GSK-3, ERK1, ERK2, CDK5 substrate motif;MAPKAPK2 kinase substrate motif;PKA kinase substrate motif;PKC epsilon kinase substrate motif;PKC kinase substrate mot…	KKKFKGRLKSISREPSPALGPNLDGSGLLPR
382	TRIO	E7EPJ7	1547	S	6	+	0	3	ATM kinase substrate motif;Casein kinase I substrate motif;Casein kinase II substrate motif;DNA dependent Protein kinase substrate motif;G protein-coupled receptor kinase 1 substrate motif;GSK3 kinase substrate motif;PKA kinase substrate motif;PKC kinase substrate motif;Pyruvate dehydrogenase kinase substrate motif	KHKKSREVRKSADAGSQKDSDDSAATPQDET
383	TRIP12	Q14669	1016	S	2	+	0	3	Cdc2 kinase substrate motif;CDK kinase substrate motif;CDK1,2,4,6 kinase substrate motif;ERK1,2 kinase substrate motif;GSK-3, ERK1, ERK2, CDK5 substrate motif;PKA kinase substrate motif;PKC kinase substrate motif;WW domain binding motif	KRKRLPKRGPRRPKYSPPRDDDKVDNQAKSP
384	TRPM7	H0YLN8	1255	S	8	+	0	3	Casein kinase II substrate motif;G protein-coupled receptor kinase 1 substrate motif;PKA kinase substrate motif;PKC kinase substrate motif	ALTVDTLKTLTAQKASEASKVHNEITRELSI
385	UBE2O	Q9C0C9	115	S	19	+	0	3	Cdc2 kinase substrate motif;CDK kinase substrate motif;CDK1,2,4,6 kinase substrate motif;ERK1,2 kinase substrate motif;GSK-3, ERK1, ERK2, CDK5 substrate motif;PKA kinase substrate motif;PKC kinase substrate motif;WW domain binding motif	GCSEAGGAGHEEGRASPLRRGYVRVQWYPEG
386	UBR4	Q5T4S7	1760	S	3	+	0	3	14-3-3 domain binding motif;Calmodulin-dependent protein kinase II substrate motif;Calmodulin-dependent protein kinase IV substrate motif;Casein kinase II substrate motif;Chk1 kinase substrate motif;G protein-coupled receptor kinase 1 substrate motif;PKA kinase substrate motif;PKC kinase substrate motif	FQSEPRISESLVRHASTSSPADKAKVTISDG
386	UBR4	Q5T4S7	1878	S	4	+	0	3		LGSQEGAFENVRMNYSGDQGQTIRQLISAHV
386	UBR4	Q5T4S7	2718	S	6	+	0	3	DNA dependent Protein kinase substrate motif;G protein-coupled receptor kinase 1 substrate motif;GSK3 kinase substrate motif	RVLRPRNKRRHVTLPSSPRSNTPMGDKDDDD
386	UBR4	Q5T4S7	2719	S	7	+	0	3	Casein kinase II substrate motif;ERK1,2 kinase substrate motif;Growth associated histone HI kinase substrate motif;GSK-3, ERK1, ERK2, CDK5 substrate motif;MDC1 BRCT domain binding motif;PKA kinase substrate motif;PKC kinase substrate motif;Plk1 PBD domain binding motif;WW domain binding motif	VLRPRNKRRHVTLPSSPRSNTPMGDKDDDDD
387	UCKL1	Q9NWZ5	16	S	9	+	0	3	Casein kinase II substrate motif;ERK1,2 kinase substrate motif;G protein-coupled receptor kinase 1 substrate motif;GSK-3, ERK1, ERK2, CDK5 substrate motif;WW domain binding motif	MAAPPARADADPSPTSPPTARDTPGRQAEKS
388	USP20	Q9Y2K6	373	S	3	+	0	3	14-3-3 domain binding motif;Calmodulin-dependent protein kinase II substrate motif;Cdc2 kinase substrate motif;CDK kinase substrate motif;CDK1,2,4,6 kinase substrate motif;CLK1 kinase substrate motif;ERK1,2 kinase substrate motif;G protein-coupled receptor kinase 1 substrate motif;Growth associated histone HI kinase substrate motif;GSK-3, ERK1, ERK2, CDK5 substrate motif;MDC1 BRCT domain binding …	DDQPAEAQPPSPRSSSPCRTPEPDNDAHLRS
388	USP20	Q9Y2K6	377	T	7	+	0	3	Growth associated histone HI kinase substrate motif;GSK-3, ERK1, ERK2, CDK5 substrate motif;MAPKAPK2 kinase substrate motif;WW domain binding motif	AEAQPPSPRSSSPCRTPEPDNDAHLRSSSRP
389	USP24	Q9UPU5	2081	S	21	+	0	3	ERK1,2 kinase substrate motif;Growth associated histone HI kinase substrate motif;GSK-3, ERK1, ERK2, CDK5 substrate motif;MAPKAPK2 kinase substrate motif;MDC1 BRCT domain binding motif;PKA kinase substrate motif;PKC kinase substrate motif;Plk1 PBD domain binding motif;WW domain binding motif	LSLSAPSSPEISPQSSPRPHRPNNDRLSILT
390	USP39	B9A018	43	S	7	+	0	3	Casein kinase II substrate motif;G protein-coupled receptor kinase 1 substrate motif;MDC1 BRCT domain binding motif;Plk1 PBD domain binding motif	VKRERDREREPEAASSRGSPVRVKREFEPAS
391	USP45	E2QRF0	402	S	3	+	0	3	14-3-3 domain binding motif;Calmodulin-dependent protein kinase II substrate motif;Casein kinase II substrate motif;G protein-coupled receptor kinase 1 substrate motif;PKA kinase substrate motif;PKC epsilon kinase substrate motif;PKC kinase substrate motif	ERSQLIHDRKCIRKLSSGETVTYQKNENLEM
392	UTP14A	Q9BVJ6	81	S	11	+	0	3	Casein kinase II substrate motif;MAPKAPK2 kinase substrate motif	EASLKVSEFNVSSEGSGEKLVLADLLEPVKT
393	VCPIP1	Q96JH7	747	S	3	+	0	3	14-3-3 domain binding motif;Calmodulin-dependent protein kinase II substrate motif;Casein kinase II substrate motif;ERK1,2 kinase substrate motif;GSK-3, ERK1, ERK2, CDK5 substrate motif;PKA kinase substrate motif;PKC kinase substrate motif;WW domain binding motif	TEKLKQEQKGQPRTVSPSTIRDGPSSAPATP
394	VPS8	C9JJN9	1338	S	2	+	0	3	Casein kinase II substrate motif;ERK1,2 kinase substrate motif;GSK-3, ERK1, ERK2, CDK5 substrate motif;PKA kinase substrate motif;PKC kinase substrate motif;WW domain binding motif	SEIKKGRITPSQVKMSPSYHQSKGDPTAKKG
395	VRK3	M0QXD7	55	S	6	+	0	3	Casein kinase II substrate motif;G protein-coupled receptor kinase 1 substrate motif;GSK3 kinase substrate motif;MDC1 BRCT domain binding motif;Plk1 PBD domain binding motif	PHVSSFQGSKRGLNSSFETSPKKVKWSSTVT
396	VRK3	M0QXD7	59	S	10	+	0	3	Cdc2 kinase substrate motif;CDK kinase substrate motif;CDK1,2,4,6 kinase substrate motif;ERK1,2 kinase substrate motif;Growth associated histone HI kinase substrate motif;GSK-3, ERK1, ERK2, CDK5 substrate motif;MAPKAPK2 kinase substrate motif;PKA kinase substrate motif;PKC kinase substrate motif;WW domain binding motif	SFQGSKRGLNSSFETSPKKVKWSSTVTSPRL
397	WDFY4	Q6ZS81	1847	S	4	+	0	3	Casein kinase II substrate motif;ERK1,2 kinase substrate motif;G protein-coupled receptor kinase 1 substrate motif;GSK-3, ERK1, ERK2, CDK5 substrate motif;MDC1 BRCT domain binding motif;Plk1 PBD domain binding motif;WW domain binding motif	GAQKGVGAESTRNTSSPEAAAEGDSTVEGLQ
398	WDHD1	O75717	907	S	8	+	0	3	ATM kinase substrate motif;DNA dependent Protein kinase substrate motif;MDC1 BRCT domain binding motif;Plk1 PBD domain binding motif	NSSDVSAKSGAVTFSSQGRVNPFKVSASSKE
399	WDR20	A0A088AWN2	388	S	3	+	0	3	Calmodulin-dependent protein kinase II substrate motif;Casein kinase II substrate motif;Chk1 kinase substrate motif;MAPKAPK2 kinase substrate motif;PAK2 kinase substrate motif;PKA kinase substrate motif;PKC kinase substrate motif	RDRANSTQSRLSKRNSTDSRPVSVTYRFGSV
399	WDR20	A0A088AWN2	391	S	6	+	0	3	b-Adrenergic Receptor kinase substrate motif;G protein-coupled receptor kinase 1 substrate motif;GSK3 kinase substrate motif	ANSTQSRLSKRNSTDSRPVSVTYRFGSVGQD
399	WDR20	A0A088AWN2	465	S	3	+	0	3	14-3-3 domain binding motif;Calmodulin-dependent protein kinase II alpha substrate motif;Calmodulin-dependent protein kinase II substrate motif;Calmodulin-dependent protein kinase IV substrate motif;Chk1 kinase substrate motif;G protein-coupled receptor kinase 1 substrate motif;GSK3 kinase substrate motif;Phosphorylase kinase substrate motif;PKA kinase substrate motif;PKC kinase substrate motif	TTPGNSVPPPLPRSNSLPHSAVSNAGSKSSV
399	WDR20	A0A088AWN2	476	S	14	+	0	3	Casein kinase II substrate motif;MAPKAPK2 kinase substrate motif	PRSNSLPHSAVSNAGSKSSVMDGAIASGVSK
400	WDR26	Q9H7D7	121	S	3	+	0	3	ATM kinase substrate motif;Casein kinase II substrate motif;DNA dependent Protein kinase substrate motif;PAK2 kinase substrate motif;Pim1 kinase substrate sequence;PKA kinase substrate motif;PKC kinase substrate motif;Pyruvate dehydrogenase kinase substrate motif	ATPELGSSLKKKKRLSQSDEDVIRLIGQHLN
401	WDR62	O43379	49	S	4	+	0	3	Casein kinase II substrate motif;PKA kinase substrate motif;PKC kinase substrate motif	PPPAPPICLRRRTRLSTASEETVQNRVSLEK
402	WEE1	P30291	165	S	1	+	0	3	ERK1,2 kinase substrate motif;Growth associated histone HI kinase substrate motif;GSK-3, ERK1, ERK2, CDK5 substrate motif;PKA kinase substrate motif;PKC kinase substrate motif;WW domain binding motif	SPRGCGARRAGEGRRSPRPDHPGTPPHKTFR
402	WEE1	P30291	173	T	9	+	0	3	ERK1,2 kinase substrate motif;GSK3, Erk1, Erk2 and CDK5 kinase motif;GSK-3, ERK1, ERK2, CDK5 substrate motif;WW domain binding motif	RAGEGRRSPRPDHPGTPPHKTFRKLRLFDTP
403	WWC3	Q9ULE0	927	S	3	+	0	3	14-3-3 domain binding motif;b-Adrenergic Receptor kinase substrate motif;Calmodulin-dependent protein kinase II substrate motif;Calmodulin-dependent protein kinase IV substrate motif;Casein kinase II substrate motif;Chk1 kinase substrate motif;G protein-coupled receptor kinase 1 substrate motif;PKA kinase substrate motif;PKC kinase substrate motif	PGARSQYVCRLYRSDSDSSTLPRKSPFVRNT
404	YEATS2	Q9ULM3	627	S	8	+	0	3	Cdc2 kinase substrate motif;CDK kinase substrate motif;CDK1,2,4,6 kinase substrate motif;ERK1,2 kinase substrate motif;GSK-3, ERK1, ERK2, CDK5 substrate motif;WW domain binding motif	LPQYVTVKGGHMIAVSPQKQVITPGEGIAQS
405	ZBED4	O75132	624	S	11	+	0	3	14-3-3 domain binding motif;Calmodulin-dependent protein kinase II substrate motif;Casein kinase II substrate motif;ERK1,2 kinase substrate motif;GSK-3, ERK1, ERK2, CDK5 substrate motif;MDC1 BRCT domain binding motif;PKA kinase substrate motif;PKC kinase substrate motif;Plk1 PBD domain binding motif;WW domain binding motif	SNVLKTEVSETARPSSPDTRVPRGTELSGAS
406	ZBTB21	Q9ULJ3	714	S	7	+	0	3	Casein kinase II substrate motif;ERK1,2 kinase substrate motif;GSK-3, ERK1, ERK2, CDK5 substrate motif;WW domain binding motif	GVNKVAKPKEHAPLASPVENKEVYQCRLCNA
406	ZBTB21	Q9ULJ3	434	S	6	+	0	3	DNA dependent Protein kinase substrate motif;G protein-coupled receptor kinase 1 substrate motif;GSK3 kinase substrate motif;PKA kinase substrate motif	EGASPVTEVRIKTEPSSPLSDPSDIIRVTVG
407	ZBTB38	Q8NAP3	309	S	1	+	0	3	14-3-3 domain binding motif;Calmodulin-dependent protein kinase II substrate motif;Calmodulin-dependent protein kinase IV substrate motif;Chk1 kinase substrate motif;ERK1,2 kinase substrate motif;Growth associated histone HI kinase substrate motif;GSK-3, ERK1, ERK2, CDK5 substrate motif;PKA kinase substrate motif;PKC kinase substrate motif;WW domain binding motif	QERSPQPAAVLTRSKSPNNEGDVHFSREDEN
408	ZBTB7A	O95365	511	S	9	+	0	3	DNA dependent Protein kinase substrate motif;ERK1,2 kinase substrate motif;G protein-coupled receptor kinase 1 substrate motif;GSK-3, ERK1, ERK2, CDK5 substrate motif;WW domain binding motif	RRGRKPRVRGGAPDPSPGATATPGAPAQPSS
408	ZBTB7A	O95365	525	S	21	+	0	3	Casein kinase II substrate motif;DNA dependent Protein kinase substrate motif;G protein-coupled receptor kinase 1 substrate motif;Pyruvate dehydrogenase kinase substrate motif	PSPGATATPGAPAQPSSPDARRNGQEKHFKD
409	ZC3H13	Q5T200	325	S	10	+	0	3	Casein kinase II substrate motif;ERK1,2 kinase substrate motif;G protein-coupled receptor kinase 1 substrate motif;GSK3 kinase substrate motif;GSK-3, ERK1, ERK2, CDK5 substrate motif;WW domain binding motif	KRDKPRSTSPAGQHHSPISSRHHSSSSQSGS
409	ZC3H13	Q5T200	1017	S	8	+	0	3	BARD1 BRCT domain binding motif;Casein kinase II substrate motif;G protein-coupled receptor kinase 1 substrate motif	SIEKKRKKSKGDSDISDEEAAQQSKKKRGPR
409	ZC3H13	Q5T200	1191	S	4	+	0	3	14-3-3 domain binding motif;Calmodulin-dependent protein kinase II substrate motif;Casein kinase II substrate motif;MDC1 BRCT domain binding motif;Phosphorylase kinase substrate motif;PKA kinase substrate motif;PKC kinase substrate motif;Plk1 PBD domain binding motif	EDAQHRKPMDQKRSSSLGSNRSNRSHTSGRL
410	ZC3H14	Q6PJT7	620	S	12	+	0	3	Cdc2 kinase substrate motif;CDK kinase substrate motif;CDK1,2,4,6 kinase substrate motif;CDK4 kinase substrate motif;ERK1,2 kinase substrate motif;G protein-coupled receptor kinase 1 substrate motif;GSK-3, ERK1, ERK2, CDK5 substrate motif;WW domain binding motif	PACKNGDECAYHHPISPCKAFPNCKFAEKCL
411	ZC3HAV1L	Q96H79	257	S	9	+	0	3	Casein kinase I substrate motif;Casein kinase II substrate motif;ERK1,2 kinase substrate motif;GSK-3, ERK1, ERK2, CDK5 substrate motif;MDC1 BRCT domain binding motif;Plk1 PBD domain binding motif;WW domain binding motif	KHMKLHKMLENTDNSSPSTEHSQGLEKQGVH
412	ZCCHC8	Q6NZY4	658	S	3	+	0	3	ERK1,2 kinase substrate motif;GSK-3, ERK1, ERK2, CDK5 substrate motif;PKA kinase substrate motif;PKC kinase substrate motif;WW domain binding motif	LFPADTSPSTATKIHSPIPDMSKFATGITPF
413	ZDHHC18	Q9NUE0	61	S	14	+	0	3	MAPKAPK2 kinase substrate motif	PRWSSSGSGSGSGSGSLGRRPRRKWEVFPGR
414	ZEB1	P37275	646	S	15	+	0	3	Casein kinase I substrate motif;Casein kinase II substrate motif;ERK1,2 kinase substrate motif;GSK-3, ERK1, ERK2, CDK5 substrate motif;MAPKAPK2 kinase substrate motif;MDC1 BRCT domain binding motif;Plk1 PBD domain binding motif;WW domain binding motif	KMQAGQISVQSSEPSSPEPGKVNIPAKNNDQ
415	ZFPM1	Q8IX07	909	S	16	+	0	3	ERK1,2 kinase substrate motif;GSK-3, ERK1, ERK2, CDK5 substrate motif;WW domain binding motif	TPADRGPSPAPAPAASPQPGSRGPRDGLGPE
416	ZFYVE19	H3BRF9	121	S	2	+	0	3	ERK1,2 kinase substrate motif;GSK-3, ERK1, ERK2, CDK5 substrate motif;PKA kinase substrate motif;PKC kinase substrate motif;WW domain binding motif	HEVLTRGSSANASKWSPPQNYKKRVAALEAK
417	ZMYM4	Q5VZL5	1256	S	13	+	0	3	ATM kinase substrate motif;Casein kinase II substrate motif;DNA dependent Protein kinase substrate motif;G protein-coupled receptor kinase 1 substrate motif;GSK3 kinase substrate motif	SPRSDPLGSTQDHALSQESSEPGCRVRSIKL
417	ZMYM4	Q5VZL5	1071	S	10	+	0	3	Casein kinase II substrate motif;G protein-coupled receptor kinase 1 substrate motif	EDEEKKTLSQGESQTSEHELFLDTKIFEKDQ
418	ZNF318	Q5VUA4	659	S	3	+	0	3	14-3-3 domain binding motif;Calmodulin-dependent protein kinase II substrate motif;MDC1 BRCT domain binding motif;Phosphorylase kinase substrate motif;PKA kinase substrate motif;PKC kinase substrate motif;Plk1 PBD domain binding motif	HCSSVDHRFSADRCSSVDHCFSADRRSSDPH
418	ZNF318	Q5VUA4	688	S	9	+	0	3	Casein kinase II substrate motif;ERK1,2 kinase substrate motif;G protein-coupled receptor kinase 1 substrate motif;GSK3 kinase substrate motif;GSK-3, ERK1, ERK2, CDK5 substrate motif;MAPKAPK2 kinase substrate motif;WW domain binding motif	PHRLESREAHHSNTHSPEVSHPHPPSPVDPY
419	ZNF592	Q92610	348	S	7	+	0	3	AMP-activated protein kinase substrate motif;b-Adrenergic Receptor kinase substrate motif;Casein kinase II substrate motif;ERK1,2 kinase substrate motif;Growth associated histone HI kinase substrate motif;GSK-3, ERK1, ERK2, CDK5 substrate motif;PKA kinase substrate motif;PKC kinase substrate motif;WW domain binding motif	RSPLEATRKSIKPSDSPRSICSDSSSKGSPS
420	ZNF608	Q9ULD9	627	S	4	+	0	3	ERK1,2 kinase substrate motif;GSK-3, ERK1, ERK2, CDK5 substrate motif;PKA kinase substrate motif;WW domain binding motif	PSTSVSAYDQLKAPASPGAGNPPGTPKGKRE
420	ZNF608	Q9ULD9	1453	S	4	+	0	3	Casein kinase I substrate motif;ERK1,2 kinase substrate motif;GSK-3, ERK1, ERK2, CDK5 substrate motif;PKA kinase substrate motif;PKC kinase substrate motif;WW domain binding motif	TAEREREAERERDRHSPFGQRHLHTHHHTHV
420	ZNF608	Q9ULD9	421	S	4	+	0	3	b-Adrenergic Receptor kinase substrate motif;Casein kinase II substrate motif;ERK1,2 kinase substrate motif;GSK-3, ERK1, ERK2, CDK5 substrate motif;WW domain binding motif	LDCTKHDWAPPRFCESPTSDLEMRGGRGRGK
421	ZNF609	O15014	804	S	10	+	0	3	Casein kinase II substrate motif;DNA dependent Protein kinase substrate motif;ERK1,2 kinase substrate motif;GSK-3, ERK1, ERK2, CDK5 substrate motif;WW domain binding motif	KAEADKIYSFTDNAPSPSIGGSSRLENTTPT
422	ZNF622	Q969S3	143	S	6	+	0	3	Cdc2 kinase substrate motif;CDK kinase substrate motif;CDK1,2,4,6 kinase substrate motif;ERK1,2 kinase substrate motif;G protein-coupled receptor kinase 1 substrate motif;Growth associated histone HI kinase substrate motif;GSK-3, ERK1, ERK2, CDK5 substrate motif;PKA kinase substrate motif;PKC kinase substrate motif;WW domain binding motif	MNAAIQQAIKAQPSMSPKKAPPAPAKEARNV
423	ZNF687	Q8N1G0	242	S	20	+	0	3	ERK1,2 kinase substrate motif;G protein-coupled receptor kinase 1 substrate motif;Growth associated histone HI kinase substrate motif;GSK-3, ERK1, ERK2, CDK5 substrate motif;MDC1 BRCT domain binding motif;PKA kinase substrate motif;PKC kinase substrate motif;Plk1 PBD domain binding motif;WW domain binding motif	SPHHPQVLAQQGSGSSPKATDIPASASPPPV
424	ZRANB2	O95218	181	S	15	+	0	3		KYKLDEDEDEDDADLSKYNLDASEEEDSNKK
425	ZYX	Q15942	267	S	2	+	0	3	Casein kinase II substrate motif;ERK1,2 kinase substrate motif;G protein-coupled receptor kinase 1 substrate motif;GSK-3, ERK1, ERK2, CDK5 substrate motif;PKA kinase substrate motif;PKC kinase substrate motif;WW domain binding motif	PRGPPASSPAPAPKFSPVTPKFTPVASKFSP
