# Supplementary material for: De novo variants of CSNK2B cause a new intellectual disability-craniodigital syndrome by disrupting the canonical Wnt signaling pathway
Source: HGG Adv. 2022 Apr 18;3(3):100111. doi: 10.1016/j.xhgg.2022.100111 (PMC9092267; doi:10.1016/j.xhgg.2022.100111)
Supplement: Table S7. List of hyper-phosphorylated motifs observed in patient LCLs [file mmc5.xlsx]

## Sheet: Sheet1
Serial Number	Gene names	Proteins	Position	Amino acid	Position in peptide	Significant pat_wt (q<0.05, S0=0.2)	Valid values pat	Valid values wt	Motifs	Sequence window
1	NOSIP	M0R1K2	107	S	3	+	3	0	14-3-3 domain binding motif;ATM kinase substrate motif;Calmodulin-dependent protein kinase I substrate motif;Calmodulin-dependent protein kinase II substrate motif;Calmodulin-dependent protein kinase IV substrate motif;Chk1 kinase substrate motif;DNA dependent Protein kinase substrate motif;PKA kinase substrate motif;PKC kinase substrate motif	RGTRREEQKELQRAASQDHVRGFLEKESAIV	1742 WPP of FP2 all Sig values
2	POM121C	A0A075B7F8	358	S	8	+	3	0	MDC1 BRCT domain binding motif;Plk1 PBD domain binding motif	VPKPGSLKRGLNSQSSDDHLNKRSRSSSMSS
3	LENG8	A0A0G2JNN3	203	S	6	+	3	0	b-Adrenergic Receptor kinase substrate motif;Cdc2 kinase substrate motif;CDK kinase substrate motif;CDK1,2,4,6 kinase substrate motif;ERK1,2 kinase substrate motif;Growth associated histone HI kinase substrate motif;GSK-3, ERK1, ERK2, CDK5 substrate motif;PKA kinase substrate motif;PKC kinase substrate motif;WW domain binding motif	SREPLPGLTREPVAESPKKKRWEAASSLHPP
4	MKL1	E7ER32	511	S	7	+	3	0	ERK1,2 kinase substrate motif;GSK-3, ERK1, ERK2, CDK5 substrate motif;MAPKAPK2 kinase substrate motif;WW domain binding motif	ILVKEEGPRAGSCCLSPGGRAELEGRDKDQM
5	IKBKG	A0A087X0G7	379	S	2	+	3	0	Casein kinase II substrate motif;ERK1,2 kinase substrate motif;Growth associated histone HI kinase substrate motif;GSK-3, ERK1, ERK2, CDK5 substrate motif;MAPKAPK2 kinase substrate motif;PKA kinase substrate motif;PKC kinase substrate motif;WW domain binding motif	PAYLSSPLALPSQRRSPPEEPPDFCCPKCQY
6	SLC9A7	A0A087WXD1	695	S	2	+	3	0	Casein kinase II substrate motif;MDC1 BRCT domain binding motif;PKA kinase substrate motif;PKC kinase substrate motif;Plk1 PBD domain binding motif	HTASTSLEGSRRTKSSSEEVLERDLGMGDQK
7	BIN2	F5H0W4	369	S	3	+	3	0	14-3-3 domain binding motif;Akt kinase substrate motif;Calmodulin-dependent protein kinase II substrate motif;Casein kinase II substrate motif;G protein-coupled receptor kinase 1 substrate motif;MAPKAPK1 kinase substrate motif;PKA kinase substrate motif;PKC kinase substrate motif	PSSSATEVVLRTRTASEGSEQPKKRASIQRT
8	FAM21C	A0A0A0MR88	196	S	1	+	3	0	Casein kinase II substrate motif;G protein-coupled receptor kinase 1 substrate motif;GSK3 kinase substrate motif;PKA kinase substrate motif;PKC kinase substrate motif	EEDIEDIEENTRPKRSRPTSFADELAARIKG
9	ISG15	A0A096LPJ4	86	S	4	+	3	0	Casein kinase II substrate motif;MDC1 BRCT domain binding motif;PKA kinase substrate motif;PKC kinase substrate motif;Plk1 PBD domain binding motif	DEPLSILVRNNKGRSSTYEVRLTQTVAHLKQ
10	MADD	A0A0A0MRB5	820	S	5	+	3	0	b-Adrenergic Receptor kinase substrate motif;Casein kinase II substrate motif;G protein-coupled receptor kinase 1 substrate motif;GSK3 kinase substrate motif	AQKLLRPNSLRLASDSDAESDSRASSPNSTV
11	MFF	H7C433	12	S	1	+	3	0	14-3-3 domain binding motif;Calmodulin-dependent protein kinase II alpha substrate motif;Calmodulin-dependent protein kinase II substrate motif;Calmodulin-dependent protein kinase IV substrate motif;Casein kinase II substrate motif;Chk1 kinase substrate motif;PKA kinase substrate motif;PKC epsilon kinase substrate motif;PKC kinase substrate motif;Plk1 kinase substrate motif;ZIP kinase substrate m…	____IRAVGRLKRERSMSENAVRQNGQLVRN
12	CCM2	A0A0A0MT72	158	S	8	+	3	0	Casein kinase II substrate motif;ERK1,2 kinase substrate motif;G protein-coupled receptor kinase 1 substrate motif;GSK3 kinase substrate motif;GSK-3, ERK1, ERK2, CDK5 substrate motif;WW domain binding motif	AAHLVVLKTAQDPGISPSQSLCAESSRGLSA
13	SH2B2	A0A0A0MTI2	160	S	1	+	3	0	Casein kinase II substrate motif;Pyruvate dehydrogenase kinase substrate motif	ADTSALKAAPYGHSRSSEDVSTHAATKARVR
14	RNF213	A0A0A0MTR7	88	S	8	+	3	0	b-Adrenergic Receptor kinase substrate motif;PKA kinase substrate motif;PKC kinase substrate motif	NPEEPCSKASWTVQESKKKKRKKKKKGNKSA
15	FCHO1	A0A0C3SFZ9	347	S	6	+	3	0	b-Adrenergic Receptor kinase substrate motif;Casein kinase II substrate motif;MAPKAPK2 kinase substrate motif;Pyruvate dehydrogenase kinase substrate motif	TQNSTAEPSRFSSSDSDFDDEEPRKFYVHIK
16	HLCS	A0A0C4DG27	79	S	3	+	3	0	14-3-3 domain binding motif;Calmodulin-dependent protein kinase II substrate motif;Casein kinase II substrate motif;G protein-coupled receptor kinase 1 substrate motif;GSK3 kinase substrate motif;MAPKAPK1 kinase substrate motif;PAK2 kinase substrate motif;PKA kinase substrate motif;PKC epsilon kinase substrate motif;PKC kinase substrate motif	DDPKALGEEPKQRRGSASGSEPAGDSDRG__
17	MYO18A	A0A0D9SFK2	145	S	1	+	3	0	Casein kinase II substrate motif;G protein-coupled receptor kinase 1 substrate motif;GSK3 kinase substrate motif	QNSQMIVKRFSFSQRSRDESASETSTPSEHS
18	PPP1R18	A0A0G2JHC2	221	S	4	+	3	0	b-Adrenergic Receptor kinase substrate motif;Casein kinase I substrate motif;Casein kinase II substrate motif;G protein-coupled receptor kinase 1 substrate motif;PKA kinase substrate motif	LAESREQSPRRKEVESRLSPGESAYQKLGLT
18	PPP1R18	A0A0G2JHC2	368	S	4	+	3	0	b-Adrenergic Receptor kinase substrate motif;ERK1,2 kinase substrate motif;GSK-3, ERK1, ERK2, CDK5 substrate motif;PKA kinase substrate motif;WW domain binding motif	TQKPEPPESAEKLLESPGVEAGEGEAEKEEA
19	PTEN	A0A0U1RR63	558	S	7	+	3	0	b-Adrenergic Receptor kinase substrate motif;Casein kinase II substrate motif	SDNEPDHYRYSDTTDSDPENEPFDEDQHTQI
20	HLA-A	A0A140T9I0	343	S	4	+	3	0	Casein kinase II substrate motif;G protein-coupled receptor kinase 1 substrate motif;PKA kinase substrate motif;PKC kinase substrate motif	AAVMWRRKSSDRKGGSYSQAASSDSAQGSDV;AAVMWRRNSSDRKGGSYSQAASSDSAQGSDV
20	HLA-A	A0A140T9I0	345	S	6	+	3	0	ATM kinase substrate motif;DNA dependent Protein kinase substrate motif;G protein-coupled receptor kinase 1 substrate motif;GSK3 kinase substrate motif	VMWRRKSSDRKGGSYSQAASSDSAQGSDVSL;VMWRRNSSDRKGGSYSQAASSDSAQGSDVSL
21	PXN	F5GZ78	104	S	13	+	3	0	Casein kinase II substrate motif;ERK1,2 kinase substrate motif;GSK-3, ERK1, ERK2, CDK5 substrate motif;WW domain binding motif	SAKTSSVSNPQDSVGSPCSRVGEEEHVYSFP
22	LRMP	A0A1B0GU45	1262	S	3	+	3	0	14-3-3 domain binding motif;Akt kinase substrate motif;AMP-activated protein kinase 2 substrate motif;Calmodulin-dependent protein kinase II substrate motif;Casein kinase II substrate motif;MAPKAPK1 kinase substrate motif;p70 Ribosomal S6 kinase substrate motif;Phosphorylase kinase substrate motif;PKA kinase substrate motif;PKC kinase substrate motif	PLEDDDDCQIKKRSASLNSKPSSLRRVTIAS
23	GRAMD1B	J3KNL5	28	S	1	+	3	0	14-3-3 domain binding motif;Calmodulin-dependent protein kinase II substrate motif;Calmodulin-dependent protein kinase IV substrate motif;Casein kinase II substrate motif;Chk1 kinase substrate motif;G protein-coupled receptor kinase 1 substrate motif;PKA kinase substrate motif;PKC epsilon kinase substrate motif;PKC kinase substrate motif	SNRSTPACSPILRKRSRSPTPQNQDGDTMVE
23	GRAMD1B	J3KNL5	30	S	3	+	3	0	14-3-3 domain binding motif;Akt kinase substrate motif;Calmodulin-dependent protein kinase II substrate motif;Casein kinase II substrate motif;ERK1,2 kinase substrate motif;Growth associated histone HI kinase substrate motif;GSK-3, ERK1, ERK2, CDK5 substrate motif;MAPKAPK1 kinase substrate motif;PKA kinase substrate motif;PKC kinase substrate motif;WW domain binding motif;ZIP kinase substrate mot…	RSTPACSPILRKRSRSPTPQNQDGDTMVEKG
24	ARPC1B	A0A1W2PNV4	642	S	3	+	3	0	Calmodulin-dependent protein kinase II substrate motif;Casein kinase II substrate motif;Chk1 kinase substrate motif;PKA kinase substrate motif;PKC kinase substrate motif	GLTARERFQNLDKKASSEGGTAAGAGLDSLH
25	JMJD1C	A0A1W2PNZ9	1871	S	13	+	3	0	ERK1,2 kinase substrate motif;G protein-coupled receptor kinase 1 substrate motif;GSK3 kinase substrate motif;GSK-3, ERK1, ERK2, CDK5 substrate motif;PKA kinase substrate motif;PKC kinase substrate motif;WW domain binding motif	EEREQDNSESPNGRTSPLVSQNNEQGSTLRD
26	RBM34	H7C5M1	17	S	1	+	3	0	14-3-3 domain binding motif;Akt kinase substrate motif;Calmodulin-dependent protein kinase II substrate motif;Casein kinase II substrate motif;MAPKAPK1 kinase substrate motif;p70 Ribosomal S6 kinase substrate motif;Phosphorylase kinase substrate motif;Pim1 kinase substrate sequence;PKA kinase substrate motif;PKC epsilon kinase substrate motif;PKC kinase substrate motif;ZIP kinase substrate motif	VRMALEGMSKRKRKRSVQEGENPDDGVRGSP
27	SHROOM1	C9JXU1	188	S	3	+	3	0	14-3-3 domain binding motif;Calmodulin-dependent protein kinase II substrate motif;Casein kinase II substrate motif;G protein-coupled receptor kinase 1 substrate motif;Phosphorylase kinase substrate motif;PKA kinase substrate motif;PKC kinase substrate motif	PTVPARPPATHPRSASLSHPGGEGEPARSRA
28	SRRM1	A9Z1X7	10	S	3	+	3	0	14-3-3 domain binding motif;Calmodulin-dependent protein kinase II substrate motif;Calmodulin-dependent protein kinase IV substrate motif;Casein kinase II substrate motif;PKA kinase substrate motif;PKC kinase substrate motif	______MDAGFFRGTSAEQDNRFSNKQKKLL
29	RERE	B1AKN3	411	S	9	+	3	0	14-3-3 domain binding motif;Calmodulin-dependent protein kinase II substrate motif;Calmodulin-dependent protein kinase IV substrate motif;Casein kinase II substrate motif;Chk1 kinase substrate motif;ERK1,2 kinase substrate motif;GSK-3, ERK1, ERK2, CDK5 substrate motif;MAPKAPK2 kinase substrate motif;PKA kinase substrate motif;PKC kinase substrate motif;WW domain binding motif	TSSKKTKTQEISRPNSPSEGEGESSDSRSVN
30	USF2	M0QZ39	64	S	5	+	3	0	ERK1,2 kinase substrate motif;Growth associated histone HI kinase substrate motif;GSK-3, ERK1, ERK2, CDK5 substrate motif;PKA kinase substrate motif;PKC kinase substrate motif;WW domain binding motif	QTGTQRTIAPRTHPYSPKIDGTRTPRDERRR
31	MYO9A	B2RTY4	1230	S	10	+	3	0	b-Adrenergic Receptor kinase substrate motif;Cdc2 kinase substrate motif;CDK kinase substrate motif;CDK1,2,4,6 kinase substrate motif;ERK1,2 kinase substrate motif;GSK-3, ERK1, ERK2, CDK5 substrate motif;PKA kinase substrate motif;PKC kinase substrate motif;WW domain binding motif	SNRISRESSVDCLKESPNKQQERAQSQSGVD
32	PHF11	B4DTX8	5	S	4	+	3	0	Cdc2 kinase substrate motif;CDK kinase substrate motif;CDK1,2,4,6 kinase substrate motif;ERK1,2 kinase substrate motif;G protein-coupled receptor kinase 1 substrate motif;GSK-3, ERK1, ERK2, CDK5 substrate motif;WW domain binding motif	___________MAQASPPRPERVLGASSPEA
33	ZNF639	C9J3R1	60	S	9	+	3	0	b-Adrenergic Receptor kinase substrate motif;Casein kinase I substrate motif;Casein kinase II substrate motif;G protein-coupled receptor kinase 1 substrate motif;PKA kinase substrate motif	MRQPDLKYFDNKDDDSDTETSNDLPKFADGI
34	NCOR2	C9J0Q5	1286	S	5	+	3	0	Casein kinase I substrate motif;Casein kinase II substrate motif;G protein-coupled receptor kinase 1 substrate motif	EGGMSVTQCSKEDGRSSSGPPHETAAPKRTY
35	TFDP2	C9JCY5	4	S	4	+	3	0		____________MIISTPQRLTSSGSVLIGS
36	RASA4B	F8W6L0	688	S	14	+	3	0	Cdc2 kinase substrate motif;CDK kinase substrate motif;CDK1,2,4,6 kinase substrate motif;ERK1,2 kinase substrate motif;Growth associated histone HI kinase substrate motif;GSK-3, ERK1, ERK2, CDK5 substrate motif;WW domain binding motif	HRELSGGAEAGTVPTSPGKVPEDSLARLLRV
37	CAMK2D	D6R938	332	S	5	+	3	0	b-Adrenergic Receptor kinase substrate motif;Casein kinase II substrate motif;G protein-coupled receptor kinase 1 substrate motif	KSLLKKPDGVKESTESSNTTIEDEDVKARKQ
38	HMCES	D6R9T3	112	S	9	+	3	0	b-Adrenergic Receptor kinase substrate motif;Casein kinase II substrate motif;ERK1,2 kinase substrate motif;GSK-3, ERK1, ERK2, CDK5 substrate motif;WW domain binding motif	PQIKTEKSGSIGAADSPENWEKVWDNWRLLT
39	TMEM33	D6RAA6	150	S	2	+	3	0	Casein kinase I substrate motif;PKA kinase substrate motif;PKC kinase substrate motif	GSNSLPLLRSVLDKLSANQQNILKFIACNEI
40	DCK	D6RFG8	11	S	4	+	3	0	Casein kinase II substrate motif;DNA dependent Protein kinase substrate motif;G protein-coupled receptor kinase 1 substrate motif;GSK3 kinase substrate motif	_____MATPPKRSCPSFSASSEGTRIKKISI
41	EIF2AK3	E7ER02	943	S	3	+	3	0	14-3-3 domain binding motif;Akt kinase substrate motif;Calmodulin-dependent protein kinase II substrate motif;Casein kinase II substrate motif;G protein-coupled receptor kinase 1 substrate motif;GSK3 kinase substrate motif;MAPKAPK1 kinase substrate motif;p70 Ribosomal S6 kinase substrate motif;Phosphorylase kinase substrate motif;PKA kinase substrate motif;PKC kinase substrate motif	DLDFPGKTVLRQRSRSLSSSGTKHSRQSNNS
42	ASXL2	E7EWD6	367	S	5	+	3	0	Casein kinase II substrate motif;ERK1,2 kinase substrate motif;G protein-coupled receptor kinase 1 substrate motif;GSK-3, ERK1, ERK2, CDK5 substrate motif;PKA kinase substrate motif;Pyruvate dehydrogenase kinase substrate motif;WW domain binding motif	QSSGLSLEDSKKLTASPSDPKVKKTPAEQPK
43	EIF4B	E7EX17	503	S	4	+	3	0	Casein kinase II substrate motif;MDC1 BRCT domain binding motif;Plk1 PBD domain binding motif	AWVKRSSNPPARSQSSDTEQQSPTSGGGKVA
44	LRRK2	E9PC85	910	S	3	+	3	0	Akt kinase substrate motif;Casein kinase II substrate motif;Phosphorylase kinase substrate motif;PKA kinase substrate motif;PKC kinase substrate motif	SEGSEGSFLVKKKSNSISVGEFYRDAVLQRC
45	RAPGEF6	E9PCH4	1207	S	5	+	3	0	ERK1,2 kinase substrate motif;GSK-3, ERK1, ERK2, CDK5 substrate motif;MAPKAPK2 kinase substrate motif;WW domain binding motif	TKNLSEKRSAKSSEMSPVPMRSAGQTTKAHL
46	RPS6KA1	E9PGT3	721	S	4	+	3	0	Calmodulin-dependent protein kinase II substrate motif;Casein kinase II substrate motif;Chk1 kinase substrate motif;DNA dependent Protein kinase substrate motif;PKA kinase substrate motif;PKC kinase substrate motif	IESSILAQRRVRKLPSTTL____________
47	PARP10	E9PK67	916	S	3	+	3	0	14-3-3 domain binding motif;Aurora-A kinase substrate motif;Calmodulin-dependent protein kinase II alpha substrate motif;Calmodulin-dependent protein kinase II substrate motif;Calmodulin-dependent protein kinase IV substrate motif;Casein kinase II substrate motif;PAK2 kinase substrate motif;Phosphorylase kinase substrate motif;PKA kinase substrate motif;PKC epsilon kinase substrate motif;PKC kina…	NATVYGKGVYFARRASLSVQDRYSPPNADGH
48	ZC3H12C	E9PP00	721	S	5	+	3	0	Casein kinase I substrate motif;Casein kinase II substrate motif	PHLGRSLVATRIDSISDSRLYDSSPSRQRKP
49	PCF11	E9PQ01	800	S	3	+	3	0	14-3-3 domain binding motif;Akt kinase substrate motif;Calmodulin-dependent protein kinase II substrate motif;Casein kinase II substrate motif;ERK1,2 kinase substrate motif;GSK-3, ERK1, ERK2, CDK5 substrate motif;MAPKAPK1 kinase substrate motif;PAK2 kinase substrate motif;PKA kinase substrate motif;PKC epsilon kinase substrate motif;PKC kinase substrate motif;WW domain binding motif	QFDRKEQFSERARRLSPISGSRTYAENLSPH
50	TRRAP	H0Y4W2	1773	S	4	+	3	0	14-3-3 domain binding motif;Calmodulin-dependent protein kinase II alpha substrate motif;Calmodulin-dependent protein kinase II substrate motif;Calmodulin-dependent protein kinase IV substrate motif;Casein kinase II substrate motif;Chk1 kinase substrate motif;G protein-coupled receptor kinase 1 substrate motif;Phosphorylase kinase substrate motif;PKA kinase substrate motif;PKC kinase substrate mo…	GEGVNSVSSSIKRGLSVDSAQEVKRFRTATG
51	SIPA1L1	F5GYF8	1187	S	3	+	3	0	Casein kinase II substrate motif;ERK1,2 kinase substrate motif;G protein-coupled receptor kinase 1 substrate motif;GSK-3, ERK1, ERK2, CDK5 substrate motif;MAPKAPK2 kinase substrate motif;MDC1 BRCT domain binding motif;PKA kinase substrate motif;PKC kinase substrate motif;Plk1 PBD domain binding motif;WW domain binding motif	DQALAQMKPYSSKDSSPTLASKVDQLEGMLK
52	CIZ1	H0Y5D5	760	S	3	+	3	0	Casein kinase II substrate motif;DNA dependent Protein kinase substrate motif;ERK1,2 kinase substrate motif;GSK-3, ERK1, ERK2, CDK5 substrate motif;PKA kinase substrate motif;PKC kinase substrate motif;WW domain binding motif	GHFENLQKYKAAKNPSPTTRPVSRRCAINAR
53	RNF10	F5H5Z1	41	S	3	+	3	0	14-3-3 domain binding motif;Calmodulin-dependent protein kinase II substrate motif;G protein-coupled receptor kinase 1 substrate motif;PKA kinase substrate motif;PKC kinase substrate motif	ASSGSSKGQQPPRSASAGPAGESKPKSELLI
54	MDM1	F5H529	258	S	6	+	3	0	Casein kinase I substrate motif;Casein kinase II substrate motif;Cdc2 kinase substrate motif;CDK kinase substrate motif;CDK1,2,4,6 kinase substrate motif;ERK1,2 kinase substrate motif;GSK-3, ERK1, ERK2, CDK5 substrate motif;WW domain binding motif	KLRNDLRENRNLETVSPERKSNKIDDRLKLE
55	EPN2	F6PQP6	173	S	3	+	3	0	14-3-3 domain binding motif;ATM kinase substrate motif;Calmodulin-dependent protein kinase I substrate motif;Calmodulin-dependent protein kinase II substrate motif;Calmodulin-dependent protein kinase IV substrate motif;DNA dependent Protein kinase substrate motif;MDC1 BRCT domain binding motif;PKA kinase substrate motif;PKC kinase substrate motif;Plk1 PBD domain binding motif	ATGMGSNQITFGRGSSQPNLSTSHSEQEYGK
56	HNRNPA1	F8W6I7	91	S	3	+	3	0	14-3-3 domain binding motif;Calmodulin-dependent protein kinase II substrate motif;Casein kinase II substrate motif;G protein-coupled receptor kinase 1 substrate motif;GSK3 kinase substrate motif;PKA kinase substrate motif;PKC kinase substrate motif;Pyruvate dehydrogenase kinase substrate motif	PHKVDGRVVEPKRAVSREDSQRPGAHLTVKK
57	SPACIA2	G1UD79	151	S	4	+	3	0	14-3-3 domain binding motif;Calmodulin-dependent protein kinase II substrate motif;Cdc2 kinase substrate motif;CDK kinase substrate motif;CDK1,2,4,6 kinase substrate motif;ERK1,2 kinase substrate motif;GSK-3, ERK1, ERK2, CDK5 substrate motif;PKA kinase substrate motif;PKC kinase substrate motif;WW domain binding motif;ZIP kinase substrate motif	PSPVPSPRRFSRRSQSPVKCIRPSVLGPLKR;SPVPSPRRFSSRRSQSPVKCIRPSVLGPLKR
58	LOH12CR1	G3V1P3	56	S	8	+	3	0	Casein kinase II substrate motif;ERK1,2 kinase substrate motif;G protein-coupled receptor kinase 1 substrate motif;GSK-3, ERK1, ERK2, CDK5 substrate motif;MAPKAPK2 kinase substrate motif;WW domain binding motif	PTFQPLLKGLLSGQTSPTNAKLEKLDSQQVL
59	CCDC132	H0Y7Q2	382	S	3	+	3	0	14-3-3 domain binding motif;Calmodulin-dependent protein kinase II substrate motif;Casein kinase II substrate motif;MAPKAPK1 kinase substrate motif;MAPKAPK2 kinase substrate motif;PKA kinase substrate motif;PKA, PKG kinase substrate motif;PKC epsilon kinase substrate motif;PKC kinase substrate motif;PKG kinase substrate motif	PVKSVSRETLKSRKKSDYSLNKVNAPILTNT
60	FRYL	H0Y9X0	848	S	3	+	3	0	14-3-3 domain binding motif;Calmodulin-dependent protein kinase I substrate motif;Calmodulin-dependent protein kinase II alpha substrate motif;Calmodulin-dependent protein kinase II substrate motif;Calmodulin-dependent protein kinase IV substrate motif;Casein kinase II substrate motif;Chk1 kinase substrate motif;Phosphorylase kinase substrate motif;PKA kinase substrate motif;PKC kinase substrate …	MDGRINHSSSLARTRSLSSLREKGMYDVQST
61	PML	H3BT57	504	S	4	+	3	0	Casein kinase II substrate motif	IKMESEEGKEARLARSSPEQPRPSTSKAVSP
61	PML	H3BT57	493	S	6	+	3	0	b-Adrenergic Receptor kinase substrate motif;Calmodulin-dependent protein kinase II substrate motif;Casein kinase II substrate motif;Chk1 kinase substrate motif;G protein-coupled receptor kinase 1 substrate motif;PKA kinase substrate motif;PKC kinase substrate motif	KCSQTQCPRKVIKMESEEGKEARLARSSPEQ
62	CLK3	H3BUL5	135	S	1	+	3	0	Casein kinase II substrate motif;Pyruvate dehydrogenase kinase substrate motif	SASSRSQQSSKRSSRSVEDDKEGHLVCRIGD
63	NAA38	I3L3Z2	29	S	9	+	3	0	b-Adrenergic Receptor kinase substrate motif;Casein kinase II substrate motif;MAPKAPK2 kinase substrate motif	NGCCSRRQSSSSAGDSDGEREDSAAERARQQ
64	2001-09-01	J3KNL2	359	S	2	+	3	0	Casein kinase II substrate motif;G protein-coupled receptor kinase 1 substrate motif;PKA kinase substrate motif;PKC kinase substrate motif	LARPGARDRASRSKLSRQSATEIPLPMLPLA
65	BRAP	J3KNN7	67	S	5	+	3	0	Casein kinase II substrate motif;ERK1,2 kinase substrate motif;GSK-3, ERK1, ERK2, CDK5 substrate motif;MAPKAPK2 kinase substrate motif;WW domain binding motif	DELKTTVEERKSSEASPTAQRSKDHSKECIN
66	FAM83H	J3KPS2	597	S	2	+	3	0	Casein kinase II substrate motif;ERK1,2 kinase substrate motif;G protein-coupled receptor kinase 1 substrate motif;GSK-3, ERK1, ERK2, CDK5 substrate motif;PKA kinase substrate motif;PKC kinase substrate motif;WW domain binding motif	EGSGAHQVLHNESKGSPTSAYPERKGSPTPG
67	CXXC1	K7EJR0	143	S	2	+	3	0	ERK1,2 kinase substrate motif;GSK-3, ERK1, ERK2, CDK5 substrate motif;MDC1 BRCT domain binding motif;PKA kinase substrate motif;PKC kinase substrate motif;Plk1 PBD domain binding motif;WW domain binding motif	VGAMLARGSASPHKSSPQPLVATPSQHHQQQ
68	COPE	M0QXB4	13	S	12	+	3	0	Casein kinase II substrate motif	___MAPPAPGPASGGSGEVDELFDVKNAFYI
69	ZFP36	M0QZ04	67	S	3	+	3	0	14-3-3 domain binding motif;Calmodulin-dependent protein kinase II substrate motif;Casein kinase II substrate motif;Phosphorylase kinase substrate motif;PKA kinase substrate motif;PKC kinase substrate motif	SSPSGVTSRLPGRSTSLVEGRSCGWVPPPPG
70	HNRNPM	M0QZM1	432	S	3	+	3	0	14-3-3 domain binding motif;Calmodulin-dependent protein kinase II substrate motif;Calmodulin-dependent protein kinase IV substrate motif;Casein kinase II substrate motif;Chk1 kinase substrate motif;G protein-coupled receptor kinase 1 substrate motif;PKA kinase substrate motif;PKC kinase substrate motif	ERMGAGLGHGMDRVGSEIERMGLVMDRMGSV
71	ARHGEF1	M0QZR4	388	S	7	+	3	0	MAPKAPK2 kinase substrate motif;PKA kinase substrate motif;PKC kinase substrate motif	ERLSGRLGRSESLRVSDRRRPSRGSLGAKGR
72	BIN1	O00499	331	S	20	+	3	0	Casein kinase II substrate motif;ERK1,2 kinase substrate motif;Growth associated histone HI kinase substrate motif;GSK-3, ERK1, ERK2, CDK5 substrate motif;WW domain binding motif	PEPAGGATPGATLPKSPSQLRKGPPVPPPPK
73	KMT2D	O14686	1671	S	6	+	3	0	ERK1,2 kinase substrate motif;GSK-3, ERK1, ERK2, CDK5 substrate motif;WW domain binding motif	GVEHMECEIKLEGPVSPDVEPGKEETEESKK
74	IFIT3	O14879	237	S	15	+	3	0	ERK1,2 kinase substrate motif;G protein-coupled receptor kinase 1 substrate motif;Growth associated histone HI kinase substrate motif;GSK-3, ERK1, ERK2, CDK5 substrate motif;WW domain binding motif	KEAEGEQFVEEALEKSPCQTDVLRSAAKFYR
75	ARPC5	O15511	77	S	5	+	3	0	14-3-3 domain binding motif;AMP-activated protein kinase 2 substrate motif;Calmodulin-dependent protein kinase II substrate motif;MAPKAPK1 kinase substrate motif;p70 Ribosomal S6 kinase substrate motif;Phosphorylase kinase substrate motif;PKA kinase substrate motif;PKC kinase substrate motif	PPINTKSQAVKDRAGSIVLKVLISFKANDIE
76	SIPA1L1	O43166	1734	S	3	+	3	0	Casein kinase II substrate motif;ERK1,2 kinase substrate motif;G protein-coupled receptor kinase 1 substrate motif;GSK-3, ERK1, ERK2, CDK5 substrate motif;MAPKAPK2 kinase substrate motif;MDC1 BRCT domain binding motif;PKA kinase substrate motif;PKC kinase substrate motif;Plk1 PBD domain binding motif;WW domain binding motif	QALAQMKPYSSSKDSSPTLASKVDQLEGMLK
77	STRN	O43815	137	S	17	+	3	0	b-Adrenergic Receptor kinase substrate motif;Casein kinase II substrate motif	GTELNQGDMKPPSYDSDEGNETEVQPQQNSQ
78	MAST3	O60307	927	S	4	+	3	0	Casein kinase II substrate motif;G protein-coupled receptor kinase 1 substrate motif;GSK3 kinase substrate motif;MDC1 BRCT domain binding motif;Plk1 PBD domain binding motif	SGGPLMSPLSPRSLSSNPSSRDSSPSRDPSP
79	GMDS	O60547	14	S	2	+	3	0	MAPKAPK2 kinase substrate motif;PKA kinase substrate motif;PKC kinase substrate motif	__MAHAPARCPSARGSGDGEMGKPRNVALIT
80	PLIN3	O60664	130	S	8	+	3	0	MAPKAPK2 kinase substrate motif;PKA kinase substrate motif;PKC kinase substrate motif	EKVLADTKELVSSKVSGAQEMVSSAKDTVAT
81	SNX2	O60749	226	S	6	+	3	0	b-Adrenergic Receptor kinase substrate motif;Calmodulin-dependent protein kinase II substrate motif;Casein kinase II substrate motif;Chk1 kinase substrate motif;PKA kinase substrate motif;PKC kinase substrate motif	KSIVGMTKVKVGKEDSSSTEFVEKRRAALER
82	DKC1	O60832	485	S	5	+	3	0	b-Adrenergic Receptor kinase substrate motif;Casein kinase II substrate motif;G protein-coupled receptor kinase 1 substrate motif	KKKSKKDKKAKAGLESGAEPGDGDSDTTKKK
83	GAS7	O60861	156	S	5	+	3	0	ATM kinase substrate motif;b-Adrenergic Receptor kinase substrate motif;DNA dependent Protein kinase substrate motif;MAPKAPK2 kinase substrate motif	PPETAHMSVRKSTGDSQNLGSSSPSKKQSKE
83	GAS7	O60861	117	S	24	+	3	0	Casein kinase II substrate motif;ERK1,2 kinase substrate motif;GSK-3, ERK1, ERK2, CDK5 substrate motif;WW domain binding motif	ETTWERPSSSPGIPASPGSHRSSLPPTVNGY
84	NCOR1	O75376	1281	S	6	+	3	0	Casein kinase II substrate motif;ERK1,2 kinase substrate motif;GSK-3, ERK1, ERK2, CDK5 substrate motif;PKA kinase substrate motif;PKC kinase substrate motif;WW domain binding motif	SAPLEGLICRALPRGSPHSDLKERTVLSGSI
85	SASH3	O75995	7	S	4	+	3	0	14-3-3 domain binding motif;Calmodulin-dependent protein kinase II substrate motif;Calmodulin-dependent protein kinase IV substrate motif;Casein kinase II substrate motif;Chk1 kinase substrate motif;DNA dependent Protein kinase substrate motif;Pim1 kinase substrate sequence;PKA kinase substrate motif;PKA, PKG kinase substrate motif;PKC epsilon kinase substrate motif;PKC kinase substrate motif;PKG…	_________MLRRKPSNASEKEPTQKKKLSL
86	ENDOD1	O94919	79	S	5	+	3	0	G protein-coupled receptor kinase 1 substrate motif	RFATLYSTRDRIPVYSAFRAPRPAPGGAEQR
87	CDK14	O94921	134	S	6	+	3	0	b-Adrenergic Receptor kinase substrate motif;Calmodulin-dependent protein kinase II substrate motif;Casein kinase II substrate motif;PKA kinase substrate motif;PKC kinase substrate motif	SSPSSPTSPKFGKADSYEKLEKLGEGSYATV
88	APBA3	O96018	11	S	3	+	3	0	14-3-3 domain binding motif;Calmodulin-dependent protein kinase II substrate motif;Calmodulin-dependent protein kinase IV substrate motif;Chk1 kinase substrate motif;DNA dependent Protein kinase substrate motif;G protein-coupled receptor kinase 1 substrate motif;MAPKAPK2 kinase substrate motif;PKA kinase substrate motif;PKC kinase substrate motif	_____MDFPTISRSPSGPPAMDLEGPRDILV
89	LMNA	P02545	429	S	2	+	3	0	Casein kinase II substrate motif;MDC1 BRCT domain binding motif;PKA kinase substrate motif;PKC kinase substrate motif;Plk1 PBD domain binding motif	SVTKKRKLESTESRSSFSQHARTSGNSLRTA;SVTKKRKLESTESRSSFSQHARTSGRVAVEE
90	FN1	P02751	2384	S	24	+	3	0	14-3-3 domain binding motif;b-Adrenergic Receptor kinase substrate motif;Calmodulin-dependent protein kinase II substrate motif;Casein kinase II substrate motif;PKA kinase substrate motif;PKC epsilon kinase substrate motif;PKC kinase substrate motif	IECFMPLDVQADREDSRE_____________
91	PRKCB	P05771	311	S	4	+	3	0	ATM kinase substrate motif;Casein kinase II substrate motif;DNA dependent Protein kinase substrate motif;PKA kinase substrate motif;PKC kinase substrate motif	EANEELRQKFERAKISQGTKVPEEKTTNTVS
92	ATP5B	P06576	529	S	7	+	3	0	Casein kinase I substrate motif;MDC1 BRCT domain binding motif;Plk1 PBD domain binding motif	EEAVAKADKLAEEHSS_______________
93	SRPR	P08240	332	S	1	+	3	0	Casein kinase II substrate motif	LGGMFGMLKGLVGSKSLSREDMESVLDKMRD
94	RNH1	P13489	2	S	1	+	3	0		______________MSLDIQSLDIQCEELSD
95	GTF2F2	P13984	248	S	8	+	3	0	Casein kinase I substrate motif	WELKPEYRHYQGEEKSD______________
96	HSP90B1	P14625	306	S	6	+	3	0	b-Adrenergic Receptor kinase substrate motif;BARD1 BRCT domain binding motif;Casein kinase II substrate motif;G protein-coupled receptor kinase 1 substrate motif;PKA kinase substrate motif;PKC kinase substrate motif	EPMEEEEAAKEEKEESDDEAAVEEEEEEKKP
97	CREB1	P16220	142	S	6	+	3	0	G protein-coupled receptor kinase 1 substrate motif	ILSRRPSYRKILNDLSSDAPGVPRIEEEKSE
98	IFNAR1	P17181	32	S	4	+	3	0	Cdc2 kinase substrate motif;CDK kinase substrate motif;CDK1,2,4,6 kinase substrate motif;ERK1,2 kinase substrate motif;Growth associated histone HI kinase substrate motif;GSK-3, ERK1, ERK2, CDK5 substrate motif;PKA kinase substrate motif;WW domain binding motif	APWVLSAAAGGKNLKSPQKVEVDIIDDNFIL
99	ITIH2	Q5T985	119	S	4	+	3	0	PKA kinase substrate motif	FISNFSMTVDGKTFRSSIKEKTVGRALYAQA
99	ITIH2	Q5T985	120	S	5	+	3	0	Casein kinase II substrate motif;MDC1 BRCT domain binding motif;NIMA kinase substrate motif;PKA kinase substrate motif;PKC kinase substrate motif;Plk1 PBD domain binding motif	ISNFSMTVDGKTFRSSIKEKTVGRALYAQAR
100	NFKB1	P19838	892	S	15	+	3	0		RQMGYTEAIEVIQAASSPVKTTSQAHSLPLS
101	OSBP	P22059	190	S	5	+	3	0	b-Adrenergic Receptor kinase substrate motif;Casein kinase II substrate motif	ALELAKAKAVKMLAESDESGDEESVSQTDKT
102	HNRNPA2B1	P22626	189	S	3	+	3	0	AMP-activated protein kinase substrate motif;Calmodulin-dependent protein kinase II substrate motif;Casein kinase II substrate motif;Chk1 kinase substrate motif;PKA kinase substrate motif;PKC kinase substrate motif	YHTINGHNAEVRKALSRQEMQEVQSSRSGRG
103	WARS	P23381	351	S	2	+	3	0	Casein kinase II substrate motif;G protein-coupled receptor kinase 1 substrate motif;PKA kinase substrate motif;PKC kinase substrate motif;Pyruvate dehydrogenase kinase substrate motif	HSTFFPALQGAQTKMSASDPNSSIFLTDTAK
104	KDM5A	P29375	1330	S	7	+	3	0	MAPKAPK2 kinase substrate motif;MDC1 BRCT domain binding motif;Plk1 PBD domain binding motif	SFQQSAFNRVVSSVSSSPRQTMDYDDEETDS
105	PHB	P35232	151	S	3	+	3	0	14-3-3 domain binding motif;Calmodulin-dependent protein kinase II substrate motif;Calmodulin-dependent protein kinase IV substrate motif;Chk1 kinase substrate motif;G protein-coupled receptor kinase 1 substrate motif;MAPKAPK2 kinase substrate motif;PKA kinase substrate motif;PKC kinase substrate motif	AGELITQRELVSRQVSDDLTERAATFGLILD
106	MYH10	P35580	1952	S	9	+	3	0	Casein kinase I substrate motif;Casein kinase II substrate motif;G protein-coupled receptor kinase 1 substrate motif;GSK3 kinase substrate motif	SSSRSGRRQLHLEGASLELSDDDTESKTSDV
107	RBMX	P38159	332	S	8	+	3	0	Casein kinase II substrate motif;G protein-coupled receptor kinase 1 substrate motif;GSK3 kinase substrate motif;MAPKAPK2 kinase substrate motif	RDGYGGSRDSYSSSRSDLYSSGRDRVGRQER
108	ANP32A	P39687	17	S	5	+	3	0	14-3-3 domain binding motif;Akt kinase substrate motif;Calmodulin-dependent protein kinase II substrate motif;DNA dependent Protein kinase substrate motif;MAPKAPK1 kinase substrate motif;PKA kinase substrate motif;PKC kinase substrate motif	EMGRRIHLELRNRTPSDVKELVLDNSRSNEG
109	CD79B	P40259	221	S	7	+	3	0	Casein kinase II substrate motif;PKA kinase substrate motif;PKC kinase substrate motif	TYEDIVTLRTGEVKWSVGEHPGQE_______
110	RFC3	P40938	12	S	5	+	3	0	14-3-3 domain binding motif;Calmodulin-dependent protein kinase II substrate motif;CLK1 kinase substrate motif;MAPKAPK1 kinase substrate motif;p70 Ribosomal S6 kinase substrate motif;Phosphorylase kinase substrate motif;PKA kinase substrate motif;PKC kinase substrate motif	____MSLWVDKYRPCSLGRLDYHKEQAAQLR
111	ATRX	P46100	313	S	6	+	3	0	Casein kinase I substrate motif;Casein kinase II substrate motif;G protein-coupled receptor kinase 1 substrate motif	IKVDSEKSNKVYEHTSRFSPKKTSSNCNGEE
112	MAP1B	P46821	1389	S	15	+	3	0	b-Adrenergic Receptor kinase substrate motif;Casein kinase I substrate motif;Casein kinase II substrate motif;ERK1,2 kinase substrate motif;GSK-3, ERK1, ERK2, CDK5 substrate motif;WW domain binding motif	RASVSPMDEPVPDSESPIEKVLSPLRSPPLI
112	MAP1B	P46821	1252	S	12	+	3	0	Casein kinase I substrate motif;Casein kinase II substrate motif;Cdc2 kinase substrate motif;CDK kinase substrate motif;CDK1,2,4,6 kinase substrate motif;ERK1,2 kinase substrate motif;G protein-coupled receptor kinase 1 substrate motif;GSK3 kinase substrate motif;GSK-3, ERK1, ERK2, CDK5 substrate motif;MAPKAPK2 kinase substrate motif;PKA kinase substrate motif;PKC kinase substrate motif;WW domain…	LDIKDSISAVSSEKVSPSKSPSLSPSPPSPL
112	MAP1B	P46821	1154	S	14	+	3	0	b-Adrenergic Receptor kinase substrate motif;Casein kinase I substrate motif;Casein kinase II substrate motif;ERK1,2 kinase substrate motif;GSK-3, ERK1, ERK2, CDK5 substrate motif;WW domain binding motif	PRDVMSDETNNEETESPSQEFVNITKYESSL
112	MAP1B	P46821	614	S	9	+	3	0	Casein kinase I substrate motif;Cdc2 kinase substrate motif;CDK kinase substrate motif;CDK1,2,4,6 kinase substrate motif;DNA dependent Protein kinase substrate motif;ERK1,2 kinase substrate motif;G protein-coupled receptor kinase 1 substrate motif;GSK-3, ERK1, ERK2, CDK5 substrate motif;PKA kinase substrate motif;WW domain binding motif	KPSVTEKEVPSKEEPSPVKAEVAEKQATDVK
112	MAP1B	P46821	561	S	3	+	3	0	14-3-3 domain binding motif;b-Adrenergic Receptor kinase substrate motif;Calmodulin-dependent protein kinase II substrate motif;Casein kinase II substrate motif;G protein-coupled receptor kinase 1 substrate motif;PKA kinase substrate motif;PKC epsilon kinase substrate motif;PKC kinase substrate motif	KPAAKPLPSKSVRKESKEETPEVTKVNHVEK
112	MAP1B	P46821	1438	S	3	+	3	0	ERK1,2 kinase substrate motif;GSK-3, ERK1, ERK2, CDK5 substrate motif;PKA kinase substrate motif;PKC kinase substrate motif;WW domain binding motif	RGAESPFEEKSGKQGSPDQVSPVSEMTSTSL
112	MAP1B	P46821	1666	S	2	+	3	0	ERK1,2 kinase substrate motif;G protein-coupled receptor kinase 1 substrate motif;GSK-3, ERK1, ERK2, CDK5 substrate motif;PKA kinase substrate motif;PKC kinase substrate motif;WW domain binding motif	QESPEQSLAMDFSRQSPDHPTVGAGVLHITE
112	MAP1B	P46821	832	S	5	+	3	0	Casein kinase II substrate motif;ERK1,2 kinase substrate motif;GSK-3, ERK1, ERK2, CDK5 substrate motif;MAPKAPK2 kinase substrate motif;MDC1 BRCT domain binding motif;Plk1 PBD domain binding motif;Pyruvate dehydrogenase kinase substrate motif;WW domain binding motif	IGPAKELEAERSLMSSPEDLTKDFEELKAEE
112	MAP1B	P46821	1915	S	4	+	3	0	Casein kinase II substrate motif;ERK1,2 kinase substrate motif;G protein-coupled receptor kinase 1 substrate motif;Growth associated histone HI kinase substrate motif;GSK3 kinase substrate motif;GSK-3, ERK1, ERK2, CDK5 substrate motif;Pyruvate dehydrogenase kinase substrate motif;WW domain binding motif	DVGGYYYEKIERTTKSPSDSGYSYETIGKTT
112	MAP1B	P46821	1819	S	9	+	3	0	ERK1,2 kinase substrate motif;GSK-3, ERK1, ERK2, CDK5 substrate motif;MDC1 BRCT domain binding motif;Plk1 PBD domain binding motif;WW domain binding motif	TSAVKEKTATCHSSSSPPIDAASAEPYGFRA
112	MAP1B	P46821	1322	S	6	+	3	0	Casein kinase I substrate motif;Casein kinase II substrate motif;ERK1,2 kinase substrate motif;G protein-coupled receptor kinase 1 substrate motif;GSK3 kinase substrate motif;GSK-3, ERK1, ERK2, CDK5 substrate motif;WW domain binding motif	EEHCASPEDKTLEVVSPSQSVTGSAGHTPYY
112	MAP1B	P46821	1965	S	3	+	3	0	Casein kinase II substrate motif;ERK1,2 kinase substrate motif;GSK-3, ERK1, ERK2, CDK5 substrate motif;PKA kinase substrate motif;PKC kinase substrate motif;WW domain binding motif	PEEGGYSYDISEKTTSPPEVSGYSYEKTERS
112	MAP1B	P46821	1298	S	11	+	3	0	Casein kinase II substrate motif;ERK1,2 kinase substrate motif;G protein-coupled receptor kinase 1 substrate motif;GSK-3, ERK1, ERK2, CDK5 substrate motif;WW domain binding motif	PNEIKVSAEAEVAPVSPEVTQEVVEEHCASP
112	MAP1B	P46821	1312	S	25	+	3	0	Casein kinase II substrate motif;ERK1,2 kinase substrate motif;GSK-3, ERK1, ERK2, CDK5 substrate motif;Pyruvate dehydrogenase kinase substrate motif;WW domain binding motif	VSPEVTQEVVEEHCASPEDKTLEVVSPSQSV
113	PRRC2A	P48634	1004	S	9	+	3	0	ERK1,2 kinase substrate motif;GSK-3, ERK1, ERK2, CDK5 substrate motif;WW domain binding motif	GKLGGPKETPPNGNLSPAPRLRRDYSYERVG
114	NASP	P49321	726	S	6	+	3	0	b-Adrenergic Receptor kinase substrate motif;Casein kinase I substrate motif;Cdc2 kinase substrate motif;CDK kinase substrate motif;CDK1,2,4,6 kinase substrate motif;ERK1,2 kinase substrate motif;Growth associated histone HI kinase substrate motif;GSK-3, ERK1, ERK2, CDK5 substrate motif;PKA kinase substrate motif;PKC kinase substrate motif;WW domain binding motif	DISHLVRKKRKPEEESPRKDDAKKAKQEPEV
115	MCM2	P49736	26	S	7	+	3	0		ASSPAQRRRGNDPLTSSPGRSSRRTDALTSS
116	EMD	P50402	173	S	16	+	3	0	Casein kinase II substrate motif	DSAYQSITHYRPVSASRSSLDLSYYPTSSST
117	ERF	P50548	21	S	19	+	3	0	Casein kinase II substrate motif;ERK1,2 kinase substrate motif;GSK-3, ERK1, ERK2, CDK5 substrate motif;MDC1 BRCT domain binding motif;PKA kinase substrate motif;Plk1 PBD domain binding motif;WW domain binding motif	DTGFAFPDWAYKPESSPGSRQIQLWHFILEL
118	DNM2	P50570	764	S	34	+	3	0	Casein kinase II substrate motif;ERK1,2 kinase substrate motif;GSK-3, ERK1, ERK2, CDK5 substrate motif;WW domain binding motif	PPPVDDTWLQSASSHSPTPQRRPVSSIHPPG
119	CDK9	P50750	347	S	4	+	3	0	14-3-3 domain binding motif;ATM kinase substrate motif;Calmodulin-dependent protein kinase II substrate motif;Casein kinase II substrate motif;DNA dependent Protein kinase substrate motif;Pim1 kinase substrate sequence;PKA kinase substrate motif;PKC epsilon kinase substrate motif;PKC kinase substrate motif;ZIP kinase substrate motif	LTSMFEYLAPPRRKGSQITQQSTNQSRNPAT
120	CCT8	P50990	537	S	9	+	3	0	DNA dependent Protein kinase substrate motif;PKA kinase substrate motif;PKC kinase substrate motif	DQIIMAKPAGGPKPPSGKKDWDDDQND____
121	HCFC1	P51610	2019	S	4	+	3	0	14-3-3 domain binding motif;Calmodulin-dependent protein kinase II substrate motif;Casein kinase II substrate motif;MAPKAPK2 kinase substrate motif;PKA kinase substrate motif;PKC kinase substrate motif	SKDSSGTKPANKRPMSSPEMKSAPKKSKADG
122	ATN1	P54259	896	S	5	+	3	0	ERK1,2 kinase substrate motif;GSK-3, ERK1, ERK2, CDK5 substrate motif;WW domain binding motif	PALRTLSEYARPHVMSPGNRNHPFYVPLGAV
123	AQP5	P55064	7	S	4	+	3	0	Casein kinase I substrate motif;PKA kinase substrate motif	_________MKKEVCSVAFLKAVFAEFLATL
124	EIF3B	P55884	125	S	5	+	3	0	G protein-coupled receptor kinase 1 substrate motif	EQARDERSDSRAQAVSEDAGGNEGRAAEAEP
125	ITGA1	P56199	842	S	9	+	3	0	Casein kinase II substrate motif;PKA kinase substrate motif	KDLLIVRSQNDKFNVSLTVKNTKDSAYNTRT
126	RAB8A	P61006	181	S	6	+	3	0	Casein kinase I substrate motif;ERK1,2 kinase substrate motif;G protein-coupled receptor kinase 1 substrate motif;GSK3 kinase substrate motif;GSK-3, ERK1, ERK2, CDK5 substrate motif;WW domain binding motif	ARDIKAKMDKKLEGNSPQGSNQGVKITPDQQ
127	GTF2I	P78347	674	S	4	+	3	0	14-3-3 domain binding motif;Calmodulin-dependent protein kinase II substrate motif;Casein kinase II substrate motif;ERK1,2 kinase substrate motif;Growth associated histone HI kinase substrate motif;GSK-3, ERK1, ERK2, CDK5 substrate motif;PKA kinase substrate motif;PKC kinase substrate motif;WW domain binding motif;ZIP kinase substrate motif	SKINTKALQSPKRPRSPGSNSKVPEIEVTVE
128	SIM1	P81133	660	S	3	+	3	0	14-3-3 domain binding motif;Calmodulin-dependent protein kinase II substrate motif;Calmodulin-dependent protein kinase IV substrate motif;Casein kinase II substrate motif;Chk1 kinase substrate motif;ERK1,2 kinase substrate motif;GSK-3, ERK1, ERK2, CDK5 substrate motif;MAPKAPK2 kinase substrate motif;MDC1 BRCT domain binding motif;PKA kinase substrate motif;PKC kinase substrate motif;Plk1 PBD doma…	ENDYDNSPTALSRISSPNSDRISKSSLILAK
129	NFKB2	Q00653	161	S	3	+	3	0	14-3-3 domain binding motif;Akt kinase substrate motif;Calmodulin-dependent protein kinase II substrate motif;MAPKAPK1 kinase substrate motif;PKA kinase substrate motif;PKC kinase substrate motif	MMGTMIQKLQRQRLRSRPQGLTEAEQRELEQ
130	OTUD4	Q01804	545	S	5	+	3	0	Casein kinase II substrate motif	PSTLENITDDKYATVSSPSKSKKLECPSPAE
131	CENPC	Q03188	225	S	9	+	3	0	BARD1 BRCT domain binding motif;Casein kinase II substrate motif;PKA kinase substrate motif;PKC kinase substrate motif	DDKVMLKKIEIDNKVSDEEDKTSEGQERKPS
132	SRSF11	Q05519	414	S	4	+	3	0	b-Adrenergic Receptor kinase substrate motif;Casein kinase II substrate motif;PKA kinase substrate motif;PKC kinase substrate motif;Pyruvate dehydrogenase kinase substrate motif	KKSKDKEKDRERKSESDKDVKQVTRDYDEEE
133	PRKCD	Q05655	645	S	4	+	3	0	Casein kinase II substrate motif;PKA kinase substrate motif;PKC kinase substrate motif;Pyruvate dehydrogenase kinase substrate motif	YSNFDQEFLNEKARLSYSDKNLIDSMDQSAF
134	AHNAK	Q09666	5077	S	5	+	3	0	Casein kinase I substrate motif;Casein kinase II substrate motif;ERK1,2 kinase substrate motif;Growth associated histone HI kinase substrate motif;GSK-3, ERK1, ERK2, CDK5 substrate motif;PKA kinase substrate motif;PKC kinase substrate motif;WW domain binding motif	VNIAGPDAALKVDVKSPKTKKTMFGKMYFPD
135	AKAP13	Q12802	649	S	3	+	3	0	PKA kinase substrate motif;PKC kinase substrate motif	NSETNSSHAQSQKGKSSPICSTTGDDKLCAD
136	TP53BP1	Q12888	1430	S	18	+	3	0	Casein kinase II substrate motif;ERK1,2 kinase substrate motif;GSK-3, ERK1, ERK2, CDK5 substrate motif;MAPKAPK2 kinase substrate motif;Pyruvate dehydrogenase kinase substrate motif;WW domain binding motif	AVPGPLGIEDISPNLSPDDKSFSRVVPRVPD
136	TP53BP1	Q12888	1362	S	7	+	3	0	Cdc2 kinase substrate motif;CDK kinase substrate motif;CDK1,2,4,6 kinase substrate motif;ERK1,2 kinase substrate motif;Growth associated histone HI kinase substrate motif;GSK-3, ERK1, ERK2, CDK5 substrate motif;PKA kinase substrate motif;PKC kinase substrate motif;WW domain binding motif	ADFALPSSRGGPGKLSPRKGVSQTGTPVCEE
136	TP53BP1	Q12888	630	S	25	+	3	0	Casein kinase II substrate motif;DNA dependent Protein kinase substrate motif;ERK1,2 kinase substrate motif;GSK-3, ERK1, ERK2, CDK5 substrate motif;WW domain binding motif	VCIDLTCDSGSQAVPSPATRSEALSSVLDQE
137	ILF3	Q12906	762	S	20	+	3	0	Casein kinase II substrate motif;ERK1,2 kinase substrate motif;GSK-3, ERK1, ERK2, CDK5 substrate motif;MAPKAPK2 kinase substrate motif;WW domain binding motif	SGYQSHQGQQQSYNQSPYSNYGPPQGKQKGY
138	STK4	Q13043	410	S	6	+	3	0	G protein-coupled receptor kinase 1 substrate motif;GSK3 kinase substrate motif	FLEYFEQKEKENQINSFGKSVPGPLKNSSDW
139	FLII	Q13045	436	S	4	+	3	0	14-3-3 domain binding motif;Akt kinase substrate motif;b-Adrenergic Receptor kinase substrate motif;Calmodulin-dependent protein kinase II substrate motif;Casein kinase II substrate motif;MAPKAPK1 kinase substrate motif;Pim1 kinase substrate sequence;PKA kinase substrate motif;PKC epsilon kinase substrate motif;PKC kinase substrate motif;Pyruvate dehydrogenase kinase substrate motif;ZIP kinase su…	KDPMARKMRLRRRKDSAQDDQAKQVLKGMSD
140	PAK1	Q13153	223	S	8	+	3	0	Casein kinase II substrate motif;ERK1,2 kinase substrate motif;GSK-3, ERK1, ERK2, CDK5 substrate motif;WW domain binding motif	PLPVTPTRDVATSPISPTENNTTPPDALTRN
141	SP140	Q13342	235	S	10	+	3	0	b-Adrenergic Receptor kinase substrate motif;Casein kinase I substrate motif;Casein kinase II substrate motif;G protein-coupled receptor kinase 1 substrate motif	GGVSCKLAIQIDEGESEEMPKLLPYDTEVLE
141	SP140	Q13342	291	S	4	+	3	0	b-Adrenergic Receptor kinase substrate motif;Casein kinase II substrate motif;ERK1,2 kinase substrate motif;GSK-3, ERK1, ERK2, CDK5 substrate motif;PKA kinase substrate motif;WW domain binding motif	NSPRKRNQDKEKYQESPEGRDKETFDLKTPQ
142	ROCK1	Q13464	1105	S	12	+	3	0	Casein kinase II substrate motif;G protein-coupled receptor kinase 1 substrate motif	LRAKLLDLSDSTSVASFPSADETDGNLPESR
143	HDAC1	Q13547	409	S	5	+	3	0		GDEDEDDPDKRISICSSDKRIACEEEFSDSE
144	RAPGEF1	Q13905	296	S	6	+	3	0	Casein kinase II substrate motif;Cdc2 kinase substrate motif;CDK kinase substrate motif;CDK1,2,4,6 kinase substrate motif;DNA dependent Protein kinase substrate motif;ERK1,2 kinase substrate motif;GSK-3, ERK1, ERK2, CDK5 substrate motif;WW domain binding motif	SPPPALPPKKRQSAPSPTRVAVVAPMSRATS
145	ZNF638	Q14966	552	S	6	+	3	0	ERK1,2 kinase substrate motif;Growth associated histone HI kinase substrate motif;GSK-3, ERK1, ERK2, CDK5 substrate motif;NIMA kinase substrate motif;PKA kinase substrate motif;PKC kinase substrate motif;WW domain binding motif	SRSRSPYRIRNPFRGSPKCFRSVSPERMSRR
146	SART3	Q15020	10	S	9	+	3	0	Casein kinase II substrate motif;G protein-coupled receptor kinase 1 substrate motif	______MATAAETSASEPEAESKAGPKADGE
147	PCBP2	Q15366	188	S	3	+	3	0	MDC1 BRCT domain binding motif;PKA kinase substrate motif;PKC kinase substrate motif;Plk1 PBD domain binding motif	SPPKGVTIPYRPKPSSSPVIFAGGQDRYSTG
148	SAFB	Q15424	507	S	4	+	3	0	Casein kinase II substrate motif;G protein-coupled receptor kinase 1 substrate motif;PKA kinase substrate motif;PKC kinase substrate motif	SDKRDSDGKKEKSSNSDRSTNLKRDDKCDRK
149	TRIP10	Q15642	299	S	6	+	3	0	Casein kinase II substrate motif;G protein-coupled receptor kinase 1 substrate motif;MDC1 BRCT domain binding motif;Plk1 PBD domain binding motif	FEDFSQPMNRAPSDSSLGTPSDGRPELRGPG
150	IFI16	Q16666	776	S	8	+	3	0	Casein kinase II substrate motif;G protein-coupled receptor kinase 1 substrate motif;GSK3 kinase substrate motif;MDC1 BRCT domain binding motif;Plk1 PBD domain binding motif	IKTRKNKKDILNPDSSMETSPDFFF______
150	IFI16	Q16666	780	S	12	+	3	0	ERK1,2 kinase substrate motif;GSK-3, ERK1, ERK2, CDK5 substrate motif;MAPKAPK2 kinase substrate motif;WW domain binding motif	KNKKDILNPDSSMETSPDFFF__________
151	LARP7	Q4G0J3	258	S	5	+	3	0	14-3-3 domain binding motif;Akt kinase substrate motif;Calmodulin-dependent protein kinase II substrate motif;Casein kinase II substrate motif;G protein-coupled receptor kinase 1 substrate motif;MAPKAPK1 kinase substrate motif;MAPKAPK2 kinase substrate motif;PKA kinase substrate motif;PKC kinase substrate motif	TSNTSISKMKRSRPTSEGSDIESTEPQKQCS
152	TBC1D10B	Q4KMP7	22	S	8	+	3	0	DNA dependent Protein kinase substrate motif;ERK1,2 kinase substrate motif;GSK-3, ERK1, ERK2, CDK5 substrate motif;WW domain binding motif	PLVAPPRRHGAPAAPSPPPRGSRAGPVVVVA
153	MIA3	Q5JRA6	1906	S	29	+	3	0	ERK1,2 kinase substrate motif;GSK-3, ERK1, ERK2, CDK5 substrate motif;PKA kinase substrate motif;PKC kinase substrate motif;WW domain binding motif	ASQSTSQDCSQALKQSP______________
154	SPECC1	Q5M775	810	S	2	+	3	0	Casein kinase II substrate motif;ERK1,2 kinase substrate motif;G protein-coupled receptor kinase 1 substrate motif;GSK-3, ERK1, ERK2, CDK5 substrate motif;PKA kinase substrate motif;PKC kinase substrate motif;WW domain binding motif	VDAAGRWPGVCVSRTSPTPPESATTVKSLIK
155	HIVEP3	Q5T1R4	805	S	10	+	3	0	Casein kinase II substrate motif;G protein-coupled receptor kinase 1 substrate motif;GSK3 kinase substrate motif;MDC1 BRCT domain binding motif;Plk1 PBD domain binding motif	RRTTSKEISVIQHTSSFEKSDSLEQPSGLEG
156	THEMIS2	Q5TEJ8	567	S	3	+	3	0	14-3-3 domain binding motif;Calmodulin-dependent protein kinase II substrate motif;Casein kinase II substrate motif;MAPKAPK1 kinase substrate motif;PAK2 kinase substrate motif;PKA kinase substrate motif;PKC epsilon kinase substrate motif;PKC kinase substrate motif	PRPPKNQGLSKQRRHSSEGGVKSSQVLGLQQ
157	TREX1	Q5TZT0	251	S	3	+	3	0	14-3-3 domain binding motif;Calmodulin-dependent protein kinase II substrate motif;Casein kinase II substrate motif;ERK1,2 kinase substrate motif;GSK-3, ERK1, ERK2, CDK5 substrate motif;PKA kinase substrate motif;PKC kinase substrate motif;WW domain binding motif	SAVTTTAHLATTRNTSPSLGESRGTKDLPPV
158	ZNF318	Q5VUA4	2189	S	3	+	3	0	Casein kinase II substrate motif;ERK1,2 kinase substrate motif;GSK-3, ERK1, ERK2, CDK5 substrate motif;PKA kinase substrate motif;PKC kinase substrate motif;WW domain binding motif	DFVTRTSGVQKDKLCSPLSEPGDPSKCSSLE
158	ZNF318	Q5VUA4	634	S	1	+	3	0	Casein kinase I substrate motif;Casein kinase II substrate motif;PKA kinase substrate motif;PKC kinase substrate motif;Pyruvate dehydrogenase kinase substrate motif	LHGKKPSLRSSADRRSSVDRYFSADHCSSVD
158	ZNF318	Q5VUA4	635	S	2	+	3	0	14-3-3 domain binding motif;Aurora-A kinase substrate motif;Calmodulin-dependent protein kinase II substrate motif;CLK1 kinase substrate motif;MDC1 BRCT domain binding motif;PAK2 kinase substrate motif;Phosphorylase kinase substrate motif;PKA kinase substrate motif;PKC epsilon kinase substrate motif;PKC kinase substrate motif;Plk1 PBD domain binding motif	HGKKPSLRSSADRRSSVDRYFSADHCSSVDH
159	RNF219	Q5W0B1	553	S	16	+	3	0	ERK1,2 kinase substrate motif;Growth associated histone HI kinase substrate motif;GSK-3, ERK1, ERK2, CDK5 substrate motif;WW domain binding motif	ISELDSMMSESDNSKSPCNNGFKSLDLDGLS
160	MSL1	Q68DK7	205	S	1	+	3	0	ERK1,2 kinase substrate motif;Growth associated histone HI kinase substrate motif;GSK-3, ERK1, ERK2, CDK5 substrate motif;MAPKAPK2 kinase substrate motif;PKA kinase substrate motif;PKC kinase substrate motif;WW domain binding motif	GTLAASEGRWKSMRKSPLGGGGGSGASSQAA
161	KIAA1429	Q69YN4	1448	S	3	+	3	0	b-Adrenergic Receptor kinase substrate motif;Casein kinase II substrate motif;ERK1,2 kinase substrate motif;GSK-3, ERK1, ERK2, CDK5 substrate motif;MAPKAPK2 kinase substrate motif;PKA kinase substrate motif;PKC kinase substrate motif;WW domain binding motif	INAAELKQLLQSKEESPENLFLELEKLVLEH
161	KIAA1429	Q69YN4	1578	S	7	+	3	0	DNA dependent Protein kinase substrate motif	FDLHSELERSFLSEPSSPGRTKTTKGFKLGK
162	RCSD1	Q6JBY9	351	S	5	+	3	0	ERK1,2 kinase substrate motif;GSK-3, ERK1, ERK2, CDK5 substrate motif;WW domain binding motif	TKKLEEGAAVKETPHSPPGGVKGGDVPKQEK
163	MAST2	Q6P0Q8	1256	S	3	+	3	0	14-3-3 domain binding motif;Calmodulin-dependent protein kinase II substrate motif;Calmodulin-dependent protein kinase IV substrate motif;Casein kinase II substrate motif;Chk1 kinase substrate motif;G protein-coupled receptor kinase 1 substrate motif;GSK3 kinase substrate motif;PKA kinase substrate motif;PKC kinase substrate motif	LLHTSRSLSSLNRSLSSGESGPGSPTHSHSL
164	ANKRD12	Q6UB98	1189	S	12	+	3	0	Casein kinase II substrate motif;ERK1,2 kinase substrate motif;Growth associated histone HI kinase substrate motif;GSK-3, ERK1, ERK2, CDK5 substrate motif;MAPKAPK2 kinase substrate motif;PKA kinase substrate motif;PKC kinase substrate motif;WW domain binding motif	TLGKSSFVSDNSLNRSPRSENEKPGLSSRSV
165	MEPCE	Q7L2J0	217	S	10	+	3	0	ERK1,2 kinase substrate motif;G protein-coupled receptor kinase 1 substrate motif;GSK-3, ERK1, ERK2, CDK5 substrate motif;MDC1 BRCT domain binding motif;PKA kinase substrate motif;PKC kinase substrate motif;Plk1 PBD domain binding motif;WW domain binding motif	DEEVSRTLNAETPKSSPLPAKGRDPVEILIP
166	ZC3HAV1	Q7Z2W4	302	S	6	+	3	0	ATM kinase substrate motif;DNA dependent Protein kinase substrate motif;G protein-coupled receptor kinase 1 substrate motif	DAPVDDLTRKFTYLGSQDRARPPSGSSKATD
167	HUWE1	Q7Z6Z7	2887	S	3	+	3	0	14-3-3 domain binding motif;Calmodulin-dependent protein kinase II substrate motif;Casein kinase II substrate motif;PKA kinase substrate motif;PKC kinase substrate motif	GDTSAAGSSEQPRAGSSTPGDAPPAVAEVQG
168	FERMT3	Q86UX7	218	S	6	+	3	0	14-3-3 domain binding motif;Calmodulin-dependent protein kinase II alpha substrate motif;Calmodulin-dependent protein kinase II substrate motif;Calmodulin-dependent protein kinase IV substrate motif;Casein kinase II substrate motif;Chk1 kinase substrate motif;MDC1 BRCT domain binding motif;Phosphorylase kinase substrate motif;PKA kinase substrate motif;PKC kinase substrate motif;Plk1 PBD domain b…	PPPDPLLLQRLPRPSSLSDKTQLHSRWLDSS
169	GLCCI1	Q86VQ1	398	S	6	+	3	0	Beta-TrCP1 domain binding motif;ERK1,2 kinase substrate motif;GSK-3, ERK1, ERK2, CDK5 substrate motif;MAPKAPK2 kinase substrate motif;MDC1 BRCT domain binding motif;Plk1 PBD domain binding motif;WW domain binding motif	TEDLLYDRDKDSGSSSPLPKYASSPKPNNSY
170	RALGPS2	Q86X27	308	S	16	+	3	0	Casein kinase II substrate motif;ERK1,2 kinase substrate motif;GSK-3, ERK1, ERK2, CDK5 substrate motif;WW domain binding motif	SAASREDLVGPEVGASPQSGRKSVAAEGALL
171	C2CD5	Q86YS7	260	S	13	+	3	0	Casein kinase II substrate motif;Cdc2 kinase substrate motif;CDK kinase substrate motif;CDK1,2,4,6 kinase substrate motif;ERK1,2 kinase substrate motif;GSK-3, ERK1, ERK2, CDK5 substrate motif;WW domain binding motif	LDKLSSPAAFLPACNSPSKEMKEIPFNEDPN
172	C1orf174	Q8IYL3	148	S	5	+	3	0	Casein kinase II substrate motif	AKTRDGLSVPKHSAGSGAEESNSSSTVQKQN
173	ABTB2	Q8N961	365	S	8	+	3	0	Cdc2 kinase substrate motif;CDK kinase substrate motif;CDK1,2,4,6 kinase substrate motif;ERK1,2 kinase substrate motif;GSK-3, ERK1, ERK2, CDK5 substrate motif;WW domain binding motif	AMHHMQGRHPLCPGASPARQARQPPQPITWS
174	PPFIBP2	Q8ND30	40	S	16	+	3	0	Casein kinase II substrate motif;ERK1,2 kinase substrate motif;GSK-3, ERK1, ERK2, CDK5 substrate motif;WW domain binding motif	TGADLSDGTCEPGLASPASYMNPFPVLHLIE
175	EHBP1	Q8NDI1	787	S	4	+	3	0	b-Adrenergic Receptor kinase substrate motif;Casein kinase II substrate motif;G protein-coupled receptor kinase 1 substrate motif;Pyruvate dehydrogenase kinase substrate motif	LDLAKKKHASLRQTESDPDADRTTLNHADHS
176	DOCK8	Q8NF50	948	S	14	+	3	0	ERK1,2 kinase substrate motif;G protein-coupled receptor kinase 1 substrate motif;GSK-3, ERK1, ERK2, CDK5 substrate motif;MDC1 BRCT domain binding motif;Plk1 PBD domain binding motif;WW domain binding motif	SRMSYYCSGSSDAPSSPAAPRPASKKHFHEE
177	SNIP1	Q8TAD8	52	S	8	+	3	0	Casein kinase II substrate motif;ERK1,2 kinase substrate motif;G protein-coupled receptor kinase 1 substrate motif;GSK-3, ERK1, ERK2, CDK5 substrate motif;WW domain binding motif	EVAPPAHRRPDHSGGSPSPPTSEPARSGHRG
178	PPP1R35	Q8TAP8	52	S	18	+	3	0	14-3-3 domain binding motif;b-Adrenergic Receptor kinase substrate motif;Calmodulin-dependent protein kinase II substrate motif;ERK1,2 kinase substrate motif;GSK-3, ERK1, ERK2, CDK5 substrate motif;PKA kinase substrate motif;PKC kinase substrate motif;WW domain binding motif	VPEPGLDLSLSPRPDSPQPRHGSPGRRKGRA
179	FBXO41	Q8TF61	478	S	3	+	3	0	14-3-3 domain binding motif;Akt kinase substrate motif;Calmodulin-dependent protein kinase II substrate motif;Casein kinase II substrate motif;MAPKAPK1 kinase substrate motif;PAK2 kinase substrate motif;PKA kinase substrate motif;PKC epsilon kinase substrate motif;PKC kinase substrate motif	RRQAIQNWQRRPRRHSTEGEEGDVSDVGSRT
180	BLNK	Q8WV28	293	S	6	+	3	0	ERK1,2 kinase substrate motif;G protein-coupled receptor kinase 1 substrate motif;GSK-3, ERK1, ERK2, CDK5 substrate motif;WW domain binding motif	AERHRGSSHRQEAVQSPVFPPAQKQIHQKPI
181	ZNF592	Q92610	78	S	3	+	3	0	14-3-3 domain binding motif;b-Adrenergic Receptor kinase substrate motif;Calmodulin-dependent protein kinase II substrate motif;Casein kinase II substrate motif;MAPKAPK2 kinase substrate motif;PKA kinase substrate motif;PKC kinase substrate motif	VPAVSVIVKNTSRQESFEAEKDHITPSLLHN
181	ZNF592	Q92610	346	S	5	+	3	0	Casein kinase II substrate motif;DNA dependent Protein kinase substrate motif;MAPKAPK2 kinase substrate motif;PKA kinase substrate motif;PKC kinase substrate motif	SPRSPLEATRKSIKPSDSPRSICSDSSSKGS
182	ZNF516	Q92618	116	S	10	+	3	0	Casein kinase II substrate motif;Cdc2 kinase substrate motif;CDK kinase substrate motif;CDK1,2,4,6 kinase substrate motif;ERK1,2 kinase substrate motif;G protein-coupled receptor kinase 1 substrate motif;GSK3 kinase substrate motif;GSK-3, ERK1, ERK2, CDK5 substrate motif;WW domain binding motif	PLGEMRASEGLDACASPTKSASACNRLLNGA
183	HMHA1	Q92619	14	S	3	+	3	0	Calmodulin-dependent protein kinase II substrate motif;Casein kinase II substrate motif;Chk1 kinase substrate motif;DNA dependent Protein kinase substrate motif;Phosphorylase kinase substrate motif;PKA kinase substrate motif;PKC kinase substrate motif	__MFSRKKRELMKTPSISKKNRAGSPSPQPS
184	RABGGTA	Q92696	10	S	4	+	3	0	Casein kinase II substrate motif;G protein-coupled receptor kinase 1 substrate motif;PKA kinase substrate motif;PKC kinase substrate motif	______MHGRLKVKTSEEQAEAKRLEREQKL
185	CENPT	Q96BT3	397	S	3	+	3	0	14-3-3 domain binding motif;Calmodulin-dependent protein kinase II substrate motif;Casein kinase II substrate motif;ERK1,2 kinase substrate motif;G protein-coupled receptor kinase 1 substrate motif;GSK-3, ERK1, ERK2, CDK5 substrate motif;PKA kinase substrate motif;PKC kinase substrate motif;WW domain binding motif	PGASSGDEDASGRAASPESASSTPESLQARR
186	CERS2	Q96G23	341	S	7	+	3	0	Casein kinase I substrate motif;Casein kinase II substrate motif;PKA kinase substrate motif;PKC kinase substrate motif	MAHKFITGKLVEDERSDREETESSEGEEAAA
187	COG3	Q96JB2	533	S	3	+	3	0	Calmodulin-dependent protein kinase II substrate motif;Casein kinase II substrate motif;Chk1 kinase substrate motif;PKA kinase substrate motif;PKC kinase substrate motif	VHLEEGESNSLTKSGSTESLNPRPQTTISPA
187	COG3	Q96JB2	536	S	6	+	3	0	b-Adrenergic Receptor kinase substrate motif	EEGESNSLTKSGSTESLNPRPQTTISPADLH
188	NSD1	Q96L73	2471	S	3	+	3	0	14-3-3 domain binding motif;Calmodulin-dependent protein kinase II substrate motif;ERK1,2 kinase substrate motif;GSK-3, ERK1, ERK2, CDK5 substrate motif;MAPKAPK1 kinase substrate motif;PKA kinase substrate motif;PKC kinase substrate motif;WW domain binding motif	MDLIDLTPRQKERAASPHQVTPQADEKMPVL
189	PRICKLE1	Q96MT3	683	S	3	+	3	0	PKA kinase substrate motif;PKC kinase substrate motif	SRSHHHRRRRSRKSRSDNALNLVTERKYSPK
190	DOCK7	Q96N67	894	S	1	+	3	0	Casein kinase II substrate motif;G protein-coupled receptor kinase 1 substrate motif;GSK3 kinase substrate motif	MARSAVRPASLNLNRSRSLSNSNPDISGTPT
191	NEK1	Q96PY6	418	S	8	+	3	0	Casein kinase II substrate motif;MAPKAPK2 kinase substrate motif	RAREQGWRNVLSAGGSGEVKAPFLGSGGTIA
192	TGS1	Q96RS0	89	S	11	+	3	0	b-Adrenergic Receptor kinase substrate motif;Casein kinase I substrate motif;Casein kinase II substrate motif;G protein-coupled receptor kinase 1 substrate motif;MAPKAPK2 kinase substrate motif	SHDSKGIGLDESELDSEAELMRSMGLPLQFG
193	WRNIP1	Q96S55	75	S	3	+	3	0	14-3-3 domain binding motif;Calmodulin-dependent protein kinase II substrate motif;Casein kinase II substrate motif;G protein-coupled receptor kinase 1 substrate motif;MAPKAPK1 kinase substrate motif;PAK2 kinase substrate motif;Pim1 kinase substrate sequence;PKA kinase substrate motif;PKC epsilon kinase substrate motif;PKC kinase substrate motif;ZIP kinase substrate motif	RAKGPSPPGAKRRRLSESSALKQPATPTAAE
194	CCNL2	Q96S94	338	S	4	+	3	0	b-Adrenergic Receptor kinase substrate motif;Casein kinase II substrate motif;ERK1,2 kinase substrate motif;Growth associated histone HI kinase substrate motif;GSK-3, ERK1, ERK2, CDK5 substrate motif;PKA kinase substrate motif;PKC kinase substrate motif;WW domain binding motif	LDGTSGFSPAPKLVESPKEGKGSKPSPLSVK
195	SPEN	Q96T58	1918	S	13	+	3	0	Casein kinase I substrate motif;Cdc2 kinase substrate motif;CDK kinase substrate motif;CDK1,2,4,6 kinase substrate motif;ERK1,2 kinase substrate motif;Growth associated histone HI kinase substrate motif;GSK-3, ERK1, ERK2, CDK5 substrate motif;WW domain binding motif	NVRSVYATMGDHENRSPVKEPVEQPRVTRKR
196	MPHOSPH8	Q99549	392	S	3	+	3	0	14-3-3 domain binding motif;AMP-activated protein kinase 2 substrate motif;Calmodulin-dependent protein kinase II substrate motif;Casein kinase II substrate motif;MAPKAPK1 kinase substrate motif;PAK2 kinase substrate motif;PKA kinase substrate motif;PKC epsilon kinase substrate motif;PKC kinase substrate motif	KLMPVSAQTPKGRRLSGEERGLWSTDSAEED
197	BUD13	Q9BRD0	357	S	7	+	3	0		LDSKGDCQKATDSDLSSPRHKQSPGHQDSDS
198	RTKN	Q9BST9	106	S	3	+	3	0	14-3-3 domain binding motif;Calmodulin-dependent protein kinase II substrate motif;Casein kinase II substrate motif;DNA dependent Protein kinase substrate motif;G protein-coupled receptor kinase 1 substrate motif;MAPKAPK2 kinase substrate motif;PAK2 kinase substrate motif;PKA kinase substrate motif;PKA, PKG kinase substrate motif;PKC epsilon kinase substrate motif;PKC kinase substrate motif;PKG k…	RRKEAQVLGKTSRRPSDSGPPAERSPCRGRV
199	MKNK1	Q9BUB5	221	S	11	+	3	0	b-Adrenergic Receptor kinase substrate motif;Casein kinase II substrate motif;Cdc2 kinase substrate motif;CDK kinase substrate motif;CDK1,2,4,6 kinase substrate motif;ERK1,2 kinase substrate motif;GSK-3, ERK1, ERK2, CDK5 substrate motif;WW domain binding motif	GIAHRDLKPENILCESPEKVSPVKICDFDLG
200	TBC1D10A	Q9BXI6	383	S	7	+	3	0	Cdc2 kinase substrate motif;CDK kinase substrate motif;CDK1,2,4,6 kinase substrate motif;ERK1,2 kinase substrate motif;Growth associated histone HI kinase substrate motif;GSK-3, ERK1, ERK2, CDK5 substrate motif;WW domain binding motif	QLRRWQETRGELQCRSPPRLHGAKAILDAEP
201	HELZ2	Q9BYK8	338	S	9	+	3	0	Casein kinase II substrate motif;ERK1,2 kinase substrate motif;GSK-3, ERK1, ERK2, CDK5 substrate motif;MAPKAPK2 kinase substrate motif;WW domain binding motif	LALEFNRSSVASGPISPTNYRQRMHQFLYEE
202	ZDHHC5	Q9C0B5	590	S	8	+	3	0	b-Adrenergic Receptor kinase substrate motif;Casein kinase II substrate motif;G protein-coupled receptor kinase 1 substrate motif;MAPKAPK2 kinase substrate motif;PKA kinase substrate motif;PKC kinase substrate motif	PGSGHAPRTSSSSDDSKRSPLGKTPLGRPAV
203	EGLN1	Q9GZT9	125	S	12	+	3	0	Cdc2 kinase substrate motif;CDK kinase substrate motif;CDK1,2,4,6 kinase substrate motif;ERK1,2 kinase substrate motif;G protein-coupled receptor kinase 1 substrate motif;GSK-3, ERK1, ERK2, CDK5 substrate motif;WW domain binding motif	GKVKAKPPADPAAAASPCRAAAGGQGSAVAA
204	UNC93B1	Q9H1C4	547	S	7	+	3	0	Casein kinase I substrate motif;Casein kinase II substrate motif	PQHKVRGYRYLEEDNSDESDAEGEHGDGAEE
205	TMEM245	Q9H330	15	S	7	+	3	0	G protein-coupled receptor kinase 1 substrate motif	_MADGGGPKDAPSLRSSPGPAPRVPRAVGPS
206	OSBPL3	Q9H4L5	303	S	3	+	3	0	14-3-3 domain binding motif;Calmodulin-dependent protein kinase II substrate motif;PKA kinase substrate motif;PKC kinase substrate motif	TLQVPKPFSGPVRLHSSNPNLSTLDFGEEKN
207	ESF1	Q9H501	657	S	7	+	3	0	BARD1 BRCT domain binding motif;Casein kinase I substrate motif;Casein kinase II substrate motif;G protein-coupled receptor kinase 1 substrate motif	KKRLKRKQKALAEEASEEELPSDVDLNDPYF
208	PCNXL3	Q9H6A9	287	S	3	+	3	0	14-3-3 domain binding motif;Calmodulin-dependent protein kinase II substrate motif;Calmodulin-dependent protein kinase IV substrate motif;Casein kinase II substrate motif;Chk1 kinase substrate motif;G protein-coupled receptor kinase 1 substrate motif;PAK2 kinase substrate motif;PKA kinase substrate motif;PKC epsilon kinase substrate motif;PKC kinase substrate motif	QRRGAGGYQPLDRRGSGEPTPQKAGSSDSCF
209	ZNF395	Q9H8N7	376	S	3	+	3	0	Calmodulin-dependent protein kinase II substrate motif;Chk1 kinase substrate motif;PKA kinase substrate motif;PKC kinase substrate motif	GLPLSALPPPLHKAQSSGPEHPGPESSLPSG
210	ZNF532	Q9HCE3	278	S	12	+	3	0	G protein-coupled receptor kinase 1 substrate motif;PKA kinase substrate motif;PKC kinase substrate motif	SSSKLSSCIAAIAALSAKKAASDSCKEPVAN
211	HMG20A	Q9NP66	105	S	7	+	3	0	Casein kinase II substrate motif;ERK1,2 kinase substrate motif;Growth associated histone HI kinase substrate motif;GSK-3, ERK1, ERK2, CDK5 substrate motif;WW domain binding motif	GRKRKKPLRDSNAPKSPLTGYVRFMNERREQ
212	UTP3	Q9NQZ2	365	S	12	+	3	0	Casein kinase II substrate motif	SVSKTSAAACAVTDLSDDSDFDEKAKLKYYK
213	PDS5B	Q9NTI5	1383	S	3	+	3	0	Casein kinase II substrate motif;DNA dependent Protein kinase substrate motif;ERK1,2 kinase substrate motif;G protein-coupled receptor kinase 1 substrate motif;GSK-3, ERK1, ERK2, CDK5 substrate motif;MAPKAPK2 kinase substrate motif;PKA kinase substrate motif;PKC kinase substrate motif;WW domain binding motif	QSTPQKGRGRPSKTPSPSQPKKNVRVGRSKQ
214	MDN1	Q9NU22	25	S	3	+	3	0	G protein-coupled receptor kinase 1 substrate motif;PKA kinase substrate motif;PKC kinase substrate motif	AAPLRLIAAKNEKSRSELGRFLAKQVWTPQD
215	TXLNG	Q9NUQ3	105	S	12	+	3	0	b-Adrenergic Receptor kinase substrate motif;Casein kinase II substrate motif	TENRNLVSPAYCTQESREEIPGGEARTDPPD
216	ZNF226	Q9NYT6	638	S	13	+	3	0	14-3-3 domain binding motif;Calmodulin-dependent protein kinase II substrate motif;Casein kinase II substrate motif;G protein-coupled receptor kinase 1 substrate motif;PKA kinase substrate motif;PKC kinase substrate motif	VFRQASNLLAHQRVHSGEKPFKCEECGKSFG
217	CCDC88C	Q9P219	239	S	9	+	3	0	Casein kinase II substrate motif;DNA dependent Protein kinase substrate motif;ERK1,2 kinase substrate motif;G protein-coupled receptor kinase 1 substrate motif;GSK3 kinase substrate motif;GSK-3, ERK1, ERK2, CDK5 substrate motif;WW domain binding motif	HPPSPIKSSSADSTPSPTSSLSSEDKQHLAV
218	SLAIN2	Q9P270	87	S	3	+	3	0	14-3-3 domain binding motif;Calmodulin-dependent protein kinase II substrate motif;Casein kinase II substrate motif;PAK2 kinase substrate motif;PKA kinase substrate motif;PKC epsilon kinase substrate motif;PKC kinase substrate motif	SAKSGGGPGSGPRRTSSEELRDATSLLAAGE
219	LRWD1	Q9UFC0	259	S	13	+	3	0	ERK1,2 kinase substrate motif;GSK-3, ERK1, ERK2, CDK5 substrate motif;WW domain binding motif	PSKRACASPSAQVEGSPVAGSDGSQPAVKLE
220	TCF20	Q9UGU0	574	S	4	+	3	0	ERK1,2 kinase substrate motif;GSK-3, ERK1, ERK2, CDK5 substrate motif;WW domain binding motif	SPAQGAQNEPPRLNASPAAREEATSPGAKDM
221	AKAP11	Q9UKA4	1337	S	3	+	3	0	Calmodulin-dependent protein kinase II substrate motif;Casein kinase II substrate motif;Chk1 kinase substrate motif;DNA dependent Protein kinase substrate motif;PKA kinase substrate motif;PKC kinase substrate motif	LPPSSCMSGLMYKYPSCESVTDEYAGHLIQI
222	KIDINS220	Q9ULH0	1410	S	1	+	3	0	G protein-coupled receptor kinase 1 substrate motif;GSK3 kinase substrate motif	SQLEGGPGSTTISGRSSPHSTYYMGQSSSGG
222	KIDINS220	Q9ULH0	1411	S	2	+	3	0	Casein kinase II substrate motif;ERK1,2 kinase substrate motif;G protein-coupled receptor kinase 1 substrate motif;GSK-3, ERK1, ERK2, CDK5 substrate motif;MAPKAPK2 kinase substrate motif;MDC1 BRCT domain binding motif;PKA kinase substrate motif;PKC kinase substrate motif;Plk1 PBD domain binding motif;WW domain binding motif	QLEGGPGSTTISGRSSPHSTYYMGQSSSGGS
223	YEATS2	Q9ULM3	536	S	13	+	3	0	ERK1,2 kinase substrate motif;GSK-3, ERK1, ERK2, CDK5 substrate motif;WW domain binding motif	TNKISTASQVSQGTGSPVPKIHGSSFVTSTV
224	SYNRG	Q9UMZ2	772	S	8	+	3	0	Casein kinase II substrate motif;Pyruvate dehydrogenase kinase substrate motif	GLGVEDLKDNTPSGKSDDDFADFHSSKFSSI
225	PHF8	Q9UPP1	120	S	3	+	3	0	AMP-activated protein kinase substrate motif;Casein kinase II substrate motif;ERK1,2 kinase substrate motif;GSK-3, ERK1, ERK2, CDK5 substrate motif;HMGCoA Reductase kinase substrate motif;PKA kinase substrate motif;PKC kinase substrate motif;WW domain binding motif	SKGHDTHKGKPVKTGSPTFVRELRSRTFDSS
226	SRRM2	Q9UQ35	2426	S	3	+	3	0	14-3-3 domain binding motif;Calmodulin-dependent protein kinase II substrate motif;Casein kinase II substrate motif;DNA dependent Protein kinase substrate motif;ERK1,2 kinase substrate motif;GSK-3, ERK1, ERK2, CDK5 substrate motif;PKA kinase substrate motif;PKC kinase substrate motif;WW domain binding motif	PSAPSQSRMTSERAPSPSSRMGQAPSQSLLP
226	SRRM2	Q9UQ35	839	S	7	+	3	0	ERK1,2 kinase substrate motif;GSK-3, ERK1, ERK2, CDK5 substrate motif;MDC1 BRCT domain binding motif;Plk1 PBD domain binding motif;WW domain binding motif	KQKSKTPSRQSHSSSSPHPKVKSGTPPRQGS
226	SRRM2	Q9UQ35	1539	S	3	+	3	0	14-3-3 domain binding motif;Calmodulin-dependent protein kinase II substrate motif;Casein kinase II substrate motif;PKA kinase substrate motif;PKC kinase substrate motif	DQKTVARTPLGQRSRSGSSQELDVKPSASPQ
226	SRRM2	Q9UQ35	1987	S	4	+	3	0	Casein kinase II substrate motif;ERK1,2 kinase substrate motif;GSK-3, ERK1, ERK2, CDK5 substrate motif;PKA kinase substrate motif;PKC kinase substrate motif;WW domain binding motif	SRTSPITRRRSRSRTSPVTRRRSRSRTSPVT
226	SRRM2	Q9UQ35	248	S	1	+	3	0	14-3-3 domain binding motif;Calmodulin-dependent protein kinase II substrate motif;Casein kinase II substrate motif;G protein-coupled receptor kinase 1 substrate motif;MAPKAPK1 kinase substrate motif;Pim1 kinase substrate sequence;PKA kinase substrate motif;PKC epsilon kinase substrate motif;PKC kinase substrate motif;ZIP kinase substrate motif	TPKSKRKSKDKKRKRSRSTTPAPKSRRAHRS
227	ICE1	Q9Y2F5	533	S	6	+	3	0	ERK1,2 kinase substrate motif;GSK-3, ERK1, ERK2, CDK5 substrate motif;MDC1 BRCT domain binding motif;Plk1 PBD domain binding motif;WW domain binding motif	AQEKEAAPGKSELCSSPLGKRPLNELMESEG
228	THRAP3	Q9Y2W1	408	S	12	+	3	0	Cdc2 kinase substrate motif;CDK kinase substrate motif;CDK1,2,4,6 kinase substrate motif;ERK1,2 kinase substrate motif;Growth associated histone HI kinase substrate motif;GSK-3, ERK1, ERK2, CDK5 substrate motif;PKA kinase substrate motif;PKC kinase substrate motif;WW domain binding motif	FAPKTDSEKPFRGSQSPKRYKLRDDFEKKMA
229	RBMX2	Q9Y388	313	S	4	+	3	0	b-Adrenergic Receptor kinase substrate motif;Casein kinase I substrate motif;G protein-coupled receptor kinase 1 substrate motif;GSK3 kinase substrate motif;PKA kinase substrate motif;PKC kinase substrate motif	KSHRHKRARRSRERESSNPSDRWRH______
230	PPIL1	Q9Y3C6	149	S	8	+	3	0	ATM kinase substrate motif;Casein kinase I substrate motif;DNA dependent Protein kinase substrate motif;G protein-coupled receptor kinase 1 substrate motif	QGIGMVNRVGMVETNSQDRPVDDVKIIKAYP
231	ZNF337	Q9Y3M9	412	S	5	+	3	0	Casein kinase II substrate motif	THSGEKPFVCKDCERSFSQKSTLVYHQRTHS
232	ARFGEF1	Q9Y6D6	1079	S	5	+	3	0	14-3-3 domain binding motif;Akt kinase substrate motif;Calmodulin-dependent protein kinase II substrate motif;Casein kinase II substrate motif;G protein-coupled receptor kinase 1 substrate motif;MAPKAPK1 kinase substrate motif;p70 Ribosomal S6 kinase substrate motif;Phosphorylase kinase substrate motif;PKA kinase substrate motif;PKC epsilon kinase substrate motif;PKC kinase substrate motif	VKPRYISGTVRGREGSLTGTKDQAPDEFVGL
233	DYNC1LI1	Q9Y6G9	510	S	6	+	3	0	Casein kinase II substrate motif;ERK1,2 kinase substrate motif;G protein-coupled receptor kinase 1 substrate motif;GSK-3, ERK1, ERK2, CDK5 substrate motif;WW domain binding motif	VHAELDRITRKPVTVSPTTPTSPTEGEAS__
234	MECP2	I6LM39	228	T	5	+	3	0		LEKSPGKLLVKMPFQTSPGGKAEGGGATTST
235	SRCAP	A0A0A0MS59	2465	T	3	+	3	0	Calmodulin-dependent protein kinase II substrate motif;Casein kinase II substrate motif;PAK2 kinase substrate motif;PKA kinase substrate motif;PKC kinase substrate motif	SSPEGPSPARPPRRRTSADVEIRGQGTGRPG
236	SYNE1	E7ENN3	7955	T	3	+	3	0	Calmodulin-dependent protein kinase II substrate motif;Calmodulin-dependent protein kinase IV substrate motif;Chk1 kinase substrate motif;G protein-coupled receptor kinase 1 substrate motif;Growth associated histone HI kinase substrate motif;GSK-3, ERK1, ERK2, CDK5 substrate motif;PKC kinase substrate motif;WW domain binding motif	SRFQIQQTENIIRSKTPTGPELDTSYKGYMK
237	DENND4A	A0A0U1RR27	792	T	4	+	3	0	AMP-activated protein kinase substrate motif;Casein kinase II substrate motif;Dual specificity protein phosphatase 6 substrate motif;PP2C delta substrate motif	PAYVKVCHSKVRALKTAYDVLKKMQSKKMDP
238	RGPD1	F8VYC4	2458	T	3	+	3	0	Calmodulin-dependent protein kinase II substrate motif;Calmodulin-dependent protein kinase IV substrate motif;Casein kinase II substrate motif;Chk1 kinase substrate motif;G protein-coupled receptor kinase 1 substrate motif;Growth associated histone HI kinase substrate motif;GSK-3, ERK1, ERK2, CDK5 substrate motif;MAPKAPK2 kinase substrate motif;MDC1 BRCT domain binding motif;PKA kinase substrate …	QEKDSLITPHVSRSSTPRESPCGKIAVAVLE
239	NXPH1	C9JE46	112	T	5	+	3	0	PKA kinase substrate motif;PKC kinase substrate motif	LQEPRPRAKRRPIVKTGKFKKMFGWGDFHSN
240	ZC3H18	E7ERS3	820	T	7	+	3	0	ERK1,2 kinase substrate motif;G protein-coupled receptor kinase 1 substrate motif;GSK3, Erk1, Erk2 and CDK5 kinase motif;GSK-3, ERK1, ERK2, CDK5 substrate motif;MDC1 BRCT domain binding motif;Plk1 PBD domain binding motif;WW domain binding motif	SAKPPAGGKSSQQPSTPQQAPPGQPQQGTFV
241	DDX24	G3V529	242	T	7	+	3	0	b-Adrenergic Receptor kinase substrate motif	TEAPPGETRTEAGAETRSPGKAEAESDALPD
242	SAP130	H7BXF5	415	T	9	+	3	0		SNIPVAKVVPQQITHTSPRIQPDYPAERSSL
243	SPEG	H7BZM6	102	T	5	+	3	0	Casein kinase I substrate motif	KEFLGEQRRRRAEAATRHKMSKAAPAKKPVA
244	CIC	I3L2J0	472	T	3	+	3	0	Calmodulin-dependent protein kinase II substrate motif;G protein-coupled receptor kinase 1 substrate motif;Growth associated histone HI kinase substrate motif;GSK-3, ERK1, ERK2, CDK5 substrate motif;PKC kinase substrate motif;WW domain binding motif	VASLEKGTAPAARARTPLTAAQQKYKKGDVV
245	LIG1	M0R0Q7	194	T	3	+	3	0	b-Adrenergic Receptor kinase substrate motif;Casein kinase II substrate motif;G protein-coupled receptor kinase 1 substrate motif;GSK-3, ERK1, ERK2, CDK5 substrate motif;MAPKAPK2 kinase substrate motif;PKA kinase substrate motif;PKC kinase substrate motif;WW domain binding motif	QPTTPPKPLKTSKAETPTESVSEPEVATKQE
246	RB1	P06400	373	T	14	+	3	0	Cdc2 kinase substrate motif;CDK1,2,4,6 kinase substrate motif;ERK1,2 kinase substrate motif;G protein-coupled receptor kinase 1 substrate motif;GSK3, Erk1, Erk2 and CDK5 kinase motif;GSK-3, ERK1, ERK2, CDK5 substrate motif;WW domain binding motif	RKSNLDEEVNVIPPHTPVRTVMNTIQQLMMI
247	RB1	P06400	353	T	12	+	3	0	b-Adrenergic Receptor kinase substrate motif;G protein-coupled receptor kinase 1 substrate motif;PKA kinase substrate motif;PKC kinase substrate motif	DHDKTLQTDSIDSFETQRTPRKSNLDEEVNV
248	VASP	P50552	284	T	8	+	3	0	Casein kinase II substrate motif;Growth associated histone HI kinase substrate motif;GSK-3, ERK1, ERK2, CDK5 substrate motif;PKA kinase substrate motif;PKC kinase substrate motif;WW domain binding motif	AMLARRRKATQVGEKTPKDESANQEEPEARV
249	SNRPD2	P62316	12	T	4	+	3	0	Casein kinase II substrate motif;GSK-3, ERK1, ERK2, CDK5 substrate motif;PKA kinase substrate motif;WW domain binding motif	____MSLLNKPKSEMTPEELQKREEEEFNTG
250	SRSF2	Q01130	25	T	8	+	3	0	Casein kinase II substrate motif;G protein-coupled receptor kinase 1 substrate motif	VEGMTSLKVDNLTYRTSPDTLRRVFEKYGRV
251	PRKAA1	Q13131	490	T	5	+	3	0	Cdc2 kinase substrate motif;CDK1,2,4,6 kinase substrate motif;G protein-coupled receptor kinase 1 substrate motif;GSK-3, ERK1, ERK2, CDK5 substrate motif;MAPKAPK2 kinase substrate motif;WW domain binding motif	RSIDDEITEAKSGTATPQRSGSVSNYRSCQR
252	CCDC88A	Q3V6T2	1819	T	2	+	3	0	PKA kinase substrate motif;PKC kinase substrate motif	RASSVISTAEGTTRRTSIHDFLTKDSRLPIS
253	LARP1	Q6PKG0	376	T	10	+	3	0	Casein kinase II substrate motif;ERK1,2 kinase substrate motif;Growth associated histone HI kinase substrate motif;GSK3, Erk1, Erk2 and CDK5 kinase motif;GSK-3, ERK1, ERK2, CDK5 substrate motif;PKA kinase substrate motif;PKC kinase substrate motif;WW domain binding motif	YQFGYRKFDGVEGPRTPKYMNNITYYFDNVS
254	RBBP6	Q7Z6E9	1468	T	3	+	3	0	Cdc2 kinase substrate motif;CDK1,2,4,6 kinase substrate motif;GSK-3, ERK1, ERK2, CDK5 substrate motif;PKA kinase substrate motif;PKC kinase substrate motif;WW domain binding motif	SDKHDSTRASSNKDFTPNRDKKTDYDTREYS
255	FNBP4	Q8N3X1	517	T	4	+	3	0	Growth associated histone HI kinase substrate motif;GSK-3, ERK1, ERK2, CDK5 substrate motif;PKA kinase substrate motif;PKC kinase substrate motif;WW domain binding motif	EMEVEESPEKIKVQTTPKVEEEQDLKFQIGE
256	MYBBP1A	Q9BQG0	1161	T	6	+	3	0		RPKLEKKDAKEIPSATQSPISKKRKKKGFLP
257	TXLNG	Q9NUQ3	102	T	9	+	3	0	Casein kinase II substrate motif	DFITENRNLVSPAYCTQESREEIPGGEARTD
258	CD274	Q9NZQ7	285	T	5	+	3	0	b-Adrenergic Receptor kinase substrate motif;Casein kinase II substrate motif;PKA kinase substrate motif	KKCGIQDTNSKKQSDTHLEET__________
259	SRRM2	Q9UQ35	1177	T	10	+	3	0	Casein kinase I substrate motif;G protein-coupled receptor kinase 1 substrate motif	AESKEKMALPPQEDATASPPRQKDKFSPFPV
260	THRAP3	Q9Y2W1	874	T	12	+	3	0	Casein kinase II substrate motif;Growth associated histone HI kinase substrate motif;GSK-3, ERK1, ERK2, CDK5 substrate motif;PKA kinase substrate motif;PKC kinase substrate motif;WW domain binding motif	DFQKRNREEEWDPEYTPKSKKYYLHDDREGE
261	GRIPAP1	A0A087WT45	643	S	9	+	3	0	Casein kinase II substrate motif;G protein-coupled receptor kinase 1 substrate motif;GSK3 kinase substrate motif	REILREKESSAVPARSLSSSPQAQPPRPAEL
262	TMEM230	Q5JWB9	24	S	3	+	3	0	14-3-3 domain binding motif;Calmodulin-dependent protein kinase II substrate motif;Calmodulin-dependent protein kinase IV substrate motif;Casein kinase II substrate motif;MAPKAPK2 kinase substrate motif;MDC1 BRCT domain binding motif;PKA kinase substrate motif;PKC kinase substrate motif;Plk1 PBD domain binding motif;Pyruvate dehydrogenase kinase substrate motif	ATGIPSSKVKYSRLSSTDDGYIDLQFKKTPP
263	ZMYND8	H7C4X9	387	S	7	+	3	0	Casein kinase II substrate motif;MAPKAPK2 kinase substrate motif	DVEQDAEKKATSSHFSASEESMDFLDKSTAS
264	HNF1B	E0YMJ8	75	S	4	+	3	0	Casein kinase II substrate motif;PKA kinase substrate motif;PKC kinase substrate motif	PVFHTLTNGHAKGRLSGDEGSEDGDDYDTPP
264	HNF1B	E0YMJ8	80	S	9	+	3	0	Casein kinase I substrate motif;G protein-coupled receptor kinase 1 substrate motif	LTNGHAKGRLSGDEGSEDGDDYDTPPILKEL
265	TJP1	A0A087X0K9	605	S	1	+	3	0	Casein kinase II substrate motif;PKA kinase substrate motif;PKC kinase substrate motif;Pyruvate dehydrogenase kinase substrate motif	WRFRGLRSSKRNLRKSREDLSAQPVQTKFPA
265	TJP1	A0A087X0K9	610	S	6	+	3	0	Casein kinase I substrate motif	LRSSKRNLRKSREDLSAQPVQTKFPAYERVV
266	WDR20	A0A088AWN2	381	S	6	+	3	0	Casein kinase II substrate motif	QDLLHFGRDRANSTQSRLSKRNSTDSRPVSV
267	ASAP1	H0YBF7	660	S	3	+	3	0	14-3-3 domain binding motif;Calmodulin-dependent protein kinase II substrate motif;G protein-coupled receptor kinase 1 substrate motif;GSK3 kinase substrate motif;PKA kinase substrate motif;PKC kinase substrate motif	KKRPPPPPPGHKRTLSDPPSPLPHGPPNKGA
268	PNKP	A0A0D9SFL2	114	S	9	+	3	0	ATM kinase substrate motif;b-Adrenergic Receptor kinase substrate motif;Casein kinase II substrate motif;DNA dependent Protein kinase substrate motif;G protein-coupled receptor kinase 1 substrate motif;Pyruvate dehydrogenase kinase substrate motif	LHPLTLRWEETRTPESQPDTPPGTPLVSQDE
269	DENND4A	A0A0U1RR27	1300	S	8	+	3	0	ERK1,2 kinase substrate motif;Growth associated histone HI kinase substrate motif;GSK-3, ERK1, ERK2, CDK5 substrate motif;PKA kinase substrate motif;PKC kinase substrate motif;WW domain binding motif	PPLVKACRRSSLPPNSPKPVRLTKSKSYTKS
270	ZBED9	A0A140T9Y6	365	S	5	+	3	0	Casein kinase II substrate motif;PKA kinase substrate motif	KPCQQKNSKLKKVLTSKSIKEVSSRCQVDLI
271	ZBED9	A0A140T9Y6	367	S	7	+	3	0	Casein kinase II substrate motif;PKA kinase substrate motif;PKC kinase substrate motif	CQQKNSKLKKVLTSKSIKEVSSRCQVDLIDM
272	RGPD1	F8VYC4	2462	S	7	+	3	0	b-Adrenergic Receptor kinase substrate motif;ERK1,2 kinase substrate motif;GSK-3, ERK1, ERK2, CDK5 substrate motif;PKA kinase substrate motif;PKC kinase substrate motif;WW domain binding motif	SLITPHVSRSSTPRESPCGKIAVAVLEETTR
273	BRPF3	A8WI62	17	S	2	+	3	0	Casein kinase II substrate motif;ERK1,2 kinase substrate motif;Growth associated histone HI kinase substrate motif;GSK-3, ERK1, ERK2, CDK5 substrate motif;PKA kinase substrate motif;PKC kinase substrate motif;WW domain binding motif	RKPRRKSRQNAEGRRSPSPYSLKCSPTRETL
273	BRPF3	A8WI62	19	S	4	+	3	0	14-3-3 domain binding motif;Calmodulin-dependent protein kinase II substrate motif;Casein kinase II substrate motif;DNA dependent Protein kinase substrate motif;ERK1,2 kinase substrate motif;GSK-3, ERK1, ERK2, CDK5 substrate motif;PKA kinase substrate motif;PKC kinase substrate motif;WW domain binding motif;ZIP kinase substrate motif	PRRKSRQNAEGRRSPSPYSLKCSPTRETLTY
274	SRRM1	A9Z1X7	752	S	9	+	3	0	PKA kinase substrate motif;PKC kinase substrate motif	PEPKKIKKAASPSPQSVRRVSSSRSVSGSPE
274	SRRM1	A9Z1X7	207	S	1	+	3	0	14-3-3 domain binding motif;Akt kinase substrate motif;Calmodulin-dependent protein kinase II substrate motif;Casein kinase II substrate motif;G protein-coupled receptor kinase 1 substrate motif;GSK3 kinase substrate motif;MAPKAPK1 kinase substrate motif;PKA kinase substrate motif;PKC kinase substrate motif	ERKRSHSRSPRHRTKSRSPSPAPEKKEKTPE
275	POU2F2	U3KQ96	47	S	18	+	3	0	Casein kinase II substrate motif;G protein-coupled receptor kinase 1 substrate motif	PDTNHQNPQNKTSPFSVSPTGPSTKIKAEDP
276	NAB1	B8ZZS2	174	S	15	+	3	0	Casein kinase II substrate motif;ERK1,2 kinase substrate motif;GSK-3, ERK1, ERK2, CDK5 substrate motif;Pyruvate dehydrogenase kinase substrate motif;WW domain binding motif	RLWQGHHATESEHSLSPADLGSPASPKESSE
276	NAB1	B8ZZS2	183	S	24	+	3	0	Casein kinase II substrate motif;ERK1,2 kinase substrate motif;G protein-coupled receptor kinase 1 substrate motif;Growth associated histone HI kinase substrate motif;GSK3 kinase substrate motif;GSK-3, ERK1, ERK2, CDK5 substrate motif;PKA kinase substrate motif;PKC kinase substrate motif;WW domain binding motif	ESEHSLSPADLGSPASPKESSEALDAAAALS
277	C2orf49	C9J4K0	147	S	8	+	3	0	ERK1, ERK2, SAPK, CDK5 and GSK3 kinase substrate motif;ERK1,2 kinase substrate motif;G protein-coupled receptor kinase 1 substrate motif;Growth associated histone HI kinase substrate motif;GSK3 kinase substrate motif;GSK-3, ERK1, ERK2, CDK5 substrate motif;WW domain binding motif	NHDLTHRKSPSGPVKSPPLSPVGTTPVKLKR
277	C2orf49	C9J4K0	151	S	12	+	3	0	ERK1,2 kinase substrate motif;G protein-coupled receptor kinase 1 substrate motif;GSK-3, ERK1, ERK2, CDK5 substrate motif;MAPKAPK2 kinase substrate motif;WW domain binding motif	THRKSPSGPVKSPPLSPVGTTPVKLKRAAPK
278	CAMK2D	D6R938	329	S	8	+	3	0	b-Adrenergic Receptor kinase substrate motif;Casein kinase II substrate motif;G protein-coupled receptor kinase 1 substrate motif;GSK3 kinase substrate motif;PKA kinase substrate motif;PKC kinase substrate motif	FSAKSLLKKPDGVKESTESSNTTIEDEDVKA
279	CLASP2	E3W994	461	S	11	+	3	0	Casein kinase II substrate motif	RSRTKMVSQSQPGSRSGSPGRVLTTTALSTV
279	CLASP2	E3W994	463	S	13	+	3	0	14-3-3 domain binding motif;Calmodulin-dependent protein kinase II substrate motif;Cdc2 kinase substrate motif;CDK kinase substrate motif;CDK1,2,4,6 kinase substrate motif;CLK1 kinase substrate motif;ERK1,2 kinase substrate motif;GSK-3, ERK1, ERK2, CDK5 substrate motif;MAPKAPK2 kinase substrate motif;PKA kinase substrate motif;PKC kinase substrate motif;WW domain binding motif	RTKMVSQSQPGSRSGSPGRVLTTTALSTVSS
280	PRRC2C	E7EPN9	1276	S	15	+	3	0	b-Adrenergic Receptor kinase substrate motif;Casein kinase II substrate motif;Pyruvate dehydrogenase kinase substrate motif	RQRGSETDTDSEIHESASDKDSLSKGKLPKR
281	SPINK5	E7EWP9	739	S	4	+	3	0	Casein kinase II substrate motif;G protein-coupled receptor kinase 1 substrate motif;GSK3 kinase substrate motif;PKA kinase substrate motif	CKAKLEREAERKNEYSRSRSNGTGSESGKDT
281	SPINK5	E7EWP9	741	S	6	+	3	0	Casein kinase II substrate motif	AKLEREAERKNEYSRSRSNGTGSESGKDTCD
282	SMARCC2	F8VXC8	283	S	8	+	3	0	Casein kinase I substrate motif;Casein kinase II substrate motif;ERK1,2 kinase substrate motif;GSK-3, ERK1, ERK2, CDK5 substrate motif;WW domain binding motif	RRKKISAKTLTDEVNSPDSDRRDKKGGNYKK
282	SMARCC2	F8VXC8	286	S	11	+	3	0	b-Adrenergic Receptor kinase substrate motif;PKA kinase substrate motif;PKC kinase substrate motif	KISAKTLTDEVNSPDSDRRDKKGGNYKKRKR
283	SCAF11	F8VXG7	213	S	6	+	3	0	b-Adrenergic Receptor kinase substrate motif;Casein kinase II substrate motif;MAPKAPK2 kinase substrate motif	LRSSVAAPEKSSSNDSVDEETAESDTSPVLE
284	BNIP3L	H0YBC7	41	S	10	+	3	0	Casein kinase II substrate motif;MDC1 BRCT domain binding motif;Plk1 PBD domain binding motif	DNGNGKNGGLEHVPSSSSIHNGDMEKILLDA
284	BNIP3L	H0YBC7	42	S	11	+	3	0	MDC1 BRCT domain binding motif;Plk1 PBD domain binding motif	NGNGKNGGLEHVPSSSSIHNGDMEKILLDAQ
285	MEF2BNB-MEF2B	H3BNR1	351	S	1	+	3	0	ERK1,2 kinase substrate motif;G protein-coupled receptor kinase 1 substrate motif;Growth associated histone HI kinase substrate motif;GSK-3, ERK1, ERK2, CDK5 substrate motif;PKA kinase substrate motif;PKC kinase substrate motif;WW domain binding motif	PCAGCPWPTAGPGRRSPGGTSPERSPGTARA
285	MEF2BNB-MEF2B	H3BNR1	356	S	6	+	3	0	Casein kinase II substrate motif;Cdc2 kinase substrate motif;CDK kinase substrate motif;CDK1,2,4,6 kinase substrate motif;ERK1,2 kinase substrate motif;G protein-coupled receptor kinase 1 substrate motif;Growth associated histone HI kinase substrate motif;GSK3 kinase substrate motif;GSK-3, ERK1, ERK2, CDK5 substrate motif;WW domain binding motif	PWPTAGPGRRSPGGTSPERSPGTARARGDPT
286	BRAP	J3KNN7	63	S	8	+	3	0	Casein kinase I substrate motif;Casein kinase II substrate motif;G protein-coupled receptor kinase 1 substrate motif;GSK3 kinase substrate motif;PKA kinase substrate motif;PKC kinase substrate motif	KSNPDELKTTVEERKSSEASPTAQRSKDHSK
286	BRAP	J3KNN7	67	S	5	+	3	0	Casein kinase II substrate motif;ERK1,2 kinase substrate motif;GSK-3, ERK1, ERK2, CDK5 substrate motif;MAPKAPK2 kinase substrate motif;WW domain binding motif	DELKTTVEERKSSEASPTAQRSKDHSKECIN
287	PSTPIP1	J3KPG6	312	S	3	+	3	0	Calmodulin-dependent protein kinase II substrate motif;Chk1 kinase substrate motif;PAK2 kinase substrate motif;PKA kinase substrate motif;PKC kinase substrate motif	SSPGIQPSCGMIKRFSGLLHGSPKTTSLAAS
288	SRSF1	J3KTL2	308	S	3	+	3	0	14-3-3 domain binding motif;Akt kinase substrate motif;AMP-activated protein kinase 2 substrate motif;Calmodulin-dependent protein kinase II substrate motif;Casein kinase II substrate motif;MAPKAPK1 kinase substrate motif;MAPKAPK2 kinase substrate motif;PKA kinase substrate motif;PKC kinase substrate motif	PSHTRPRRRHRSRSRSYSPRRRPSPRRRPSP;PSPYYSRYRSRSRSRSYSPRRY_________;PYYSRGGYRSRSRSRSYSPRRY_________;RSRSRSRSRSNSRSRSYSPRRSRGSPRYSPR
288	SRSF1	J3KTL2	310	S	5	+	3	0	14-3-3 domain binding motif;Akt kinase substrate motif;AMP-activated protein kinase 2 substrate motif;Calmodulin-dependent protein kinase II substrate motif;Cdc2 kinase substrate motif;CDK kinase substrate motif;CDK1,2,4,6 kinase substrate motif;CLK1 kinase substrate motif;ERK1,2 kinase substrate motif;G protein-coupled receptor kinase 1 substrate motif;Growth associated histone HI kinase substra…	HTRPRRRHRSRSRSYSPRRRPSPRRRPSPRR;PYYSRYRSRSRSRSYSPRRY___________;RSRSRSRSNSRSRSYSPRRSRGSPRYSPRHS;YSRGGYRSRSRSRSYSPRRY___________
289	MBP	J3QQK6	16	S	8	+	3	0	Casein kinase I substrate motif;Casein kinase II substrate motif;PKA kinase substrate motif;PKC kinase substrate motif	MGNHAGKRELNAEKASTNSETNRGESEKKRN
290	HEXIM2	K7ESM2	71	S	23	+	3	0	Casein kinase II substrate motif;ERK1,2 kinase substrate motif;Growth associated histone HI kinase substrate motif;GSK-3, ERK1, ERK2, CDK5 substrate motif;PKA kinase substrate motif;PKC kinase substrate motif;WW domain binding motif	EDLAGAVGGLGWNSRSPRTQSPGGCSAEAVL
290	HEXIM2	K7ESM2	29	S	7	+	3	0	Casein kinase II substrate motif;ERK1,2 kinase substrate motif;G protein-coupled receptor kinase 1 substrate motif;GSK-3, ERK1, ERK2, CDK5 substrate motif;WW domain binding motif	SPVALEEAKTSGAPGSPQTPPERHDSGGSLP
291	EPS15L1	M0R165	241	S	4	+	3	0	AMP-activated protein kinase substrate motif;Casein kinase II substrate motif;DNA dependent Protein kinase substrate motif	LPASPPPKDSLRSTPSHGSVSSLNSTGSLSP
292	EEF2K	O00418	71	S	3	+	3	0	14-3-3 domain binding motif;Calmodulin-dependent protein kinase II substrate motif;Casein kinase II substrate motif;G protein-coupled receptor kinase 1 substrate motif;MDC1 BRCT domain binding motif;PKA kinase substrate motif;PKC kinase substrate motif;Plk1 PBD domain binding motif	VNKYYSNLTKSERYSSSGSPANSFHFKEAWK
293	GAS2	O43903	282	S	6	+	3	0	ERK1,2 kinase substrate motif;G protein-coupled receptor kinase 1 substrate motif;GSK3 kinase substrate motif;GSK-3, ERK1, ERK2, CDK5 substrate motif;PKA kinase substrate motif;PKC kinase substrate motif;WW domain binding motif	DPCRMLQISRVDGKTSPIQSKSPTLKDMNPD
293	GAS2	O43903	288	S	12	+	3	0	Casein kinase II substrate motif;ERK1,2 kinase substrate motif;Growth associated histone HI kinase substrate motif;GSK-3, ERK1, ERK2, CDK5 substrate motif;WW domain binding motif	QISRVDGKTSPIQSKSPTLKDMNPDNYLVVS
294	PRDM1	O75626	511	S	3	+	3	0	Casein kinase II substrate motif;ERK1,2 kinase substrate motif;GSK-3, ERK1, ERK2, CDK5 substrate motif;PKA kinase substrate motif;PKC kinase substrate motif;WW domain binding motif	FSFTGAAASMKDKACSPTSGSPTAGTAATAE
294	PRDM1	O75626	516	S	8	+	3	0	Casein kinase II substrate motif;ERK1,2 kinase substrate motif;GSK-3, ERK1, ERK2, CDK5 substrate motif;WW domain binding motif	AAASMKDKACSPTSGSPTAGTAATAEHVVQP
295	HLA-A	Q5SRN5	349	S	4	+	3	0	Casein kinase II substrate motif;G protein-coupled receptor kinase 1 substrate motif;PKA kinase substrate motif;PKC kinase substrate motif	RKSSGGEGVKDRKGGSYTQAASSDSAQGSDV
296	EPB41	P11171	540	S	3	+	3	0	Casein kinase II substrate motif;MAPKAPK2 kinase substrate motif;PAK2 kinase substrate motif;PKA kinase substrate motif;PKC kinase substrate motif	DRPAPHFERTASKRASRSLDGAAAVDSADRS
296	EPB41	P11171	542	S	1	+	3	0	G protein-coupled receptor kinase 1 substrate motif	PAPHFERTASKRASRSLDGAAAVDSADRSPR
297	HLA-E	Q6DU44	353	S	10	+	3	0	Casein kinase II substrate motif;G protein-coupled receptor kinase 1 substrate motif;GSK3 kinase substrate motif;MAPKAPK2 kinase substrate motif	GGSYSKAEWSDSAQGSESHSL__________
297	HLA-E	Q6DU44	357	S	14	+	3	0	Casein kinase I substrate motif;MAPKAPK2 kinase substrate motif	SKAEWSDSAQGSESHSL______________
298	HIST1H1B	P16401	2	S	1	+	3	0	Casein kinase II substrate motif;G protein-coupled receptor kinase 1 substrate motif	______________MSETAPAETATPAPVEK
299	SON	P18583	1780	S	15	+	3	0	Casein kinase I substrate motif;Casein kinase II substrate motif;G protein-coupled receptor kinase 1 substrate motif;GSK3 kinase substrate motif;PKA kinase substrate motif;PKC kinase substrate motif	RSAASPVVSSMPERASESSSEEKDDYEIFVK
300	TNFAIP3	P21580	376	S	11	+	3	0	DNA dependent Protein kinase substrate motif	EQGRREGHAQNPMEPSVPQLSLMDVKCETPN
300	TNFAIP3	P21580	381	S	16	+	3	0	Casein kinase II substrate motif;Pyruvate dehydrogenase kinase substrate motif	EGHAQNPMEPSVPQLSLMDVKCETPNCPFFM
301	SP100	P23497	189	S	7	+	3	0	Casein kinase II substrate motif;DNA dependent Protein kinase substrate motif;G protein-coupled receptor kinase 1 substrate motif;GSK3 kinase substrate motif	QGTGENSFRSLTWPPSGSPSHAGTTPPENGL
302	GNL1	P36915	32	S	8	+	3	0	Casein kinase II substrate motif;G protein-coupled receptor kinase 1 substrate motif;GSK3 kinase substrate motif	QDKRERKRGLQDGLRSSSNSRSGSRERREEQ
302	GNL1	P36915	34	S	11	+	3	0	14-3-3 domain binding motif;Calmodulin-dependent protein kinase II substrate motif;Casein kinase II substrate motif;CLK1 kinase substrate motif;G protein-coupled receptor kinase 1 substrate motif;GSK3 kinase substrate motif;MDC1 BRCT domain binding motif;PKA kinase substrate motif;PKC kinase substrate motif;Plk1 PBD domain binding motif	KRERKRGLQDGLRSSSNSRSGSRERREEQTD
303	EPS15	P42566	796	S	7	+	3	0	b-Adrenergic Receptor kinase substrate motif;Calmodulin-dependent protein kinase II substrate motif;Chk1 kinase substrate motif;ERK1,2 kinase substrate motif;GSK-3, ERK1, ERK2, CDK5 substrate motif;PKA kinase substrate motif;PKC kinase substrate motif;WW domain binding motif	PCPLPPGKRSINKLDSPDPFKLNDPFQPFPG
303	EPS15	P42566	790	S	1	+	3	0	PKA kinase substrate motif;PKC kinase substrate motif	IGTPTRPCPLPPGKRSINKLDSPDPFKLNDP
304	MKI67	P46013	1861	S	1	+	3	0	Casein kinase II substrate motif;ERK1,2 kinase substrate motif;Growth associated histone HI kinase substrate motif;GSK-3, ERK1, ERK2, CDK5 substrate motif;WW domain binding motif	NPTTDEKTTKKILCKSPQSDPADTPTNTKQR
305	MAP1B	P46821	1256	S	6	+	3	0	Casein kinase II substrate motif;ERK1,2 kinase substrate motif;G protein-coupled receptor kinase 1 substrate motif;Growth associated histone HI kinase substrate motif;GSK3 kinase substrate motif;GSK-3, ERK1, ERK2, CDK5 substrate motif;MAPKAPK2 kinase substrate motif;WW domain binding motif	DSISAVSSEKVSPSKSPSLSPSPPSPLEKTP
305	MAP1B	P46821	1260	S	5	+	3	0	Casein kinase II substrate motif;ERK1,2 kinase substrate motif;G protein-coupled receptor kinase 1 substrate motif;GSK-3, ERK1, ERK2, CDK5 substrate motif;MAPKAPK2 kinase substrate motif;WW domain binding motif	AVSSEKVSPSKSPSLSPSPPSPLEKTPLGER
305	MAP1B	P46821	1265	S	10	+	3	0	Casein kinase II substrate motif;DNA dependent Protein kinase substrate motif;ERK1,2 kinase substrate motif;GSK-3, ERK1, ERK2, CDK5 substrate motif;WW domain binding motif	KVSPSKSPSLSPSPPSPLEKTPLGERSVNFS
305	MAP1B	P46821	1793	S	3	+	3	0	14-3-3 domain binding motif;Calmodulin-dependent protein kinase II substrate motif;Casein kinase II substrate motif;ERK1,2 kinase substrate motif;G protein-coupled receptor kinase 1 substrate motif;GSK3 kinase substrate motif;GSK-3, ERK1, ERK2, CDK5 substrate motif;MDC1 BRCT domain binding motif;PKA kinase substrate motif;PKC epsilon kinase substrate motif;PKC kinase substrate motif;Plk1 PBD doma…	LSPKSDISPLTPRESSPLYSPTFSDSTSAVK
305	MAP1B	P46821	1797	S	7	+	3	0	Casein kinase II substrate motif;ERK1,2 kinase substrate motif;G protein-coupled receptor kinase 1 substrate motif;GSK3 kinase substrate motif;GSK-3, ERK1, ERK2, CDK5 substrate motif;MAPKAPK2 kinase substrate motif;WW domain binding motif	SDISPLTPRESSPLYSPTFSDSTSAVKEKTA
305	MAP1B	P46821	1438	S	3	+	3	0	ERK1,2 kinase substrate motif;GSK-3, ERK1, ERK2, CDK5 substrate motif;PKA kinase substrate motif;PKC kinase substrate motif;WW domain binding motif	RGAESPFEEKSGKQGSPDQVSPVSEMTSTSL
305	MAP1B	P46821	1443	S	8	+	3	0	Casein kinase I substrate motif;Casein kinase II substrate motif;ERK1,2 kinase substrate motif;GSK-3, ERK1, ERK2, CDK5 substrate motif;WW domain binding motif	PFEEKSGKQGSPDQVSPVSEMTSTSLYQDKQ
305	MAP1B	P46821	992	S	3	+	3	0	Aurora-A kinase substrate motif;b-Adrenergic Receptor kinase substrate motif;Casein kinase II substrate motif;PAK2 kinase substrate motif;Phosphorylase kinase substrate motif;PKA kinase substrate motif;PKC kinase substrate motif	SAKAEADAYIREKRESVASGDDRAEEDMDEA
305	MAP1B	P46821	995	S	6	+	3	0	Casein kinase II substrate motif;Pyruvate dehydrogenase kinase substrate motif	AEADAYIREKRESVASGDDRAEEDMDEAIEK
305	MAP1B	P46821	1322	S	6	+	3	0	Casein kinase I substrate motif;Casein kinase II substrate motif;ERK1,2 kinase substrate motif;G protein-coupled receptor kinase 1 substrate motif;GSK3 kinase substrate motif;GSK-3, ERK1, ERK2, CDK5 substrate motif;WW domain binding motif	EEHCASPEDKTLEVVSPSQSVTGSAGHTPYY
305	MAP1B	P46821	1339	S	23	+	3	0	Casein kinase II substrate motif;ERK1,2 kinase substrate motif;GSK-3, ERK1, ERK2, CDK5 substrate motif;Pyruvate dehydrogenase kinase substrate motif;WW domain binding motif	SQSVTGSAGHTPYYQSPTDEKSSHLPTEVIE
305	MAP1B	P46821	1779	S	10	+	3	0	Casein kinase I substrate motif;Casein kinase II substrate motif;ERK1,2 kinase substrate motif;Growth associated histone HI kinase substrate motif;GSK-3, ERK1, ERK2, CDK5 substrate motif;PKA kinase substrate motif;PKC kinase substrate motif;WW domain binding motif	SLTSEKVQSLEGEKLSPKSDISPLTPRESSP
305	MAP1B	P46821	1782	S	13	+	3	0	Casein kinase II substrate motif;G protein-coupled receptor kinase 1 substrate motif	SEKVQSLEGEKLSPKSDISPLTPRESSPLYS
305	MAP1B	P46821	1312	S	25	+	3	0	Casein kinase II substrate motif;ERK1,2 kinase substrate motif;GSK-3, ERK1, ERK2, CDK5 substrate motif;Pyruvate dehydrogenase kinase substrate motif;WW domain binding motif	VSPEVTQEVVEEHCASPEDKTLEVVSPSQSV
306	PCYT1A	P49585	323	S	14	+	3	0	Casein kinase II substrate motif;Cdc2 kinase substrate motif;CDK kinase substrate motif;CDK1,2,4,6 kinase substrate motif;ERK1,2 kinase substrate motif;Growth associated histone HI kinase substrate motif;GSK-3, ERK1, ERK2, CDK5 substrate motif;MAPKAPK2 kinase substrate motif;MDC1 BRCT domain binding motif;Plk1 PBD domain binding motif;WW domain binding motif	GRMLQAISPKQSPSSSPTRERSPSPSFRWPF
307	MCM2	P49736	31	S	12	+	3	0	G protein-coupled receptor kinase 1 substrate motif;MAPKAPK2 kinase substrate motif;PKA kinase substrate motif;PKC kinase substrate motif	QRRRGNDPLTSSPGRSSRRTDALTSSPGRDL
308	NUP98	P52948	1023	S	4	+	3	0	ATM kinase substrate motif;Casein kinase II substrate motif;DNA dependent Protein kinase substrate motif;PKA kinase substrate motif	ALDQRFSRLPSKADTSQEICSPRLPISASHS
308	NUP98	P52948	1028	S	9	+	3	0	Casein kinase I substrate motif;ERK1,2 kinase substrate motif;G protein-coupled receptor kinase 1 substrate motif;Growth associated histone HI kinase substrate motif;GSK-3, ERK1, ERK2, CDK5 substrate motif;PKA kinase substrate motif;PKC kinase substrate motif;WW domain binding motif	FSRLPSKADTSQEICSPRLPISASHSSKTRS
309	SRSF4	Q08170	456	S	7	+	3	0	Casein kinase II substrate motif;DNA dependent Protein kinase substrate motif;G protein-coupled receptor kinase 1 substrate motif;GSK3 kinase substrate motif	RSRSRSNSKSKPNLPSESRSRSKSASKTRSR
310	PRPF4B	Q13523	328	S	5	+	3	0	Casein kinase II substrate motif;Cdc2 kinase substrate motif;CDK kinase substrate motif;CDK1,2,4,6 kinase substrate motif;ERK1,2 kinase substrate motif;Growth associated histone HI kinase substrate motif;GSK-3, ERK1, ERK2, CDK5 substrate motif;PKA kinase substrate motif;WW domain binding motif	KSKRSETDKEKKPIKSPSKDASSGKENRSPS
310	PRPF4B	Q13523	330	S	7	+	3	0	DNA dependent Protein kinase substrate motif;G protein-coupled receptor kinase 1 substrate motif;GSK3 kinase substrate motif;PKA kinase substrate motif;PKC kinase substrate motif	KRSETDKEKKPIKSPSKDASSGKENRSPSRR
310	PRPF4B	Q13523	239	S	1	+	3	0	Casein kinase II substrate motif;G protein-coupled receptor kinase 1 substrate motif;PKA kinase substrate motif;PKC kinase substrate motif	KSPSKRSKSQDQARKSKSPTLRRRSQEKIGK
310	PRPF4B	Q13523	241	S	3	+	3	0	Casein kinase II substrate motif;ERK1,2 kinase substrate motif;Growth associated histone HI kinase substrate motif;GSK-3, ERK1, ERK2, CDK5 substrate motif;PKA kinase substrate motif;PKC kinase substrate motif;WW domain binding motif	PSKRSKSQDQARKSKSPTLRRRSQEKIGKAR
311	RAPGEF1	Q13905	296	S	6	+	3	0	Casein kinase II substrate motif;Cdc2 kinase substrate motif;CDK kinase substrate motif;CDK1,2,4,6 kinase substrate motif;DNA dependent Protein kinase substrate motif;ERK1,2 kinase substrate motif;GSK-3, ERK1, ERK2, CDK5 substrate motif;WW domain binding motif	SPPPALPPKKRQSAPSPTRVAVVAPMSRATS
312	UBAP2L	Q14157	605	S	5	+	3	0	Casein kinase II substrate motif;G protein-coupled receptor kinase 1 substrate motif;GSK3 kinase substrate motif;MDC1 BRCT domain binding motif;Plk1 PBD domain binding motif	PLYEQRSTQTRRYPSSISSSPQKDLTQAKNG
312	UBAP2L	Q14157	609	S	9	+	3	0	Cdc2 kinase substrate motif;CDK kinase substrate motif;CDK1,2,4,6 kinase substrate motif;ERK1,2 kinase substrate motif;Growth associated histone HI kinase substrate motif;GSK-3, ERK1, ERK2, CDK5 substrate motif;MAPKAPK2 kinase substrate motif;MDC1 BRCT domain binding motif;Plk1 PBD domain binding motif;WW domain binding motif	QRSTQTRRYPSSISSSPQKDLTQAKNGFSSV
313	SNX17	Q15036	409	S	4	+	3	0	14-3-3 domain binding motif;AMP-activated protein kinase substrate motif;ATM kinase substrate motif;b-Adrenergic Receptor kinase substrate motif;Calmodulin-dependent protein kinase I substrate motif;Calmodulin-dependent protein kinase II substrate motif;Calmodulin-dependent protein kinase IV substrate motif;Chk1 kinase substrate motif;DNA dependent Protein kinase substrate motif;PKA kinase substr…	KMLRRRVGGTLRRSDSQQAVKSPPLLESPDA
313	SNX17	Q15036	415	S	10	+	3	0	ERK1, ERK2, SAPK, CDK5 and GSK3 kinase substrate motif;ERK1,2 kinase substrate motif;Growth associated histone HI kinase substrate motif;GSK-3, ERK1, ERK2, CDK5 substrate motif;WW domain binding motif	VGGTLRRSDSQQAVKSPPLLESPDATRESMV
314	MIA3	Q5JRA6	1745	S	3	+	3	0	14-3-3 domain binding motif;Calmodulin-dependent protein kinase II substrate motif;Casein kinase II substrate motif;Cdc2 kinase substrate motif;CDK kinase substrate motif;CDK1,2,4,6 kinase substrate motif;CLK1 kinase substrate motif;ERK1,2 kinase substrate motif;Growth associated histone HI kinase substrate motif;GSK-3, ERK1, ERK2, CDK5 substrate motif;MAPKAPK2 kinase substrate motif;MDC1 BRCT do…	GSGTATMMNSSSRGSSPTRVLDEGKVNMAPK
315	ATF7IP	Q6VMQ6	21	S	2	+	3	0	PKA kinase substrate motif;PKC kinase substrate motif	EPQKKVFKARKTMRVSDRQQLEAVYKVKEEL
316	HSD17B13	Q7Z5P4	201	S	4	+	3	0	G protein-coupled receptor kinase 1 substrate motif	CSSKFAAVGFHRGLTSELQALGKTGIKTSCL
317	PARG	Q86W56	133	S	8	+	3	0	G protein-coupled receptor kinase 1 substrate motif;GSK3 kinase substrate motif	FYQHNVEKLENVSQLSLDKSPTEKSTQYLNQ
318	RALGPS2	Q86X27	296	S	4	+	3	0	Casein kinase II substrate motif;Pyruvate dehydrogenase kinase substrate motif	SLKIEPGTSTPRSAASREDLVGPEVGASPQS
318	RALGPS2	Q86X27	308	S	16	+	3	0	Casein kinase II substrate motif;ERK1,2 kinase substrate motif;GSK-3, ERK1, ERK2, CDK5 substrate motif;WW domain binding motif	SAASREDLVGPEVGASPQSGRKSVAAEGALL
319	MIER1	Q8N108	491	S	12	+	3	0	Casein kinase II substrate motif	AKRRRVNSNGKESPGSSEFFQEAVSHGKFEE
320	RYBP	Q8N488	213	S	1	+	3	0	Casein kinase II substrate motif	QSSSGSESTDKGSSRSSTPKGDMSAVNDESF
320	RYBP	Q8N488	214	S	2	+	3	0	MAPKAPK2 kinase substrate motif;MDC1 BRCT domain binding motif;PKA kinase substrate motif;PKC kinase substrate motif;Plk1 PBD domain binding motif	SSSGSESTDKGSSRSSTPKGDMSAVNDESF_
321	NUP133	Q8WUM0	60	S	6	+	3	0	Casein kinase II substrate motif;G protein-coupled receptor kinase 1 substrate motif;MAPKAPK2 kinase substrate motif;MDC1 BRCT domain binding motif;Plk1 PBD domain binding motif	SPVLFSPVGRRSSLSSRGTPTRMFPHHSITE
322	BLNK	Q8WV28	125	S	9	+	3	0	ATM kinase substrate motif;DNA dependent Protein kinase substrate motif;G protein-coupled receptor kinase 1 substrate motif;GSK3 kinase substrate motif;MDC1 BRCT domain binding motif;PKA kinase substrate motif;PKC kinase substrate motif;Plk1 PBD domain binding motif	PALPFARGEYIDNRSSQRHSPPFSKTLPSKP
322	BLNK	Q8WV28	129	S	6	+	3	0	ERK1,2 kinase substrate motif;G protein-coupled receptor kinase 1 substrate motif;GSK3 kinase substrate motif;GSK-3, ERK1, ERK2, CDK5 substrate motif;MAPKAPK2 kinase substrate motif;PKA kinase substrate motif;PKC kinase substrate motif;WW domain binding motif	FARGEYIDNRSSQRHSPPFSKTLPSKPSWPS
323	TBC1D5	Q92609	554	S	5	+	3	0	Casein kinase II substrate motif;ERK1,2 kinase substrate motif;G protein-coupled receptor kinase 1 substrate motif;GSK3 kinase substrate motif;GSK-3, ERK1, ERK2, CDK5 substrate motif;WW domain binding motif	SPSVESLPGGREFTGSPPSSATKKDSFFSNI
324	ARHGEF2	V9GYM8	690	S	3	+	3	0	14-3-3 domain binding motif;b-Adrenergic Receptor kinase substrate motif;Calmodulin-dependent protein kinase II alpha substrate motif;Calmodulin-dependent protein kinase II substrate motif;Calmodulin-dependent protein kinase IV substrate motif;Casein kinase II substrate motif;Chk1 kinase substrate motif;G protein-coupled receptor kinase 1 substrate motif;Phosphorylase kinase substrate motif;PKA k…	GMALPTLPRGLFRSESLESPRGERLLQDAIR
324	ARHGEF2	V9GYM8	693	S	6	+	3	0	b-Adrenergic Receptor kinase substrate motif;ERK1,2 kinase substrate motif;Growth associated histone HI kinase substrate motif;GSK-3, ERK1, ERK2, CDK5 substrate motif;PKA kinase substrate motif;PKC kinase substrate motif;WW domain binding motif	LPTLPRGLFRSESLESPRGERLLQDAIREVE
325	ISL2	Q96A47	154	S	5	+	3	0	Casein kinase II substrate motif;ERK1,2 kinase substrate motif;G protein-coupled receptor kinase 1 substrate motif;Growth associated histone HI kinase substrate motif;GSK-3, ERK1, ERK2, CDK5 substrate motif;PKA kinase substrate motif;PKC kinase substrate motif;WW domain binding motif	CRADHGLLLERAAAGSPRSPGPLPGARGLHL
325	ISL2	Q96A47	157	S	8	+	3	0	ERK1,2 kinase substrate motif;Growth associated histone HI kinase substrate motif;GSK-3, ERK1, ERK2, CDK5 substrate motif;WW domain binding motif	DHGLLLERAAAGSPRSPGPLPGARGLHLPDA
326	LIN37	Q96GY3	197	S	20	+	3	0	Casein kinase I substrate motif;Casein kinase II substrate motif;DNA dependent Protein kinase substrate motif;G protein-coupled receptor kinase 1 substrate motif	SPLQPEMQGTPDDEPSEPEPSPSTLIYRNMQ
327	TOX2	Q96NM4	199	S	7	+	3	0	Casein kinase II substrate motif;ERK1,2 kinase substrate motif;G protein-coupled receptor kinase 1 substrate motif;GSK-3, ERK1, ERK2, CDK5 substrate motif;MDC1 BRCT domain binding motif;Plk1 PBD domain binding motif;WW domain binding motif	QLISQMGIRSSIAHSSPSPPGSKSATPSPSS
327	TOX2	Q96NM4	201	S	9	+	3	0	DNA dependent Protein kinase substrate motif;ERK1,2 kinase substrate motif;G protein-coupled receptor kinase 1 substrate motif;GSK3 kinase substrate motif;GSK-3, ERK1, ERK2, CDK5 substrate motif;WW domain binding motif	ISQMGIRSSIAHSSPSPPGSKSATPSPSSST
328	IWS1	Q96ST2	720	S	3	+	3	0	14-3-3 domain binding motif;Akt kinase substrate motif;Calmodulin-dependent protein kinase II substrate motif;MAPKAPK1 kinase substrate motif;PKA kinase substrate motif;PKC kinase substrate motif;ZIP kinase substrate motif	EQRDLEQMPQRRRMNSTGGQTPRRDLEKVLT
329	ARID3A	Q99856	101	S	6	+	3	0	Cdc2 kinase substrate motif;CDK kinase substrate motif;CDK1,2,4,6 kinase substrate motif;ERK1,2 kinase substrate motif;GSK-3, ERK1, ERK2, CDK5 substrate motif;WW domain binding motif	PGSEEEDAAREGTPGSPGRGREGPGEEHFED
330	IRF2BPL	Q9H1B7	658	S	4	+	3	0	14-3-3 domain binding motif;Calmodulin-dependent protein kinase II substrate motif;G protein-coupled receptor kinase 1 substrate motif;GSK3 kinase substrate motif;MDC1 BRCT domain binding motif;PKA kinase substrate motif;PKC kinase substrate motif;Plk1 PBD domain binding motif;ZIP kinase substrate motif	GSSVHSTTASARRNSSSPVSPASVPGQRRLA
331	NUCKS1	Q9H1E3	75	S	6	+	3	0	Casein kinase I substrate motif;Casein kinase II substrate motif;G protein-coupled receptor kinase 1 substrate motif;GSK3 kinase substrate motif;Pyruvate dehydrogenase kinase substrate motif	DSEDKDVKTKKDDSHSAEDSEDEKEDHKNVR
331	NUCKS1	Q9H1E3	79	S	10	+	3	0	b-Adrenergic Receptor kinase substrate motif;BARD1 BRCT domain binding motif;Casein kinase II substrate motif;G protein-coupled receptor kinase 1 substrate motif;MAPKAPK2 kinase substrate motif	KDVKTKKDDSHSAEDSEDEKEDHKNVRQQRQ
332	SCAF1	Q9H7N4	933	S	5	+	3	0	Casein kinase II substrate motif;MAPKAPK2 kinase substrate motif	TKPSKTRKKVRSGGGSGGSGGQVSLKKSKAD
332	SCAF1	Q9H7N4	936	S	8	+	3	0		SKTRKKVRSGGGSGGSGGQVSLKKSKADSCS
333	EXOC1	Q9NV70	472	S	6	+	3	0		TESLHGSSGKLTGSTSSLNKLSVQSSGNRRS
334	BCLAF1	Q9NYF8	102	S	3	+	3	0	14-3-3 domain binding motif;Calmodulin-dependent protein kinase II substrate motif;Casein kinase II substrate motif;PAK2 kinase substrate motif;PKA kinase substrate motif;PKC epsilon kinase substrate motif;PKC kinase substrate motif	RYHRGGYRPVWNRRHSRSPRRGRSRSRSPKR
334	BCLAF1	Q9NYF8	104	S	5	+	3	0	Cdc2 kinase substrate motif;CDK kinase substrate motif;CDK1,2,4,6 kinase substrate motif;ERK1,2 kinase substrate motif;Growth associated histone HI kinase substrate motif;GSK-3, ERK1, ERK2, CDK5 substrate motif;PKA kinase substrate motif;PKC kinase substrate motif;WW domain binding motif	HRGGYRPVWNRRHSRSPRRGRSRSRSPKRRS
334	BCLAF1	Q9NYF8	883	S	3	+	3	0	Calmodulin-dependent protein kinase II substrate motif;PKA kinase substrate motif;PKC kinase substrate motif	TFQRGRGRFNFKKSGSSPKWTHDKYQGDGIV
334	BCLAF1	Q9NYF8	884	S	4	+	3	0	ERK1,2 kinase substrate motif;G protein-coupled receptor kinase 1 substrate motif;Growth associated histone HI kinase substrate motif;GSK-3, ERK1, ERK2, CDK5 substrate motif;MDC1 BRCT domain binding motif;PKA kinase substrate motif;PKC kinase substrate motif;Plk1 PBD domain binding motif;WW domain binding motif	FQRGRGRFNFKKSGSSPKWTHDKYQGDGIVE
335	TNIK	Q9UKE5	766	S	7	+	3	0	Casein kinase II substrate motif;G protein-coupled receptor kinase 1 substrate motif	QAGSSERTRVRANSKSEGSPVLPHEPAKVKP
336	USP24	Q9UPU5	2077	S	17	+	3	0	Casein kinase II substrate motif;ERK1,2 kinase substrate motif;G protein-coupled receptor kinase 1 substrate motif;GSK3 kinase substrate motif;GSK-3, ERK1, ERK2, CDK5 substrate motif;MAPKAPK2 kinase substrate motif;WW domain binding motif	EAEDLSLSAPSSPEISPQSSPRPHRPNNDRL
336	USP24	Q9UPU5	2080	S	20	+	3	0	G protein-coupled receptor kinase 1 substrate motif	DLSLSAPSSPEISPQSSPRPHRPNNDRLSIL
337	SRRM2	Q9UQ35	1460	S	12	+	3	0	Casein kinase II substrate motif;G protein-coupled receptor kinase 1 substrate motif	PGLRDGSGTPSRHSLSGSSPGMKDIPRTPSR
337	SRRM2	Q9UQ35	1818	S	3	+	3	0	14-3-3 domain binding motif;Akt kinase substrate motif;Calmodulin-dependent protein kinase II substrate motif;G protein-coupled receptor kinase 1 substrate motif;GSK3 kinase substrate motif;MAPKAPK1 kinase substrate motif;PKA kinase substrate motif;PKC kinase substrate motif;ZIP kinase substrate motif	RSRSRSRVTRRRRGGSGYHSRSPARQESSRT
337	SRRM2	Q9UQ35	1822	S	7	+	3	0	Casein kinase II substrate motif;G protein-coupled receptor kinase 1 substrate motif;MAPKAPK2 kinase substrate motif	RSRVTRRRRGGSGYHSRSPARQESSRTSSRR
337	SRRM2	Q9UQ35	1824	S	9	+	3	0	Cdc2 kinase substrate motif;CDK kinase substrate motif;CDK1,2,4,6 kinase substrate motif;ERK1,2 kinase substrate motif;Growth associated histone HI kinase substrate motif;GSK-3, ERK1, ERK2, CDK5 substrate motif;WW domain binding motif	RVTRRRRGGSGYHSRSPARQESSRTSSRRRR
337	SRRM2	Q9UQ35	1478	S	3	+	3	0	14-3-3 domain binding motif;Calmodulin-dependent protein kinase II substrate motif;Casein kinase II substrate motif;G protein-coupled receptor kinase 1 substrate motif;GSK3 kinase substrate motif;MAPKAPK2 kinase substrate motif;PKA kinase substrate motif;PKC kinase substrate motif;Pyruvate dehydrogenase kinase substrate motif	SPGMKDIPRTPSRGRSECDSSPEPKALPQTP
337	SRRM2	Q9UQ35	231	S	3	+	3	0	Casein kinase II substrate motif;ERK1,2 kinase substrate motif;Growth associated histone HI kinase substrate motif;GSK-3, ERK1, ERK2, CDK5 substrate motif;PKA kinase substrate motif;PKC kinase substrate motif;WW domain binding motif	KKHRSESESKKRKHRSPTPKSKRKSKDKKRK
337	SRRM2	Q9UQ35	892	S	8	+	3	0	Casein kinase II substrate motif;G protein-coupled receptor kinase 1 substrate motif	PDPELKSRTPSRHSCSGSSPPRVKSSTPPRQ
337	SRRM2	Q9UQ35	573	S	1	+	3	0	14-3-3 domain binding motif;Calmodulin-dependent protein kinase II substrate motif;Casein kinase II substrate motif;CLK1 kinase substrate motif;G protein-coupled receptor kinase 1 substrate motif;PKA kinase substrate motif;PKC kinase substrate motif	RRGRSHSRSPATRGRSRSRTPARRGRSRSRT
337	SRRM2	Q9UQ35	575	S	3	+	3	0	14-3-3 domain binding motif;Akt kinase substrate motif;Calmodulin-dependent protein kinase II substrate motif;Casein kinase II substrate motif;G protein-coupled receptor kinase 1 substrate motif;MAPKAPK1 kinase substrate motif;PKA kinase substrate motif;PKC kinase substrate motif	GRSHSRSPATRGRSRSRTPARRGRSRSRTPA
337	SRRM2	Q9UQ35	1878	S	1	+	3	0	14-3-3 domain binding motif;Calmodulin-dependent protein kinase II substrate motif;Casein kinase II substrate motif;PKA kinase substrate motif;PKC kinase substrate motif;ZIP kinase substrate motif	RSRSRASPATHRRSRSRTPLISRRRSRSRTS
338	CHKB	Q9Y259	39	S	3	+	3	0	14-3-3 domain binding motif;AMP-activated protein kinase 2 substrate motif;Calmodulin-dependent protein kinase II substrate motif;Casein kinase II substrate motif;MAPKAPK1 kinase substrate motif;PAK2 kinase substrate motif;Pim1 kinase substrate sequence;PKA kinase substrate motif;PKC epsilon kinase substrate motif;PKC kinase substrate motif;ZIP kinase substrate motif	QQSKCPDTTPKRRRASSLSRDAERRAYQWCR
338	CHKB	Q9Y259	40	S	4	+	3	0	14-3-3 domain binding motif;Akt kinase substrate motif;Calmodulin-dependent protein kinase II substrate motif;Casein kinase II substrate motif;CLK1 kinase substrate motif;MAPKAPK1 kinase substrate motif;MDC1 BRCT domain binding motif;p70 Ribosomal S6 kinase substrate motif;Phosphorylase kinase substrate motif;PKA kinase substrate motif;PKC kinase substrate motif;Plk1 PBD domain binding motif;ZIP …	QSKCPDTTPKRRRASSLSRDAERRAYQWCRE
339	PNKP	A0A0D9SFL2	118	T	8	+	3	0	b-Adrenergic Receptor kinase substrate motif;ERK1,2 kinase substrate motif;G protein-coupled receptor kinase 1 substrate motif;GSK3, Erk1, Erk2 and CDK5 kinase motif;GSK-3, ERK1, ERK2, CDK5 substrate motif;MAPKAPK2 kinase substrate motif;WW domain binding motif	TLRWEETRTPESQPDTPPGTPLVSQDEKRDA
340	RGPD1	F8VYC4	2458	T	3	+	3	0	Calmodulin-dependent protein kinase II substrate motif;Calmodulin-dependent protein kinase IV substrate motif;Casein kinase II substrate motif;Chk1 kinase substrate motif;G protein-coupled receptor kinase 1 substrate motif;Growth associated histone HI kinase substrate motif;GSK-3, ERK1, ERK2, CDK5 substrate motif;MAPKAPK2 kinase substrate motif;MDC1 BRCT domain binding motif;PKA kinase substrate …	QEKDSLITPHVSRSSTPRESPCGKIAVAVLE
341	CAMK2D	D6R938	335	T	8	+	3	0	Casein kinase II substrate motif	LKKPDGVKESTESSNTTIEDEDVKARKQEII
342	PIKFYVE	E9PDH4	22	T	16	+	3	0	14-3-3 domain binding motif;Calmodulin-dependent protein kinase II substrate motif;Calmodulin-dependent protein kinase IV substrate motif;Casein kinase II substrate motif;Chk1 kinase substrate motif;DNA dependent Protein kinase substrate motif;PKC kinase substrate motif	TSPTLDSANDLPRSPTSPSHLTHFKPLTPDQ
343	HEXIM2	K7ESM2	32	T	10	+	3	0	Casein kinase II substrate motif;ERK1,2 kinase substrate motif;GSK3, Erk1, Erk2 and CDK5 kinase motif;GSK-3, ERK1, ERK2, CDK5 substrate motif;WW domain binding motif	ALEEAKTSGAPGSPQTPPERHDSGGSLPLTP
344	SRRM1	M0R088	396	T	8	+	3	0	MAPKAPK2 kinase substrate motif	SNRTRKSRVSVSPGRTSVTKHKGTEKRESPS
345	SGTA	O43765	303	T	3	+	3	0	Calmodulin-dependent protein kinase II substrate motif;G protein-coupled receptor kinase 1 substrate motif;Growth associated histone HI kinase substrate motif;GSK-3, ERK1, ERK2, CDK5 substrate motif;PKC kinase substrate motif;WW domain binding motif	NPELIEQLRSQIRSRTPSASNDDQQE_____
346	TMPO	P42166	154	T	4	+	3	0	Casein kinase I substrate motif;G protein-coupled receptor kinase 1 substrate motif	RKLYEKKLLKLREQGTESRSSTPLPTISSSA
347	MKI67	P46013	1869	T	9	+	3	0	b-Adrenergic Receptor kinase substrate motif;G protein-coupled receptor kinase 1 substrate motif;GSK-3, ERK1, ERK2, CDK5 substrate motif;WW domain binding motif	TKKILCKSPQSDPADTPTNTKQRPKRSLKKA
348	PRRC2A	P48634	1087	T	7	+	3	0	b-Adrenergic Receptor kinase substrate motif;Casein kinase II substrate motif	GPNHPPAPRGRTASETRSEGSEYEEIPKRRR
349	ARID5A	Q03989	13	T	4	+	3	0	Casein kinase II substrate motif;G protein-coupled receptor kinase 1 substrate motif;MDC1 BRCT domain binding motif;PKA kinase substrate motif;PKC kinase substrate motif;Plk1 PBD domain binding motif	___MAAPVKGNRKQSTEGDALDPPASPKPAG
350	TP53BP1	Q12888	1319	T	5	+	3	0	Casein kinase II substrate motif;G protein-coupled receptor kinase 1 substrate motif	SFSSKASSLHRTSSGTSLSAMHSSGSSGKGA
351	HSD17B13	Q7Z5P4	200	T	3	+	3	0	Calmodulin-dependent protein kinase II substrate motif;Calmodulin-dependent protein kinase IV substrate motif;PKC kinase substrate motif	YCSSKFAAVGFHRGLTSELQALGKTGIKTSC
352	C2CD5	Q86YS7	278	T	12	+	3	0	Casein kinase II substrate motif	KEMKEIPFNEDPNPNTHSSGPSTPLKNQTYS
353	RYBP	Q8N488	215	T	7	+	3	0	Calmodulin-dependent protein kinase II substrate motif;Growth associated histone HI kinase substrate motif;GSK-3, ERK1, ERK2, CDK5 substrate motif;MAPKAPK2 kinase substrate motif;MDC1 BRCT domain binding motif;PKA kinase substrate motif;PKC kinase substrate motif;Plk1 PBD domain binding motif;WW domain binding motif	SSGSESTDKGSSRSSTPKGDMSAVNDESF__
354	BICD2	Q8TD16	573	T	7	+	3	0	Casein kinase II substrate motif;G protein-coupled receptor kinase 1 substrate motif	REGQGGAGRTSPGGRTSPEARGRRSPILLPK
355	SUN2	Q9UH99	107	T	3	+	3	0	Akt kinase substrate motif;Calmodulin-dependent protein kinase II substrate motif;Casein kinase II substrate motif;PAK2 kinase substrate motif;Pim1 kinase substrate sequence;PKA kinase substrate motif;PKC kinase substrate motif	DANWGEDLRVRRRRGTGGSESSRASGLVGRK
356	SRRM2	Q9UQ35	1453	T	5	+	3	0	Cdc2 kinase substrate motif;CDK1,2,4,6 kinase substrate motif;GSK-3, ERK1, ERK2, CDK5 substrate motif;WW domain binding motif	RSRSGSSPGLRDGSGTPSRHSLSGSSPGMKD
356	SRRM2	Q9UQ35	318	T	15	+	3	0	G protein-coupled receptor kinase 1 substrate motif;MDC1 BRCT domain binding motif;PKA kinase substrate motif;PKC kinase substrate motif;Plk1 PBD domain binding motif	RGEGDAPFSEPGTTSTQRPSSPETATKQPSS
356	SRRM2	Q9UQ35	1880	T	5	+	3	0	Akt kinase substrate motif;Calmodulin-dependent protein kinase II substrate motif;G protein-coupled receptor kinase 1 substrate motif;Growth associated histone HI kinase substrate motif;GSK-3, ERK1, ERK2, CDK5 substrate motif;MAPKAPK2 kinase substrate motif;PKC kinase substrate motif;WW domain binding motif	RSRASPATHRRSRSRTPLISRRRSRSRTSPV
357	CCDC61	Q9Y6R9	338	T	9	+	3	0	DNA dependent Protein kinase substrate motif;G protein-coupled receptor kinase 1 substrate motif;MAPKAPK2 kinase substrate motif	GSRGRGRPARPSPSPTGGRALRFDPTAFVKA
358	PRKD2	B4DTS2	197	S	3	+	3	0	14-3-3 domain binding motif;Akt kinase substrate motif;Calmodulin-dependent protein kinase II substrate motif;Casein kinase II substrate motif;MAPKAPK1 kinase substrate motif;PAK2 kinase substrate motif;Pim1 kinase substrate sequence;PKA kinase substrate motif;PKC epsilon kinase substrate motif;PKC kinase substrate motif	FSIPNNCSGARKRRLSSTSLASGHSVRLGTS
358	PRKD2	B4DTS2	200	S	7	+	3	0	Casein kinase II substrate motif	PNNCSGARKRRLSSTSLASGHSVRLGTSESL
358	PRKD2	B4DTS2	203	S	10	+	3	0	Casein kinase II substrate motif	CSGARKRRLSSTSLASGHSVRLGTSESLPCT
359	SEC16A	F1T0I1	1356	S	1	+	3	0	Casein kinase II substrate motif;G protein-coupled receptor kinase 1 substrate motif	EEVDRRSVHSEHSARSLHSAHSLASRRSSLS
359	SEC16A	F1T0I1	1347	S	1	+	3	0	Casein kinase I substrate motif;Casein kinase II substrate motif;PKA kinase substrate motif;PKC kinase substrate motif	PDPHRDPYGEEVDRRSVHSEHSARSLHSAHS
359	SEC16A	F1T0I1	1350	S	4	+	3	0	Casein kinase II substrate motif;G protein-coupled receptor kinase 1 substrate motif	HRDPYGEEVDRRSVHSEHSARSLHSAHSLAS
359	SEC16A	F1T0I1	1353	S	7	+	3	0	AMP-activated protein kinase substrate motif;Casein kinase II substrate motif;PKA kinase substrate motif;PKC kinase substrate motif	PYGEEVDRRSVHSEHSARSLHSAHSLASRRS
360	CTAGE5	G3V599	1125	S	9	+	3	0	14-3-3 domain binding motif;Calmodulin-dependent protein kinase II substrate motif;Casein kinase II substrate motif;DNA dependent Protein kinase substrate motif;G protein-coupled receptor kinase 1 substrate motif;GSK3 kinase substrate motif;PKA kinase substrate motif;PKC kinase substrate motif	GESSCDRLTDPHRAPSDTGSLSPPWDQDRRM
360	CTAGE5	G3V599	1129	S	13	+	3	0	Casein kinase I substrate motif;Casein kinase II substrate motif;G protein-coupled receptor kinase 1 substrate motif;MAPKAPK2 kinase substrate motif	CDRLTDPHRAPSDTGSLSPPWDQDRRMMFPP
360	CTAGE5	G3V599	1131	S	15	+	3	0	ERK1,2 kinase substrate motif;GSK-3, ERK1, ERK2, CDK5 substrate motif;WW domain binding motif	RLTDPHRAPSDTGSLSPPWDQDRRMMFPPPG
361	SASH3	O75995	34	S	1	+	3	0	Casein kinase II substrate motif;G protein-coupled receptor kinase 1 substrate motif;GSK3 kinase substrate motif	KLSLQRSSSFKDFAKSKPSSPVVSEKEFNLD
361	SASH3	O75995	38	S	5	+	3	0	ERK1,2 kinase substrate motif;G protein-coupled receptor kinase 1 substrate motif;GSK3 kinase substrate motif;GSK-3, ERK1, ERK2, CDK5 substrate motif;MAPKAPK2 kinase substrate motif;MDC1 BRCT domain binding motif;PKA kinase substrate motif;PKC kinase substrate motif;Plk1 PBD domain binding motif;WW domain binding motif	QRSSSFKDFAKSKPSSPVVSEKEFNLDDNIP
362	APOB	P04114	3943	S	8	+	3	0	Casein kinase II substrate motif	LNVLGTHKIEDGTLASKTKGTFAHRDFSAEY
363	KAL1	P23352	596	S	24	+	3	0	b-Adrenergic Receptor kinase substrate motif;G protein-coupled receptor kinase 1 substrate motif;GSK3 kinase substrate motif	PMTGFQVTWAEVTTESRQNSLPNSIISQSQI
364	OXTR	P30559	370	S	14	+	3	0	G protein-coupled receptor kinase 1 substrate motif;GSK3 kinase substrate motif;MAPKAPK2 kinase substrate motif;MDC1 BRCT domain binding motif;Plk1 PBD domain binding motif	RRLGETSASKKSNSSSFVLSHRSSSQRSCSQ
365	MAP1B	P46821	1256	S	6	+	3	0	Casein kinase II substrate motif;ERK1,2 kinase substrate motif;G protein-coupled receptor kinase 1 substrate motif;Growth associated histone HI kinase substrate motif;GSK3 kinase substrate motif;GSK-3, ERK1, ERK2, CDK5 substrate motif;MAPKAPK2 kinase substrate motif;WW domain binding motif	DSISAVSSEKVSPSKSPSLSPSPPSPLEKTP
365	MAP1B	P46821	1260	S	5	+	3	0	Casein kinase II substrate motif;ERK1,2 kinase substrate motif;G protein-coupled receptor kinase 1 substrate motif;GSK-3, ERK1, ERK2, CDK5 substrate motif;MAPKAPK2 kinase substrate motif;WW domain binding motif	AVSSEKVSPSKSPSLSPSPPSPLEKTPLGER
365	MAP1B	P46821	1265	S	10	+	3	0	Casein kinase II substrate motif;DNA dependent Protein kinase substrate motif;ERK1,2 kinase substrate motif;GSK-3, ERK1, ERK2, CDK5 substrate motif;WW domain binding motif	KVSPSKSPSLSPSPPSPLEKTPLGERSVNFS
366	RPS6	P62753	247	S	14	+	3	0	ATM kinase substrate motif;DNA dependent Protein kinase substrate motif;MDC1 BRCT domain binding motif;PKA kinase substrate motif;PKC kinase substrate motif;Plk1 PBD domain binding motif	RRLSSLRASTSKSESSQK_____________
367	BTK	Q06187	174	S	3	+	3	0	14-3-3 domain binding motif;Calmodulin-dependent protein kinase II substrate motif;Phosphorylase kinase substrate motif;PKA kinase substrate motif;PKC kinase substrate motif	AKNAMGCQILENRNGSLKPGSSHRKTKKPLP
367	BTK	Q06187	179	S	8	+	3	0	PKA kinase substrate motif;PKC kinase substrate motif	GCQILENRNGSLKPGSSHRKTKKPLPPTPEE
367	BTK	Q06187	180	S	9	+	3	0	G protein-coupled receptor kinase 1 substrate motif;MDC1 BRCT domain binding motif;PKA kinase substrate motif;PKC kinase substrate motif;Plk1 PBD domain binding motif	CQILENRNGSLKPGSSHRKTKKPLPPTPEED
368	TRA2A	Q13595	14	S	2	+	3	0	b-Adrenergic Receptor kinase substrate motif;Casein kinase II substrate motif;G protein-coupled receptor kinase 1 substrate motif;GSK3 kinase substrate motif;PKA kinase substrate motif;PKC kinase substrate motif	__MSDVEENNFEGRESRSQSKSPTGTPARVK
368	TRA2A	Q13595	16	S	4	+	3	0	ATM kinase substrate motif;Casein kinase I substrate motif;Casein kinase II substrate motif;DNA dependent Protein kinase substrate motif;G protein-coupled receptor kinase 1 substrate motif;GSK3 kinase substrate motif	MSDVEENNFEGRESRSQSKSPTGTPARVKSE
368	TRA2A	Q13595	18	S	6	+	3	0	14-3-3 domain binding motif;Calmodulin-dependent protein kinase II substrate motif;Casein kinase II substrate motif;G protein-coupled receptor kinase 1 substrate motif;MAPKAPK2 kinase substrate motif;PKA kinase substrate motif;PKC kinase substrate motif	DVEENNFEGRESRSQSKSPTGTPARVKSESR
368	TRA2A	Q13595	20	S	8	+	3	0	Casein kinase II substrate motif;ERK1,2 kinase substrate motif;G protein-coupled receptor kinase 1 substrate motif;Growth associated histone HI kinase substrate motif;GSK-3, ERK1, ERK2, CDK5 substrate motif;MAPKAPK2 kinase substrate motif;WW domain binding motif	EENNFEGRESRSQSKSPTGTPARVKSESRSG
369	SRSF7	Q16629	165	S	1	+	3	0	14-3-3 domain binding motif;Calmodulin-dependent protein kinase II substrate motif;Casein kinase II substrate motif;Phosphorylase kinase substrate motif;PKA kinase substrate motif;PKC kinase substrate motif;ZIP kinase substrate motif	SRGRRSRSASPRRSRSISLRRSRSASLRRSR
369	SRSF7	Q16629	167	S	3	+	3	0	14-3-3 domain binding motif;Akt kinase substrate motif;Calmodulin-dependent protein kinase II substrate motif;CLK1 kinase substrate motif;DMPK1,2 kinase substrate motif;G protein-coupled receptor kinase 1 substrate motif;GSK3 kinase substrate motif;MAPKAPK1 kinase substrate motif;MAPKAPK2 kinase substrate motif;p70 Ribosomal S6 kinase substrate motif;Phosphorylase kinase substrate motif;PKA kinas…	GRRSRSASPRRSRSISLRRSRSASLRRSRSG
370	CEP135	Q66GS9	1132	S	16	+	3	0	14-3-3 domain binding motif;Calmodulin-dependent protein kinase II substrate motif;Casein kinase II substrate motif;DNA dependent Protein kinase substrate motif;PKA kinase substrate motif;PKC kinase substrate motif	HGLATPPLSSTLRSPSHSPEHRNV_______
371	SPEN	Q96T58	736	S	4	+	3	0	14-3-3 domain binding motif;Calmodulin-dependent protein kinase II substrate motif;Calmodulin-dependent protein kinase IV substrate motif;Chk1 kinase substrate motif;ERK1,2 kinase substrate motif;G protein-coupled receptor kinase 1 substrate motif;GSK3 kinase substrate motif;GSK-3, ERK1, ERK2, CDK5 substrate motif;PKA kinase substrate motif;PKC kinase substrate motif;WW domain binding motif;ZIP k…	PIERSQSPVHLRRPQSPGASPSQAERLPSDS
371	SPEN	Q96T58	740	S	8	+	3	0	Casein kinase II substrate motif;ERK1,2 kinase substrate motif;G protein-coupled receptor kinase 1 substrate motif;GSK-3, ERK1, ERK2, CDK5 substrate motif;MAPKAPK2 kinase substrate motif;WW domain binding motif	SQSPVHLRRPQSPGASPSQAERLPSDSERRL
371	SPEN	Q96T58	749	S	17	+	3	0	14-3-3 domain binding motif;Calmodulin-dependent protein kinase II substrate motif;Casein kinase II substrate motif;DNA dependent Protein kinase substrate motif;PKA kinase substrate motif;PKC kinase substrate motif	PQSPGASPSQAERLPSDSERRLYSRSSDRSG
372	ZC3H4	Q9UPT8	1104	S	11	+	3	0	Casein kinase I substrate motif;Casein kinase II substrate motif;DNA dependent Protein kinase substrate motif;ERK1,2 kinase substrate motif;G protein-coupled receptor kinase 1 substrate motif;GSK3 kinase substrate motif;GSK-3, ERK1, ERK2, CDK5 substrate motif;WW domain binding motif	TASSRAAKPGPAEAPSPTASPSGDASPPATA
372	ZC3H4	Q9UPT8	1108	S	15	+	3	0	Casein kinase II substrate motif;ERK1,2 kinase substrate motif;GSK-3, ERK1, ERK2, CDK5 substrate motif;MAPKAPK2 kinase substrate motif;WW domain binding motif	RAAKPGPAEAPSPTASPSGDASPPATAPYDP
372	ZC3H4	Q9UPT8	1114	S	18	+	3	0	ERK1,2 kinase substrate motif;G protein-coupled receptor kinase 1 substrate motif;GSK-3, ERK1, ERK2, CDK5 substrate motif;MAPKAPK2 kinase substrate motif;WW domain binding motif	PAEAPSPTASPSGDASPPATAPYDPRVLAAG
373	SRRM2	Q9UQ35	1403	S	10	+	3	0		PDAVEKAGMSSNQSISSPVLDAVPRTPSRER
373	SRRM2	Q9UQ35	454	S	3	+	3	0	14-3-3 domain binding motif;Calmodulin-dependent protein kinase II substrate motif;Casein kinase II substrate motif;G protein-coupled receptor kinase 1 substrate motif;PKA kinase substrate motif;PKC epsilon kinase substrate motif;PKC kinase substrate motif	ESPKPAPAPGSHREISSSPTSKNRSHGRAKR
373	SRRM2	Q9UQ35	455	S	4	+	3	0	Casein kinase I substrate motif;Casein kinase II substrate motif;G protein-coupled receptor kinase 1 substrate motif;GSK3 kinase substrate motif;MDC1 BRCT domain binding motif;Plk1 PBD domain binding motif	SPKPAPAPGSHREISSSPTSKNRSHGRAKRD
373	SRRM2	Q9UQ35	456	S	5	+	3	0	Casein kinase II substrate motif;ERK1,2 kinase substrate motif;GSK-3, ERK1, ERK2, CDK5 substrate motif;MDC1 BRCT domain binding motif;Plk1 PBD domain binding motif;WW domain binding motif	PKPAPAPGSHREISSSPTSKNRSHGRAKRDK
373	SRRM2	Q9UQ35	562	S	1	+	3	0	14-3-3 domain binding motif;Calmodulin-dependent protein kinase II substrate motif;Casein kinase II substrate motif;CLK1 kinase substrate motif;G protein-coupled receptor kinase 1 substrate motif;GSK3 kinase substrate motif;PKA kinase substrate motif;PKC kinase substrate motif;ZIP kinase substrate motif	NTQRRGRSRSARRGRSHSRSPATRGRSRSRT
373	SRRM2	Q9UQ35	564	S	3	+	3	0	14-3-3 domain binding motif;Akt kinase substrate motif;Calmodulin-dependent protein kinase II substrate motif;Casein kinase II substrate motif;G protein-coupled receptor kinase 1 substrate motif;MAPKAPK1 kinase substrate motif;PKA kinase substrate motif;PKC kinase substrate motif	QRRGRSRSARRGRSHSRSPATRGRSRSRTPA
373	SRRM2	Q9UQ35	566	S	5	+	3	0	Casein kinase II substrate motif;ERK1,2 kinase substrate motif;Growth associated histone HI kinase substrate motif;GSK-3, ERK1, ERK2, CDK5 substrate motif;MAPKAPK2 kinase substrate motif;WW domain binding motif	RGRSRSARRGRSHSRSPATRGRSRSRTPARR
373	SRRM2	Q9UQ35	1935	S	1	+	3	0	14-3-3 domain binding motif;Calmodulin-dependent protein kinase II substrate motif;Calmodulin-dependent protein kinase IV substrate motif;Casein kinase II substrate motif;Chk1 kinase substrate motif;CLK1 kinase substrate motif;G protein-coupled receptor kinase 1 substrate motif;PAK2 kinase substrate motif;PKA kinase substrate motif;PKC epsilon kinase substrate motif;PKC kinase substrate motif	RRRSRSRTPPVTRRRSRSRTPTTRRRSRSRT
373	SRRM2	Q9UQ35	1937	S	3	+	3	0	14-3-3 domain binding motif;Akt kinase substrate motif;Calmodulin-dependent protein kinase II substrate motif;Casein kinase II substrate motif;G protein-coupled receptor kinase 1 substrate motif;MAPKAPK1 kinase substrate motif;PKA kinase substrate motif;PKC kinase substrate motif;ZIP kinase substrate motif	RSRSRTPPVTRRRSRSRTPTTRRRSRSRTPP
374	FNDC3A	Q9Y2H6	203	S	3	+	3	0	Casein kinase II substrate motif;ERK1,2 kinase substrate motif;G protein-coupled receptor kinase 1 substrate motif;GSK3 kinase substrate motif;GSK-3, ERK1, ERK2, CDK5 substrate motif;MDC1 BRCT domain binding motif;PKA kinase substrate motif;PKC kinase substrate motif;Plk1 PBD domain binding motif;WW domain binding motif	KKLKDRQGTQKDKMSSPPSSPQKCPSPINEH
374	FNDC3A	Q9Y2H6	207	S	7	+	3	0	Cdc2 kinase substrate motif;CDK kinase substrate motif;CDK1,2,4,6 kinase substrate motif;ERK1,2 kinase substrate motif;Growth associated histone HI kinase substrate motif;GSK-3, ERK1, ERK2, CDK5 substrate motif;MAPKAPK2 kinase substrate motif;MDC1 BRCT domain binding motif;Plk1 PBD domain binding motif;WW domain binding motif	DRQGTQKDKMSSPPSSPQKCPSPINEHNGLI
374	FNDC3A	Q9Y2H6	213	S	13	+	3	0	DNA dependent Protein kinase substrate motif;ERK1,2 kinase substrate motif;GSK-3, ERK1, ERK2, CDK5 substrate motif;PKA kinase substrate motif;PKC kinase substrate motif;WW domain binding motif	KDKMSSPPSSPQKCPSPINEHNGLIKGQIAG
375	ARGLU1	X6R9F1	17	S	5	+	3	0	Casein kinase II substrate motif;G protein-coupled receptor kinase 1 substrate motif;GSK3 kinase substrate motif;PKA kinase substrate motif;PKC kinase substrate motif	KLNEKFSEGWRKPNASWKSSCSKNSSDRDKL
375	ARGLU1	X6R9F1	20	S	8	+	3	0	Casein kinase II substrate motif	EKFSEGWRKPNASWKSSCSKNSSDRDKLSLP
375	ARGLU1	X6R9F1	21	S	9	+	3	0	Casein kinase II substrate motif;MAPKAPK2 kinase substrate motif;MDC1 BRCT domain binding motif;PKA kinase substrate motif;PKC kinase substrate motif;Plk1 PBD domain binding motif	KFSEGWRKPNASWKSSCSKNSSDRDKLSLPH
376	APOB	P04114	3945	T	10	+	3	0		VLGTHKIEDGTLASKTKGTFAHRDFSAEYEE
376	APOB	P04114	3948	T	13	+	3	0	PKA kinase substrate motif;PKC kinase substrate motif	THKIEDGTLASKTKGTFAHRDFSAEYEEDGK
377	KAL1	P23352	583	T	11	+	3	0		HFSWKMAKANLYQPMTGFQVTWAEVTTESRQ
378	SRRM2	Q9UQ35	476	T	7	+	3	0	Cdc2 kinase substrate motif;CDK1,2,4,6 kinase substrate motif;GSK-3, ERK1, ERK2, CDK5 substrate motif;MAPKAPK2 kinase substrate motif;WW domain binding motif	NRSHGRAKRDKSHSHTPSRRMGRSRSPATAK
378	SRRM2	Q9UQ35	829	T	3	+	3	0	Cdc2 kinase substrate motif;CDK1,2,4,6 kinase substrate motif;Growth associated histone HI kinase substrate motif;GSK-3, ERK1, ERK2, CDK5 substrate motif;PKA kinase substrate motif;PKC kinase substrate motif;WW domain binding motif	RSRSSSSPPPKQKSKTPSRQSHSSSSPHPKV
378	SRRM2	Q9UQ35	1939	T	5	+	3	0	Akt kinase substrate motif;Calmodulin-dependent protein kinase II substrate motif;Growth associated histone HI kinase substrate motif;GSK-3, ERK1, ERK2, CDK5 substrate motif;MAPKAPK2 kinase substrate motif;PKC kinase substrate motif;WW domain binding motif	RSRTPPVTRRRSRSRTPTTRRRSRSRTPPVT
379	KAL1	P23352	579	Y	7	+	3	0	PI3 kinase p85 SH2 domain binding motif	NITGHFSWKMAKANLYQPMTGFQVTWAEVTT
