# Supplementary material for: De novo variants of CSNK2B cause a new intellectual disability-craniodigital syndrome by disrupting the canonical Wnt signaling pathway
Source: HGG Adv. 2022 Apr 18;3(3):100111. doi: 10.1016/j.xhgg.2022.100111 (PMC9092267; doi:10.1016/j.xhgg.2022.100111)
Supplement: Table S8. Putative CK2 target motifs found non-phosphorylated in the patient LCLs [file mmc6.xlsx]

## Sheet: Sheet1
Serial no.	Gene names	Proteins	Position	Amino acid	Position in peptide	Significant pat_wt (q<0.05, S0=0.2)	Valid values pat	Valid values wt	Motifs	Sequence window
1	AARS	P49588	399	S	3	+	0	3	Casein kinase II substrate motif;G protein-coupled receptor kinase 1 substrate motif;GSK3 kinase substrate motif;Phosphorylase kinase substrate motif;PKA kinase substrate motif;PKC kinase substrate motif;Pyruvate dehydrogenase kinase substrate motif	KTLSRGRRILDRKIQSLGDSKTIPGDTAWLL
2	ABR	A0A1C7CYZ0	65	S	15	+	0	3	b-Adrenergic Receptor kinase substrate motif;Casein kinase II substrate motif;ERK1,2 kinase substrate motif;G protein-coupled receptor kinase 1 substrate motif;GSK3 kinase substrate motif;GSK-3, ERK1, ERK2, CDK5 substrate motif;WW domain binding motif	KGPPEGSETMPYIDESPTMSPQLSARSQGGG
3	ADAM22	Q9P0K1	857	S	3	+	0	3	14-3-3 domain binding motif;Akt kinase substrate motif;Calmodulin-dependent protein kinase II substrate motif;Casein kinase II substrate motif;MAPKAPK1 kinase substrate motif;PKA kinase substrate motif;PKC kinase substrate motif	NKKKIRGKRFRPRSNSTETLSPAKSPSSSTG
4	ADAM9	Q13443	758	S	3	+	0	3	14-3-3 domain binding motif;Calmodulin-dependent protein kinase II substrate motif;Calmodulin-dependent protein kinase IV substrate motif;Casein kinase II substrate motif;Chk1 kinase substrate motif;ERK1,2 kinase substrate motif;G protein-coupled receptor kinase 1 substrate motif;GSK-3, ERK1, ERK2, CDK5 substrate motif;PKA kinase substrate motif;PKC kinase substrate motif;WW domain binding motif	QANPSRQPGSVPRHVSPVTPPREVPIYANRF
5	AFAP1L2	Q8N4X5	345	T	2	+	0	3	Casein kinase II substrate motif;G protein-coupled receptor kinase 1 substrate motif;MDC1 BRCT domain binding motif;Pim1 kinase substrate sequence;PKA kinase substrate motif;PKC kinase substrate motif;Plk1 PBD domain binding motif	GLKLSNLMNLGRKKSTSLEPVERSLETSSYL
6	AGAP2	J3KNM6	1022	S	4	+	0	3	14-3-3 domain binding motif;Calmodulin-dependent protein kinase II substrate motif;Casein kinase II substrate motif;MAPKAPK1 kinase substrate motif;MDC1 BRCT domain binding motif;PAK2 kinase substrate motif;Pim1 kinase substrate sequence;PKA kinase substrate motif;PKC epsilon kinase substrate motif;PKC kinase substrate motif;Plk1 PBD domain binding motif;ZIP kinase substrate motif	TTPSITATPSPRRRSSAASVGRADAPVALV_
7	AGAP3	H0Y873	67	S	6	+	0	3	Casein kinase II substrate motif;DNA dependent Protein kinase substrate motif;ERK1,2 kinase substrate motif;GSK-3, ERK1, ERK2, CDK5 substrate motif;WW domain binding motif	PAEVLSSSPKLDPPPSPHSNRKKHRRKKSTG
8	AHCTF1	Q8WYP5	1216	S	12	+	0	3	Casein kinase II substrate motif;DNA dependent Protein kinase substrate motif;ERK1,2 kinase substrate motif;GSK-3, ERK1, ERK2, CDK5 substrate motif;WW domain binding motif	SILRSTLRSTPLASPSPSPGRSPQRLKETRI
9	AHNAK	Q09666	5731	S	6	+	0	3	Casein kinase II substrate motif;ERK1,2 kinase substrate motif;G protein-coupled receptor kinase 1 substrate motif;GSK3 kinase substrate motif;GSK-3, ERK1, ERK2, CDK5 substrate motif;WW domain binding motif	KFNFSKPKGKGGVTGSPEASISGSKGDLKSS
10	AKAP13	Q12802	1895	S	1	+	0	3	ATM kinase substrate motif;Casein kinase II substrate motif;DNA dependent Protein kinase substrate motif;PKA kinase substrate motif;PKC kinase substrate motif	LVDETATTPIFANRRSQQSVSLSKSVSIQNI
11	ANKHD1-EIF4EBP3	H7C0V5	617	S	7	+	0	3	Casein kinase II substrate motif;ERK1,2 kinase substrate motif;GSK-3, ERK1, ERK2, CDK5 substrate motif;WW domain binding motif	PLLPPSDSRGHNSSNSPSLQAGGAEGAGDRG
12	ANLN	Q9NQW6	65	S	6	+	0	3	Casein kinase II substrate motif;Cdc2 kinase substrate motif;CDK kinase substrate motif;CDK1,2,4,6 kinase substrate motif;DNA dependent Protein kinase substrate motif;ERK1,2 kinase substrate motif;GSK-3, ERK1, ERK2, CDK5 substrate motif;PKA kinase substrate motif;PKC kinase substrate motif;WW domain binding motif	QQPLSGGEEKSCTKPSPSKKRCSDNTEVEVS
13	ANP32A	P39687	15	T	3	+	0	3	AMP-activated protein kinase substrate motif;Calmodulin-dependent protein kinase II substrate motif;Casein kinase II substrate motif;Growth associated histone HI kinase substrate motif;GSK-3, ERK1, ERK2, CDK5 substrate motif;PKC kinase substrate motif;WW domain binding motif	_MEMGRRIHLELRNRTPSDVKELVLDNSRSN
14	APTX	A0A0A0MRW7	132	S	1	+	0	3	14-3-3 domain binding motif;Akt kinase substrate motif;Calmodulin-dependent protein kinase II substrate motif;Casein kinase II substrate motif;MAPKAPK1 kinase substrate motif;Pim1 kinase substrate sequence;PKA kinase substrate motif;PKC epsilon kinase substrate motif;PKC kinase substrate motif;ZIP kinase substrate motif	EAKNPGLETHRKRKRSGNSDSIERDAAQEAE
15	ARFGEF2	Q9Y6D5	240	S	6	+	0	3	Casein kinase II substrate motif;G protein-coupled receptor kinase 1 substrate motif;MAPKAPK2 kinase substrate motif	AVSPKFVRLKHSQAQSKPTTPEKTDLTNGEH
16	ARHGAP27	A0A0C4DGE6	264	S	5	+	0	3	Casein kinase I substrate motif;Casein kinase II substrate motif	ELPPEESESSRVDFGSSERLGSWQEKEEDAR
17	ARHGAP31	Q2M1Z3	954	S	4	+	0	3	Casein kinase II substrate motif	LEKRLSHRPSLRQSHSLDSKPTVKSQWTLEV
18	ARHGEF11	O15085	251	S	11	+	0	3	b-Adrenergic Receptor kinase substrate motif;Casein kinase II substrate motif;ERK1,2 kinase substrate motif;G protein-coupled receptor kinase 1 substrate motif;Growth associated histone HI kinase substrate motif;GSK3 kinase substrate motif;GSK-3, ERK1, ERK2, CDK5 substrate motif;PKA kinase substrate motif;PKC kinase substrate motif;WW domain binding motif	SLMNRNSVLSDPGLDSPRTSPVIMARVAQHH
19	ARID1B	H0Y7H8	15	S	4	+	0	3	Casein kinase II substrate motif;ERK1,2 kinase substrate motif;G protein-coupled receptor kinase 1 substrate motif;GSK-3, ERK1, ERK2, CDK5 substrate motif;Pyruvate dehydrogenase kinase substrate motif;WW domain binding motif	_SPGTPGPTMGRSQGSPMDPMVMKRPQLYGM
20	ARID5A	Q03989	12	S	3	+	0	3	14-3-3 domain binding motif;Calmodulin-dependent protein kinase II substrate motif;Casein kinase II substrate motif;PKA kinase substrate motif;PKC epsilon kinase substrate motif;PKC kinase substrate motif	____MAAPVKGNRKQSTEGDALDPPASPKPA
21	ARL6IP4	Q66PJ3	239	S	10	+	0	3	Casein kinase II substrate motif;ERK1,2 kinase substrate motif;GSK-3, ERK1, ERK2, CDK5 substrate motif;WW domain binding motif	TSQGRKASTAPGAEASPSPCITERSKQKARR
22	ARMC1	Q9NVT9	246	S	33	+	0	3	b-Adrenergic Receptor kinase substrate motif;Casein kinase I substrate motif;Casein kinase II substrate motif;Cdc2 kinase substrate motif;CDK kinase substrate motif;CDK1,2,4,6 kinase substrate motif;ERK1,2 kinase substrate motif;GSK-3, ERK1, ERK2, CDK5 substrate motif;WW domain binding motif	VEQNTELPDYLPEDESPTKEQDKAVSRVGSH
23	ARPC1A	A0A1W2PNV4	298	S	3	+	0	3	14-3-3 domain binding motif;Calmodulin-dependent protein kinase II substrate motif;Calmodulin-dependent protein kinase IV substrate motif;Casein kinase II substrate motif;Chk1 kinase substrate motif;PKA kinase substrate motif;PKC kinase substrate motif	VSKLDIPKQSIQRNMSAMERFRNMDKRATTE
24a	ASAP1	H0YBF7	538	S	7	+	0	3	b-Adrenergic Receptor kinase substrate motif;Casein kinase II substrate motif;Pyruvate dehydrogenase kinase substrate motif	HVEYEWNLRQEEIDESDDDLDDKPSPIKKER
24b	ASAP1	H0YBF7	538	S	7	+	0	3	b-Adrenergic Receptor kinase substrate motif;Casein kinase II substrate motif;Pyruvate dehydrogenase kinase substrate motif	HVEYEWNLRQEEIDESDDDLDDKPSPIKKER
25	ASRGL1	Q7L266	251	S	9	+	0	3	Casein kinase II substrate motif	FHIEQGKTVEEAADLSLGYMKSRVKGLGGLI
26	ATAT1	Q5SQI0	276	S	7	+	0	3	Casein kinase II substrate motif;Cdc2 kinase substrate motif;CDK kinase substrate motif;CDK1,2,4,6 kinase substrate motif;ERK1,2 kinase substrate motif;GSK-3, ERK1, ERK2, CDK5 substrate motif;MAPKAPK2 kinase substrate motif;WW domain binding motif	TPPAHPPPRSSSLGNSPERGPLRPFVPEQEL
27a	ATRX	P46100	675	S	10	+	0	3	Casein kinase II substrate motif;Pyruvate dehydrogenase kinase substrate motif	KTTPLRRPTETNPVTSNSDEECNETVKEKQK
27b	ATRX	P46100	677	S	12	+	0	3	BARD1 BRCT domain binding motif;Casein kinase II substrate motif	TPLRRPTETNPVTSNSDEECNETVKEKQKLS
28	BAG3	C9JFK9	231	S	7	+	0	3	Casein kinase II substrate motif;ERK1,2 kinase substrate motif;GSK-3, ERK1, ERK2, CDK5 substrate motif;WW domain binding motif	SSREGSPARSSTPLHSPSPIRVHTVVDRPQP
29	BAIAP2L1	Q9UHR4	252	T	14	+	0	3	Casein kinase II substrate motif;GSK-3, ERK1, ERK2, CDK5 substrate motif;MDC1 BRCT domain binding motif;Plk1 PBD domain binding motif;WW domain binding motif	EKIMNMIEEIKTPASTPVSGTPQASPMIERS
30	BASP1	P80723	194	S	10	+	0	3	Casein kinase I substrate motif;Casein kinase II substrate motif;DNA dependent Protein kinase substrate motif	AAPSSKETPAATEAPSSTPKAQGPAASAEEP
31	BCL3	P20749	41	S	3	+	0	3	14-3-3 domain binding motif;Calmodulin-dependent protein kinase II substrate motif;Casein kinase II substrate motif;DNA dependent Protein kinase substrate motif;ERK1,2 kinase substrate motif;G protein-coupled receptor kinase 1 substrate motif;GSK-3, ERK1, ERK2, CDK5 substrate motif;PKA kinase substrate motif;PKC kinase substrate motif;WW domain binding motif	PGAALPLRKRPLRAPSPEPAAPRGAAGLVVP
32	BCL7C	I3L1Q2	103	S	21	+	0	3	Casein kinase II substrate motif;G protein-coupled receptor kinase 1 substrate motif	ILLDLNDENSNQSFHSEGSLQKGTEPSPGGT
33	BCLAF1	Q9NYF8	151	S	6	+	0	3	Casein kinase II substrate motif;MAPKAPK2 kinase substrate motif	SRSPRSSSSRSSSPYSKSPVSKRRGSQEKQT
34	BCLAF1	Q9NYF8	153	S	8	+	0	3	Casein kinase II substrate motif;ERK1,2 kinase substrate motif;Growth associated histone HI kinase substrate motif;GSK-3, ERK1, ERK2, CDK5 substrate motif;WW domain binding motif	SPRSSSSRSSSPYSKSPVSKRRGSQEKQTKK
35	BCR	P11274	459	S	11	+	0	3	b-Adrenergic Receptor kinase substrate motif;Casein kinase II substrate motif;ERK1,2 kinase substrate motif;G protein-coupled receptor kinase 1 substrate motif;GSK3 kinase substrate motif;GSK-3, ERK1, ERK2, CDK5 substrate motif;WW domain binding motif	EEQRRHQDGLPYIDDSPSSSPHLSSKGRGSR
36	BNIP3	F6RP06	134	S	5	+	0	3	Casein kinase II substrate motif;G protein-coupled receptor kinase 1 substrate motif;Pyruvate dehydrogenase kinase substrate motif	SETDTHSIGEKNSSQSEEDDIERRKEVESIL
37	BRCA1	P38398	1642	S	8	+	0	3	Casein kinase II substrate motif	AMEESVSREKPELTASTERVNKRMSMVVSGL
38	BRD1	O95696	18	S	4	+	0	3	Casein kinase II substrate motif;ERK1,2 kinase substrate motif;GSK-3, ERK1, ERK2, CDK5 substrate motif;MDC1 BRCT domain binding motif;Plk1 PBD domain binding motif;WW domain binding motif	RKGRCHRGSAARHPSSPCSVKHSPTRETLTY
39	BRPF1	P55201	462	S	8	+	0	3	Casein kinase II substrate motif;G protein-coupled receptor kinase 1 substrate motif	HTPPGSARRLPALSHSEGEEDEDEEEDEGKG
40	BRWD3	Q6RI45	703	S	4	+	0	3	14-3-3 domain binding motif;ATM kinase substrate motif;Calmodulin-dependent protein kinase II substrate motif;Calmodulin-dependent protein kinase IV substrate motif;Casein kinase II substrate motif;Chk1 kinase substrate motif;DNA dependent Protein kinase substrate motif;MDC1 BRCT domain binding motif;PKA kinase substrate motif;PKC kinase substrate motif;Plk1 PBD domain binding motif;ZIP kinase su…	MDISSSPNIRLRRHSSQIEGVRQMHNNAPRS
41	C12orf75	F8VQD4	28	S	6	+	0	3	b-Adrenergic Receptor kinase substrate motif;Casein kinase II substrate motif;Plk1 kinase substrate motif	AGQGPAGAAKDVTEESVTEDDKRRNYGGVYV
42	CADM1	A0A087X105	365	S	22	+	0	3	Casein kinase II substrate motif;G protein-coupled receptor kinase 1 substrate motif	DADTAIINAEGGQNNSEEKKEYFI_______
43	CAMSAP2	Q08AD1	1148	S	5	+	0	3	b-Adrenergic Receptor kinase substrate motif;Casein kinase I substrate motif;Casein kinase II substrate motif;PKA kinase substrate motif;PKC kinase substrate motif	PPEKADVPVEKYDGESDKEQFDDDQKVCCGF
44	CAMSAP3	Q9P1Y5	431	S	3	+	0	3	14-3-3 domain binding motif;AMP-activated protein kinase substrate motif;Calmodulin-dependent protein kinase I substrate motif;Calmodulin-dependent protein kinase II substrate motif;Calmodulin-dependent protein kinase IV substrate motif;Casein kinase II substrate motif;Chk1 kinase substrate motif;HMGCoA Reductase kinase substrate motif;PKA kinase substrate motif;PKC kinase substrate motif	DVDVVMGDPVLLRSVSSDSLGPPRPAPARTP
45	CAP1	Q01518	34	S	5	+	0	3	b-Adrenergic Receptor kinase substrate motif;Casein kinase II substrate motif;Cdc2 kinase substrate motif;CDK kinase substrate motif;CDK1,2,4,6 kinase substrate motif;ERK1,2 kinase substrate motif;G protein-coupled receptor kinase 1 substrate motif;GSK-3, ERK1, ERK2, CDK5 substrate motif;WW domain binding motif	EAVSHTSDMHRGYADSPSKAGAAPYVQAFDS
46	CASC5	Q8NG31	60	S	3	+	0	3	14-3-3 domain binding motif;Calmodulin-dependent protein kinase II substrate motif;Casein kinase II substrate motif;G protein-coupled receptor kinase 1 substrate motif;MAPKAPK2 kinase substrate motif;PAK2 kinase substrate motif;PKA kinase substrate motif;PKC epsilon kinase substrate motif;PKC kinase substrate motif;Pyruvate dehydrogenase kinase substrate motif	QESNALRNKKNSRRVSFADTIKVFQTESHMK
47	CASC5	Q8NG31	1845	S	3	+	0	3	14-3-3 domain binding motif;Calmodulin-dependent protein kinase II substrate motif;Calmodulin-dependent protein kinase IV substrate motif;Casein kinase II substrate motif;Chk1 kinase substrate motif;DNA dependent Protein kinase substrate motif;G protein-coupled receptor kinase 1 substrate motif;GSK3 kinase substrate motif;MAPKAPK2 kinase substrate motif;PKA kinase substrate motif;PKC kinase subst…	KSANSVLIKNLSRTPSSCSSSLDSIKADGTS
48	CBLL1	Q75N03	278	S	3	+	0	3	14-3-3 domain binding motif;ATM kinase substrate motif;Calmodulin-dependent protein kinase II substrate motif;Casein kinase II substrate motif;DNA dependent Protein kinase substrate motif;PKA kinase substrate motif;PKC kinase substrate motif	PPAELSMAPPPPRSVSQETFRISTRKHSNLI
49	CCAR1	Q8IX12	994	S	16	+	0	3	b-Adrenergic Receptor kinase substrate motif;Casein kinase I substrate motif;Casein kinase II substrate motif	LTDTSKDEENHEESESLQEDMLGNRLLLPTP
50	CCDC82	F5H777	219	S	8	+	0	3	Casein kinase I substrate motif;Casein kinase II substrate motif	KVGVKRPRRVVEDEGSSVEMEQKTPEKTLAA
51	CCDC88B	A6NC98	597	S	3	+	0	3	14-3-3 domain binding motif;Aurora-A kinase substrate motif;Calmodulin-dependent protein kinase II substrate motif;Casein kinase II substrate motif;G protein-coupled receptor kinase 1 substrate motif;MDC1 BRCT domain binding motif;PAK2 kinase substrate motif;Phosphorylase kinase substrate motif;PKA kinase substrate motif;PKC epsilon kinase substrate motif;PKC kinase substrate motif;Plk1 PBD domai…	PVETQESPEKAGRRSSLQSPASVAPPQGPGT
52	CCM2	A0A0A0MT72	387	S	3	+	0	3	14-3-3 domain binding motif;Calmodulin-dependent protein kinase II substrate motif;Casein kinase II substrate motif;G protein-coupled receptor kinase 1 substrate motif;GSK3 kinase substrate motif;PKA kinase substrate motif;PKC kinase substrate motif;ZIP kinase substrate motif	RGIITDSFGRHRRALSTTSSSTTNGNRATGS
53	CCND2	P30279	271	S	5	+	0	3	BARD1 BRCT domain binding motif;Casein kinase II substrate motif;G protein-coupled receptor kinase 1 substrate motif	NSLQQYRQDQRDGSKSEDELDQASTPTDVRD
54a	CCR10	K7ER70	126	S	3	+	0	3	14-3-3 domain binding motif;Akt kinase substrate motif;Calmodulin-dependent protein kinase II substrate motif;Casein kinase II substrate motif;G protein-coupled receptor kinase 1 substrate motif;MAPKAPK1 kinase substrate motif;MDC1 BRCT domain binding motif;PKA kinase substrate motif;PKC kinase substrate motif;Plk1 PBD domain binding motif	GPQPRRGCPRRPRLSSCSAPTETHSLSWDN_
54b	CCR10	K7ER70	135	S	12	+	0	3	Casein kinase I substrate motif;Casein kinase II substrate motif	RRPRLSSCSAPTETHSLSWDN__________
55	CDC42BPB	Q9Y5S2	1690	S	15	+	0	3	Casein kinase II substrate motif;DNA dependent Protein kinase substrate motif;ERK1,2 kinase substrate motif;G protein-coupled receptor kinase 1 substrate motif;GSK-3, ERK1, ERK2, CDK5 substrate motif;MAPKAPK2 kinase substrate motif;WW domain binding motif	KHSTPSNSSNPSGPPSPNSPHRSQLPLEGLE
56	CDCA2	E9PEI0	695	S	5	+	0	3	b-Adrenergic Receptor kinase substrate motif;Casein kinase II substrate motif;ERK1,2 kinase substrate motif;GSK-3, ERK1, ERK2, CDK5 substrate motif;WW domain binding motif	KNKSESENEPKAGTDSPVSCASVTEERVASD
57	CDK13	Q14004	325	S	11	+	0	3	14-3-3 domain binding motif;b-Adrenergic Receptor kinase substrate motif;Calmodulin-dependent protein kinase II substrate motif;Casein kinase II substrate motif;ERK1,2 kinase substrate motif;GSK-3, ERK1, ERK2, CDK5 substrate motif;PKA kinase substrate motif;PKC kinase substrate motif;WW domain binding motif	YRRRRSLSPLGGRDDSPVSHRASQSLRSRKS
58	CENPC	Q03188	130	T	11	+	0	3	Casein kinase II substrate motif;GSK-3, ERK1, ERK2, CDK5 substrate motif;MAPKAPK2 kinase substrate motif;PKA kinase substrate motif;PKC kinase substrate motif;WW domain binding motif	EVHQKILATDVSSKNTPDSKKISSRNINDHH
59	CEP131	I3L2J8	47	S	3	+	0	3	14-3-3 domain binding motif;Calmodulin-dependent protein kinase II alpha substrate motif;Calmodulin-dependent protein kinase II substrate motif;Calmodulin-dependent protein kinase IV substrate motif;Casein kinase II substrate motif;Chk1 kinase substrate motif;Phosphorylase kinase substrate motif;PKA kinase substrate motif;PKC kinase substrate motif	RPGSAATTKPIVRSVSVVTGSEQKRKVLEAT
60	CEP135	Q66GS9	439	S	3	+	0	3	14-3-3 domain binding motif;Calmodulin-dependent protein kinase II substrate motif;Casein kinase II substrate motif;Cdc2 kinase substrate motif;CDK kinase substrate motif;CDK1,2,4,6 kinase substrate motif;CLK1 kinase substrate motif;ERK1,2 kinase substrate motif;Growth associated histone HI kinase substrate motif;GSK-3, ERK1, ERK2, CDK5 substrate motif;MAPKAPK1 kinase substrate motif;PKA kinase s…	VERMRLEHGIKRRDRSPSRLDTFLKGIEEER
61	CEP170	H0Y2V6	922	S	1	+	0	3	Casein kinase II substrate motif;PAK2 kinase substrate motif;PKA kinase substrate motif;PKC kinase substrate motif	LVTGETERKSTQKRKSFTSLYKDRCSTGSPS
62	CFAP44	H0Y896	67	T	12	+	0	3	b-Adrenergic Receptor kinase substrate motif;Casein kinase II substrate motif;PKA kinase substrate motif;PKC kinase substrate motif	SLDKEEQYMQWKINETLKEMEEKKNEITKLQ
63	CHAF1A	Q13111	123	S	18	+	0	3	b-Adrenergic Receptor kinase substrate motif;Casein kinase II substrate motif;G protein-coupled receptor kinase 1 substrate motif	TSIGQSTVIIDLTEDSNEQPDSLVDHNKLNS
64	CHAMP1	Q96JM3	386	S	5	+	0	3	Casein kinase II substrate motif;ERK1,2 kinase substrate motif;GSK-3, ERK1, ERK2, CDK5 substrate motif;MAPKAPK2 kinase substrate motif;WW domain binding motif	KSSSVSPSSWKSPPASPESWKSGPPELRKTA
65	CHD2	O14647	1373	S	6	+	0	3	Casein kinase I substrate motif;Casein kinase II substrate motif;DNA dependent Protein kinase substrate motif;G protein-coupled receptor kinase 1 substrate motif;MAPKAPK2 kinase substrate motif	EHGIELSSPRHSDNPSEEGEVKDDGLEKSPM
66a	CHD3	H7C2H0	195	S	15	+	0	3	b-Adrenergic Receptor kinase substrate motif;Casein kinase II substrate motif;G protein-coupled receptor kinase 1 substrate motif;GSK3 kinase substrate motif;Pyruvate dehydrogenase kinase substrate motif	KGGSSDEGPEPEAEESDLDSGSVHSASGRPD
66b	CHD3	Q12873	324	S	19	+	0	3	b-Adrenergic Receptor kinase substrate motif;Casein kinase II substrate motif;G protein-coupled receptor kinase 1 substrate motif;GSK3 kinase substrate motif;Pyruvate dehydrogenase kinase substrate motif	YVFQSDEGPEPEAEESDLDSGSVHSASGRPD
67	CIC	I3L2J0	664	S	3	+	0	3	14-3-3 domain binding motif;Akt kinase substrate motif;Calmodulin-dependent protein kinase II substrate motif;Casein kinase II substrate motif;G protein-coupled receptor kinase 1 substrate motif;MAPKAPK1 kinase substrate motif;MAPKAPK2 kinase substrate motif;PKA kinase substrate motif;PKC kinase substrate motif	ASPVIQRTAVRSRHLSASTPKAGVLTPPDLG
68	CLASP1	F8WA11	598	S	1	+	0	3	Casein kinase II substrate motif;MAPKAPK2 kinase substrate motif;Pyruvate dehydrogenase kinase substrate motif	TVSTKSVSTTGSLQRSRSDIDVNAAASAKSK
69	CLASP2	E3W994	529	S	11	+	0	3	Casein kinase II substrate motif;G protein-coupled receptor kinase 1 substrate motif;GSK3 kinase substrate motif;MAPKAPK2 kinase substrate motif	ARSSRIPRPSVSQGCSREASRESSRDTSPVR
70a	CLIC6	Q96NY7	377	S	1	+	0	3	14-3-3 domain binding motif;Calmodulin-dependent protein kinase II substrate motif;Casein kinase II substrate motif;ERK1,2 kinase substrate motif;G protein-coupled receptor kinase 1 substrate motif;Growth associated histone HI kinase substrate motif;GSK-3, ERK1, ERK2, CDK5 substrate motif;PKA kinase substrate motif;PKC epsilon kinase substrate motif;PKC kinase substrate motif;WW domain binding mo…	GPQQEPGEDEERRERSPEGPREEEAAGGEEE
70b	CLIC6	Q96NY7	393	S	17	+	0	3	b-Adrenergic Receptor kinase substrate motif;Casein kinase I substrate motif;Casein kinase II substrate motif;ERK1,2 kinase substrate motif;G protein-coupled receptor kinase 1 substrate motif;GSK3 kinase substrate motif;GSK-3, ERK1, ERK2, CDK5 substrate motif;WW domain binding motif	PEGPREEEAAGGEEESPDSSPHGEASRGAAE
70c	CLIC6	Q96NY7	293	S	3	+	0	3	14-3-3 domain binding motif;Akt kinase substrate motif;Calmodulin-dependent protein kinase II substrate motif;Casein kinase II substrate motif;MAPKAPK1 kinase substrate motif;PAK2 kinase substrate motif;PKA kinase substrate motif;PKC epsilon kinase substrate motif;PKC kinase substrate motif	DSMDAEGPAGRARRVSGEPQQSGDGSLSPQA
70d	CLIC6	Q96NY7	293	S	3	+	0	3	14-3-3 domain binding motif;Akt kinase substrate motif;Calmodulin-dependent protein kinase II substrate motif;Casein kinase II substrate motif;MAPKAPK1 kinase substrate motif;PAK2 kinase substrate motif;PKA kinase substrate motif;PKC epsilon kinase substrate motif;PKC kinase substrate motif	DSMDAEGPAGRARRVSGEPQQSGDGSLSPQA
70e	CLIC6	Q96NY7	293	S	3	+	0	3	14-3-3 domain binding motif;Akt kinase substrate motif;Calmodulin-dependent protein kinase II substrate motif;Casein kinase II substrate motif;MAPKAPK1 kinase substrate motif;PAK2 kinase substrate motif;PKA kinase substrate motif;PKC epsilon kinase substrate motif;PKC kinase substrate motif	DSMDAEGPAGRARRVSGEPQQSGDGSLSPQA
71	CLINT1	Q14677	312	S	15	+	0	3	Casein kinase II substrate motif;G protein-coupled receptor kinase 1 substrate motif;GSK3 kinase substrate motif;MDC1 BRCT domain binding motif;PKA kinase substrate motif;PKC kinase substrate motif;Plk1 PBD domain binding motif	KASPDQNASTHTPQSSVKTSVPSSKSSGDLV
72	CLIP2	Q9UDT6	202	S	5	+	0	3	b-Adrenergic Receptor kinase substrate motif;Casein kinase II substrate motif	LRESVLNSSVKTGNESGSNLSDSGSVKRGEK
73	CLK4	Q9HAZ1	138	S	3	+	0	3	14-3-3 domain binding motif;Akt kinase substrate motif;Calmodulin-dependent protein kinase II substrate motif;Casein kinase II substrate motif;MAPKAPK1 kinase substrate motif;p70 Ribosomal S6 kinase substrate motif;Phosphorylase kinase substrate motif;PKA kinase substrate motif;PKC kinase substrate motif;Pyruvate dehydrogenase kinase substrate motif;ZIP kinase substrate motif	SHQSRSKSHRRKRSRSIEDDEEGHLICQSGD
74	CNNM4	Q6P4Q7	660	S	9	+	0	3	Casein kinase II substrate motif;G protein-coupled receptor kinase 1 substrate motif;GSK3 kinase substrate motif	TSVPSDRSPAHPTPLSRSASLSYPDRTDVST
75	CTPS1	P17812	562	S	5	+	0	3	Casein kinase II substrate motif;ERK1,2 kinase substrate motif;G protein-coupled receptor kinase 1 substrate motif;Growth associated histone HI kinase substrate motif;GSK-3, ERK1, ERK2, CDK5 substrate motif;PKA kinase substrate motif;PKC kinase substrate motif;Pyruvate dehydrogenase kinase substrate motif;WW domain binding motif	SVGRLSHYLQKGCRLSPRDTYSDRSGSSSPD
76a	CWC22	Q9HCG8	61	S	1	+	0	3	14-3-3 domain binding motif;Calmodulin-dependent protein kinase II substrate motif;Casein kinase II substrate motif;G protein-coupled receptor kinase 1 substrate motif;GSK3 kinase substrate motif;PKA kinase substrate motif;PKC kinase substrate motif;ZIP kinase substrate motif	FDYSRSDYEHSRRGRSYDSSMESRNRDREKR
76b	CWC22	Q9HCG8	64	S	7	+	0	3	b-Adrenergic Receptor kinase substrate motif;Casein kinase II substrate motif;G protein-coupled receptor kinase 1 substrate motif;GSK3 kinase substrate motif	SRSDYEHSRRGRSYDSSMESRNRDREKRRER
76c	CWC22	Q9HCG8	27	S	2	+	0	3	Casein kinase II substrate motif;PKA kinase substrate motif;PKC kinase substrate motif	SGHDRRENLNSYQRNSSPEDRYEEQERSPRD
76d	CWC25	Q9NXE8	316	S	7	+	0	3	Casein kinase II substrate motif;ERK1,2 kinase substrate motif;Growth associated histone HI kinase substrate motif;GSK-3, ERK1, ERK2, CDK5 substrate motif;WW domain binding motif	LHNSKVNRRETGQTRSPSPKKEVYQRRHAPG
77a	CXCR4	P61073	339	S	6	+	0	3	Casein kinase II substrate motif;MDC1 BRCT domain binding motif;Plk1 PBD domain binding motif	SSLKILSKGKRGGHSSVSTESESSSFHSS__
77b	CXCR4	P61073	348	S	15	+	0	3	Casein kinase I substrate motif;Casein kinase II substrate motif;G protein-coupled receptor kinase 1 substrate motif;GSK3 kinase substrate motif;MAPKAPK2 kinase substrate motif;MDC1 BRCT domain binding motif;Plk1 PBD domain binding motif	KRGGHSSVSTESESSSFHSS___________
78	CYBRD1	Q53TN4	260	S	14	+	0	3	Casein kinase II substrate motif	ARGSMPAYSGNNMDKSDSELNSEVAARKRNL
79	CYFIP1	Q7L576	1234	T	7	+	0	3	Casein kinase II substrate motif;GSK-3, ERK1, ERK2, CDK5 substrate motif;WW domain binding motif	ITILDKYLKSGDGEGTPVEHVRCFQPPIHQS
80	CYSLTR1	Q9Y271	315	S	5	+	0	3	Casein kinase II substrate motif;PKA kinase substrate motif	GNFRKRLSTFRKHSLSSVTYVPRKKASLPEK
81	CYTIP	O60759	280	T	4	+	0	3	Casein kinase II substrate motif;MDC1 BRCT domain binding motif;Plk1 PBD domain binding motif	VSEDSSRGAFSRQTSTDDECFIPKEGDDFLR
82	DAPK2	Q9UIK4	349	S	4	+	0	3	b-Adrenergic Receptor kinase substrate motif;Casein kinase II substrate motif	KKVHLRPDEDLRNCESDTEEDIARRKALHPR
83	DBN1	Q16643	339	S	3	+	0	3	14-3-3 domain binding motif;Calmodulin-dependent protein kinase II substrate motif;Casein kinase II substrate motif;DNA dependent Protein kinase substrate motif;G protein-coupled receptor kinase 1 substrate motif;PKA kinase substrate motif;PKC kinase substrate motif	SHRRMAPTPIPTRSPSDSSTASTPVAEQIER
84	DDX47	Q9H0S4	11	T	10	+	0	3	Casein kinase I substrate motif;Casein kinase II substrate motif;DNA dependent Protein kinase substrate motif;G protein-coupled receptor kinase 1 substrate motif	_____MAAPEEHDSPTEASQPIVEEEETKTF
85	DEK	P35659	231	S	10	+	0	3	Casein kinase I substrate motif;Casein kinase II substrate motif;MAPKAPK2 kinase substrate motif;MDC1 BRCT domain binding motif;Plk1 PBD domain binding motif	KAKRTKCPEILSDESSSDEDEKKNKEESSDD
86	DENND4A	A0A0U1RR27	966	S	5	+	0	3	Casein kinase II substrate motif;Pyruvate dehydrogenase kinase substrate motif	GYNSLSKDEVRRGDTSTEDIQEEKDKKGSDC
87	DENND5A	Q6IQ26	1085	S	26	+	0	3	Casein kinase II substrate motif;ERK1,2 kinase substrate motif;GSK-3, ERK1, ERK2, CDK5 substrate motif;WW domain binding motif	PEVDERPCRTPPLQQSPSVIRRLVTISPNNK
88	DHX57	Q6P158	74	S	3	+	0	3	14-3-3 domain binding motif;Calmodulin-dependent protein kinase II substrate motif;Casein kinase II substrate motif;DNA dependent Protein kinase substrate motif;MAPKAPK2 kinase substrate motif;PAK2 kinase substrate motif;PKA kinase substrate motif;PKC epsilon kinase substrate motif;PKC kinase substrate motif	DDGDDFCIFSESRRPSRPSNSNISKGESRPK
89	DIP2B	Q9P265	203	S	5	+	0	3	Casein kinase II substrate motif;Pyruvate dehydrogenase kinase substrate motif	ASSTLSHGEVKGTSGSLADVFANTRIENFSA
90a	DNTTIP2	Q5QJE6	148	S	16	+	0	3	Casein kinase II substrate motif	ESYTEEIVSEAESHVSGISRIVLPTEKTTGA
90b	DNTTIP2	Q5QJE6	236	S	9	+	0	3	Casein kinase II substrate motif;G protein-coupled receptor kinase 1 substrate motif	IVPGNEKQIVGTPVNSEDSDTRQTSHLQARS
90c	DNTTIP2	Q5QJE6	239	S	12	+	0	3	b-Adrenergic Receptor kinase substrate motif;Casein kinase II substrate motif	GNEKQIVGTPVNSEDSDTRQTSHLQARSLSE
91a	DOT1L	Q8TEK3	1059	S	2	+	0	3	Casein kinase II substrate motif;ERK1,2 kinase substrate motif;GSK-3, ERK1, ERK2, CDK5 substrate motif;MAPKAPK2 kinase substrate motif;PKA kinase substrate motif;PKC kinase substrate motif;WW domain binding motif	RIVFTITTGAGSAKQSPSSKHSPLTASARGD
91b	DOT1L	Q8TEK3	1065	S	8	+	0	3	Casein kinase II substrate motif;ERK1,2 kinase substrate motif;G protein-coupled receptor kinase 1 substrate motif;GSK-3, ERK1, ERK2, CDK5 substrate motif;MAPKAPK2 kinase substrate motif;PKA kinase substrate motif;PKC kinase substrate motif;WW domain binding motif	TTGAGSAKQSPSSKHSPLTASARGDCVPSHG
92	DPYSL3	H0YBT4	161	S	2	+	0	3	Casein kinase II substrate motif;Cdc2 kinase substrate motif;CDK kinase substrate motif;CDK1,2,4,6 kinase substrate motif;ERK1,2 kinase substrate motif;G protein-coupled receptor kinase 1 substrate motif;GSK-3, ERK1, ERK2, CDK5 substrate motif;MAPKAPK2 kinase substrate motif;PKA kinase substrate motif;PKC kinase substrate motif;WW domain binding motif	TTTPKGGTPAGSARGSPTRPNPPVRNLHQSG
93	E2F7	F8VSE7	410	S	3	+	0	3	14-3-3 domain binding motif;AMP-activated protein kinase substrate motif;Calmodulin-dependent protein kinase I substrate motif;Calmodulin-dependent protein kinase II alpha substrate motif;Calmodulin-dependent protein kinase II substrate motif;Calmodulin-dependent protein kinase IV substrate motif;Casein kinase II substrate motif;Chk1 kinase substrate motif;PKA kinase substrate motif;PKC kinase su…	GQIQVCAKQKLARHGSFNTVQASERIQRKVN
94	ECT2	H7C103	206	S	13	+	0	3	Casein kinase I substrate motif;Casein kinase II substrate motif;ERK1,2 kinase substrate motif;Growth associated histone HI kinase substrate motif;GSK-3, ERK1, ERK2, CDK5 substrate motif;WW domain binding motif	LRRALMTSHGSVEGRSPSSNDKHVMSRLSST
95	EHBP1L1	Q8N3D4	1273	S	4	+	0	3	Casein kinase II substrate motif	VNGEPGSVPPPRAHGSFSHVRDADLLKKRRS
96	EIF3G	O75821	41	T	9	+	0	3	b-Adrenergic Receptor kinase substrate motif;Casein kinase II substrate motif;G protein-coupled receptor kinase 1 substrate motif	VTSELLKGIPLATGDTSPEPELLPGAPLPPP
97	EIF4ENIF1	B1AKL4	78	S	13	+	0	3	Casein kinase II substrate motif;ERK1,2 kinase substrate motif;G protein-coupled receptor kinase 1 substrate motif;GSK3 kinase substrate motif;GSK-3, ERK1, ERK2, CDK5 substrate motif;MAPKAPK2 kinase substrate motif;MDC1 BRCT domain binding motif;PKA kinase substrate motif;PKC kinase substrate motif;Plk1 PBD domain binding motif;WW domain binding motif	PEKWHASLYPASGRSSPVESLKKELDTDRPS
98	EMD	P50402	120	S	2	+	0	3	Casein kinase II substrate motif;PKA kinase substrate motif;PKC kinase substrate motif	YGEPESAGPSRAVRQSVTSFPDADAFHHQVH
99	EML4	Q9HC35	160	T	18	+	0	3	Casein kinase II substrate motif;GSK-3, ERK1, ERK2, CDK5 substrate motif;PKA kinase substrate motif;PKC kinase substrate motif;WW domain binding motif	PSPQPSSQPLQIHRQTPESKNATPTKSIKRP
100	EMSY	Q7Z589	1213	S	5	+	0	3	Casein kinase II substrate motif;ERK1,2 kinase substrate motif;GSK-3, ERK1, ERK2, CDK5 substrate motif;MDC1 BRCT domain binding motif;Plk1 PBD domain binding motif;WW domain binding motif	ANSTPQQQKCRESCSSPSTVGSSLTTRKIDP
101	EPB41	P11171	188	S	7	+	0	3	b-Adrenergic Receptor kinase substrate motif;Casein kinase II substrate motif;ERK1,2 kinase substrate motif;GSK-3, ERK1, ERK2, CDK5 substrate motif;PKA kinase substrate motif;PKC kinase substrate motif;WW domain binding motif	GEGLEECSKIEVKEESPQSKAETELKASQKP
102	EPS15L1	M0R165	575	S	16	+	0	3	Casein kinase II substrate motif;Pyruvate dehydrogenase kinase substrate motif	SLEQYDQVLDGAHGASLTDLANLSEGVSLAE
103a	ERCC6	Q03468	1348	S	13	+	0	3	Casein kinase II substrate motif;ERK1,2 kinase substrate motif;GSK-3, ERK1, ERK2, CDK5 substrate motif;WW domain binding motif	KKRNSNFSVQHPSSTSPTEKCQDGIMKKEGK
103b	ERCC6	Q03468	429	S	14	+	0	3	Casein kinase II substrate motif;DNA dependent Protein kinase substrate motif	QKKVPVQEIDDDFFPSSGEEAEAASVGEGGG
103c	ERCC6	Q03468	430	S	15	+	0	3	Casein kinase II substrate motif;G protein-coupled receptor kinase 1 substrate motif;MDC1 BRCT domain binding motif;Plk1 PBD domain binding motif	KKVPVQEIDDDFFPSSGEEAEAASVGEGGGG
104a	ETV6	P41212	439	S	9	+	0	3	ATM kinase substrate motif;b-Adrenergic Receptor kinase substrate motif;Casein kinase II substrate motif;DNA dependent Protein kinase substrate motif	DEIMSGRTDRLEHLESQELDEQIYQEDEC__
104b	ETV6	P41212	184	S	3	+	0	3	14-3-3 domain binding motif;Calmodulin-dependent protein kinase II substrate motif;Calmodulin-dependent protein kinase IV substrate motif;Casein kinase II substrate motif;Chk1 kinase substrate motif;ERK1,2 kinase substrate motif;G protein-coupled receptor kinase 1 substrate motif;Growth associated histone HI kinase substrate motif;GSK-3, ERK1, ERK2, CDK5 substrate motif;PKA kinase substrate motif…	VHHNPPTIELLHRSRSPITTNHRPSPDPEQR
105	EVL	Q9UI08	331	S	3	+	0	3	14-3-3 domain binding motif;Calmodulin-dependent protein kinase II substrate motif;Casein kinase II substrate motif;G protein-coupled receptor kinase 1 substrate motif;Phosphorylase kinase substrate motif;PKA kinase substrate motif;PKC kinase substrate motif	PNSSEAGRKPWERSNSVEKPVSSILSRTPSV
106a	FAM120A	Q9NZB2	1023	S	14	+	0	3	Casein kinase II substrate motif	YKNQAAIQGRPPYAASAEEVAKELKSKSGES
106b	FAM120A	Q9NZB2	1045	S	6	+	0	3	Casein kinase II substrate motif;MAPKAPK2 kinase substrate motif;MDC1 BRCT domain binding motif;Plk1 PBD domain binding motif	ELKSKSGESKSSAMSSDGSLAENGVMAEEKP
107	FAM122B	Q7Z309	58	S	2	+	0	3	Casein kinase II substrate motif;PKA kinase substrate motif;PKC kinase substrate motif	TLRTRRNSTTIMSRHSLEEGLDMVNRETAHE
108	FAM208A	Q9UK61	673	S	4	+	0	3	Casein kinase II substrate motif	SRGEAIISGKQRSSHSLDYDKDRVKELINLI
109	FAM208B	Q5VWN6	1541	S	8	+	0	3	Casein kinase II substrate motif;Cdc2 kinase substrate motif;CDK kinase substrate motif;CDK1,2,4,6 kinase substrate motif;DNA dependent Protein kinase substrate motif;ERK1,2 kinase substrate motif;GSK-3, ERK1, ERK2, CDK5 substrate motif;WW domain binding motif	NQPASAAKCTGDFSPSPEKLVKSGNPLQPVS
110	FANCD2	Q9BXW9	891	S	13	+	0	3	Casein kinase I substrate motif;Casein kinase II substrate motif;G protein-coupled receptor kinase 1 substrate motif;PKA kinase substrate motif;PKC kinase substrate motif;Pyruvate dehydrogenase kinase substrate motif	GSKTSSSDTLSEEKNSECDPTPSHRGQLNKE
111a	FMNL2	Q96PY5	1016	S	15	+	0	3	Casein kinase I substrate motif;Casein kinase II substrate motif;ERK1,2 kinase substrate motif;Growth associated histone HI kinase substrate motif;GSK-3, ERK1, ERK2, CDK5 substrate motif;WW domain binding motif	KLLEQEALMEQQDPKSPSHKSKRQQQELIAE
111b	FMNL2	Q96PY5	171	S	1	+	0	3	Casein kinase II substrate motif;Pyruvate dehydrogenase kinase substrate motif	STVESSVDKSKPWSRSIEDLHRGSNLPSPVG
112	FOXN3	O00409	448	S	7	+	0	3	b-Adrenergic Receptor kinase substrate motif;BARD1 BRCT domain binding motif;Casein kinase II substrate motif;PKA kinase substrate motif	DTLPLKKRRTEKPPESDDEEMKEAAGSLLHL
113	FOXP4	B7ZBM3	291	S	3	+	0	3	14-3-3 domain binding motif;b-Adrenergic Receptor kinase substrate motif;Calmodulin-dependent protein kinase II substrate motif;Casein kinase II substrate motif;MAPKAPK2 kinase substrate motif;PAK2 kinase substrate motif;PKA kinase substrate motif;PKC epsilon kinase substrate motif;PKC kinase substrate motif	TLPNGQPTVLTSRRDSSSHEETPGSHPLYGH
114	FYB	O15117	209	S	14	+	0	3	Casein kinase II substrate motif;MAPKAPK2 kinase substrate motif;Pyruvate dehydrogenase kinase substrate motif	PKPAFGQKPPLSTENSHEDESPMKNVSSSKG
115	GABPA	Q06546	303	S	5	+	0	3	Casein kinase II substrate motif;PKA kinase substrate motif;PKC kinase substrate motif;Pyruvate dehydrogenase kinase substrate motif	NSSAKAAKVQRAPRISGEDRSSPGNRTGNNG
116	GAPVD1	Q14C86	914	S	4	+	0	3	14-3-3 domain binding motif;Calmodulin-dependent protein kinase II substrate motif;Calmodulin-dependent protein kinase IV substrate motif;Casein kinase II substrate motif;Chk1 kinase substrate motif;PKA kinase substrate motif;PKC kinase substrate motif;ZIP kinase substrate motif	RSRSSDIVSSVRRPMSDPSWNRRPGNEEREL
117	GCFC2	P16383	180	S	9	+	0	3	b-Adrenergic Receptor kinase substrate motif;Casein kinase I substrate motif;Casein kinase II substrate motif;G protein-coupled receptor kinase 1 substrate motif;Pyruvate dehydrogenase kinase substrate motif	SSISGMKRESEDDPESEPDDHEKRIPFTLRP
118a	GLCCI1	Q86VQ1	145	S	1	+	0	3	Casein kinase I substrate motif;Casein kinase II substrate motif;ERK1,2 kinase substrate motif;G protein-coupled receptor kinase 1 substrate motif;Growth associated histone HI kinase substrate motif;GSK-3, ERK1, ERK2, CDK5 substrate motif;PKA kinase substrate motif;PKC kinase substrate motif;WW domain binding motif	RSPESHRRSSSPERRSPGSPVCRADKAKSQQ
118b	GLCCI1	Q86VQ1	140	S	3	+	0	3	14-3-3 domain binding motif;Calmodulin-dependent protein kinase II substrate motif;Casein kinase II substrate motif;Cdc2 kinase substrate motif;CDK kinase substrate motif;CDK1,2,4,6 kinase substrate motif;CLK1 kinase substrate motif;ERK1,2 kinase substrate motif;Growth associated histone HI kinase substrate motif;GSK-3, ERK1, ERK2, CDK5 substrate motif;MDC1 BRCT domain binding motif;PKA kinase su…	KGRPRRSPESHRRSSSPERRSPGSPVCRADK
119	GPATCH2	Q9NW75	54	S	10	+	0	3	Casein kinase II substrate motif;G protein-coupled receptor kinase 1 substrate motif;GSK3 kinase substrate motif	SSEQARGGFAETGDHSRSISCPLKRQARKRR
120	GPATCH8	Q9UKJ3	738	S	9	+	0	3	Casein kinase II substrate motif;G protein-coupled receptor kinase 1 substrate motif	APADSERGPKPEPPGSGSPAPPRRRRRAQDD
121	GTF3C1	Q12789	1611	S	7	+	0	3	Calmodulin-dependent protein kinase II substrate motif;Casein kinase II substrate motif;Chk1 kinase substrate motif;Phosphorylase kinase substrate motif;PKA kinase substrate motif;PKC kinase substrate motif;Plk1 kinase substrate motif;Pyruvate dehydrogenase kinase substrate motif	SMVENEVIKSLGKDGSLEDDEDEEDDLDEGV
122	GTSE1	Q9NYZ3	477	S	6	+	0	3	14-3-3 domain binding motif;Calmodulin-dependent protein kinase II substrate motif;Casein kinase II substrate motif;PKA kinase substrate motif;PKC kinase substrate motif	PDSSTPKLSRAQRPQSCTSVGRVTVHSTPVR
123a	HDGFRP2	Q7Z4V5	369	S	5	+	0	3	Casein kinase II substrate motif;Pyruvate dehydrogenase kinase substrate motif	RERADRGEAERGSGGSSGDELREDDEPVKKR
123b	HDGFRP2	Q7Z4V5	370	S	6	+	0	3	Casein kinase II substrate motif;MAPKAPK2 kinase substrate motif;MDC1 BRCT domain binding motif;Plk1 PBD domain binding motif	ERADRGEAERGSGGSSGDELREDDEPVKKRG
124	HECW2	Q9P2P5	1175	S	10	+	0	3	Casein kinase II substrate motif;ERK1,2 kinase substrate motif;GSK-3, ERK1, ERK2, CDK5 substrate motif;MAPKAPK2 kinase substrate motif;WW domain binding motif	YCQSPRGSPVSSPQNSPGTQRANARAPAPYK
125	HEXIM2	K7ESM2	29	S	7	+	0	3	Casein kinase II substrate motif;ERK1,2 kinase substrate motif;G protein-coupled receptor kinase 1 substrate motif;GSK-3, ERK1, ERK2, CDK5 substrate motif;WW domain binding motif	SPVALEEAKTSGAPGSPQTPPERHDSGGSLP
126	HIC1	Q14526	731	S	6	+	0	3	Casein kinase I substrate motif;Casein kinase II substrate motif;ERK1,2 kinase substrate motif;GSK-3, ERK1, ERK2, CDK5 substrate motif;PKA kinase substrate motif;PKC kinase substrate motif;WW domain binding motif	AHLAAGPDGRTIDRFSPT_____________
127a	HIRIP3	Q9BW71	305	S	9	+	0	3	b-Adrenergic Receptor kinase substrate motif;Casein kinase II substrate motif;MAPKAPK2 kinase substrate motif;PKA kinase substrate motif;PKC kinase substrate motif;Pyruvate dehydrogenase kinase substrate motif	DSEEEQKEAASSGDDSGRDREPPVQRKSEDR
127b	HIRIP3	Q9BW71	87	S	7	+	0	3	Casein kinase II substrate motif	KLDLTKKGKRPPTPCSDPERKRFRFNSESES
127c	HIVEP2	P31629	2297	S	13	+	0	3	Casein kinase II substrate motif;DNA dependent Protein kinase substrate motif;G protein-coupled receptor kinase 1 substrate motif;GSK3 kinase substrate motif;MAPKAPK2 kinase substrate motif	HEKRGPHALQSSGPPSTPSSPRLLMKQSTSE
127d	HIVEP3	Q5T1R4	933	S	3	+	0	3	14-3-3 domain binding motif;ATM kinase substrate motif;Calmodulin-dependent protein kinase II substrate motif;Calmodulin-dependent protein kinase IV substrate motif;Casein kinase II substrate motif;Chk1 kinase substrate motif;DNA dependent Protein kinase substrate motif;MAPKAPK2 kinase substrate motif;PKA kinase substrate motif;PKC kinase substrate motif	GESSFESSVPLSRSPSQESNVSLSGSSRSAS
128a	HLA-A	P16189	350	S	11	+	0	3	Casein kinase II substrate motif;MDC1 BRCT domain binding motif;Plk1 PBD domain binding motif	KSSDRKGGSYSQAASSDSAQGSDMSLTACKV
128b	HLA-A	P16189	356	S	17	+	0	3	Casein kinase II substrate motif;MAPKAPK2 kinase substrate motif	GGSYSQAASSDSAQGSDMSLTACKV______
128c	HLA-A	P16189	359	S	20	+	0	3	Casein kinase II substrate motif	YSQAASSDSAQGSDMSLTACKV_________
128d	HLA-A	P16189	356	S	17	+	0	3	Casein kinase II substrate motif;MAPKAPK2 kinase substrate motif	GGSYSQAASSDSAQGSDMSLTACKV______
128e	HLA-A	P16189	359	S	20	+	0	3	Casein kinase II substrate motif	YSQAASSDSAQGSDMSLTACKV_________
129a	HLA-B	P01889	66	S	7	+	0	3	Casein kinase I substrate motif;Casein kinase II substrate motif;ERK1,2 kinase substrate motif;Growth associated histone HI kinase substrate motif;GSK-3, ERK1, ERK2, CDK5 substrate motif;MAPKAPK2 kinase substrate motif;PKA kinase substrate motif;PKC kinase substrate motif;WW domain binding motif	YVDDTQFVRFDSDAASPREEPRAPWIEQEGP
129b	HLA-B	P01889	359	S	19	+	0	3	Casein kinase II substrate motif	YSQAACSDSAQGSDVSLTA____________
130	HLA-C	A2AEA2	363	S	16	+	0	3	Casein kinase II substrate motif;MAPKAPK2 kinase substrate motif	GGSCSQAACSNSAQGSDESLITCKA______
131	HMHA1	Q92619	592	S	17	+	0	3	Casein kinase II substrate motif;ERK1,2 kinase substrate motif;GSK-3, ERK1, ERK2, CDK5 substrate motif;WW domain binding motif	SSFNVSDVARPEAAGSPPEEGGCTEGTPAKD
132a	HMX3	A6NHT5	180	S	15	+	0	3	b-Adrenergic Receptor kinase substrate motif;Casein kinase II substrate motif	KELDSKSPDEIILEESDSEESKKEGEAAPGA
132b	HMX3	A6NHT5	149	T	8	+	0	3	Casein kinase II substrate motif;G protein-coupled receptor kinase 1 substrate motif;PKA kinase substrate motif;PKC kinase substrate motif	ASEKALLRDSSPASGTDRDSPEPLLKADPDH
132c	HMX3	A6NHT5	144	S	3	+	0	3	14-3-3 domain binding motif;Calmodulin-dependent protein kinase II substrate motif;Calmodulin-dependent protein kinase IV substrate motif;Casein kinase II substrate motif;Chk1 kinase substrate motif;ERK1,2 kinase substrate motif;GSK-3, ERK1, ERK2, CDK5 substrate motif;MDC1 BRCT domain binding motif;PKA kinase substrate motif;PKC kinase substrate motif;Plk1 PBD domain binding motif;WW domain bindi…	LPRPEASEKALLRDSSPASGTDRDSPEPLLK
132d	HMX3	A6NHT5	147	S	6	+	0	3	Casein kinase II substrate motif;MAPKAPK2 kinase substrate motif;Pyruvate dehydrogenase kinase substrate motif	PEASEKALLRDSSPASGTDRDSPEPLLKADP
132e	HMX3	A6NHT5	153	S	12	+	0	3	b-Adrenergic Receptor kinase substrate motif;Casein kinase I substrate motif;Casein kinase II substrate motif;ERK1,2 kinase substrate motif;GSK-3, ERK1, ERK2, CDK5 substrate motif;PKA kinase substrate motif;PKC kinase substrate motif;WW domain binding motif	ALLRDSSPASGTDRDSPEPLLKADPDHKELD
133	HNRNPA1	F8W6I7	298	S	11	+	0	3	Casein kinase II substrate motif;MDC1 BRCT domain binding motif;Plk1 PBD domain binding motif	FAKPRNQGGYGGSSSSSSYGSGRRF______
134	HP1BP3	Q5SSJ5	249	S	4	+	0	3	Casein kinase II substrate motif;G protein-coupled receptor kinase 1 substrate motif;MDC1 BRCT domain binding motif;PKA kinase substrate motif;PKC kinase substrate motif;Plk1 PBD domain binding motif;Pyruvate dehydrogenase kinase substrate motif	SRKTPQKSRNRKNRSSAVDPEPQVKLEDVLP
135	ICE1	Q9Y2F5	1854	S	5	+	0	3	Casein kinase I substrate motif;Casein kinase II substrate motif;ERK1,2 kinase substrate motif;GSK-3, ERK1, ERK2, CDK5 substrate motif;WW domain binding motif	TSTLRSAKRLRLDTGSPEPETRGVTAEGIHK
136	IFI16	Q16666	779	T	11	+	0	3	b-Adrenergic Receptor kinase substrate motif;Casein kinase II substrate motif;MAPKAPK2 kinase substrate motif	RKNKKDILNPDSSMETSPDFFF_________
137	IKBKAP	O95163	1174	S	29	+	0	3	Casein kinase II substrate motif;MAPKAPK2 kinase substrate motif	HGQESDLFSETSSVVSGSEMSGKYSHSNSRI
138	ILF3	Q12906	810	S	4	+	0	3	Casein kinase II substrate motif;PKA kinase substrate motif	GGGGSDYNYESKFNYSGSGGRSGGNSYGSGG
139	INCENP	Q9NQS7	312	S	15	+	0	3	Casein kinase II substrate motif;ERK1,2 kinase substrate motif;GSK-3, ERK1, ERK2, CDK5 substrate motif;MDC1 BRCT domain binding motif;Plk1 PBD domain binding motif;WW domain binding motif	RTDSQSVRHSPIAPSSPSPQVLAQKYSLVAK
140	INPP5F	Q9Y2H2	907	S	3	+	0	3	14-3-3 domain binding motif;Calmodulin-dependent protein kinase II substrate motif;Casein kinase II substrate motif;G protein-coupled receptor kinase 1 substrate motif;MAPKAPK2 kinase substrate motif;Phosphorylase kinase substrate motif;PKA kinase substrate motif;PKC kinase substrate motif	CGIIASAPRLGSRSQSLSSTDSSVHAPSEIT
141	INTS1	Q8N201	1327	S	2	+	0	3	Casein kinase II substrate motif;ERK1,2 kinase substrate motif;G protein-coupled receptor kinase 1 substrate motif;GSK-3, ERK1, ERK2, CDK5 substrate motif;MDC1 BRCT domain binding motif;PKA kinase substrate motif;PKC kinase substrate motif;Plk1 PBD domain binding motif;WW domain binding motif	LPPRRDSTEAPKPKSSPEQPIGQGRIRVGTQ
142	IRF2BP2	Q7Z5L9	240	S	4	+	0	3	14-3-3 domain binding motif;Calmodulin-dependent protein kinase II substrate motif;Casein kinase II substrate motif;G protein-coupled receptor kinase 1 substrate motif;GSK3 kinase substrate motif;Phosphorylase kinase substrate motif;PKA kinase substrate motif;PKC kinase substrate motif	GSAQPTDLGAHKRPASVSSSAAVEHEQREAA
143	IRF4	Q15306	448	S	6	+	0	3	14-3-3 domain binding motif;Calmodulin-dependent protein kinase II substrate motif;Casein kinase II substrate motif;MDC1 BRCT domain binding motif;Phosphorylase kinase substrate motif;PKA kinase substrate motif;PKC kinase substrate motif;Plk1 PBD domain binding motif	HISNPEDYHRSIRHSSIQE____________
144	ITGB1BP1	C9J6Y2	41	S	6	+	0	3	Casein kinase II substrate motif;MAPKAPK2 kinase substrate motif	VDSSLGGLSRSSTVASLDTDSTKSSGQSNNN
145a	IWS1	Q96ST2	261	S	15	+	0	3	Casein kinase II substrate motif	RISDSESEDPPRHQASDSENEELPKPRISDS
145b	IWS1	Q96ST2	426	S	14	+	0	3	Casein kinase I substrate motif;Casein kinase II substrate motif;MAPKAPK2 kinase substrate motif;PKA kinase substrate motif;PKC kinase substrate motif	SRVVSDADDSDSDAVSDKSGKREKTIASDSE
145c	IWS1	Q96ST2	287	S	4	+	0	3	Casein kinase II substrate motif	RISDSESEDPPRNQASDSENEELPKPRVSDS
145d	IWS1	Q96ST2	289	S	6	+	0	3	b-Adrenergic Receptor kinase substrate motif;Casein kinase II substrate motif;G protein-coupled receptor kinase 1 substrate motif	SDSESEDPPRNQASDSENEELPKPRVSDSES
145e	IWS1	Q96ST2	398	S	5	+	0	3	Casein kinase II substrate motif	EGEEEKVAKRKAAVLSDSEDEEKASAKKSRV
145f	IWS1	Q96ST2	400	S	7	+	0	3	b-Adrenergic Receptor kinase substrate motif;BARD1 BRCT domain binding motif;Casein kinase II substrate motif;G protein-coupled receptor kinase 1 substrate motif	EEEKVAKRKAAVLSDSEDEEKASAKKSRVVS
146	JMJD1C	A0A1W2PNZ9	138	S	7	+	0	3	Casein kinase II substrate motif;MDC1 BRCT domain binding motif;Plk1 kinase substrate motif;Plk1 PBD domain binding motif;Pyruvate dehydrogenase kinase substrate motif	QQRSIRPNKRKGSDSSIPDEEKMKEEKYDYI
147a	KDM2B	Q8NHM5	474	S	4	+	0	3	14-3-3 domain binding motif;Calmodulin-dependent protein kinase II substrate motif;Calmodulin-dependent protein kinase IV substrate motif;Casein kinase II substrate motif;Chk1 kinase substrate motif;PKA kinase substrate motif;PKC kinase substrate motif	KKPKAPALRFLKRTLSNESEESVKSTTLAVD
147b	KDM2B	Q8NHM5	477	S	7	+	0	3	b-Adrenergic Receptor kinase substrate motif;Casein kinase II substrate motif;G protein-coupled receptor kinase 1 substrate motif	KAPALRFLKRTLSNESEESVKSTTLAVDYPK
147c	KDM4B	A0A0C4DFL8	633	S	5	+	0	3	BARD1 BRCT domain binding motif;Casein kinase I substrate motif;Casein kinase II substrate motif;G protein-coupled receptor kinase 1 substrate motif;MDC1 BRCT domain binding motif;Plk1 PBD domain binding motif	PPTRSPLSVVKQEASSDEEASPFSGEEDVSD
148a	KIAA0195	C9JL75	523	S	3	+	0	3	Casein kinase II substrate motif;DNA dependent Protein kinase substrate motif;MAPKAPK2 kinase substrate motif;PKA kinase substrate motif;PKC kinase substrate motif	EPYSHHKAHGRSKHPSGSNVSFSRDTEGGEE
148b	KIAA0195	C9JL75	455	S	7	+	0	3	Casein kinase II substrate motif;MDC1 BRCT domain binding motif;Plk1 PBD domain binding motif;Pyruvate dehydrogenase kinase substrate motif	ETVLFFSGKVEPPHSSHEDLTDGLSTRSFCH
149	KIAA1191	A0A087WT18	98	T	12	+	0	3	Casein kinase II substrate motif;G protein-coupled receptor kinase 1 substrate motif;GSK-3, ERK1, ERK2, CDK5 substrate motif;WW domain binding motif	KEERQPASAQSTPSTTPHSSPKQRPRGWFTS
150	KIAA1551	Q9HCM1	1358	S	9	+	0	3	Casein kinase II substrate motif;Cdc2 kinase substrate motif;CDK kinase substrate motif;CDK1,2,4,6 kinase substrate motif;ERK1,2 kinase substrate motif;GSK-3, ERK1, ERK2, CDK5 substrate motif;WW domain binding motif	NKDVYKKHSSLGQSLSPEKIKLKLKSVSFKQ
151	KIF1C	O43896	1092	S	3	+	0	3	14-3-3 domain binding motif;AMP-activated protein kinase substrate motif;Calmodulin-dependent protein kinase I substrate motif;Calmodulin-dependent protein kinase II substrate motif;Calmodulin-dependent protein kinase IV substrate motif;Casein kinase II substrate motif;Chk1 kinase substrate motif;PKA kinase substrate motif;PKC kinase substrate motif;Pyruvate dehydrogenase kinase substrate motif;Z…	RYPPYTTPPRMRRQRSAPDLKESGAAV____
152	KIF21A	Q7Z4S6	1304	S	15	+	0	3	Casein kinase II substrate motif	RLTVSQGNTSVQQDKSDESDSSLSEVHRSSR
153	KIF21B	O75037	1215	S	5	+	0	3	Casein kinase II substrate motif;ERK1,2 kinase substrate motif;GSK-3, ERK1, ERK2, CDK5 substrate motif;WW domain binding motif	TRGSTFPRQSRATETSPLTRRKSYDRGQPIR
154	KLC2	Q9H0B6	507	S	1	+	0	3	Casein kinase I substrate motif;Casein kinase II substrate motif;PKA kinase substrate motif;PKC kinase substrate motif;Pyruvate dehydrogenase kinase substrate motif	VELLKDGSGRRGDRRSSRDMAGGAGPRSESD
155	KTN1	Q86UP2	75	S	10	+	0	3	b-Adrenergic Receptor kinase substrate motif;Casein kinase II substrate motif;G protein-coupled receptor kinase 1 substrate motif;GSK3 kinase substrate motif	KKNKKKEIQNGNLHESDSESVPRDFKLSDAL
156	KTN1	Q86UP2	77	S	12	+	0	3	b-Adrenergic Receptor kinase substrate motif;Casein kinase I substrate motif;Casein kinase II substrate motif;G protein-coupled receptor kinase 1 substrate motif	NKKKEIQNGNLHESDSESVPRDFKLSDALAV
157	LARP1B	Q659C4	906	S	4	+	0	3	14-3-3 domain binding motif;Calmodulin-dependent protein kinase II substrate motif;Casein kinase II substrate motif;ERK1,2 kinase substrate motif;G protein-coupled receptor kinase 1 substrate motif;GSK3 kinase substrate motif;GSK-3, ERK1, ERK2, CDK5 substrate motif;PKA kinase substrate motif;PKC kinase substrate motif;WW domain binding motif;ZIP kinase substrate motif	TSELQVPINSPRRNISPESSDNSH_______
158	LARP7	Q4G0J3	299	S	2	+	0	3	Casein kinase II substrate motif;G protein-coupled receptor kinase 1 substrate motif;MDC1 BRCT domain binding motif;PAK2 kinase substrate motif;Pim1 kinase substrate sequence;PKA kinase substrate motif;PKC kinase substrate motif;Plk1 PBD domain binding motif;Pyruvate dehydrogenase kinase substrate motif	ASSLPEVRTGKRKRSSSEDAESLAPRSKVKK
159	LCP1	P13796	7	S	4	+	0	3	BARD1 BRCT domain binding motif;Casein kinase II substrate motif	_________MARGSVSDEEMMELREAFAKVD
160	LEMD2	Q8NC56	138	S	7	+	0	3	Casein kinase II substrate motif;MAPKAPK2 kinase substrate motif;PKA kinase substrate motif;PKC kinase substrate motif	PARPAQLRRRASVRGSSEEDEDARTPDRATQ
161a	LIMK1	E9PC47	340	S	9	+	0	3	Casein kinase II substrate motif;ERK1,2 kinase substrate motif;GSK-3, ERK1, ERK2, CDK5 substrate motif;WW domain binding motif	RSCSIDRSPGAGSLGSPASQRKDLGRSESLR
161b	LIMK1	E9PC47	337	S	12	+	0	3	Casein kinase II substrate motif;G protein-coupled receptor kinase 1 substrate motif	PVLRSCSIDRSPGAGSLGSPASQRKDLGRSE
162	LIMK2	B5MC51	211	S	3	+	0	3	14-3-3 domain binding motif;Calmodulin-dependent protein kinase II alpha substrate motif;Calmodulin-dependent protein kinase II substrate motif;Calmodulin-dependent protein kinase IV substrate motif;Casein kinase II substrate motif;Chk1 kinase substrate motif;Doublecortin kinase-1 kinase substrate motif;G protein-coupled receptor kinase 1 substrate motif;GSK3 kinase substrate motif;Phosphorylase …	NLEGTLRRRSLRRSNSISKSPGPSSPKEPLL
163	LIN54	Q6MZP7	635	S	5	+	0	3	b-Adrenergic Receptor kinase substrate motif;Casein kinase II substrate motif;Cdc2 kinase substrate motif;CDK kinase substrate motif;CDK1,2,4,6 kinase substrate motif;ERK1,2 kinase substrate motif;GSK-3, ERK1, ERK2, CDK5 substrate motif;WW domain binding motif	CSSICKCIGCKNFEESPERKTLMHLADAAEV
164a	LMNA	P02545	426	S	6	+	0	3	b-Adrenergic Receptor kinase substrate motif;Casein kinase II substrate motif	GGGSVTKKRKLESTESRSSFSQHARTSGNSL;GGGSVTKKRKLESTESRSSFSQHARTSGRVA
164b	LMNA	P02545	392	S	6	+	0	3	Casein kinase II substrate motif;DNA dependent Protein kinase substrate motif;ERK1,2 kinase substrate motif;GSK-3, ERK1, ERK2, CDK5 substrate motif;WW domain binding motif	RKLLEGEEERLRLSPSPTSQRSRGRASSHSS
165	LMNB1	P20700	278	S	7	+	0	3	Casein kinase II substrate motif;PKA kinase substrate motif;PKC kinase substrate motif	ELEQTYHAKLENARLSSEMNTSTVNSAREEL
166	LMO7	E9PMS6	316	S	1	+	0	3	14-3-3 domain binding motif;Calmodulin-dependent protein kinase II substrate motif;Casein kinase II substrate motif;MAPKAPK1 kinase substrate motif;PAK2 kinase substrate motif;PKA kinase substrate motif;PKC epsilon kinase substrate motif;PKC kinase substrate motif	QKWQDDLAKWKDRRKSYTSDLQKKKEEREEI
167	LRCH4	O75427	513	S	3	+	0	3	14-3-3 domain binding motif;ATM kinase substrate motif;Calmodulin-dependent protein kinase II substrate motif;Calmodulin-dependent protein kinase IV substrate motif;Casein kinase II substrate motif;Chk1 kinase substrate motif;DNA dependent Protein kinase substrate motif;G protein-coupled receptor kinase 1 substrate motif;GSK3 kinase substrate motif;MDC1 BRCT domain binding motif;PKA kinase substr…	LGSIQRPNSFLFRSSSQSGSGPSSPDSVLRP
168	LRRC47	Q8N1G4	431	S	3	+	0	3	Aurora-A kinase substrate motif;Casein kinase II substrate motif;PAK2 kinase substrate motif;Phosphorylase kinase substrate motif;Pim1 kinase substrate sequence;PKA kinase substrate motif;PKC kinase substrate motif	LQLEAEEQRKQKKRQSVSGLHRYLHLLDGNE
169	LSR	S4R3V8	416	S	16	+	0	3	Casein kinase II substrate motif;ERK1,2 kinase substrate motif;G protein-coupled receptor kinase 1 substrate motif;Growth associated histone HI kinase substrate motif;GSK-3, ERK1, ERK2, CDK5 substrate motif;PKA kinase substrate motif;PKC kinase substrate motif;WW domain binding motif	GPALTPIRDEEWGGHSPRSPRGWDQEPAREQ
170	LUZP1	Q86V48	440	S	7	+	0	3	Casein kinase II substrate motif	SFTNRRAAKASHMGVSTDSGTQETKKTEDRF
171	MAP1S	Q66K74	759	S	10	+	0	3	Casein kinase II substrate motif;ERK1,2 kinase substrate motif;G protein-coupled receptor kinase 1 substrate motif;GSK3 kinase substrate motif;GSK-3, ERK1, ERK2, CDK5 substrate motif;WW domain binding motif	EFEHRKAVPMAPAPASPGSSNDSSARSQERA
172	MAP3K1	Q13233	21	S	3	+	0	3	14-3-3 domain binding motif;Calmodulin-dependent protein kinase II substrate motif;Casein kinase II substrate motif;ERK1,2 kinase substrate motif;GSK-3, ERK1, ERK2, CDK5 substrate motif;PKA kinase substrate motif;PKC kinase substrate motif;WW domain binding motif	GNRASSSGFPGARATSPEAGGGGGALKASSA
173a	MAP3K2	Q9Y2U5	344	S	17	+	0	3	Casein kinase II substrate motif;ERK1,2 kinase substrate motif;GSK-3, ERK1, ERK2, CDK5 substrate motif;WW domain binding motif	RGSDIDNPTLTVMDISPPSRSPRAPTNWRLG
173b	MAP3K2	Q9Y2U5	347	S	18	+	0	3	Casein kinase II substrate motif;DNA dependent Protein kinase substrate motif	DIDNPTLTVMDISPPSRSPRAPTNWRLGKLL
173c	MAP3K2	Q9Y2U5	339	T	10	+	0	3	Casein kinase II substrate motif	SRIRRRGSDIDNPTLTVMDISPPSRSPRAPT
173d	MAP3K3	J3KRN4	166	S	3	+	0	3	14-3-3 domain binding motif;Akt kinase substrate motif;Calmodulin-dependent protein kinase II substrate motif;Casein kinase II substrate motif;MAPKAPK1 kinase substrate motif;MAPKAPK2 kinase substrate motif;p70 Ribosomal S6 kinase substrate motif;Phosphorylase kinase substrate motif;PKA kinase substrate motif;PKC kinase substrate motif	INTIYQPPEPRSRHLSVSSQNPGRSSPPPGY
173e	MAP3K3	J3KRN4	166	S	3	+	0	3	14-3-3 domain binding motif;Akt kinase substrate motif;Calmodulin-dependent protein kinase II substrate motif;Casein kinase II substrate motif;MAPKAPK1 kinase substrate motif;MAPKAPK2 kinase substrate motif;p70 Ribosomal S6 kinase substrate motif;Phosphorylase kinase substrate motif;PKA kinase substrate motif;PKC kinase substrate motif	INTIYQPPEPRSRHLSVSSQNPGRSSPPPGY
174	MAP7D1	Q3KQU3	313	S	3	+	0	3	14-3-3 domain binding motif;Calmodulin-dependent protein kinase I substrate motif;Calmodulin-dependent protein kinase II substrate motif;Calmodulin-dependent protein kinase IV substrate motif;Casein kinase II substrate motif;Chk1 kinase substrate motif;PKA kinase substrate motif;PKC kinase substrate motif	DRLMTPTLSFLARSRSAVTLPRNGRDQGRGC
175a	MARK2	E9PC69	390	S	12	+	0	3	Casein kinase II substrate motif;DNA dependent Protein kinase substrate motif;ERK1,2 kinase substrate motif;GSK-3, ERK1, ERK2, CDK5 substrate motif;MAPKAPK2 kinase substrate motif;WW domain binding motif	LKPRPSADLTNSSAPSPSHKVQRSVSANPKQ
175b	MARK2	E9PC69	534	S	3	+	0	3	Casein kinase II substrate motif;PKA kinase substrate motif;PKC kinase substrate motif	AAVSAARPRQHQKSMSASVHPNKASGLPPTE
176	MATR3	A0A0R4J2E8	604	S	9	+	0	3	b-Adrenergic Receptor kinase substrate motif;Casein kinase II substrate motif;ERK1,2 kinase substrate motif;GSK-3, ERK1, ERK2, CDK5 substrate motif;PKA kinase substrate motif;PKC kinase substrate motif;Pyruvate dehydrogenase kinase substrate motif;WW domain binding motif	KDKSRKRSYSPDGKESPSDKKSKTDGSQKTE
177	MBOAT7	Q96N66	284	S	13	+	0	3	Casein kinase II substrate motif;DNA dependent Protein kinase substrate motif	KARAGGGPTLQCPPPSSPEKAASLEYDYETI
178a	MBP	J3QQK6	19	S	5	+	0	3	Casein kinase II substrate motif;G protein-coupled receptor kinase 1 substrate motif	HAGKRELNAEKASTNSETNRGESEKKRNLGE
178b	MBP	J3QQK6	17	T	9	+	0	3	Casein kinase II substrate motif;G protein-coupled receptor kinase 1 substrate motif;MDC1 BRCT domain binding motif;PKA kinase substrate motif;PKC kinase substrate motif;Plk1 PBD domain binding motif	GNHAGKRELNAEKASTNSETNRGESEKKRNL
179a	MDC1	Q14676	376	S	17	+	0	3	Casein kinase II substrate motif;MAPKAPK2 kinase substrate motif;Pyruvate dehydrogenase kinase substrate motif	PGAPGLAHLQESQAGSDTDVEEGKAPQAVPL
179b	MDC1	Q14676	378	T	19	+	0	3	b-Adrenergic Receptor kinase substrate motif;Casein kinase II substrate motif	APGLAHLQESQAGSDTDVEEGKAPQAVPLEK
180	MEF2C	A0A0D9SGI5	419	S	6	+	0	3	Casein kinase II substrate motif;ERK1,2 kinase substrate motif;G protein-coupled receptor kinase 1 substrate motif;Growth associated histone HI kinase substrate motif;GSK3 kinase substrate motif;GSK-3, ERK1, ERK2, CDK5 substrate motif;Pyruvate dehydrogenase kinase substrate motif;WW domain binding motif	TPSRYPQHTRHEAGRSPVDSLSSCSSSYDGS
181	MELK	Q14680	529	S	4	+	0	3	Casein kinase II substrate motif;PKA kinase substrate motif	HMEETPKRKGAKVFGSLERGLDKVITVLTRS
182	MICAL1	Q8TDZ2	810	S	3	+	0	3	14-3-3 domain binding motif;Calmodulin-dependent protein kinase II substrate motif;Casein kinase II substrate motif;Cdc2 kinase substrate motif;CDK kinase substrate motif;CDK1,2,4,6 kinase substrate motif;CLK1 kinase substrate motif;ERK1,2 kinase substrate motif;Growth associated histone HI kinase substrate motif;GSK-3, ERK1, ERK2, CDK5 substrate motif;MDC1 BRCT domain binding motif;PKA kinase su…	VPDPSQPTRRQIRLSSPERQRLSSLNLTPDP
183a	MKI67	P46013	859	S	9	+	0	3	Casein kinase II substrate motif;G protein-coupled receptor kinase 1 substrate motif;PKA kinase substrate motif;PKC kinase substrate motif	TPRNTYKMTSLETKTSDTETEPSKTVSTANR
183b	MKI67	P46013	3127	T	5	+	0	3	Casein kinase II substrate motif;PKA kinase substrate motif	AERIEINRNEKKPMKTSPEMDIQNPDDGARK
184	MTA2	O94776	54	S	5	+	0	3	Casein kinase II substrate motif;MDC1 BRCT domain binding motif;Plk1 PBD domain binding motif	EAKVVCLFRRRDISSSLNSLADSNAREFEEE
185	MTMR1	F8WA39	43	S	3	+	0	3	14-3-3 domain binding motif;Calmodulin-dependent protein kinase II substrate motif;Casein kinase II substrate motif;DNA dependent Protein kinase substrate motif;MAPKAPK2 kinase substrate motif;Phosphorylase kinase substrate motif;PKA kinase substrate motif;PKC kinase substrate motif	PPRAAGGATAGSRQPSVETLDSPTGSHVEWC
186	MYBBP1A	Q9BQG0	1241	S	10	+	0	3	Casein kinase II substrate motif;ERK1,2 kinase substrate motif;G protein-coupled receptor kinase 1 substrate motif;Growth associated histone HI kinase substrate motif;GSK-3, ERK1, ERK2, CDK5 substrate motif;WW domain binding motif	GTPTTKSPAPGAPTRSPSTPAKSPKLQKKNQ
187a	MYO9B	Q13459	1972	S	3	+	0	3	14-3-3 domain binding motif;Calmodulin-dependent protein kinase II alpha substrate motif;Calmodulin-dependent protein kinase II substrate motif;Calmodulin-dependent protein kinase IV substrate motif;Casein kinase II substrate motif;Chk1 kinase substrate motif;Phosphorylase kinase substrate motif;PKA kinase substrate motif;PKC kinase substrate motif	GDEDREKEILIERIQSIKEEKEDITYRLPEL
187b	MYO9B	Q13459	1271	T	12	+	0	3	b-Adrenergic Receptor kinase substrate motif;Casein kinase II substrate motif;ERK1,2 kinase substrate motif;GSK3, Erk1, Erk2 and CDK5 kinase motif;GSK-3, ERK1, ERK2, CDK5 substrate motif;MAPKAPK2 kinase substrate motif;WW domain binding motif	LDSRVSPPAPGSAPETPEDKSKPCGSPRVQE
188	NDC1	Q9BTX1	406	S	4	+	0	3	Casein kinase II substrate motif;ERK1,2 kinase substrate motif;G protein-coupled receptor kinase 1 substrate motif;GSK-3, ERK1, ERK2, CDK5 substrate motif;PKA kinase substrate motif;PKC kinase substrate motif;WW domain binding motif	GRVSSSYPVEPKKLNSPEETAFQTPKSSQMP
189	NEDD1	Q8NHV4	516	S	14	+	0	3	Casein kinase II substrate motif;ERK1,2 kinase substrate motif;GSK-3, ERK1, ERK2, CDK5 substrate motif;WW domain binding motif	AKLVTSGAESGNLNTSPSSNQTRNSEKFEKP
190	NFIC	P08651	339	S	13	+	0	3	Casein kinase II substrate motif;DNA dependent Protein kinase substrate motif;ERK1,2 kinase substrate motif;G protein-coupled receptor kinase 1 substrate motif;GSK3 kinase substrate motif;GSK-3, ERK1, ERK2, CDK5 substrate motif;Pyruvate dehydrogenase kinase substrate motif;WW domain binding motif	PVKKTEMDKSPFNSPSPQDSPRLSSFTQHHR
191	NIN	E9PN67	152	S	4	+	0	3	Casein kinase II substrate motif;G protein-coupled receptor kinase 1 substrate motif;PKA kinase substrate motif	HIPAGDCSEHWKTQRSEEYEAEGQLRFWNPD
192	NOL6	A0A0A0MRW6	289	S	9	+	0	3	Casein kinase II substrate motif;ERK1,2 kinase substrate motif;G protein-coupled receptor kinase 1 substrate motif;GSK-3, ERK1, ERK2, CDK5 substrate motif;WW domain binding motif	VRSAWYRGQSPAGDGSPEPPTPRYNTWVLQD
193	NOL9	Q5SY16	487	S	17	+	0	3	b-Adrenergic Receptor kinase substrate motif;Casein kinase I substrate motif;Casein kinase II substrate motif;ERK1,2 kinase substrate motif;GSK-3, ERK1, ERK2, CDK5 substrate motif;PKA kinase substrate motif;PKC kinase substrate motif;WW domain binding motif	AAFADALEFADEEKESPVEFTGHKLIGVYTD
194	PAG1	Q9NWQ8	171	S	4	+	0	3	AMP-activated protein kinase substrate motif;ATM kinase substrate motif;Casein kinase I substrate motif;Casein kinase II substrate motif;DNA dependent Protein kinase substrate motif;MDC1 BRCT domain binding motif;PKA kinase substrate motif;Plk1 PBD domain binding motif	GLGMEGPYEVLKDSSSQENMVEDCLYETVKE
195a	PAXBP1	Q9Y5B6	557	S	9	+	0	3	Casein kinase I substrate motif;Casein kinase II substrate motif;Pyruvate dehydrogenase kinase substrate motif	AREQTGKMADHLEGLSSDDEETSTDITNFNL
195b	PAXBP1	Q9Y5B6	558	S	10	+	0	3	BARD1 BRCT domain binding motif;Casein kinase II substrate motif;MDC1 BRCT domain binding motif;Plk1 PBD domain binding motif	REQTGKMADHLEGLSSDDEETSTDITNFNLE
196	PEAK1	Q9H792	1036	S	4	+	0	3	Casein kinase II substrate motif;ERK1,2 kinase substrate motif;GSK-3, ERK1, ERK2, CDK5 substrate motif;MDC1 BRCT domain binding motif;Plk1 PBD domain binding motif;WW domain binding motif	ENALLQDSEKKRSHSSPSQIPKKILSHMTHE
197	PELP1	Q8IZL8	485	S	11	+	0	3	Casein kinase II substrate motif;MAPKAPK2 kinase substrate motif	ADALKLRSPRGSPDGSLQTGKPSAPKKLKLD
198a	PHF6	A0A0D9SGE8	146	S	13	+	0	3	b-Adrenergic Receptor kinase substrate motif;Casein kinase II substrate motif	HKKTAHNSEAADLEESFNEHELEPSSPKSKK
198b	PHF6	A0A0D9SGE8	156	S	23	+	0	3	Casein kinase I substrate motif;Casein kinase II substrate motif;ERK1,2 kinase substrate motif;Growth associated histone HI kinase substrate motif;GSK-3, ERK1, ERK2, CDK5 substrate motif;MDC1 BRCT domain binding motif;PKA kinase substrate motif;PKC kinase substrate motif;Plk1 PBD domain binding motif;WW domain binding motif	ADLEESFNEHELEPSSPKSKKKSRKGRPRKT
199	PHKB	Q93100	701	S	4	+	0	3	14-3-3 domain binding motif;Calmodulin-dependent protein kinase II substrate motif;Calmodulin-dependent protein kinase IV substrate motif;Casein kinase II substrate motif;Chk1 kinase substrate motif;G protein-coupled receptor kinase 1 substrate motif;MDC1 BRCT domain binding motif;PKA kinase substrate motif;PKC kinase substrate motif;Plk1 PBD domain binding motif	EELEPPKHSKVKRQSSTPSAPELGQQPDVNI
200	PHRF1	A0A0J9YX88	1034	S	3	+	0	3	14-3-3 domain binding motif;Calmodulin-dependent protein kinase II substrate motif;Casein kinase II substrate motif;ERK1,2 kinase substrate motif;GSK-3, ERK1, ERK2, CDK5 substrate motif;MAPKAPK2 kinase substrate motif;PKA kinase substrate motif;PKC kinase substrate motif;WW domain binding motif	SGTRSESRDRSSRSASPSVGEERPRRQRSKA
201	PLCG2	P16885	160	S	3	+	0	3	14-3-3 domain binding motif;Aurora-A kinase substrate motif;Calmodulin-dependent protein kinase II substrate motif;Casein kinase II substrate motif;PAK2 kinase substrate motif;Phosphorylase kinase substrate motif;PKA kinase substrate motif;PKC epsilon kinase substrate motif;PKC kinase substrate motif	WLRKQIYSVDQTRRNSISLRELKTILPLINF
202	PLCL2	Q9UPR0	123	S	3	+	0	3	Akt kinase substrate motif;Casein kinase II substrate motif;PKA kinase substrate motif;PKC kinase substrate motif	IKDGTKQKRERKKTVSFSSMPTEKKISSASD
203	PML	H3BT57	38	S	5	+	0	3	Casein kinase II substrate motif;DNA dependent Protein kinase substrate motif;ERK1,2 kinase substrate motif;G protein-coupled receptor kinase 1 substrate motif;GSK-3, ERK1, ERK2, CDK5 substrate motif;WW domain binding motif	MPPPETPSEGRQPSPSPSPTERAPASEEEFQ
204	POLR1D	A0A087WTY1	74	S	4	+	0	3	Casein kinase II substrate motif;G protein-coupled receptor kinase 1 substrate motif	RSHPYKHSFRARGSASYSPPRKRSSQDKYEK
205	POLR2B	C9J2Y9	68	S	18	+	0	3	Casein kinase II substrate motif	EDAPPIDLQAEAQHASGEVEEPPRYLLKFEQ
206	PPFIBP2	Q8ND30	387	S	4	+	0	3	Casein kinase II substrate motif;PKA kinase substrate motif;Pyruvate dehydrogenase kinase substrate motif	PQKSLETRAQKKLSCSLEDLRSESVDKCMDG
207	PPHLN1	B7Z8L1	55	S	1	+	0	3	14-3-3 domain binding motif;Calmodulin-dependent protein kinase II substrate motif;Casein kinase II substrate motif;G protein-coupled receptor kinase 1 substrate motif;GSK3 kinase substrate motif;PAK2 kinase substrate motif;PKA kinase substrate motif;PKC epsilon kinase substrate motif;PKC kinase substrate motif	RQPEYRDMRDGFRRKSFYSSHYARERSPYKR
208	PPIG	Q13427	745	S	7	+	0	3	Casein kinase II substrate motif;ERK1,2 kinase substrate motif;GSK-3, ERK1, ERK2, CDK5 substrate motif;MDC1 BRCT domain binding motif;Plk1 PBD domain binding motif;WW domain binding motif	NDHVHEKNKKFDHESSPGTDEDKSG______
209	PPP3CB	P16298	478	S	3	+	0	3	14-3-3 domain binding motif;Calmodulin-dependent protein kinase II substrate motif;Casein kinase II substrate motif;G protein-coupled receptor kinase 1 substrate motif;PKA kinase substrate motif;PKC kinase substrate motif	AEKAIRGFSPPHRICSFEEAKGLDRINERMP
210	PRDM2	Q13029	739	S	3	+	0	3	14-3-3 domain binding motif;Akt kinase substrate motif;Calmodulin-dependent protein kinase II substrate motif;Casein kinase II substrate motif;ERK1,2 kinase substrate motif;G protein-coupled receptor kinase 1 substrate motif;GSK3 kinase substrate motif;GSK-3, ERK1, ERK2, CDK5 substrate motif;MAPKAPK1 kinase substrate motif;MDC1 BRCT domain binding motif;PKA kinase substrate motif;PKC kinase subst…	SMLPVTSSRFKRRTSSPPSSPQHSPALRDFG
211	PRKCH	P24723	324	S	3	+	0	3	Casein kinase II substrate motif;MAPKAPK2 kinase substrate motif;PKA kinase substrate motif;PKC kinase substrate motif	MGLQPGNISPTSKLVSRSTLRRQGKESSKEG
212	PVRL1	Q15223	434	S	7	+	0	3	Casein kinase II substrate motif	PDDSDDEKKAGPLGGSSYEEEEEEEEGGGGG
213	PVRL1	Q15223	435	S	8	+	0	3	Casein kinase II substrate motif;MDC1 BRCT domain binding motif;Plk1 PBD domain binding motif	DDSDDEKKAGPLGGSSYEEEEEEEEGGGGGE
214	R3HDM1	Q15032	261	S	4	+	0	3	14-3-3 domain binding motif;Calmodulin-dependent protein kinase II substrate motif;Calmodulin-dependent protein kinase IV substrate motif;Casein kinase II substrate motif;Chk1 kinase substrate motif;PKA kinase substrate motif;PKC kinase substrate motif;Pyruvate dehydrogenase kinase substrate motif	KGEDFQKRYILKRDNSSFDKDDNQMRIRLKD
215	RAB33A	Q14088	101	S	1	+	0	3	Casein kinase II substrate motif;NIMA kinase substrate motif;PKA kinase substrate motif;PKC kinase substrate motif	KVQVWDTAGQERFRKSMVEHYYRNVHAVVFV
216	RAB8B	Q92930	112	S	8	+	0	3	Casein kinase II substrate motif;MDC1 BRCT domain binding motif;Plk1 PBD domain binding motif	DNIKNWIRNIEEHASSDVERMILGNKCDMND
217	RANBP9	Q96S59	482	S	13	+	0	3	14-3-3 domain binding motif;Calmodulin-dependent protein kinase II substrate motif;Casein kinase II substrate motif;PKA kinase substrate motif;PKC kinase substrate motif	SPKSQDSYPVSPRPFSSPSMSPSHGMNIHNL
218a	RAPGEF1	Q13905	311	S	3	+	0	3	14-3-3 domain binding motif;Calmodulin-dependent protein kinase I substrate motif;Calmodulin-dependent protein kinase II substrate motif;Calmodulin-dependent protein kinase IV substrate motif;Casein kinase II substrate motif;Chk1 kinase substrate motif;MAPKAPK2 kinase substrate motif;PKA kinase substrate motif;PKC kinase substrate motif	SPTRVAVVAPMSRATSGSSLPVGINRQDFDV
218b	RAPGEF1	Q13905	349	S	17	+	0	3	Casein kinase II substrate motif;ERK1,2 kinase substrate motif;G protein-coupled receptor kinase 1 substrate motif;GSK3 kinase substrate motif;GSK-3, ERK1, ERK2, CDK5 substrate motif;MAPKAPK2 kinase substrate motif;PKA kinase substrate motif;PKC kinase substrate motif;WW domain binding motif	LSGGSHSYGGESPRLSPCSSIGKLSKSDEQL
218c	RAPGEF1	Q13905	349	S	17	+	0	3	Casein kinase II substrate motif;ERK1,2 kinase substrate motif;G protein-coupled receptor kinase 1 substrate motif;GSK3 kinase substrate motif;GSK-3, ERK1, ERK2, CDK5 substrate motif;MAPKAPK2 kinase substrate motif;PKA kinase substrate motif;PKC kinase substrate motif;WW domain binding motif	LSGGSHSYGGESPRLSPCSSIGKLSKSDEQL
219	RASA3	Q14644	809	S	3	+	0	3	ATM kinase substrate motif;Casein kinase II substrate motif;DNA dependent Protein kinase substrate motif;G protein-coupled receptor kinase 1 substrate motif;PKA kinase substrate motif;PKC kinase substrate motif	HAQYKRDKFKKTKYGSQEHPIGDKSFQNYIR
220a	RASAL3	Q86YV0	164	S	3	+	0	3	14-3-3 domain binding motif;Akt kinase substrate motif;Calmodulin-dependent protein kinase II substrate motif;Casein kinase II substrate motif;MAPKAPK1 kinase substrate motif;PKA kinase substrate motif;PKC kinase substrate motif	LLGGEEEGPRRPRVGSASSEGSIHVAMGNFR
220b	RASAL3	Q86YV0	167	S	6	+	0	3	Casein kinase II substrate motif;G protein-coupled receptor kinase 1 substrate motif;MDC1 BRCT domain binding motif;Plk1 PBD domain binding motif	GEEEGPRRPRVGSASSEGSIHVAMGNFRDPD
221	RB1CC1	Q8TDY2	647	S	7	+	0	3	Casein kinase II substrate motif;ERK1,2 kinase substrate motif;G protein-coupled receptor kinase 1 substrate motif;GSK-3, ERK1, ERK2, CDK5 substrate motif;WW domain binding motif	ITDLLSEQKASVSQTSPQSASSPRMESTAGI
222a	RBBP6	Q7Z6E9	1699	S	10	+	0	3	Casein kinase II substrate motif;Cdc2 kinase substrate motif;CDK kinase substrate motif;CDK1,2,4,6 kinase substrate motif;ERK1,2 kinase substrate motif;G protein-coupled receptor kinase 1 substrate motif;GSK3 kinase substrate motif;GSK-3, ERK1, ERK2, CDK5 substrate motif;MAPKAPK2 kinase substrate motif;WW domain binding motif	QVGISRNQSHSSPSVSPSRSHSPSGSQTRSH
222b	RBBP6	Q7Z6E9	770	S	1	+	0	3	Casein kinase II substrate motif	RSRSRSPPYRRYHSRSRSPQAFRGQSPNKRN
222c	RBBP6	Q7Z6E9	756	S	1	+	0	3	Casein kinase II substrate motif;G protein-coupled receptor kinase 1 substrate motif;GSK3 kinase substrate motif	SRNYRSRSRSHGYHRSRSRSPPYRRYHSRSR
222d	RBBP6	Q7Z6E9	758	S	3	+	0	3	14-3-3 domain binding motif;Calmodulin-dependent protein kinase II substrate motif;Calmodulin-dependent protein kinase IV substrate motif;Casein kinase II substrate motif;G protein-coupled receptor kinase 1 substrate motif;PKA kinase substrate motif;PKC kinase substrate motif	NYRSRSRSHGYHRSRSRSPPYRRYHSRSRSP
222e	RBBP6	Q7Z6E9	760	S	5	+	0	3	14-3-3 domain binding motif;Akt kinase substrate motif;AMP-activated protein kinase 2 substrate motif;Calmodulin-dependent protein kinase II substrate motif;Casein kinase II substrate motif;ERK1,2 kinase substrate motif;Growth associated histone HI kinase substrate motif;GSK-3, ERK1, ERK2, CDK5 substrate motif;MAPKAPK1 kinase substrate motif;MAPKAPK2 kinase substrate motif;PKA kinase substrate mo…	RSRSRSHGYHRSRSRSPPYRRYHSRSRSPQA
222f	RBBP8	I6L8A6	163	S	22	+	0	3	b-Adrenergic Receptor kinase substrate motif;Casein kinase II substrate motif;ERK1,2 kinase substrate motif;G protein-coupled receptor kinase 1 substrate motif;GSK-3, ERK1, ERK2, CDK5 substrate motif;WW domain binding motif	HQAAELECEEDVIPDSPITAFSFSGVNRLRR
223	RBMX	P38159	221	S	4	+	0	3	Casein kinase I substrate motif;Casein kinase II substrate motif;PKA kinase substrate motif;PKC kinase substrate motif;Pyruvate dehydrogenase kinase substrate motif	YLSPRDDGYSTKDSYSSRDYPSSRDTRDYAP
224a	RELN	J3KQ66	1378	S	1	+	0	3	Casein kinase II substrate motif;G protein-coupled receptor kinase 1 substrate motif;GSK3 kinase substrate motif	GDFEEWTRITIVIPRSLASSKTRFRWIQESS
224b	RELN	J3KQ66	1381	S	4	+	0	3	Casein kinase II substrate motif;PKA kinase substrate motif;PKC kinase substrate motif	EEWTRITIVIPRSLASSKTRFRWIQESSSQK
224c	RELN	J3KQ66	1382	S	5	+	0	3	Casein kinase II substrate motif;MAPKAPK2 kinase substrate motif;MDC1 BRCT domain binding motif;Plk1 PBD domain binding motif	EWTRITIVIPRSLASSKTRFRWIQESSSQKN
225	RNF168	Q8IYW5	411	S	3	+	0	3	14-3-3 domain binding motif;Calmodulin-dependent protein kinase II substrate motif;Casein kinase II substrate motif;ERK1,2 kinase substrate motif;G protein-coupled receptor kinase 1 substrate motif;GSK3 kinase substrate motif;GSK-3, ERK1, ERK2, CDK5 substrate motif;MAPKAPK1 kinase substrate motif;Pim1 kinase substrate sequence;PKA kinase substrate motif;PKC epsilon kinase substrate motif;PKC kina…	EAVKDPCFSAKRRKVSPESSPDQEETEINFT
226	RNF169	Q8NCN4	368	S	3	+	0	3	14-3-3 domain binding motif;Calmodulin-dependent protein kinase II substrate motif;Casein kinase II substrate motif;ERK1,2 kinase substrate motif;GSK-3, ERK1, ERK2, CDK5 substrate motif;PKA kinase substrate motif;PKC kinase substrate motif;WW domain binding motif	SLSSLASLHKPERSVSPESNDSISEELNHFK
227	RPA2	P15927	238	S	3	+	0	3	AMP-activated protein kinase substrate motif;Casein kinase II substrate motif;HMGCoA Reductase kinase substrate motif;Phosphorylase kinase substrate motif;PKA kinase substrate motif;PKC kinase substrate motif	EGLNFQDLKNQLKHMSVSSIKQAVDFLSNEG
228	RPL13	P26373	106	S	3	+	0	3	14-3-3 domain binding motif;Akt kinase substrate motif;Calmodulin-dependent protein kinase II substrate motif;Casein kinase II substrate motif;MAPKAPK1 kinase substrate motif;PKA kinase substrate motif;PKC kinase substrate motif;ZIP kinase substrate motif	ARTIGISVDPRRRNKSTESLQANVQRLKEYR
229	RPS3A	P61247	236	S	9	+	0	3	Casein kinase II substrate motif	PKFELGKLMELHGEGSSSGKATGDETGAKVE
230	RRBP1	A0A0A0MRV0	1277	S	15	+	0	3	Casein kinase II substrate motif;ERK1,2 kinase substrate motif;G protein-coupled receptor kinase 1 substrate motif;GSK-3, ERK1, ERK2, CDK5 substrate motif;MDC1 BRCT domain binding motif;Plk1 PBD domain binding motif;WW domain binding motif	KSHVEDGDIAGAPASSPEAPPAEQDPVQLKT
231	RRP1B	Q14684	513	S	2	+	0	3	Casein kinase II substrate motif;ERK1,2 kinase substrate motif;GSK-3, ERK1, ERK2, CDK5 substrate motif;PKA kinase substrate motif;PKC kinase substrate motif;WW domain binding motif	SQSGPSGSHPQGPRGSPTGGAQLLKRKRKLG
232	RUNX3	Q13761	14	T	3	+	0	3	Calmodulin-dependent protein kinase II substrate motif;Casein kinase II substrate motif;G protein-coupled receptor kinase 1 substrate motif;GSK-3, ERK1, ERK2, CDK5 substrate motif;MAPKAPK2 kinase substrate motif;PAK2 kinase substrate motif;PKA kinase substrate motif;PKC kinase substrate motif;WW domain binding motif	__MRIPVDPSTSRRFTPPSPAFPCGGGGGKM
233	SAP30L	Q9HAJ7	99	S	10	+	0	3	b-Adrenergic Receptor kinase substrate motif;Casein kinase II substrate motif;ERK1,2 kinase substrate motif;GSK-3, ERK1, ERK2, CDK5 substrate motif;WW domain binding motif	VRNKRKRKTSDDGGDSPEHDTDIPEVDLFQL
234	SASH3	O75995	320	S	15	+	0	3	Casein kinase I substrate motif;Casein kinase II substrate motif;G protein-coupled receptor kinase 1 substrate motif	KLLTAAELLLDYDTGSEEAEEGAESSQEPVA
235	SCAF1	Q9H7N4	453	S	14	+	0	3	b-Adrenergic Receptor kinase substrate motif;Casein kinase II substrate motif	PRAPEGDDFLSLHAESDGEGALQVDLGEPAP
236	SCAF11	F8VXG7	688	S	7	+	0	3	14-3-3 domain binding motif;b-Adrenergic Receptor kinase substrate motif;Calmodulin-dependent protein kinase II substrate motif;Casein kinase II substrate motif;Phosphorylase kinase substrate motif;PKA kinase substrate motif;PKC kinase substrate motif;ZIP kinase substrate motif	RSPKRDTTRESRRSESLSPRRETSRENKRSQ
237a	SETX	Q7Z333	642	S	9	+	0	3	Casein kinase I substrate motif;Casein kinase II substrate motif;ERK1,2 kinase substrate motif;G protein-coupled receptor kinase 1 substrate motif;GSK3 kinase substrate motif;GSK-3, ERK1, ERK2, CDK5 substrate motif;MDC1 BRCT domain binding motif;Plk1 PBD domain binding motif;WW domain binding motif	MGKTSRKDMHCLEASSPTFSKEPMKVQDSVL
237b	SETX	Q7Z333	1366	S	3	+	0	3	14-3-3 domain binding motif;Calmodulin-dependent protein kinase II substrate motif;Casein kinase II substrate motif;G protein-coupled receptor kinase 1 substrate motif;GSK3 kinase substrate motif;MAPKAPK1 kinase substrate motif;MAPKAPK2 kinase substrate motif;PAK2 kinase substrate motif;Pim1 kinase substrate sequence;PKA kinase substrate motif;PKA, PKG kinase substrate motif;PKC epsilon kinase su…	QRQIRPKSQKNRRRLSDCESTDVKRAGSHTA
237c	SETX	Q7Z333	956	S	7	+	0	3	ATM kinase substrate motif;b-Adrenergic Receptor kinase substrate motif;Casein kinase II substrate motif;DNA dependent Protein kinase substrate motif;Pyruvate dehydrogenase kinase substrate motif	EQAPDISPKSDTLTDSQIDRDLHKLSLLAQA
238	SFSWAP	Q12872	283	S	5	+	0	3	Casein kinase II substrate motif;MAPKAPK2 kinase substrate motif;MDC1 BRCT domain binding motif;Plk1 PBD domain binding motif	LAENKSDEKKKSGVSSDNEDDDDEEDGNYLH
239	SH3KBP1	Q96B97	181	S	9	+	0	3	Casein kinase II substrate motif;G protein-coupled receptor kinase 1 substrate motif;Pyruvate dehydrogenase kinase substrate motif	QDEQLSKSSLRETTGSESDGGDSSSTKSEGA
240	SIRT2	Q8IXJ6	366	S	19	+	0	3	Casein kinase II substrate motif	SIDAQSGAGVPNPSTSASPKKSPPPAKDEAR
241	SKAP2	O75563	6	S	5	+	0	3	Casein kinase II substrate motif;G protein-coupled receptor kinase 1 substrate motif;MDC1 BRCT domain binding motif;Plk1 PBD domain binding motif	__________MPNPSSTSSPYPLPEEIRNLL
242	SKIV2L	Q15477	245	S	7	+	0	3	Casein kinase II substrate motif;ERK1,2 kinase substrate motif;G protein-coupled receptor kinase 1 substrate motif;GSK-3, ERK1, ERK2, CDK5 substrate motif;WW domain binding motif	AVGQPGGPRGDTVSASPCSAPLARASSLEDL
243	SKP1	E5RJR5	131	T	3	+	0	3	AMP-activated protein kinase substrate motif;Calmodulin-dependent protein kinase II substrate motif;Casein kinase II substrate motif;Chk1 kinase substrate motif;Growth associated histone HI kinase substrate motif;GSK-3, ERK1, ERK2, CDK5 substrate motif;PKA kinase substrate motif;PKC kinase substrate motif;WW domain binding motif	LDVTCKTVANMIKGKTPEEIRKTFNIKNDFT
244a	SLAIN2	Q9P270	315	S	4	+	0	3	Casein kinase II substrate motif	RSSGSSCNSTRRGTFSDQELDAQSLDDEDDN
244b	SLAIN2	Q9P270	361	S	10	+	0	3	Casein kinase II substrate motif;ERK1,2 kinase substrate motif;Growth associated histone HI kinase substrate motif;GSK-3, ERK1, ERK2, CDK5 substrate motif;MAPKAPK2 kinase substrate motif;PKA kinase substrate motif;PKC kinase substrate motif;WW domain binding motif	PRNSPRPSPKQSPRNSPRSRSPARGIEYSRV
245	SLAMF6	Q96DU3	278	S	8	+	0	3	Casein kinase II substrate motif;ERK1,2 kinase substrate motif;GSK-3, ERK1, ERK2, CDK5 substrate motif;WW domain binding motif	QGPAESARNLEYVSVSPTNNTVYASVTHSNR
246a	SLC20A2	Q08357	256	S	8	+	0	3	Casein kinase II substrate motif;PKA kinase substrate motif;PKC kinase substrate motif	KITGKLQKEGALSRVSDESLSKVQEAESPVF
246b	SLC20A2	Q08357	259	S	11	+	0	3	b-Adrenergic Receptor kinase substrate motif;Casein kinase II substrate motif	GKLQKEGALSRVSDESLSKVQEAESPVFKEL
247	SLC44A1	Q8WWI5	644	S	6	+	0	3	b-Adrenergic Receptor kinase substrate motif;Casein kinase II substrate motif	SRKAMKEAGKGGVADSRELKPMASGASSA__
248	SLC9A1	P19634	693	S	3	+	0	3	b-Adrenergic Receptor kinase substrate motif;Casein kinase II substrate motif;ERK1,2 kinase substrate motif;G protein-coupled receptor kinase 1 substrate motif;GSK3 kinase substrate motif;GSK-3, ERK1, ERK2, CDK5 substrate motif;PKA kinase substrate motif;PKC kinase substrate motif;WW domain binding motif	QKINNYLTVPAHKLDSPTMSRARIGSDPLAY
249	SLX4	Q8IY92	1185	S	5	+	0	3	Casein kinase II substrate motif;ERK1,2 kinase substrate motif;Growth associated histone HI kinase substrate motif;GSK-3, ERK1, ERK2, CDK5 substrate motif;PKA kinase substrate motif;PKC kinase substrate motif;WW domain binding motif	SISSDPLEEKKALEISPRSCELFSIIDVDAD
250	SMARCC1	Q92922	328	S	3	+	0	3	14-3-3 domain binding motif;Akt kinase substrate motif;Calmodulin-dependent protein kinase II substrate motif;Casein kinase II substrate motif;ERK1,2 kinase substrate motif;G protein-coupled receptor kinase 1 substrate motif;GSK-3, ERK1, ERK2, CDK5 substrate motif;MAPKAPK1 kinase substrate motif;Pim1 kinase substrate sequence;PKA kinase substrate motif;PKC epsilon kinase substrate motif;PKC kinas…	RRDRKASANARKRKHSPSPPPPTPTESRKKS
251	SMARCC2	F8VXC8	844	S	5	+	0	3	Casein kinase II substrate motif;G protein-coupled receptor kinase 1 substrate motif;Pyruvate dehydrogenase kinase substrate motif	EEKGKEGDSEKESEKSDGDPIVDPEKEKEPK
251	SMARCC2	F8VXC8	302	S	3	+	0	3	14-3-3 domain binding motif;Calmodulin-dependent protein kinase II substrate motif;Casein kinase II substrate motif;ERK1,2 kinase substrate motif;G protein-coupled receptor kinase 1 substrate motif;Growth associated histone HI kinase substrate motif;GSK3 kinase substrate motif;GSK-3, ERK1, ERK2, CDK5 substrate motif;MAPKAPK1 kinase substrate motif;Pim1 kinase substrate sequence;PKA kinase substra…	DRRDKKGGNYKKRKRSPSPSPTPEAKKKNAK
252	SMC1A	Q14683	366	T	13	+	0	3	Calmodulin-dependent protein kinase II substrate motif;Casein kinase II substrate motif;PKC kinase substrate motif;Plk1 kinase substrate motif	EERMEEESQSQGRDLTLEENQVKKYHRLKEE
253a	SON	P18583	2129	S	19	+	0	3	BARD1 BRCT domain binding motif;Casein kinase II substrate motif;PKA kinase substrate motif	QSKEDDDVIVNKPHVSDEEEEEPPFYHHPFK
253b	SON	P18583	1952	S	7	+	0	3	Casein kinase II substrate motif;Cdc2 kinase substrate motif;CDK kinase substrate motif;CDK1,2,4,6 kinase substrate motif;ERK1,2 kinase substrate motif;GSK-3, ERK1, ERK2, CDK5 substrate motif;MAPKAPK2 kinase substrate motif;WW domain binding motif	RRRSRSVGRRRSFSISPSRRSRTPSRRSRTP
254	SPECC1	Q5M775	131	S	1	+	0	3	Casein kinase II substrate motif;G protein-coupled receptor kinase 1 substrate motif;PKA kinase substrate motif;PKC kinase substrate motif	SRERSVPRGPSNPRKSVSSPTSSNTPTPTKH
255	SPPL2B	Q8TCT7	556	S	4	+	0	3	Casein kinase II substrate motif;G protein-coupled receptor kinase 1 substrate motif;PKA kinase substrate motif;PKC kinase substrate motif	ATSPWPAEQSPKSRTSEEMGAGAPMREPGSP
256	SPTBN1	Q01082	825	S	4	+	0	3	Casein kinase II substrate motif;PKA kinase substrate motif;PKC kinase substrate motif	LPQEHAESPDVRGRLSGIEERYKEVAELTRL
257	SQSTM1	Q13501	266	S	2	+	0	3	Casein kinase II substrate motif;G protein-coupled receptor kinase 1 substrate motif;PKA kinase substrate motif;PKC kinase substrate motif	LGIEVDIDVEHGGKRSRLTPVSPESSSTEEK
258	SRRM1	A9Z1X7	724	S	4	+	0	3	Casein kinase II substrate motif;DNA dependent Protein kinase substrate motif;ERK1,2 kinase substrate motif;GSK-3, ERK1, ERK2, CDK5 substrate motif;WW domain binding motif	VRRGASSSPQRRQSPSPSTRPIRRVSRTPEP
259a	SRRM2	Q9UQ35	353	S	8	+	0	3	Casein kinase II substrate motif;Cdc2 kinase substrate motif;CDK kinase substrate motif;CDK1,2,4,6 kinase substrate motif;DNA dependent Protein kinase substrate motif;ERK1,2 kinase substrate motif;G protein-coupled receptor kinase 1 substrate motif;GSK3 kinase substrate motif;GSK-3, ERK1, ERK2, CDK5 substrate motif;WW domain binding motif	KDKDKKEKSATRPSPSPERSSTGPEPPAPTP
259b	SRRM2	Q9UQ35	1069	S	11	+	0	3	Casein kinase I substrate motif;Casein kinase II substrate motif;G protein-coupled receptor kinase 1 substrate motif;GSK3 kinase substrate motif	SLQLKGQSQTSPDHRSDTSSPEVRQSHSESP
259c	SRRM2	Q9UQ35	1537	S	11	+	0	3	Casein kinase II substrate motif;G protein-coupled receptor kinase 1 substrate motif;GSK3 kinase substrate motif	SVDQKTVARTPLGQRSRSGSSQELDVKPSAS
259d	SRRM2	Q9UQ35	973	S	7	+	0	3	Casein kinase II substrate motif;G protein-coupled receptor kinase 1 substrate motif;MDC1 BRCT domain binding motif;Plk1 PBD domain binding motif;Pyruvate dehydrogenase kinase substrate motif	NVESRLLPRYSHSGSSSPDTKVKPETPPRQS
259e	SRRM2	Q9UQ35	1436	S	8	+	0	3	14-3-3 domain binding motif;Calmodulin-dependent protein kinase II substrate motif;Calmodulin-dependent protein kinase IV substrate motif;Casein kinase II substrate motif;Chk1 kinase substrate motif;DNA dependent Protein kinase substrate motif;PKA kinase substrate motif;PKC kinase substrate motif	SASSPEMKDGLPRTPSRRSRSGSSPGLRDGS
259f	SRRM2	Q9UQ35	1110	S	10	+	0	3	Casein kinase I substrate motif;Casein kinase II substrate motif	KGGRSRSSSPVTELASRSPIRQDRGEFSASP
259g	SRRM2	Q9UQ35	990	S	12	+	0	3	Casein kinase II substrate motif;G protein-coupled receptor kinase 1 substrate motif;GSK3 kinase substrate motif	PDTKVKPETPPRQSHSGSISPYPKVKAQTPP
259h	SRRM2	Q9UQ35	1537	S	11	+	0	3	Casein kinase II substrate motif;G protein-coupled receptor kinase 1 substrate motif;GSK3 kinase substrate motif	SVDQKTVARTPLGQRSRSGSSQELDVKPSAS
259i	SRRM2	Q9UQ35	1902	S	1	+	0	3	14-3-3 domain binding motif;Akt kinase substrate motif;Calmodulin-dependent protein kinase II substrate motif;Casein kinase II substrate motif;MAPKAPK1 kinase substrate motif;PKA kinase substrate motif;PKC kinase substrate motif;ZIP kinase substrate motif	RSRSRTSPVSRRRSRSRTSVTRRRSRSRASP
259j	SRRM2	Q9UQ35	1905	S	6	+	0	3	Casein kinase II substrate motif;CLK1,2 kinase substrate motif;PKA kinase substrate motif;PKC kinase substrate motif	SRTSPVSRRRSRSRTSVTRRRSRSRASPVSR
259k	SRRM2	Q9UQ35	808	S	1	+	0	3	Casein kinase II substrate motif;G protein-coupled receptor kinase 1 substrate motif;PKA kinase substrate motif;PKC kinase substrate motif	PPRRSRSGSSQPKAKSRTPPRRSRSSSSPPP
259l	SRRM2	Q9UQ35	1888	S	1	+	0	3	14-3-3 domain binding motif;Calmodulin-dependent protein kinase II substrate motif;Calmodulin-dependent protein kinase IV substrate motif;Casein kinase II substrate motif;Chk1 kinase substrate motif;CLK1 kinase substrate motif;G protein-coupled receptor kinase 1 substrate motif;MAPKAPK2 kinase substrate motif;PAK2 kinase substrate motif;PKA kinase substrate motif;PKC epsilon kinase substrate moti…	HRRSRSRTPLISRRRSRSRTSPVSRRRSRSR
259m	SRRM2	Q9UQ35	1890	S	1	+	0	3	14-3-3 domain binding motif;Akt kinase substrate motif;Calmodulin-dependent protein kinase II substrate motif;Casein kinase II substrate motif;G protein-coupled receptor kinase 1 substrate motif;MAPKAPK1 kinase substrate motif;PKA kinase substrate motif;PKC kinase substrate motif;ZIP kinase substrate motif	RSRSRTPLISRRRSRSRTSPVSRRRSRSRTS
259n	SRRM2	Q9UQ35	1893	S	4	+	0	3	Casein kinase II substrate motif;ERK1,2 kinase substrate motif;GSK-3, ERK1, ERK2, CDK5 substrate motif;PKA kinase substrate motif;PKC kinase substrate motif;WW domain binding motif	SRTPLISRRRSRSRTSPVSRRRSRSRTSVTR
260	SRRT	C9JUL9	11	S	5	+	0	3	b-Adrenergic Receptor kinase substrate motif;BARD1 BRCT domain binding motif;Casein kinase II substrate motif	_____MAPSDRAMGDSDDEYDRRRRDKFRRE
261	SRSF11	Q05519	449	S	7	+	0	3	Casein kinase I substrate motif;Casein kinase II substrate motif;ERK1,2 kinase substrate motif;Growth associated histone HI kinase substrate motif;GSK-3, ERK1, ERK2, CDK5 substrate motif;PKA kinase substrate motif;PKC kinase substrate motif;WW domain binding motif	SEKEKKEEKKPIETGSPKTKECSVEKGTGDS
262	SSFA2	E9PHV5	92	S	6	+	0	3	Casein kinase II substrate motif	KIAIWLKDCRTPLGASLDEQSSSTLKGVLVR
263	SSH2	F5H527	1244	S	6	+	0	3	Casein kinase II substrate motif;MDC1 BRCT domain binding motif;Plk1 PBD domain binding motif	KMDPLPVACRLPHSSSSENIKSLSHSPGVVK
264	SSRP1	Q08945	659	S	5	+	0	3	b-Adrenergic Receptor kinase substrate motif;Casein kinase II substrate motif;PKA kinase substrate motif;PKC kinase substrate motif	SRGSSSKSSSRQLSESFKSKEFVSSDESSSG
265	SUB1	P53999	15	S	10	+	0	3	Casein kinase II substrate motif;G protein-coupled receptor kinase 1 substrate motif;GSK3 kinase substrate motif;MAPKAPK2 kinase substrate motif;Pyruvate dehydrogenase kinase substrate motif	_MPKSKELVSSSSSGSDSDSEVDKKLKRKKQ
266	SUB1	P53999	17	S	12	+	0	3	b-Adrenergic Receptor kinase substrate motif;Casein kinase II substrate motif;MAPKAPK2 kinase substrate motif	PKSKELVSSSSSGSDSDSEVDKKLKRKKQVA
267	SYNE2	Q8WXH0	4108	S	3	+	0	3	14-3-3 domain binding motif;AMP-activated protein kinase substrate motif;Aurora-A kinase substrate motif;Calmodulin-dependent protein kinase I substrate motif;Calmodulin-dependent protein kinase II alpha substrate motif;Calmodulin-dependent protein kinase II substrate motif;Calmodulin-dependent protein kinase IV substrate motif;Casein kinase II substrate motif;Chk1 kinase substrate motif;PAK2 kin…	VAERDASERKLNRRGSMSYLAAVEEEVEESS
268	TAOK2	Q9UL54	473	S	3	+	0	3	14-3-3 domain binding motif;Calmodulin-dependent protein kinase II substrate motif;Casein kinase II substrate motif;Phosphorylase kinase substrate motif;PKA kinase substrate motif;PKC kinase substrate motif	AYCRNRDHFATIRTASLVSRQIQEHEQDSAL
269a	TBC1D4	O60343	591	S	6	+	0	3	b-Adrenergic Receptor kinase substrate motif;Casein kinase II substrate motif;G protein-coupled receptor kinase 1 substrate motif;GSK3 kinase substrate motif	SRGANRMRGRLGSVDSFERSNSLASEKDYSP
269b	TBC1D4	O60343	754	S	6	+	0	3	Casein kinase II substrate motif;MAPKAPK2 kinase substrate motif	ESSDGEGRKRTSSTCSNESLSVGGTSVTPRR;QCSDGEGRKRTSSTCSNESLSVGGTSVTPRR
269c	TBC1D4	O60343	597	S	3	+	0	3	14-3-3 domain binding motif;Calmodulin-dependent protein kinase II alpha substrate motif;Calmodulin-dependent protein kinase II substrate motif;Calmodulin-dependent protein kinase IV substrate motif;Casein kinase II substrate motif;Phosphorylase kinase substrate motif;PKA kinase substrate motif;PKC kinase substrate motif	MRGRLGSVDSFERSNSLASEKDYSPGDSPPG
269d	TBC1D4	O60343	751	S	4	+	0	3	14-3-3 domain binding motif;Akt kinase substrate motif;Calmodulin-dependent protein kinase II substrate motif;Casein kinase II substrate motif;MAPKAPK1 kinase substrate motif;MDC1 BRCT domain binding motif;PKA kinase substrate motif;PKC kinase substrate motif;Plk1 PBD domain binding motif	SSEQCSDGEGRKRTSSTCSNESLSVGGTSVT;TASESSDGEGRKRTSSTCSNESLSVGGTSVT
269e	TBC1D4	O60343	754	S	6	+	0	3	Casein kinase II substrate motif;MAPKAPK2 kinase substrate motif	ESSDGEGRKRTSSTCSNESLSVGGTSVTPRR;QCSDGEGRKRTSSTCSNESLSVGGTSVTPRR
270	TBC1D9B	Q66K14	411	S	3	+	0	3	14-3-3 domain binding motif;Calmodulin-dependent protein kinase II substrate motif;Casein kinase II substrate motif;G protein-coupled receptor kinase 1 substrate motif;MAPKAPK2 kinase substrate motif;Phosphorylase kinase substrate motif;PKA kinase substrate motif;PKC epsilon kinase substrate motif;PKC kinase substrate motif;Pyruvate dehydrogenase kinase substrate motif	KTPSKQPGSIGSRKASVVDPSTESSPAPQEG
271	TCF12	Q99081	540	S	17	+	0	3	BARD1 BRCT domain binding motif;Casein kinase I substrate motif;Casein kinase II substrate motif;G protein-coupled receptor kinase 1 substrate motif;GSK3 kinase substrate motif	KDENLHEPPSSDDMKSDDESSQKDIKVSSRG
272a	TCOF1	J3KQ96	349	S	18	+	0	3	b-Adrenergic Receptor kinase substrate motif;BARD1 BRCT domain binding motif;Casein kinase II substrate motif;G protein-coupled receptor kinase 1 substrate motif	KPEEDSESSSEESSDSEEETPAAKALLQAKA
272b	TCOF1	J3KQ96	701	S	33	+	0	3	b-Adrenergic Receptor kinase substrate motif;BARD1 BRCT domain binding motif;Casein kinase I substrate motif;Casein kinase II substrate motif;G protein-coupled receptor kinase 1 substrate motif	TQRPAEDSSSSEESDSEEEKTGLAVTVGQAK
273	TEX2	A0A087WVA8	196	S	3	+	0	3	Calmodulin-dependent protein kinase II substrate motif;Casein kinase II substrate motif;Chk1 kinase substrate motif;PKA kinase substrate motif;PKC kinase substrate motif	TLSSAKPFMSLVKSLSTEVEPKESPHPARHR
274	TFEB	B0QYS6	346	S	8	+	0	3	Casein kinase II substrate motif;ERK1,2 kinase substrate motif;GSK-3, ERK1, ERK2, CDK5 substrate motif;WW domain binding motif	QELEMQARVHGLPTTSPSGMNMAELAQQVVK
275	THRAP3	Q9Y2W1	560	S	2	+	0	3	Casein kinase II substrate motif;G protein-coupled receptor kinase 1 substrate motif;MDC1 BRCT domain binding motif;PKA kinase substrate motif;PKC kinase substrate motif;Plk1 PBD domain binding motif	RDKLGAKGDFPTGKSSFSITREAQVNVRMDS
276	TIAM2	E9PKT1	847	S	4	+	0	3	Casein kinase II substrate motif;G protein-coupled receptor kinase 1 substrate motif;MDC1 BRCT domain binding motif;PKA kinase substrate motif;Plk1 PBD domain binding motif	TVASSRSLKVLKNSSSNEWTGETGKGTLLDS
277	TJP2	A0A1B0GTW1	229	S	3	+	0	3	14-3-3 domain binding motif;Calmodulin-dependent protein kinase II substrate motif;Casein kinase II substrate motif;G protein-coupled receptor kinase 1 substrate motif;GSK3 kinase substrate motif;PKA kinase substrate motif;PKC kinase substrate motif;Pyruvate dehydrogenase kinase substrate motif	YSERSRLNSHGGRSRSWEDSPERGRPHERAR
278	TLK2	Q86UE8	115	S	6	+	0	3	Casein kinase II substrate motif;G protein-coupled receptor kinase 1 substrate motif;MAPKAPK2 kinase substrate motif	PGRSVPPVARSSPQHSLSNPLPRRVEQPLYG
279	TMEM201	H0Y4R5	351	S	3	+	0	3	14-3-3 domain binding motif;Calmodulin-dependent protein kinase II substrate motif;Casein kinase II substrate motif;ERK1,2 kinase substrate motif;GSK-3, ERK1, ERK2, CDK5 substrate motif;PAK2 kinase substrate motif;PKA kinase substrate motif;PKC epsilon kinase substrate motif;PKC kinase substrate motif;WW domain binding motif	LPLANQQLFRSPRRTSPSSLPGRLSRALSLG
280	TNFRSF19	Q9NS68	241	S	3	+	0	3	14-3-3 domain binding motif;Aurora-A kinase substrate motif;b-Adrenergic Receptor kinase substrate motif;Calmodulin-dependent protein kinase II substrate motif;Casein kinase II substrate motif;PAK2 kinase substrate motif;Phosphorylase kinase substrate motif;PKA kinase substrate motif;PKC epsilon kinase substrate motif;PKC kinase substrate motif	LHEYAHRACCQCRRDSVQTCGPVRLLPSMCC
281	TOP2B	Q02880	1400	S	4	+	0	3	Casein kinase II substrate motif;ERK1,2 kinase substrate motif;GSK-3, ERK1, ERK2, CDK5 substrate motif;PKA kinase substrate motif;PKC kinase substrate motif;WW domain binding motif	DDDDNNDLEELKVKASPITNDGEDEFVPSDG
282	TP53INP1	Q96A56	153	S	7	+	0	3	Casein kinase I substrate motif;Casein kinase II substrate motif;ERK1,2 kinase substrate motif;G protein-coupled receptor kinase 1 substrate motif;GSK-3, ERK1, ERK2, CDK5 substrate motif;WW domain binding motif	CPGLSEATRGTDELHSPSSPRVEAQNEMGQH
283a	TRA2A	Q13595	100	S	5	+	0	3	14-3-3 domain binding motif;Akt kinase substrate motif;Calmodulin-dependent protein kinase II substrate motif;Casein kinase II substrate motif;ERK1,2 kinase substrate motif;GSK-3, ERK1, ERK2, CDK5 substrate motif;MAPKAPK1 kinase substrate motif;MAPKAPK2 kinase substrate motif;PKA kinase substrate motif;PKC kinase substrate motif;WW domain binding motif	RSYTPEYRRRRSRSHSPMSNRRRHTGSRANP
283b	TRA2A	Q13595	88	T	5	+	0	3	Akt kinase substrate motif;Calmodulin-dependent protein kinase II substrate motif;Casein kinase II substrate motif;GSK-3, ERK1, ERK2, CDK5 substrate motif;MAPKAPK2 kinase substrate motif;PKC kinase substrate motif;WW domain binding motif	SHSHSHRRRSRSRSYTPEYRRRRSRSHSPMS
284c	TRA2B	P62995	85	S	3	+	0	3	14-3-3 domain binding motif;Akt kinase substrate motif;Calmodulin-dependent protein kinase II substrate motif;Casein kinase II substrate motif;CLK1 kinase substrate motif;MAPKAPK1 kinase substrate motif;MAPKAPK2 kinase substrate motif;PKA kinase substrate motif;PKC kinase substrate motif	RSRSRSRSHRRSRSRSYSRDYRRRHSHSHSP
284d	TRA2B	P62995	87	S	5	+	0	3	14-3-3 domain binding motif;Akt kinase substrate motif;AMP-activated protein kinase 2 substrate motif;Calmodulin-dependent protein kinase II substrate motif;Casein kinase II substrate motif;MAPKAPK1 kinase substrate motif;MAPKAPK2 kinase substrate motif;PKA kinase substrate motif;PKC kinase substrate motif	RSRSRSHRRSRSRSYSRDYRRRHSHSHSPMS
285	TRIM3	O75382	454	S	3	+	0	3	14-3-3 domain binding motif;Calmodulin-dependent protein kinase II substrate motif;Casein kinase II substrate motif;DNA dependent Protein kinase substrate motif;G protein-coupled receptor kinase 1 substrate motif;GSK3 kinase substrate motif;PAK2 kinase substrate motif;PKA kinase substrate motif;PKC epsilon kinase substrate motif;PKC kinase substrate motif	GGPGSHVRQKAVRRPSSMYSTGGKRKDNPIE
286a	TRIM56	Q9BRZ2	6	S	5	+	0	3	AMP-activated protein kinase substrate motif;Casein kinase II substrate motif	__________MVSHGSSPSLLEALSSDFLAC
286b	TRIM56	Q9BRZ2	442	T	14	+	0	3	Calmodulin-dependent protein kinase II substrate motif;Casein kinase II substrate motif;GSK-3, ERK1, ERK2, CDK5 substrate motif;PKC kinase substrate motif;WW domain binding motif	TREEGAQTLEEDRAQTPHEDGGPQPHRGGRP
286c	TRIM56	Q9BRZ2	469	S	3	+	0	3	14-3-3 domain binding motif;Calmodulin-dependent protein kinase II substrate motif;Casein kinase II substrate motif;CLK1 kinase substrate motif;MAPKAPK1 kinase substrate motif;p70 Ribosomal S6 kinase substrate motif;Phosphorylase kinase substrate motif;PKA kinase substrate motif;PKC kinase substrate motif	GGRPNKKKKFKGRLKSISREPSPALGPNLDG
287	TRIO	E7EPJ7	1547	S	6	+	0	3	ATM kinase substrate motif;Casein kinase I substrate motif;Casein kinase II substrate motif;DNA dependent Protein kinase substrate motif;G protein-coupled receptor kinase 1 substrate motif;GSK3 kinase substrate motif;PKA kinase substrate motif;PKC kinase substrate motif;Pyruvate dehydrogenase kinase substrate motif	KHKKSREVRKSADAGSQKDSDDSAATPQDET
288	TRPM7	H0YLN8	1255	S	8	+	0	3	Casein kinase II substrate motif;G protein-coupled receptor kinase 1 substrate motif;PKA kinase substrate motif;PKC kinase substrate motif	ALTVDTLKTLTAQKASEASKVHNEITRELSI
289a	UBR4	Q5T4S7	1760	S	3	+	0	3	14-3-3 domain binding motif;Calmodulin-dependent protein kinase II substrate motif;Calmodulin-dependent protein kinase IV substrate motif;Casein kinase II substrate motif;Chk1 kinase substrate motif;G protein-coupled receptor kinase 1 substrate motif;PKA kinase substrate motif;PKC kinase substrate motif	FQSEPRISESLVRHASTSSPADKAKVTISDG
289b	UBR4	Q5T4S7	2719	S	7	+	0	3	Casein kinase II substrate motif;ERK1,2 kinase substrate motif;Growth associated histone HI kinase substrate motif;GSK-3, ERK1, ERK2, CDK5 substrate motif;MDC1 BRCT domain binding motif;PKA kinase substrate motif;PKC kinase substrate motif;Plk1 PBD domain binding motif;WW domain binding motif	VLRPRNKRRHVTLPSSPRSNTPMGDKDDDDD
290	UCKL1	Q9NWZ5	16	S	9	+	0	3	Casein kinase II substrate motif;ERK1,2 kinase substrate motif;G protein-coupled receptor kinase 1 substrate motif;GSK-3, ERK1, ERK2, CDK5 substrate motif;WW domain binding motif	MAAPPARADADPSPTSPPTARDTPGRQAEKS
291	USP39	B9A018	43	S	7	+	0	3	Casein kinase II substrate motif;G protein-coupled receptor kinase 1 substrate motif;MDC1 BRCT domain binding motif;Plk1 PBD domain binding motif	VKRERDREREPEAASSRGSPVRVKREFEPAS
292	USP45	E2QRF0	402	S	3	+	0	3	14-3-3 domain binding motif;Calmodulin-dependent protein kinase II substrate motif;Casein kinase II substrate motif;G protein-coupled receptor kinase 1 substrate motif;PKA kinase substrate motif;PKC epsilon kinase substrate motif;PKC kinase substrate motif	ERSQLIHDRKCIRKLSSGETVTYQKNENLEM
293	UTP14A	Q9BVJ6	81	S	11	+	0	3	Casein kinase II substrate motif;MAPKAPK2 kinase substrate motif	EASLKVSEFNVSSEGSGEKLVLADLLEPVKT
294	VCPIP1	Q96JH7	747	S	3	+	0	3	14-3-3 domain binding motif;Calmodulin-dependent protein kinase II substrate motif;Casein kinase II substrate motif;ERK1,2 kinase substrate motif;GSK-3, ERK1, ERK2, CDK5 substrate motif;PKA kinase substrate motif;PKC kinase substrate motif;WW domain binding motif	TEKLKQEQKGQPRTVSPSTIRDGPSSAPATP
295	VPS8	C9JJN9	1338	S	2	+	0	3	Casein kinase II substrate motif;ERK1,2 kinase substrate motif;GSK-3, ERK1, ERK2, CDK5 substrate motif;PKA kinase substrate motif;PKC kinase substrate motif;WW domain binding motif	SEIKKGRITPSQVKMSPSYHQSKGDPTAKKG
296	VRK3	M0QXD7	55	S	6	+	0	3	Casein kinase II substrate motif;G protein-coupled receptor kinase 1 substrate motif;GSK3 kinase substrate motif;MDC1 BRCT domain binding motif;Plk1 PBD domain binding motif	PHVSSFQGSKRGLNSSFETSPKKVKWSSTVT
297	WDFY4	Q6ZS81	1847	S	4	+	0	3	Casein kinase II substrate motif;ERK1,2 kinase substrate motif;G protein-coupled receptor kinase 1 substrate motif;GSK-3, ERK1, ERK2, CDK5 substrate motif;MDC1 BRCT domain binding motif;Plk1 PBD domain binding motif;WW domain binding motif	GAQKGVGAESTRNTSSPEAAAEGDSTVEGLQ
298a	WDR20	A0A088AWN2	388	S	3	+	0	3	Calmodulin-dependent protein kinase II substrate motif;Casein kinase II substrate motif;Chk1 kinase substrate motif;MAPKAPK2 kinase substrate motif;PAK2 kinase substrate motif;PKA kinase substrate motif;PKC kinase substrate motif	RDRANSTQSRLSKRNSTDSRPVSVTYRFGSV
298b	WDR20	A0A088AWN2	476	S	14	+	0	3	Casein kinase II substrate motif;MAPKAPK2 kinase substrate motif	PRSNSLPHSAVSNAGSKSSVMDGAIASGVSK
299	WDR26	Q9H7D7	121	S	3	+	0	3	ATM kinase substrate motif;Casein kinase II substrate motif;DNA dependent Protein kinase substrate motif;PAK2 kinase substrate motif;Pim1 kinase substrate sequence;PKA kinase substrate motif;PKC kinase substrate motif;Pyruvate dehydrogenase kinase substrate motif	ATPELGSSLKKKKRLSQSDEDVIRLIGQHLN
300	WDR62	O43379	49	S	4	+	0	3	Casein kinase II substrate motif;PKA kinase substrate motif;PKC kinase substrate motif	PPPAPPICLRRRTRLSTASEETVQNRVSLEK
301	WWC3	Q9ULE0	927	S	3	+	0	3	14-3-3 domain binding motif;b-Adrenergic Receptor kinase substrate motif;Calmodulin-dependent protein kinase II substrate motif;Calmodulin-dependent protein kinase IV substrate motif;Casein kinase II substrate motif;Chk1 kinase substrate motif;G protein-coupled receptor kinase 1 substrate motif;PKA kinase substrate motif;PKC kinase substrate motif	PGARSQYVCRLYRSDSDSSTLPRKSPFVRNT
302	ZBED4	O75132	624	S	11	+	0	3	14-3-3 domain binding motif;Calmodulin-dependent protein kinase II substrate motif;Casein kinase II substrate motif;ERK1,2 kinase substrate motif;GSK-3, ERK1, ERK2, CDK5 substrate motif;MDC1 BRCT domain binding motif;PKA kinase substrate motif;PKC kinase substrate motif;Plk1 PBD domain binding motif;WW domain binding motif	SNVLKTEVSETARPSSPDTRVPRGTELSGAS
303	ZBTB21	Q9ULJ3	714	S	7	+	0	3	Casein kinase II substrate motif;ERK1,2 kinase substrate motif;GSK-3, ERK1, ERK2, CDK5 substrate motif;WW domain binding motif	GVNKVAKPKEHAPLASPVENKEVYQCRLCNA
304	ZBTB7A	O95365	525	S	21	+	0	3	Casein kinase II substrate motif;DNA dependent Protein kinase substrate motif;G protein-coupled receptor kinase 1 substrate motif;Pyruvate dehydrogenase kinase substrate motif	PSPGATATPGAPAQPSSPDARRNGQEKHFKD
305a	ZC3H13	Q5T200	325	S	10	+	0	3	Casein kinase II substrate motif;ERK1,2 kinase substrate motif;G protein-coupled receptor kinase 1 substrate motif;GSK3 kinase substrate motif;GSK-3, ERK1, ERK2, CDK5 substrate motif;WW domain binding motif	KRDKPRSTSPAGQHHSPISSRHHSSSSQSGS
305b	ZC3H13	Q5T200	1017	S	8	+	0	3	BARD1 BRCT domain binding motif;Casein kinase II substrate motif;G protein-coupled receptor kinase 1 substrate motif	SIEKKRKKSKGDSDISDEEAAQQSKKKRGPR
305c	ZC3H13	Q5T200	1191	S	4	+	0	3	14-3-3 domain binding motif;Calmodulin-dependent protein kinase II substrate motif;Casein kinase II substrate motif;MDC1 BRCT domain binding motif;Phosphorylase kinase substrate motif;PKA kinase substrate motif;PKC kinase substrate motif;Plk1 PBD domain binding motif	EDAQHRKPMDQKRSSSLGSNRSNRSHTSGRL
306	ZC3HAV1L	Q96H79	257	S	9	+	0	3	Casein kinase I substrate motif;Casein kinase II substrate motif;ERK1,2 kinase substrate motif;GSK-3, ERK1, ERK2, CDK5 substrate motif;MDC1 BRCT domain binding motif;Plk1 PBD domain binding motif;WW domain binding motif	KHMKLHKMLENTDNSSPSTEHSQGLEKQGVH
307	ZEB1	P37275	646	S	15	+	0	3	Casein kinase I substrate motif;Casein kinase II substrate motif;ERK1,2 kinase substrate motif;GSK-3, ERK1, ERK2, CDK5 substrate motif;MAPKAPK2 kinase substrate motif;MDC1 BRCT domain binding motif;Plk1 PBD domain binding motif;WW domain binding motif	KMQAGQISVQSSEPSSPEPGKVNIPAKNNDQ
308a	ZMYM4	Q5VZL5	1256	S	13	+	0	3	ATM kinase substrate motif;Casein kinase II substrate motif;DNA dependent Protein kinase substrate motif;G protein-coupled receptor kinase 1 substrate motif;GSK3 kinase substrate motif	SPRSDPLGSTQDHALSQESSEPGCRVRSIKL
308b	ZMYM4	Q5VZL5	1071	S	10	+	0	3	Casein kinase II substrate motif;G protein-coupled receptor kinase 1 substrate motif	EDEEKKTLSQGESQTSEHELFLDTKIFEKDQ
309	ZNF318	Q5VUA4	688	S	9	+	0	3	Casein kinase II substrate motif;ERK1,2 kinase substrate motif;G protein-coupled receptor kinase 1 substrate motif;GSK3 kinase substrate motif;GSK-3, ERK1, ERK2, CDK5 substrate motif;MAPKAPK2 kinase substrate motif;WW domain binding motif	PHRLESREAHHSNTHSPEVSHPHPPSPVDPY
310	ZNF592	Q92610	348	S	7	+	0	3	AMP-activated protein kinase substrate motif;b-Adrenergic Receptor kinase substrate motif;Casein kinase II substrate motif;ERK1,2 kinase substrate motif;Growth associated histone HI kinase substrate motif;GSK-3, ERK1, ERK2, CDK5 substrate motif;PKA kinase substrate motif;PKC kinase substrate motif;WW domain binding motif	RSPLEATRKSIKPSDSPRSICSDSSSKGSPS
311	ZNF608	Q9ULD9	421	S	4	+	0	3	b-Adrenergic Receptor kinase substrate motif;Casein kinase II substrate motif;ERK1,2 kinase substrate motif;GSK-3, ERK1, ERK2, CDK5 substrate motif;WW domain binding motif	LDCTKHDWAPPRFCESPTSDLEMRGGRGRGK
312	ZNF609	O15014	804	S	10	+	0	3	Casein kinase II substrate motif;DNA dependent Protein kinase substrate motif;ERK1,2 kinase substrate motif;GSK-3, ERK1, ERK2, CDK5 substrate motif;WW domain binding motif	KAEADKIYSFTDNAPSPSIGGSSRLENTTPT
313	ZYX	Q15942	267	S	2	+	0	3	Casein kinase II substrate motif;ERK1,2 kinase substrate motif;G protein-coupled receptor kinase 1 substrate motif;GSK-3, ERK1, ERK2, CDK5 substrate motif;PKA kinase substrate motif;PKC kinase substrate motif;WW domain binding motif	PRGPPASSPAPAPKFSPVTPKFTPVASKFSP
